# Supplementary material for: The flying spider-monkey tree fern genome provides insights into fern evolution and arborescence
Source: Nat Plants. 2022 May 9;8(5):500–12. doi: 10.1038/s41477-022-01146-6 (PMC9122828; doi:10.1038/s41477-022-01146-6)
Supplement: Supplementary file 3 — Supplementary Data 1–10 and statistical source data for Supplementary Figs. 2b,c, 7b, 8e, 11 and 12a,c. [file 41477_2022_1146_MOESM3_ESM.xlsx]

## Sheet: Dataset 1
Supplementary Dataset 1. Significantly enriched GO terms and KEGG pathways of expanded gene families of A. spinulosa compared to Azolla filiculoides and Salvinia cucullata (q-value <0.05).
GO enrichment：
ID	Description	GeneRatio	BgRatio	pvalue	qvalue	geneID	Count	ONT
GO:0031492	mitochondrial genome maintenance	45/2002	54/18510	4.33895e-35	1.27291e-31	Aspi01Gene41513/Aspi01Gene02718/Aspi01Gene04255/Aspi01Gene05133/Aspi01Gene07935/Aspi01Gene14491/Aspi01Gene17434/Aspi01Gene24172/Aspi01Gene31378/Aspi01Gene34540/Aspi01Gene34655/Aspi01Gene41451/Aspi01Gene43728/Aspi01Gene45989/Aspi01Gene48278/Aspi01Gene50747/Aspi01Gene54003/Aspi01Gene56028/Aspi01Gene59530/Aspi01Gene60199/Aspi01Gene61445/Aspi01Gene62021/Aspi01Gene62322/Aspi01Gene70122/Aspi01Gene03144…	45	BP
GO:0019237	regulation of DNA recombination	35/2002	36/18510	3.84603e-33	5.64152e-30	Aspi01Gene02718/Aspi01Gene04255/Aspi01Gene05133/Aspi01Gene07935/Aspi01Gene14491/Aspi01Gene17434/Aspi01Gene24172/Aspi01Gene31378/Aspi01Gene34540/Aspi01Gene34655/Aspi01Gene41451/Aspi01Gene43728/Aspi01Gene45989/Aspi01Gene48278/Aspi01Gene50747/Aspi01Gene54003/Aspi01Gene56028/Aspi01Gene59530/Aspi01Gene60199/Aspi01Gene61445/Aspi01Gene62021/Aspi01Gene62322/Aspi01Gene70122/Aspi01Gene03144/Aspi01Gene30163…	35	BP
GO:0051382	mannosyltransferase activity	35/2002	38/18510	7.24341e-31	5.64058e-28	Aspi01Gene02718/Aspi01Gene04255/Aspi01Gene05133/Aspi01Gene07935/Aspi01Gene14491/Aspi01Gene17434/Aspi01Gene24172/Aspi01Gene31378/Aspi01Gene34540/Aspi01Gene34655/Aspi01Gene41451/Aspi01Gene43728/Aspi01Gene45989/Aspi01Gene48278/Aspi01Gene50747/Aspi01Gene54003/Aspi01Gene56028/Aspi01Gene59530/Aspi01Gene60199/Aspi01Gene61445/Aspi01Gene62021/Aspi01Gene62322/Aspi01Gene70122/Aspi01Gene03144/Aspi01Gene30163…	35	MF
GO:0031491	transition metal ion transport	45/2002	61/18510	7.69078e-31	5.64058e-28	Aspi01Gene41513/Aspi01Gene02718/Aspi01Gene04255/Aspi01Gene05133/Aspi01Gene07935/Aspi01Gene14491/Aspi01Gene17434/Aspi01Gene24172/Aspi01Gene31378/Aspi01Gene34540/Aspi01Gene34655/Aspi01Gene41451/Aspi01Gene43728/Aspi01Gene45989/Aspi01Gene48278/Aspi01Gene50747/Aspi01Gene54003/Aspi01Gene56028/Aspi01Gene59530/Aspi01Gene60199/Aspi01Gene61445/Aspi01Gene62021/Aspi01Gene62322/Aspi01Gene70122/Aspi01Gene03144…	45	BP
GO:0051383	autophagosome assembly	35/2002	39/18510	6.33138e-30	3.71485e-27	Aspi01Gene02718/Aspi01Gene04255/Aspi01Gene05133/Aspi01Gene07935/Aspi01Gene14491/Aspi01Gene17434/Aspi01Gene24172/Aspi01Gene31378/Aspi01Gene34540/Aspi01Gene34655/Aspi01Gene41451/Aspi01Gene43728/Aspi01Gene45989/Aspi01Gene48278/Aspi01Gene50747/Aspi01Gene54003/Aspi01Gene56028/Aspi01Gene59530/Aspi01Gene60199/Aspi01Gene61445/Aspi01Gene62021/Aspi01Gene62322/Aspi01Gene70122/Aspi01Gene03144/Aspi01Gene30163…	35	BP
GO:0000786	mitotic sister chromatid segregation	47/2002	70/18510	3.54504e-29	1.73334e-26	Aspi01Gene41513/Aspi01Gene02718/Aspi01Gene04255/Aspi01Gene05133/Aspi01Gene07935/Aspi01Gene14491/Aspi01Gene17434/Aspi01Gene24172/Aspi01Gene31378/Aspi01Gene34540/Aspi01Gene34655/Aspi01Gene41451/Aspi01Gene43728/Aspi01Gene45989/Aspi01Gene48278/Aspi01Gene50747/Aspi01Gene54003/Aspi01Gene56028/Aspi01Gene59530/Aspi01Gene60199/Aspi01Gene61445/Aspi01Gene62021/Aspi01Gene62322/Aspi01Gene70122/Aspi01Gene03144…	47	BP
GO:0071497	cell cycle checkpoint	35/2002	41/18510	2.78181e-28	1.11399e-25	Aspi01Gene65341/Aspi01Gene65343/Aspi01Gene65344/Aspi01Gene65345/Aspi01Gene65346/Aspi01Gene65347/Aspi01Gene65348/Aspi01Gene65349/Aspi01Gene65353/Aspi01Gene65444/Aspi01Gene70900/Aspi01Gene70906/Aspi01Gene70907/Aspi01Gene56610/Aspi01Gene56611/Aspi01Gene56613/Aspi01Gene56620/Aspi01Gene56622/Aspi01Gene56623/Aspi01Gene21115/Aspi01Gene21117/Aspi01Gene21129/Aspi01Gene21131/Aspi01Gene21133/Aspi01Gene21134…	35	BP
GO:0016779	DNA damage checkpoint	123/2002	399/18510	3.03779e-28	1.11399e-25	Aspi01Gene03400/Aspi01Gene09168/Aspi01Gene09521/Aspi01Gene21924/Aspi01Gene23940/Aspi01Gene63107/Aspi01Gene16768/Aspi01Gene70525/Aspi01Gene26006/Aspi01Gene61230/Aspi01Gene06726/Aspi01Gene41299/Aspi01Gene00515/Aspi01Gene03479/Aspi01Gene05918/Aspi01Gene06593/Aspi01Gene16913/Aspi01Gene25048/Aspi01Gene28779/Aspi01Gene33560/Aspi01Gene38520/Aspi01Gene52810/Aspi01Gene67241/Aspi01Gene38038/Aspi01Gene54021…	123	BP
GO:0044815	regulation of cyclin-dependent protein serine/threonine kinase activity	47/2002	73/18510	6.10658e-28	1.99053e-25	Aspi01Gene41513/Aspi01Gene02718/Aspi01Gene04255/Aspi01Gene05133/Aspi01Gene07935/Aspi01Gene14491/Aspi01Gene17434/Aspi01Gene24172/Aspi01Gene31378/Aspi01Gene34540/Aspi01Gene34655/Aspi01Gene41451/Aspi01Gene43728/Aspi01Gene45989/Aspi01Gene48278/Aspi01Gene50747/Aspi01Gene54003/Aspi01Gene56028/Aspi01Gene59530/Aspi01Gene60199/Aspi01Gene61445/Aspi01Gene62021/Aspi01Gene62322/Aspi01Gene70122/Aspi01Gene03144…	47	BP
GO:0003964	sulfur amino acid metabolic process	91/2002	245/18510	8.82306e-28	2.58841e-25	Aspi01Gene03400/Aspi01Gene09168/Aspi01Gene09521/Aspi01Gene21924/Aspi01Gene23940/Aspi01Gene63107/Aspi01Gene70525/Aspi01Gene26006/Aspi01Gene61230/Aspi01Gene06726/Aspi01Gene41299/Aspi01Gene00515/Aspi01Gene03479/Aspi01Gene05918/Aspi01Gene06593/Aspi01Gene16913/Aspi01Gene25048/Aspi01Gene28779/Aspi01Gene33560/Aspi01Gene38520/Aspi01Gene52810/Aspi01Gene67241/Aspi01Gene38038/Aspi01Gene54021/Aspi01Gene07502…	91	BP
GO:0034508	sulfur amino acid biosynthetic process	37/2002	49/18510	3.3552e-26	8.94828e-24	Aspi01Gene02718/Aspi01Gene04255/Aspi01Gene05133/Aspi01Gene07935/Aspi01Gene14491/Aspi01Gene17434/Aspi01Gene24172/Aspi01Gene31378/Aspi01Gene34540/Aspi01Gene34655/Aspi01Gene41451/Aspi01Gene43728/Aspi01Gene45989/Aspi01Gene48278/Aspi01Gene50747/Aspi01Gene54003/Aspi01Gene56028/Aspi01Gene59530/Aspi01Gene60199/Aspi01Gene61445/Aspi01Gene62021/Aspi01Gene62322/Aspi01Gene70122/Aspi01Gene03144/Aspi01Gene30163…	37	BP
GO:0006278	sulfate assimilation	91/2002	256/18510	3.77375e-26	9.22583e-24	Aspi01Gene03400/Aspi01Gene09168/Aspi01Gene09521/Aspi01Gene21924/Aspi01Gene23940/Aspi01Gene63107/Aspi01Gene70525/Aspi01Gene26006/Aspi01Gene61230/Aspi01Gene06726/Aspi01Gene41299/Aspi01Gene00515/Aspi01Gene03479/Aspi01Gene05918/Aspi01Gene06593/Aspi01Gene16913/Aspi01Gene25048/Aspi01Gene28779/Aspi01Gene33560/Aspi01Gene38520/Aspi01Gene52810/Aspi01Gene67241/Aspi01Gene38038/Aspi01Gene54021/Aspi01Gene07502…	91	BP
GO:0031490	histidine biosynthetic process	45/2002	73/18510	1.24992e-25	2.82066e-23	Aspi01Gene41513/Aspi01Gene02718/Aspi01Gene04255/Aspi01Gene05133/Aspi01Gene07935/Aspi01Gene14491/Aspi01Gene17434/Aspi01Gene24172/Aspi01Gene31378/Aspi01Gene34540/Aspi01Gene34655/Aspi01Gene41451/Aspi01Gene43728/Aspi01Gene45989/Aspi01Gene48278/Aspi01Gene50747/Aspi01Gene54003/Aspi01Gene56028/Aspi01Gene59530/Aspi01Gene60199/Aspi01Gene61445/Aspi01Gene62021/Aspi01Gene62322/Aspi01Gene70122/Aspi01Gene03144…	45	BP
GO:0034061	histone deacetylase complex	91/2002	261/18510	1.90598e-25	3.99396e-23	Aspi01Gene03400/Aspi01Gene09168/Aspi01Gene09521/Aspi01Gene21924/Aspi01Gene23940/Aspi01Gene63107/Aspi01Gene70525/Aspi01Gene26006/Aspi01Gene61230/Aspi01Gene06726/Aspi01Gene41299/Aspi01Gene00515/Aspi01Gene03479/Aspi01Gene05918/Aspi01Gene06593/Aspi01Gene16913/Aspi01Gene25048/Aspi01Gene28779/Aspi01Gene33560/Aspi01Gene38520/Aspi01Gene52810/Aspi01Gene67241/Aspi01Gene38038/Aspi01Gene54021/Aspi01Gene07502…	91	CC
GO:0031497	negative regulation of transcription by RNA polymerase II	57/2002	118/18510	1.2253e-24	2.39643e-22	Aspi01Gene41513/Aspi01Gene02718/Aspi01Gene04255/Aspi01Gene05133/Aspi01Gene07935/Aspi01Gene14491/Aspi01Gene17434/Aspi01Gene24172/Aspi01Gene31378/Aspi01Gene34540/Aspi01Gene34655/Aspi01Gene41451/Aspi01Gene43728/Aspi01Gene45989/Aspi01Gene48278/Aspi01Gene50747/Aspi01Gene54003/Aspi01Gene56028/Aspi01Gene59530/Aspi01Gene60199/Aspi01Gene61445/Aspi01Gene62021/Aspi01Gene62322/Aspi01Gene70122/Aspi01Gene06785…	57	BP
GO:0071897	histone acetyltransferase complex	95/2002	287/18510	1.37615e-24	2.52324e-22	Aspi01Gene03400/Aspi01Gene09168/Aspi01Gene09521/Aspi01Gene21924/Aspi01Gene23940/Aspi01Gene63107/Aspi01Gene70525/Aspi01Gene26006/Aspi01Gene61230/Aspi01Gene06726/Aspi01Gene41299/Aspi01Gene00515/Aspi01Gene03479/Aspi01Gene05918/Aspi01Gene06593/Aspi01Gene16913/Aspi01Gene25048/Aspi01Gene28779/Aspi01Gene33560/Aspi01Gene38520/Aspi01Gene52810/Aspi01Gene67241/Aspi01Gene38038/Aspi01Gene54021/Aspi01Gene07502…	95	CC
GO:0006333	Golgi trans cisterna	59/2002	127/18510	2.43721e-24	4.20588e-22	Aspi01Gene41513/Aspi01Gene02718/Aspi01Gene04255/Aspi01Gene05133/Aspi01Gene07935/Aspi01Gene14491/Aspi01Gene17434/Aspi01Gene24172/Aspi01Gene31378/Aspi01Gene34540/Aspi01Gene34655/Aspi01Gene41451/Aspi01Gene43728/Aspi01Gene45989/Aspi01Gene48278/Aspi01Gene50747/Aspi01Gene54003/Aspi01Gene56028/Aspi01Gene59530/Aspi01Gene60199/Aspi01Gene61445/Aspi01Gene62021/Aspi01Gene62322/Aspi01Gene70122/Aspi01Gene06785…	59	CC
GO:0034506	Golgi membrane	25/2002	26/18510	1.44871e-23	2.12503e-21	Aspi01Gene02718/Aspi01Gene05133/Aspi01Gene07935/Aspi01Gene14491/Aspi01Gene17434/Aspi01Gene24172/Aspi01Gene31378/Aspi01Gene34540/Aspi01Gene34655/Aspi01Gene41451/Aspi01Gene43728/Aspi01Gene45989/Aspi01Gene48278/Aspi01Gene50747/Aspi01Gene56028/Aspi01Gene59530/Aspi01Gene60199/Aspi01Gene61445/Aspi01Gene70122/Aspi01Gene03144/Aspi01Gene30163/Aspi01Gene34754/Aspi01Gene62701/Aspi01Gene65220/Aspi01Gene33644	25	CC
GO:0043505	SNARE binding	25/2002	26/18510	1.44871e-23	2.12503e-21	Aspi01Gene02718/Aspi01Gene05133/Aspi01Gene07935/Aspi01Gene14491/Aspi01Gene17434/Aspi01Gene24172/Aspi01Gene31378/Aspi01Gene34540/Aspi01Gene34655/Aspi01Gene41451/Aspi01Gene43728/Aspi01Gene45989/Aspi01Gene48278/Aspi01Gene50747/Aspi01Gene56028/Aspi01Gene59530/Aspi01Gene60199/Aspi01Gene61445/Aspi01Gene70122/Aspi01Gene03144/Aspi01Gene30163/Aspi01Gene34754/Aspi01Gene62701/Aspi01Gene65220/Aspi01Gene33644	25	MF
GO:0061638	ubiquitin ligase complex	25/2002	26/18510	1.44871e-23	2.12503e-21	Aspi01Gene02718/Aspi01Gene05133/Aspi01Gene07935/Aspi01Gene14491/Aspi01Gene17434/Aspi01Gene24172/Aspi01Gene31378/Aspi01Gene34540/Aspi01Gene34655/Aspi01Gene41451/Aspi01Gene43728/Aspi01Gene45989/Aspi01Gene48278/Aspi01Gene50747/Aspi01Gene56028/Aspi01Gene59530/Aspi01Gene60199/Aspi01Gene61445/Aspi01Gene70122/Aspi01Gene03144/Aspi01Gene30163/Aspi01Gene34754/Aspi01Gene62701/Aspi01Gene65220/Aspi01Gene33644	25	CC
GO:0005516	nuclear ubiquitin ligase complex	98/2002	313/18510	2.81446e-23	3.87216e-21	Aspi01Gene70858/Aspi01Gene59894/Aspi01Gene00628/Aspi01Gene00636/Aspi01Gene04062/Aspi01Gene72268/Aspi01Gene24965/Aspi01Gene37648/Aspi01Gene37651/Aspi01Gene65186/Aspi01Gene71201/Aspi01Gene71203/Aspi01Gene71205/Aspi01Gene71212/Aspi01Gene71213/Aspi01Gene71216/Aspi01Gene71223/Aspi01Gene57404/Aspi01Gene57407/Aspi01Gene57409/Aspi01Gene57413/Aspi01Gene57415/Aspi01Gene57417/Aspi01Gene57420/Aspi01Gene57431…	98	CC
GO:0006323	phosphorelay response regulator activity	59/2002	132/18510	2.90377e-23	3.87216e-21	Aspi01Gene41513/Aspi01Gene02718/Aspi01Gene04255/Aspi01Gene05133/Aspi01Gene07935/Aspi01Gene14491/Aspi01Gene17434/Aspi01Gene24172/Aspi01Gene31378/Aspi01Gene34540/Aspi01Gene34655/Aspi01Gene41451/Aspi01Gene43728/Aspi01Gene45989/Aspi01Gene48278/Aspi01Gene50747/Aspi01Gene54003/Aspi01Gene56028/Aspi01Gene59530/Aspi01Gene60199/Aspi01Gene61445/Aspi01Gene62021/Aspi01Gene62322/Aspi01Gene70122/Aspi01Gene06785…	59	MF
GO:0005727	phosphorelay signal transduction system	23/2002	24/18510	1.16782e-21	1.22358e-19	Aspi01Gene02718/Aspi01Gene05133/Aspi01Gene07935/Aspi01Gene14491/Aspi01Gene17434/Aspi01Gene24172/Aspi01Gene31378/Aspi01Gene34540/Aspi01Gene34655/Aspi01Gene41451/Aspi01Gene43728/Aspi01Gene45989/Aspi01Gene48278/Aspi01Gene50747/Aspi01Gene56028/Aspi01Gene59530/Aspi01Gene60199/Aspi01Gene61445/Aspi01Gene70122/Aspi01Gene03144/Aspi01Gene34754/Aspi01Gene65220/Aspi01Gene33644	23	BP
GO:0005729	tryptophan biosynthetic process	23/2002	24/18510	1.16782e-21	1.22358e-19	Aspi01Gene02718/Aspi01Gene05133/Aspi01Gene07935/Aspi01Gene14491/Aspi01Gene17434/Aspi01Gene24172/Aspi01Gene31378/Aspi01Gene34540/Aspi01Gene34655/Aspi01Gene41451/Aspi01Gene43728/Aspi01Gene45989/Aspi01Gene48278/Aspi01Gene50747/Aspi01Gene56028/Aspi01Gene59530/Aspi01Gene60199/Aspi01Gene61445/Aspi01Gene70122/Aspi01Gene03144/Aspi01Gene34754/Aspi01Gene65220/Aspi01Gene33644	23	BP
GO:0006276	MAPK cascade	23/2002	24/18510	1.16782e-21	1.22358e-19	Aspi01Gene02718/Aspi01Gene05133/Aspi01Gene07935/Aspi01Gene14491/Aspi01Gene17434/Aspi01Gene24172/Aspi01Gene31378/Aspi01Gene34540/Aspi01Gene34655/Aspi01Gene41451/Aspi01Gene43728/Aspi01Gene45989/Aspi01Gene48278/Aspi01Gene50747/Aspi01Gene56028/Aspi01Gene59530/Aspi01Gene60199/Aspi01Gene61445/Aspi01Gene70122/Aspi01Gene03144/Aspi01Gene34754/Aspi01Gene65220/Aspi01Gene33644	23	BP
GO:0030541	nucleotide binding	23/2002	24/18510	1.16782e-21	1.22358e-19	Aspi01Gene02718/Aspi01Gene05133/Aspi01Gene07935/Aspi01Gene14491/Aspi01Gene17434/Aspi01Gene24172/Aspi01Gene31378/Aspi01Gene34540/Aspi01Gene34655/Aspi01Gene41451/Aspi01Gene43728/Aspi01Gene45989/Aspi01Gene48278/Aspi01Gene50747/Aspi01Gene56028/Aspi01Gene59530/Aspi01Gene60199/Aspi01Gene61445/Aspi01Gene70122/Aspi01Gene03144/Aspi01Gene34754/Aspi01Gene65220/Aspi01Gene33644	23	MF
GO:0030543	3'-5'-exoribonuclease activity	23/2002	24/18510	1.16782e-21	1.22358e-19	Aspi01Gene02718/Aspi01Gene05133/Aspi01Gene07935/Aspi01Gene14491/Aspi01Gene17434/Aspi01Gene24172/Aspi01Gene31378/Aspi01Gene34540/Aspi01Gene34655/Aspi01Gene41451/Aspi01Gene43728/Aspi01Gene45989/Aspi01Gene48278/Aspi01Gene50747/Aspi01Gene56028/Aspi01Gene59530/Aspi01Gene60199/Aspi01Gene61445/Aspi01Gene70122/Aspi01Gene03144/Aspi01Gene34754/Aspi01Gene65220/Aspi01Gene33644	23	MF
GO:0046821	nuclear-transcribed mRNA catabolic process, nonsense-mediated decay	23/2002	24/18510	1.16782e-21	1.22358e-19	Aspi01Gene02718/Aspi01Gene05133/Aspi01Gene07935/Aspi01Gene14491/Aspi01Gene17434/Aspi01Gene24172/Aspi01Gene31378/Aspi01Gene34540/Aspi01Gene34655/Aspi01Gene41451/Aspi01Gene43728/Aspi01Gene45989/Aspi01Gene48278/Aspi01Gene50747/Aspi01Gene56028/Aspi01Gene59530/Aspi01Gene60199/Aspi01Gene61445/Aspi01Gene70122/Aspi01Gene03144/Aspi01Gene34754/Aspi01Gene65220/Aspi01Gene33644	23	BP
GO:0009751	activation of MAPKK activity	85/2002	262/18510	1.77153e-21	1.7921e-19	Aspi01Gene52672/Aspi01Gene14867/Aspi01Gene48715/Aspi01Gene48716/Aspi01Gene48717/Aspi01Gene48720/Aspi01Gene48726/Aspi01Gene48727/Aspi01Gene65341/Aspi01Gene65343/Aspi01Gene65344/Aspi01Gene65345/Aspi01Gene65346/Aspi01Gene65347/Aspi01Gene65348/Aspi01Gene65349/Aspi01Gene65353/Aspi01Gene65444/Aspi01Gene70900/Aspi01Gene70906/Aspi01Gene70907/Aspi01Gene51874/Aspi01Gene25431/Aspi01Gene25432/Aspi01Gene25433…	85	BP
GO:0006334	protein polyubiquitination	45/2002	87/18510	2.7637e-21	2.70261e-19	Aspi01Gene41513/Aspi01Gene02718/Aspi01Gene04255/Aspi01Gene05133/Aspi01Gene07935/Aspi01Gene14491/Aspi01Gene17434/Aspi01Gene24172/Aspi01Gene31378/Aspi01Gene34540/Aspi01Gene34655/Aspi01Gene41451/Aspi01Gene43728/Aspi01Gene45989/Aspi01Gene48278/Aspi01Gene50747/Aspi01Gene54003/Aspi01Gene56028/Aspi01Gene59530/Aspi01Gene60199/Aspi01Gene61445/Aspi01Gene62021/Aspi01Gene62322/Aspi01Gene70122/Aspi01Gene03144…	45	BP
GO:0061641	DNA secondary structure binding	23/2002	25/18510	1.31005e-20	1.23976e-18	Aspi01Gene02718/Aspi01Gene05133/Aspi01Gene07935/Aspi01Gene14491/Aspi01Gene17434/Aspi01Gene24172/Aspi01Gene31378/Aspi01Gene34540/Aspi01Gene34655/Aspi01Gene41451/Aspi01Gene43728/Aspi01Gene45989/Aspi01Gene48278/Aspi01Gene50747/Aspi01Gene56028/Aspi01Gene59530/Aspi01Gene60199/Aspi01Gene61445/Aspi01Gene70122/Aspi01Gene03144/Aspi01Gene34754/Aspi01Gene65220/Aspi01Gene33644	23	MF
GO:0050826	microtubule cytoskeleton organization	35/2002	57/18510	3.76158e-20	3.44853e-18	Aspi01Gene65341/Aspi01Gene65343/Aspi01Gene65344/Aspi01Gene65345/Aspi01Gene65346/Aspi01Gene65347/Aspi01Gene65348/Aspi01Gene65349/Aspi01Gene65353/Aspi01Gene65444/Aspi01Gene70900/Aspi01Gene70906/Aspi01Gene70907/Aspi01Gene56610/Aspi01Gene56611/Aspi01Gene56613/Aspi01Gene56620/Aspi01Gene56622/Aspi01Gene56623/Aspi01Gene21115/Aspi01Gene21117/Aspi01Gene21129/Aspi01Gene21131/Aspi01Gene21133/Aspi01Gene21134…	35	BP
GO:0031134	nuclear chromosome	20/2002	21/18510	8.31216e-19	7.17214e-17	Aspi01Gene02718/Aspi01Gene05133/Aspi01Gene07935/Aspi01Gene14491/Aspi01Gene17434/Aspi01Gene24172/Aspi01Gene31378/Aspi01Gene34540/Aspi01Gene34655/Aspi01Gene41451/Aspi01Gene43728/Aspi01Gene45989/Aspi01Gene48278/Aspi01Gene50747/Aspi01Gene56028/Aspi01Gene59530/Aspi01Gene60199/Aspi01Gene61445/Aspi01Gene70122/Aspi01Gene33644	20	CC
GO:1990758	spliceosomal complex assembly	20/2002	21/18510	8.31216e-19	7.17214e-17	Aspi01Gene02718/Aspi01Gene05133/Aspi01Gene07935/Aspi01Gene14491/Aspi01Gene17434/Aspi01Gene24172/Aspi01Gene31378/Aspi01Gene34540/Aspi01Gene34655/Aspi01Gene41451/Aspi01Gene43728/Aspi01Gene45989/Aspi01Gene48278/Aspi01Gene50747/Aspi01Gene56028/Aspi01Gene59530/Aspi01Gene60199/Aspi01Gene61445/Aspi01Gene70122/Aspi01Gene33644	20	BP
GO:0000780	C-8 sterol isomerase activity	27/2002	40/18510	2.08037e-17	1.73581e-15	Aspi01Gene02718/Aspi01Gene04255/Aspi01Gene05133/Aspi01Gene07935/Aspi01Gene14491/Aspi01Gene17434/Aspi01Gene24172/Aspi01Gene31378/Aspi01Gene34540/Aspi01Gene34655/Aspi01Gene41451/Aspi01Gene43728/Aspi01Gene45989/Aspi01Gene48278/Aspi01Gene50747/Aspi01Gene54003/Aspi01Gene56028/Aspi01Gene59530/Aspi01Gene60199/Aspi01Gene61445/Aspi01Gene62021/Aspi01Gene62322/Aspi01Gene70122/Aspi01Gene03144/Aspi01Gene34754…	27	MF
GO:0034728	mitochondrial fission	45/2002	104/18510	2.13005e-17	1.73581e-15	Aspi01Gene41513/Aspi01Gene02718/Aspi01Gene04255/Aspi01Gene05133/Aspi01Gene07935/Aspi01Gene14491/Aspi01Gene17434/Aspi01Gene24172/Aspi01Gene31378/Aspi01Gene34540/Aspi01Gene34655/Aspi01Gene41451/Aspi01Gene43728/Aspi01Gene45989/Aspi01Gene48278/Aspi01Gene50747/Aspi01Gene54003/Aspi01Gene56028/Aspi01Gene59530/Aspi01Gene60199/Aspi01Gene61445/Aspi01Gene62021/Aspi01Gene62322/Aspi01Gene70122/Aspi01Gene03144…	45	BP
GO:0070401	polysaccharide biosynthetic process	24/2002	33/18510	8.44433e-17	6.69541e-15	Aspi01Gene36638/Aspi01Gene00438/Aspi01Gene01775/Aspi01Gene03353/Aspi01Gene12646/Aspi01Gene14855/Aspi01Gene17616/Aspi01Gene24025/Aspi01Gene36729/Aspi01Gene39526/Aspi01Gene45347/Aspi01Gene45420/Aspi01Gene47224/Aspi01Gene53884/Aspi01Gene57137/Aspi01Gene57576/Aspi01Gene61106/Aspi01Gene63134/Aspi01Gene69512/Aspi01Gene69584/Aspi01Gene59265/Aspi01Gene02889/Aspi01Gene63927/Aspi01Gene63237	24	BP
GO:0048446	polysaccharide catabolic process	20/2002	24/18510	3.04528e-16	1.95022e-14	Aspi01Gene26458/Aspi01Gene26459/Aspi01Gene26460/Aspi01Gene26461/Aspi01Gene26465/Aspi01Gene26467/Aspi01Gene26469/Aspi01Gene26471/Aspi01Gene26472/Aspi01Gene26473/Aspi01Gene26475/Aspi01Gene26479/Aspi01Gene26481/Aspi01Gene26482/Aspi01Gene26483/Aspi01Gene26488/Aspi01Gene26491/Aspi01Gene26492/Aspi01Gene26493/Aspi01Gene26489	20	BP
GO:0048451	mitotic cell cycle	20/2002	24/18510	3.04528e-16	1.95022e-14	Aspi01Gene26458/Aspi01Gene26459/Aspi01Gene26460/Aspi01Gene26461/Aspi01Gene26465/Aspi01Gene26467/Aspi01Gene26469/Aspi01Gene26471/Aspi01Gene26472/Aspi01Gene26473/Aspi01Gene26475/Aspi01Gene26479/Aspi01Gene26481/Aspi01Gene26482/Aspi01Gene26483/Aspi01Gene26488/Aspi01Gene26491/Aspi01Gene26492/Aspi01Gene26493/Aspi01Gene26489	20	BP
GO:0000779	nuclear division	27/2002	43/18510	3.31008e-16	1.95022e-14	Aspi01Gene02718/Aspi01Gene04255/Aspi01Gene05133/Aspi01Gene07935/Aspi01Gene14491/Aspi01Gene17434/Aspi01Gene24172/Aspi01Gene31378/Aspi01Gene34540/Aspi01Gene34655/Aspi01Gene41451/Aspi01Gene43728/Aspi01Gene45989/Aspi01Gene48278/Aspi01Gene50747/Aspi01Gene54003/Aspi01Gene56028/Aspi01Gene59530/Aspi01Gene60199/Aspi01Gene61445/Aspi01Gene62021/Aspi01Gene62322/Aspi01Gene70122/Aspi01Gene03144/Aspi01Gene34754…	27	BP
GO:0000749	mitotic cytokinesis	16/2002	16/18510	3.32384e-16	1.95022e-14	Aspi01Gene42711/Aspi01Gene42713/Aspi01Gene42715/Aspi01Gene42719/Aspi01Gene42722/Aspi01Gene42725/Aspi01Gene42728/Aspi01Gene42730/Aspi01Gene42731/Aspi01Gene42732/Aspi01Gene42735/Aspi01Gene42737/Aspi01Gene57485/Aspi01Gene57486/Aspi01Gene57491/Aspi01Gene57497	16	BP
GO:0000750	magnesium ion binding	16/2002	16/18510	3.32384e-16	1.95022e-14	Aspi01Gene42711/Aspi01Gene42713/Aspi01Gene42715/Aspi01Gene42719/Aspi01Gene42722/Aspi01Gene42725/Aspi01Gene42728/Aspi01Gene42730/Aspi01Gene42731/Aspi01Gene42732/Aspi01Gene42735/Aspi01Gene42737/Aspi01Gene57485/Aspi01Gene57486/Aspi01Gene57491/Aspi01Gene57497	16	MF
GO:0010514	ferric-chelate reductase activity	16/2002	16/18510	3.32384e-16	1.95022e-14	Aspi01Gene42711/Aspi01Gene42713/Aspi01Gene42715/Aspi01Gene42719/Aspi01Gene42722/Aspi01Gene42725/Aspi01Gene42728/Aspi01Gene42730/Aspi01Gene42731/Aspi01Gene42732/Aspi01Gene42735/Aspi01Gene42737/Aspi01Gene57485/Aspi01Gene57486/Aspi01Gene57491/Aspi01Gene57497	16	MF
GO:0019236	response to reactive oxygen species	16/2002	16/18510	3.32384e-16	1.95022e-14	Aspi01Gene42711/Aspi01Gene42713/Aspi01Gene42715/Aspi01Gene42719/Aspi01Gene42722/Aspi01Gene42725/Aspi01Gene42728/Aspi01Gene42730/Aspi01Gene42731/Aspi01Gene42732/Aspi01Gene42735/Aspi01Gene42737/Aspi01Gene57485/Aspi01Gene57486/Aspi01Gene57491/Aspi01Gene57497	16	BP
GO:0032005	cyclin-dependent protein kinase holoenzyme complex	16/2002	16/18510	3.32384e-16	1.95022e-14	Aspi01Gene42711/Aspi01Gene42713/Aspi01Gene42715/Aspi01Gene42719/Aspi01Gene42722/Aspi01Gene42725/Aspi01Gene42728/Aspi01Gene42730/Aspi01Gene42731/Aspi01Gene42732/Aspi01Gene42735/Aspi01Gene42737/Aspi01Gene57485/Aspi01Gene57486/Aspi01Gene57491/Aspi01Gene57497	16	CC
GO:0034306	storage vacuole	16/2002	16/18510	3.32384e-16	1.95022e-14	Aspi01Gene42711/Aspi01Gene42713/Aspi01Gene42715/Aspi01Gene42719/Aspi01Gene42722/Aspi01Gene42725/Aspi01Gene42728/Aspi01Gene42730/Aspi01Gene42731/Aspi01Gene42732/Aspi01Gene42735/Aspi01Gene42737/Aspi01Gene57485/Aspi01Gene57486/Aspi01Gene57491/Aspi01Gene57497	16	CC
GO:0034307	lytic vacuole	16/2002	16/18510	3.32384e-16	1.95022e-14	Aspi01Gene42711/Aspi01Gene42713/Aspi01Gene42715/Aspi01Gene42719/Aspi01Gene42722/Aspi01Gene42725/Aspi01Gene42728/Aspi01Gene42730/Aspi01Gene42731/Aspi01Gene42732/Aspi01Gene42735/Aspi01Gene42737/Aspi01Gene57485/Aspi01Gene57486/Aspi01Gene57491/Aspi01Gene57497	16	CC
GO:0043940	plant-type vacuole	16/2002	16/18510	3.32384e-16	1.95022e-14	Aspi01Gene42711/Aspi01Gene42713/Aspi01Gene42715/Aspi01Gene42719/Aspi01Gene42722/Aspi01Gene42725/Aspi01Gene42728/Aspi01Gene42730/Aspi01Gene42731/Aspi01Gene42732/Aspi01Gene42735/Aspi01Gene42737/Aspi01Gene57485/Aspi01Gene57486/Aspi01Gene57491/Aspi01Gene57497	16	CC
GO:0071444	protein storage vacuole	16/2002	16/18510	3.32384e-16	1.95022e-14	Aspi01Gene42711/Aspi01Gene42713/Aspi01Gene42715/Aspi01Gene42719/Aspi01Gene42722/Aspi01Gene42725/Aspi01Gene42728/Aspi01Gene42730/Aspi01Gene42731/Aspi01Gene42732/Aspi01Gene42735/Aspi01Gene42737/Aspi01Gene57485/Aspi01Gene57486/Aspi01Gene57491/Aspi01Gene57497	16	CC
GO:0071507	contractile vacuole	16/2002	16/18510	3.32384e-16	1.95022e-14	Aspi01Gene42711/Aspi01Gene42713/Aspi01Gene42715/Aspi01Gene42719/Aspi01Gene42722/Aspi01Gene42725/Aspi01Gene42728/Aspi01Gene42730/Aspi01Gene42731/Aspi01Gene42732/Aspi01Gene42735/Aspi01Gene42737/Aspi01Gene57485/Aspi01Gene57486/Aspi01Gene57491/Aspi01Gene57497	16	CC
GO:0034605	transcription export complex	43/2002	102/18510	3.50678e-16	2.01721e-14	Aspi01Gene44476/Aspi01Gene36343/Aspi01Gene36345/Aspi01Gene65341/Aspi01Gene65343/Aspi01Gene65344/Aspi01Gene65345/Aspi01Gene65346/Aspi01Gene65347/Aspi01Gene65348/Aspi01Gene65349/Aspi01Gene65353/Aspi01Gene65444/Aspi01Gene70900/Aspi01Gene70906/Aspi01Gene70907/Aspi01Gene23042/Aspi01Gene25016/Aspi01Gene44562/Aspi01Gene57574/Aspi01Gene64213/Aspi01Gene56610/Aspi01Gene56611/Aspi01Gene56613/Aspi01Gene56620…	43	CC
GO:0000776	THO complex	35/2002	71/18510	5.17671e-16	2.92054e-14	Aspi01Gene02718/Aspi01Gene04255/Aspi01Gene05133/Aspi01Gene07935/Aspi01Gene14491/Aspi01Gene17434/Aspi01Gene24172/Aspi01Gene31378/Aspi01Gene34540/Aspi01Gene34655/Aspi01Gene41451/Aspi01Gene43728/Aspi01Gene45989/Aspi01Gene48278/Aspi01Gene50747/Aspi01Gene54003/Aspi01Gene56028/Aspi01Gene59530/Aspi01Gene60199/Aspi01Gene61445/Aspi01Gene62021/Aspi01Gene62322/Aspi01Gene70122/Aspi01Gene03144/Aspi01Gene30163…	35	CC
GO:0032993	generation of catalytic spliceosome for second transesterification step	47/2002	124/18510	2.154e-15	1.19229e-13	Aspi01Gene41513/Aspi01Gene02718/Aspi01Gene04255/Aspi01Gene05133/Aspi01Gene07935/Aspi01Gene14491/Aspi01Gene17434/Aspi01Gene24172/Aspi01Gene31378/Aspi01Gene34540/Aspi01Gene34655/Aspi01Gene41451/Aspi01Gene43728/Aspi01Gene45989/Aspi01Gene48278/Aspi01Gene50747/Aspi01Gene54003/Aspi01Gene56028/Aspi01Gene59530/Aspi01Gene60199/Aspi01Gene61445/Aspi01Gene62021/Aspi01Gene62322/Aspi01Gene70122/Aspi01Gene03144…	47	BP
GO:0000186	RNA splicing, via transesterification reactions	21/2002	28/18510	2.63024e-15	1.40296e-13	Aspi01Gene42711/Aspi01Gene42713/Aspi01Gene42715/Aspi01Gene42719/Aspi01Gene42722/Aspi01Gene42725/Aspi01Gene42728/Aspi01Gene42730/Aspi01Gene42731/Aspi01Gene42732/Aspi01Gene42735/Aspi01Gene42737/Aspi01Gene57485/Aspi01Gene57486/Aspi01Gene57490/Aspi01Gene57491/Aspi01Gene57496/Aspi01Gene57497/Aspi01Gene53668/Aspi01Gene53672/Aspi01Gene53674	21	BP
GO:0004709	RNA splicing, via transesterification reactions with bulged adenosine as nucleophile	21/2002	28/18510	2.63024e-15	1.40296e-13	Aspi01Gene42711/Aspi01Gene42713/Aspi01Gene42715/Aspi01Gene42719/Aspi01Gene42722/Aspi01Gene42725/Aspi01Gene42728/Aspi01Gene42730/Aspi01Gene42731/Aspi01Gene42732/Aspi01Gene42735/Aspi01Gene42737/Aspi01Gene57485/Aspi01Gene57486/Aspi01Gene57490/Aspi01Gene57491/Aspi01Gene57496/Aspi01Gene57497/Aspi01Gene53668/Aspi01Gene53672/Aspi01Gene53674	21	BP
GO:0008106	regulation of alternative mRNA splicing, via spliceosome	26/2002	43/18510	4.42055e-15	2.31581e-13	Aspi01Gene36638/Aspi01Gene00438/Aspi01Gene01775/Aspi01Gene03353/Aspi01Gene12646/Aspi01Gene14855/Aspi01Gene17616/Aspi01Gene24025/Aspi01Gene36729/Aspi01Gene39526/Aspi01Gene45347/Aspi01Gene45420/Aspi01Gene47224/Aspi01Gene53884/Aspi01Gene57137/Aspi01Gene57576/Aspi01Gene61106/Aspi01Gene63134/Aspi01Gene69512/Aspi01Gene69584/Aspi01Gene59265/Aspi01Gene02889/Aspi01Gene63927/Aspi01Gene63237/Aspi01Gene42657…	26	BP
GO:0031136	spliceosomal snRNP assembly	16/2002	17/18510	5.07943e-15	2.48357e-13	Aspi01Gene42711/Aspi01Gene42713/Aspi01Gene42715/Aspi01Gene42719/Aspi01Gene42722/Aspi01Gene42725/Aspi01Gene42728/Aspi01Gene42730/Aspi01Gene42731/Aspi01Gene42732/Aspi01Gene42735/Aspi01Gene42737/Aspi01Gene57485/Aspi01Gene57486/Aspi01Gene57491/Aspi01Gene57497	16	BP
GO:0031137	spliceosomal conformational changes to generate catalytic conformation	16/2002	17/18510	5.07943e-15	2.48357e-13	Aspi01Gene42711/Aspi01Gene42713/Aspi01Gene42715/Aspi01Gene42719/Aspi01Gene42722/Aspi01Gene42725/Aspi01Gene42728/Aspi01Gene42730/Aspi01Gene42731/Aspi01Gene42732/Aspi01Gene42735/Aspi01Gene42737/Aspi01Gene57485/Aspi01Gene57486/Aspi01Gene57491/Aspi01Gene57497	16	BP
GO:0031139	mRNA splicing, via spliceosome	16/2002	17/18510	5.07943e-15	2.48357e-13	Aspi01Gene42711/Aspi01Gene42713/Aspi01Gene42715/Aspi01Gene42719/Aspi01Gene42722/Aspi01Gene42725/Aspi01Gene42728/Aspi01Gene42730/Aspi01Gene42731/Aspi01Gene42732/Aspi01Gene42735/Aspi01Gene42737/Aspi01Gene57485/Aspi01Gene57486/Aspi01Gene57491/Aspi01Gene57497	16	BP
GO:0046999	four-way junction DNA binding	16/2002	17/18510	5.07943e-15	2.48357e-13	Aspi01Gene42711/Aspi01Gene42713/Aspi01Gene42715/Aspi01Gene42719/Aspi01Gene42722/Aspi01Gene42725/Aspi01Gene42728/Aspi01Gene42730/Aspi01Gene42731/Aspi01Gene42732/Aspi01Gene42735/Aspi01Gene42737/Aspi01Gene57485/Aspi01Gene57486/Aspi01Gene57491/Aspi01Gene57497	16	MF
GO:0065004	heteroduplex DNA loop binding	50/2002	141/18510	6.34264e-15	3.05038e-13	Aspi01Gene41513/Aspi01Gene02718/Aspi01Gene04255/Aspi01Gene05133/Aspi01Gene07935/Aspi01Gene14491/Aspi01Gene17434/Aspi01Gene24172/Aspi01Gene31378/Aspi01Gene34540/Aspi01Gene34655/Aspi01Gene41451/Aspi01Gene43728/Aspi01Gene45989/Aspi01Gene48278/Aspi01Gene50747/Aspi01Gene54003/Aspi01Gene56028/Aspi01Gene59530/Aspi01Gene60199/Aspi01Gene61445/Aspi01Gene62021/Aspi01Gene62322/Aspi01Gene70122/Aspi01Gene63825…	50	MF
GO:0004033	phagophore assembly site	26/2002	44/18510	9.69561e-15	4.58772e-13	Aspi01Gene36638/Aspi01Gene00438/Aspi01Gene01775/Aspi01Gene03353/Aspi01Gene12646/Aspi01Gene14855/Aspi01Gene17616/Aspi01Gene24025/Aspi01Gene36729/Aspi01Gene39526/Aspi01Gene45347/Aspi01Gene45420/Aspi01Gene47224/Aspi01Gene53884/Aspi01Gene57137/Aspi01Gene57576/Aspi01Gene61106/Aspi01Gene63134/Aspi01Gene69512/Aspi01Gene69584/Aspi01Gene59265/Aspi01Gene02889/Aspi01Gene63927/Aspi01Gene63237/Aspi01Gene42657…	26	CC
GO:0000775	protein peptidyl-prolyl isomerization	41/2002	103/18510	1.8431e-14	8.4811e-13	Aspi01Gene02718/Aspi01Gene04255/Aspi01Gene05133/Aspi01Gene07935/Aspi01Gene14491/Aspi01Gene17434/Aspi01Gene24172/Aspi01Gene31378/Aspi01Gene34540/Aspi01Gene34655/Aspi01Gene41451/Aspi01Gene43728/Aspi01Gene45989/Aspi01Gene48278/Aspi01Gene50747/Aspi01Gene54003/Aspi01Gene56028/Aspi01Gene59530/Aspi01Gene60199/Aspi01Gene61445/Aspi01Gene62021/Aspi01Gene62322/Aspi01Gene70122/Aspi01Gene41394/Aspi01Gene03144…	41	BP
GO:0000070	autophagy of mitochondrion	37/2002	86/18510	1.8502e-14	8.4811e-13	Aspi01Gene02718/Aspi01Gene04255/Aspi01Gene05133/Aspi01Gene07935/Aspi01Gene14491/Aspi01Gene17434/Aspi01Gene24172/Aspi01Gene31378/Aspi01Gene34540/Aspi01Gene34655/Aspi01Gene41451/Aspi01Gene43728/Aspi01Gene45989/Aspi01Gene48278/Aspi01Gene50747/Aspi01Gene54003/Aspi01Gene56028/Aspi01Gene59530/Aspi01Gene60199/Aspi01Gene61445/Aspi01Gene62021/Aspi01Gene62322/Aspi01Gene70122/Aspi01Gene03144/Aspi01Gene30163…	37	BP
GO:0070417	DNA-directed RNA polymerase complex	36/2002	84/18510	4.81965e-14	2.17528e-12	Aspi01Gene65341/Aspi01Gene65343/Aspi01Gene65344/Aspi01Gene65345/Aspi01Gene65346/Aspi01Gene65347/Aspi01Gene65348/Aspi01Gene65349/Aspi01Gene65353/Aspi01Gene65444/Aspi01Gene70900/Aspi01Gene70906/Aspi01Gene70907/Aspi01Gene72268/Aspi01Gene56610/Aspi01Gene56611/Aspi01Gene56613/Aspi01Gene56620/Aspi01Gene56622/Aspi01Gene56623/Aspi01Gene21115/Aspi01Gene21117/Aspi01Gene21129/Aspi01Gene21131/Aspi01Gene21133…	36	CC
GO:0048441	THO complex part of transcription export complex	21/2002	31/18510	7.13185e-14	3.12277e-12	Aspi01Gene59384/Aspi01Gene26458/Aspi01Gene26459/Aspi01Gene26460/Aspi01Gene26461/Aspi01Gene26465/Aspi01Gene26467/Aspi01Gene26469/Aspi01Gene26471/Aspi01Gene26472/Aspi01Gene26473/Aspi01Gene26475/Aspi01Gene26479/Aspi01Gene26481/Aspi01Gene26482/Aspi01Gene26483/Aspi01Gene26488/Aspi01Gene26491/Aspi01Gene26492/Aspi01Gene26493/Aspi01Gene26489	21	CC
GO:0048465	maturation of LSU-rRNA from tricistronic rRNA transcript (SSU-rRNA, 5.8S rRNA, LSU-rRNA)	21/2002	31/18510	7.13185e-14	3.12277e-12	Aspi01Gene59384/Aspi01Gene26458/Aspi01Gene26459/Aspi01Gene26460/Aspi01Gene26461/Aspi01Gene26465/Aspi01Gene26467/Aspi01Gene26469/Aspi01Gene26471/Aspi01Gene26472/Aspi01Gene26473/Aspi01Gene26475/Aspi01Gene26479/Aspi01Gene26481/Aspi01Gene26482/Aspi01Gene26483/Aspi01Gene26488/Aspi01Gene26491/Aspi01Gene26492/Aspi01Gene26493/Aspi01Gene26489	21	BP
GO:0000746	maturation of LSU-rRNA	16/2002	19/18510	2.33987e-13	9.66823e-12	Aspi01Gene42711/Aspi01Gene42713/Aspi01Gene42715/Aspi01Gene42719/Aspi01Gene42722/Aspi01Gene42725/Aspi01Gene42728/Aspi01Gene42730/Aspi01Gene42731/Aspi01Gene42732/Aspi01Gene42735/Aspi01Gene42737/Aspi01Gene57485/Aspi01Gene57486/Aspi01Gene57491/Aspi01Gene57497	16	BP
GO:0000747	proteasome complex	16/2002	19/18510	2.33987e-13	9.66823e-12	Aspi01Gene42711/Aspi01Gene42713/Aspi01Gene42715/Aspi01Gene42719/Aspi01Gene42722/Aspi01Gene42725/Aspi01Gene42728/Aspi01Gene42730/Aspi01Gene42731/Aspi01Gene42732/Aspi01Gene42735/Aspi01Gene42737/Aspi01Gene57485/Aspi01Gene57486/Aspi01Gene57491/Aspi01Gene57497	16	CC
GO:0000935	telomere maintenance	16/2002	19/18510	2.33987e-13	9.66823e-12	Aspi01Gene42711/Aspi01Gene42713/Aspi01Gene42715/Aspi01Gene42719/Aspi01Gene42722/Aspi01Gene42725/Aspi01Gene42728/Aspi01Gene42730/Aspi01Gene42731/Aspi01Gene42732/Aspi01Gene42735/Aspi01Gene42737/Aspi01Gene57485/Aspi01Gene57486/Aspi01Gene57491/Aspi01Gene57497	16	BP
GO:0030428	double-strand break repair via homologous recombination	16/2002	19/18510	2.33987e-13	9.66823e-12	Aspi01Gene42711/Aspi01Gene42713/Aspi01Gene42715/Aspi01Gene42719/Aspi01Gene42722/Aspi01Gene42725/Aspi01Gene42728/Aspi01Gene42730/Aspi01Gene42731/Aspi01Gene42732/Aspi01Gene42735/Aspi01Gene42737/Aspi01Gene57485/Aspi01Gene57486/Aspi01Gene57491/Aspi01Gene57497	16	BP
GO:0004652	recombinational repair	23/2002	39/18510	3.62612e-13	1.47749e-11	Aspi01Gene59279/Aspi01Gene26458/Aspi01Gene26459/Aspi01Gene26460/Aspi01Gene26461/Aspi01Gene26465/Aspi01Gene26467/Aspi01Gene26469/Aspi01Gene26471/Aspi01Gene26472/Aspi01Gene26473/Aspi01Gene26475/Aspi01Gene26479/Aspi01Gene26481/Aspi01Gene26482/Aspi01Gene26483/Aspi01Gene26488/Aspi01Gene26491/Aspi01Gene26492/Aspi01Gene26493/Aspi01Gene26489/Aspi01Gene18589/Aspi01Gene20555	23	BP
GO:0016229	non-recombinational repair	24/2002	43/18510	5.94196e-13	2.38792e-11	Aspi01Gene36638/Aspi01Gene00438/Aspi01Gene01775/Aspi01Gene03353/Aspi01Gene12646/Aspi01Gene14855/Aspi01Gene17616/Aspi01Gene24025/Aspi01Gene36729/Aspi01Gene39526/Aspi01Gene45347/Aspi01Gene45420/Aspi01Gene47224/Aspi01Gene53884/Aspi01Gene57137/Aspi01Gene57576/Aspi01Gene61106/Aspi01Gene63134/Aspi01Gene69512/Aspi01Gene69584/Aspi01Gene59265/Aspi01Gene02889/Aspi01Gene63927/Aspi01Gene63237	24	BP
GO:0071824	DNA synthesis involved in DNA repair	50/2002	158/18510	9.84116e-13	3.90147e-11	Aspi01Gene41513/Aspi01Gene02718/Aspi01Gene04255/Aspi01Gene05133/Aspi01Gene07935/Aspi01Gene14491/Aspi01Gene17434/Aspi01Gene24172/Aspi01Gene31378/Aspi01Gene34540/Aspi01Gene34655/Aspi01Gene41451/Aspi01Gene43728/Aspi01Gene45989/Aspi01Gene48278/Aspi01Gene50747/Aspi01Gene54003/Aspi01Gene56028/Aspi01Gene59530/Aspi01Gene60199/Aspi01Gene61445/Aspi01Gene62021/Aspi01Gene62322/Aspi01Gene70122/Aspi01Gene63825…	50	BP
GO:0042173	karyogamy	16/2002	20/18510	1.05181e-12	4.11425e-11	Aspi01Gene42711/Aspi01Gene42713/Aspi01Gene42715/Aspi01Gene42719/Aspi01Gene42722/Aspi01Gene42725/Aspi01Gene42728/Aspi01Gene42730/Aspi01Gene42731/Aspi01Gene42732/Aspi01Gene42735/Aspi01Gene42737/Aspi01Gene57485/Aspi01Gene57486/Aspi01Gene57491/Aspi01Gene57497	16	BP
GO:0050661	conjugation	26/2002	51/18510	1.09377e-12	4.22207e-11	Aspi01Gene36638/Aspi01Gene00438/Aspi01Gene01775/Aspi01Gene03353/Aspi01Gene12646/Aspi01Gene14855/Aspi01Gene17616/Aspi01Gene24025/Aspi01Gene36729/Aspi01Gene39526/Aspi01Gene45347/Aspi01Gene45420/Aspi01Gene47224/Aspi01Gene53884/Aspi01Gene57137/Aspi01Gene57576/Aspi01Gene61106/Aspi01Gene63134/Aspi01Gene69512/Aspi01Gene69584/Aspi01Gene59265/Aspi01Gene23652/Aspi01Gene02889/Aspi01Gene40609/Aspi01Gene63927…	26	BP
GO:0000819	conjugation with cellular fusion	40/2002	110/18510	1.25381e-12	4.77697e-11	Aspi01Gene02718/Aspi01Gene04255/Aspi01Gene05133/Aspi01Gene07935/Aspi01Gene14491/Aspi01Gene17434/Aspi01Gene24172/Aspi01Gene31378/Aspi01Gene34540/Aspi01Gene34655/Aspi01Gene41451/Aspi01Gene43728/Aspi01Gene45989/Aspi01Gene48278/Aspi01Gene50747/Aspi01Gene54003/Aspi01Gene56028/Aspi01Gene59530/Aspi01Gene60199/Aspi01Gene61445/Aspi01Gene62021/Aspi01Gene62322/Aspi01Gene70122/Aspi01Gene03144/Aspi01Gene30163…	40	BP
GO:0080167	response to pheromone triggering conjugation with cellular fusion	69/2002	264/18510	1.75768e-12	6.61086e-11	Aspi01Gene22831/Aspi01Gene42929/Aspi01Gene45729/Aspi01Gene45732/Aspi01Gene48724/Aspi01Gene48728/Aspi01Gene48729/Aspi01Gene48734/Aspi01Gene48736/Aspi01Gene48737/Aspi01Gene57170/Aspi01Gene57174/Aspi01Gene57178/Aspi01Gene57180/Aspi01Gene57181/Aspi01Gene57182/Aspi01Gene57183/Aspi01Gene57185/Aspi01Gene57186/Aspi01Gene57190/Aspi01Gene57191/Aspi01Gene57192/Aspi01Gene03736/Aspi01Gene02195/Aspi01Gene02197…	69	BP
GO:0047769	pheromone-dependent signal transduction involved in conjugation with cellular fusion	22/2002	38/18510	2.00255e-12	7.43651e-11	Aspi01Gene57170/Aspi01Gene57174/Aspi01Gene57178/Aspi01Gene57180/Aspi01Gene57181/Aspi01Gene57182/Aspi01Gene57183/Aspi01Gene57185/Aspi01Gene57186/Aspi01Gene57190/Aspi01Gene57191/Aspi01Gene57192/Aspi01Gene14519/Aspi01Gene14520/Aspi01Gene14524/Aspi01Gene21932/Aspi01Gene32514/Aspi01Gene38180/Aspi01Gene20196/Aspi01Gene20197/Aspi01Gene57157/Aspi01Gene57167	22	BP
GO:0071103	chromosome, centromeric region	59/2002	209/18510	2.23614e-12	8.20015e-11	Aspi01Gene41513/Aspi01Gene02718/Aspi01Gene04255/Aspi01Gene05133/Aspi01Gene07935/Aspi01Gene14491/Aspi01Gene17434/Aspi01Gene24172/Aspi01Gene31378/Aspi01Gene34540/Aspi01Gene34655/Aspi01Gene41451/Aspi01Gene43728/Aspi01Gene45989/Aspi01Gene48278/Aspi01Gene50747/Aspi01Gene54003/Aspi01Gene56028/Aspi01Gene59530/Aspi01Gene60199/Aspi01Gene61445/Aspi01Gene62021/Aspi01Gene62322/Aspi01Gene70122/Aspi01Gene06785…	59	CC
GO:0000943	kinetochore	57/2002	200/18510	3.43323e-12	1.24346e-10	Aspi01Gene03400/Aspi01Gene09168/Aspi01Gene09521/Aspi01Gene21924/Aspi01Gene23940/Aspi01Gene63107/Aspi01Gene06726/Aspi01Gene00515/Aspi01Gene06593/Aspi01Gene28779/Aspi01Gene33560/Aspi01Gene67241/Aspi01Gene38038/Aspi01Gene54021/Aspi01Gene15042/Aspi01Gene28780/Aspi01Gene38112/Aspi01Gene46052/Aspi01Gene69360/Aspi01Gene48255/Aspi01Gene55786/Aspi01Gene01682/Aspi01Gene16167/Aspi01Gene14103/Aspi01Gene24095…	57	CC
GO:0032196	condensed chromosome kinetochore	57/2002	201/18510	4.29541e-12	1.51824e-10	Aspi01Gene03400/Aspi01Gene09168/Aspi01Gene09521/Aspi01Gene21924/Aspi01Gene23940/Aspi01Gene63107/Aspi01Gene06726/Aspi01Gene00515/Aspi01Gene06593/Aspi01Gene28779/Aspi01Gene33560/Aspi01Gene67241/Aspi01Gene38038/Aspi01Gene54021/Aspi01Gene15042/Aspi01Gene28780/Aspi01Gene38112/Aspi01Gene46052/Aspi01Gene69360/Aspi01Gene48255/Aspi01Gene55786/Aspi01Gene01682/Aspi01Gene16167/Aspi01Gene14103/Aspi01Gene24095…	57	CC
GO:0032197	condensed nuclear chromosome kinetochore	57/2002	201/18510	4.29541e-12	1.51824e-10	Aspi01Gene03400/Aspi01Gene09168/Aspi01Gene09521/Aspi01Gene21924/Aspi01Gene23940/Aspi01Gene63107/Aspi01Gene06726/Aspi01Gene00515/Aspi01Gene06593/Aspi01Gene28779/Aspi01Gene33560/Aspi01Gene67241/Aspi01Gene38038/Aspi01Gene54021/Aspi01Gene15042/Aspi01Gene28780/Aspi01Gene38112/Aspi01Gene46052/Aspi01Gene69360/Aspi01Gene48255/Aspi01Gene55786/Aspi01Gene01682/Aspi01Gene16167/Aspi01Gene14103/Aspi01Gene24095…	57	CC
GO:0005847	condensed chromosome, centromeric region	21/2002	36/18510	5.22735e-12	1.82564e-10	Aspi01Gene70858/Aspi01Gene26458/Aspi01Gene26459/Aspi01Gene26460/Aspi01Gene26461/Aspi01Gene26465/Aspi01Gene26467/Aspi01Gene26469/Aspi01Gene26471/Aspi01Gene26472/Aspi01Gene26473/Aspi01Gene26475/Aspi01Gene26479/Aspi01Gene26481/Aspi01Gene26482/Aspi01Gene26483/Aspi01Gene26488/Aspi01Gene26491/Aspi01Gene26492/Aspi01Gene26493/Aspi01Gene26489	21	CC
GO:0043937	condensed nuclear chromosome, centromeric region	16/2002	22/18510	1.30938e-11	4.46662e-10	Aspi01Gene42711/Aspi01Gene42713/Aspi01Gene42715/Aspi01Gene42719/Aspi01Gene42722/Aspi01Gene42725/Aspi01Gene42728/Aspi01Gene42730/Aspi01Gene42731/Aspi01Gene42732/Aspi01Gene42735/Aspi01Gene42737/Aspi01Gene57485/Aspi01Gene57486/Aspi01Gene57491/Aspi01Gene57497	16	CC
GO:0003682	chromosome, telomeric region	68/2002	269/18510	1.32556e-11	4.46985e-10	Aspi01Gene41513/Aspi01Gene02718/Aspi01Gene04255/Aspi01Gene05133/Aspi01Gene07935/Aspi01Gene14491/Aspi01Gene17434/Aspi01Gene24172/Aspi01Gene31378/Aspi01Gene34540/Aspi01Gene34655/Aspi01Gene41451/Aspi01Gene43728/Aspi01Gene45989/Aspi01Gene48278/Aspi01Gene50747/Aspi01Gene54003/Aspi01Gene56028/Aspi01Gene59530/Aspi01Gene60199/Aspi01Gene61445/Aspi01Gene62021/Aspi01Gene62322/Aspi01Gene70122/Aspi01Gene12319…	68	CC
GO:0051315	nuclear chromosome, telomeric region	20/2002	34/18510	1.36188e-11	4.54014e-10	Aspi01Gene02718/Aspi01Gene05133/Aspi01Gene07935/Aspi01Gene14491/Aspi01Gene17434/Aspi01Gene24172/Aspi01Gene31378/Aspi01Gene34540/Aspi01Gene34655/Aspi01Gene41451/Aspi01Gene43728/Aspi01Gene45989/Aspi01Gene48278/Aspi01Gene50747/Aspi01Gene56028/Aspi01Gene59530/Aspi01Gene60199/Aspi01Gene61445/Aspi01Gene70122/Aspi01Gene33644	20	CC
GO:0046677	chromatin	97/2002	452/18510	2.23062e-11	7.35274e-10	Aspi01Gene44476/Aspi01Gene52672/Aspi01Gene00628/Aspi01Gene00636/Aspi01Gene14867/Aspi01Gene48715/Aspi01Gene48716/Aspi01Gene48717/Aspi01Gene48720/Aspi01Gene48726/Aspi01Gene48727/Aspi01Gene65341/Aspi01Gene65343/Aspi01Gene65344/Aspi01Gene65345/Aspi01Gene65346/Aspi01Gene65347/Aspi01Gene65348/Aspi01Gene65349/Aspi01Gene65353/Aspi01Gene65444/Aspi01Gene70900/Aspi01Gene70906/Aspi01Gene70907/Aspi01Gene51874…	97	CC
GO:0071459	nucleosome	13/2002	15/18510	2.27755e-11	7.42402e-10	Aspi01Gene04255/Aspi01Gene54003/Aspi01Gene62021/Aspi01Gene62322/Aspi01Gene03144/Aspi01Gene34754/Aspi01Gene65220/Aspi01Gene46899/Aspi01Gene46901/Aspi01Gene52385/Aspi01Gene52397/Aspi01Gene52386/Aspi01Gene52390	13	CC
GO:0006378	nuclear nucleosome	31/2002	78/18510	2.9469e-11	9.39702e-10	Aspi01Gene49797/Aspi01Gene70858/Aspi01Gene26458/Aspi01Gene26459/Aspi01Gene26460/Aspi01Gene26461/Aspi01Gene26465/Aspi01Gene26467/Aspi01Gene26469/Aspi01Gene26471/Aspi01Gene26472/Aspi01Gene26473/Aspi01Gene26475/Aspi01Gene26479/Aspi01Gene26481/Aspi01Gene26482/Aspi01Gene26483/Aspi01Gene26488/Aspi01Gene26491/Aspi01Gene26492/Aspi01Gene26493/Aspi01Gene18291/Aspi01Gene26489/Aspi01Gene01606/Aspi01Gene50017…	31	CC
GO:0140097	nuclear chromatin	91/2002	419/18510	4.76867e-11	1.50428e-09	Aspi01Gene03400/Aspi01Gene09168/Aspi01Gene09521/Aspi01Gene21924/Aspi01Gene23940/Aspi01Gene63107/Aspi01Gene70525/Aspi01Gene26006/Aspi01Gene61230/Aspi01Gene06726/Aspi01Gene41299/Aspi01Gene00515/Aspi01Gene03479/Aspi01Gene05918/Aspi01Gene06593/Aspi01Gene16913/Aspi01Gene25048/Aspi01Gene28779/Aspi01Gene33560/Aspi01Gene38520/Aspi01Gene52810/Aspi01Gene67241/Aspi01Gene38038/Aspi01Gene54021/Aspi01Gene07502…	91	CC
GO:0008608	euchromatin	22/2002	43/18510	5.5286e-11	1.6895e-09	Aspi01Gene02718/Aspi01Gene05133/Aspi01Gene07935/Aspi01Gene14491/Aspi01Gene17434/Aspi01Gene24172/Aspi01Gene31378/Aspi01Gene34540/Aspi01Gene34655/Aspi01Gene41451/Aspi01Gene43728/Aspi01Gene45989/Aspi01Gene48278/Aspi01Gene50747/Aspi01Gene56028/Aspi01Gene59530/Aspi01Gene60199/Aspi01Gene61445/Aspi01Gene70122/Aspi01Gene33644/Aspi01Gene32895/Aspi01Gene32896	22	CC
GO:0009094	heterochromatin	22/2002	43/18510	5.5286e-11	1.6895e-09	Aspi01Gene57170/Aspi01Gene57174/Aspi01Gene57178/Aspi01Gene57180/Aspi01Gene57181/Aspi01Gene57182/Aspi01Gene57183/Aspi01Gene57185/Aspi01Gene57186/Aspi01Gene57190/Aspi01Gene57191/Aspi01Gene57192/Aspi01Gene14519/Aspi01Gene14520/Aspi01Gene14524/Aspi01Gene21932/Aspi01Gene32514/Aspi01Gene38180/Aspi01Gene20196/Aspi01Gene20197/Aspi01Gene57157/Aspi01Gene57167	22	CC
GO:1902223	condensed chromosome	22/2002	43/18510	5.5286e-11	1.6895e-09	Aspi01Gene57170/Aspi01Gene57174/Aspi01Gene57178/Aspi01Gene57180/Aspi01Gene57181/Aspi01Gene57182/Aspi01Gene57183/Aspi01Gene57185/Aspi01Gene57186/Aspi01Gene57190/Aspi01Gene57191/Aspi01Gene57192/Aspi01Gene14519/Aspi01Gene14520/Aspi01Gene14524/Aspi01Gene21932/Aspi01Gene32514/Aspi01Gene38180/Aspi01Gene20196/Aspi01Gene20197/Aspi01Gene57157/Aspi01Gene57167	22	CC
GO:0000794	condensed nuclear chromosome	31/2002	80/18510	6.37231e-11	1.92725e-09	Aspi01Gene32310/Aspi01Gene02718/Aspi01Gene04255/Aspi01Gene05133/Aspi01Gene07935/Aspi01Gene14491/Aspi01Gene17434/Aspi01Gene24172/Aspi01Gene31378/Aspi01Gene34540/Aspi01Gene34655/Aspi01Gene41451/Aspi01Gene43728/Aspi01Gene45989/Aspi01Gene48278/Aspi01Gene50747/Aspi01Gene54003/Aspi01Gene56028/Aspi01Gene59530/Aspi01Gene60199/Aspi01Gene61445/Aspi01Gene62021/Aspi01Gene62322/Aspi01Gene70122/Aspi01Gene03144…	31	CC
GO:0009753	synaptonemal complex	88/2002	405/18510	9.71906e-11	2.90945e-09	Aspi01Gene32310/Aspi01Gene27116/Aspi01Gene52672/Aspi01Gene65341/Aspi01Gene65343/Aspi01Gene65344/Aspi01Gene65345/Aspi01Gene65346/Aspi01Gene65347/Aspi01Gene65348/Aspi01Gene65349/Aspi01Gene65353/Aspi01Gene65444/Aspi01Gene70900/Aspi01Gene70906/Aspi01Gene70907/Aspi01Gene07060/Aspi01Gene07506/Aspi01Gene11848/Aspi01Gene11852/Aspi01Gene11862/Aspi01Gene23320/Aspi01Gene25547/Aspi01Gene60150/Aspi01Gene25431…	88	CC
GO:0003887	sister chromatid segregation	57/2002	216/18510	9.90602e-11	2.93547e-09	Aspi01Gene03400/Aspi01Gene09168/Aspi01Gene09521/Aspi01Gene21924/Aspi01Gene23940/Aspi01Gene63107/Aspi01Gene06726/Aspi01Gene00515/Aspi01Gene06593/Aspi01Gene28779/Aspi01Gene33560/Aspi01Gene67241/Aspi01Gene38038/Aspi01Gene54021/Aspi01Gene15042/Aspi01Gene28780/Aspi01Gene38112/Aspi01Gene46052/Aspi01Gene69360/Aspi01Gene48255/Aspi01Gene55786/Aspi01Gene01682/Aspi01Gene16167/Aspi01Gene14103/Aspi01Gene24095…	57	BP
GO:1990837	inositol hexakisphosphate binding	67/2002	275/18510	1.07116e-10	3.14244e-09	Aspi01Gene02036/Aspi01Gene02718/Aspi01Gene04255/Aspi01Gene05133/Aspi01Gene07935/Aspi01Gene14491/Aspi01Gene17434/Aspi01Gene24172/Aspi01Gene31378/Aspi01Gene34540/Aspi01Gene34655/Aspi01Gene41451/Aspi01Gene43728/Aspi01Gene45989/Aspi01Gene48278/Aspi01Gene50747/Aspi01Gene54003/Aspi01Gene56028/Aspi01Gene59530/Aspi01Gene60199/Aspi01Gene61445/Aspi01Gene62021/Aspi01Gene62322/Aspi01Gene70122/Aspi01Gene06785…	67	MF
GO:0043406	cell morphogenesis involved in differentiation	21/2002	41/18510	1.47612e-10	4.2876e-09	Aspi01Gene42711/Aspi01Gene42713/Aspi01Gene42715/Aspi01Gene42719/Aspi01Gene42722/Aspi01Gene42725/Aspi01Gene42728/Aspi01Gene42730/Aspi01Gene42731/Aspi01Gene42732/Aspi01Gene42735/Aspi01Gene42737/Aspi01Gene57485/Aspi01Gene57486/Aspi01Gene57490/Aspi01Gene57491/Aspi01Gene57496/Aspi01Gene57497/Aspi01Gene53668/Aspi01Gene53672/Aspi01Gene53674	21	BP
GO:0009095	cytokinesis	22/2002	45/18510	1.74443e-10	4.92077e-09	Aspi01Gene57170/Aspi01Gene57174/Aspi01Gene57178/Aspi01Gene57180/Aspi01Gene57181/Aspi01Gene57182/Aspi01Gene57183/Aspi01Gene57185/Aspi01Gene57186/Aspi01Gene57190/Aspi01Gene57191/Aspi01Gene57192/Aspi01Gene14519/Aspi01Gene14520/Aspi01Gene14524/Aspi01Gene21932/Aspi01Gene32514/Aspi01Gene38180/Aspi01Gene20196/Aspi01Gene20197/Aspi01Gene57157/Aspi01Gene57167	22	BP
GO:0031618	cytokinesis by cell plate formation	11/2002	12/18510	2.5006e-10	6.98663e-09	Aspi01Gene04255/Aspi01Gene54003/Aspi01Gene62021/Aspi01Gene62322/Aspi01Gene03144/Aspi01Gene30163/Aspi01Gene34754/Aspi01Gene62701/Aspi01Gene65220/Aspi01Gene46899/Aspi01Gene46901	11	BP
GO:0006571	spindle pole	21/2002	42/18510	2.65156e-10	7.33852e-09	Aspi01Gene57170/Aspi01Gene57174/Aspi01Gene57178/Aspi01Gene57180/Aspi01Gene57181/Aspi01Gene57182/Aspi01Gene57183/Aspi01Gene57185/Aspi01Gene57186/Aspi01Gene57190/Aspi01Gene57191/Aspi01Gene57192/Aspi01Gene14520/Aspi01Gene14524/Aspi01Gene21932/Aspi01Gene32514/Aspi01Gene38180/Aspi01Gene20196/Aspi01Gene20197/Aspi01Gene57157/Aspi01Gene57167	21	CC
GO:0043631	P-body	31/2002	85/18510	3.84047e-10	1.05297e-08	Aspi01Gene49797/Aspi01Gene70858/Aspi01Gene26458/Aspi01Gene26459/Aspi01Gene26460/Aspi01Gene26461/Aspi01Gene26465/Aspi01Gene26467/Aspi01Gene26469/Aspi01Gene26471/Aspi01Gene26472/Aspi01Gene26473/Aspi01Gene26475/Aspi01Gene26479/Aspi01Gene26481/Aspi01Gene26482/Aspi01Gene26483/Aspi01Gene26488/Aspi01Gene26491/Aspi01Gene26492/Aspi01Gene26493/Aspi01Gene18291/Aspi01Gene26489/Aspi01Gene01606/Aspi01Gene50017…	31	CC
GO:0000793	division septum	31/2002	87/18510	7.50898e-10	2.02101e-08	Aspi01Gene32310/Aspi01Gene02718/Aspi01Gene04255/Aspi01Gene05133/Aspi01Gene07935/Aspi01Gene14491/Aspi01Gene17434/Aspi01Gene24172/Aspi01Gene31378/Aspi01Gene34540/Aspi01Gene34655/Aspi01Gene41451/Aspi01Gene43728/Aspi01Gene45989/Aspi01Gene48278/Aspi01Gene50747/Aspi01Gene54003/Aspi01Gene56028/Aspi01Gene59530/Aspi01Gene60199/Aspi01Gene61445/Aspi01Gene62021/Aspi01Gene62322/Aspi01Gene70122/Aspi01Gene03144…	31	CC
GO:0006558	retrotransposon nucleocapsid	22/2002	49/18510	1.36972e-09	3.5878e-08	Aspi01Gene57170/Aspi01Gene57174/Aspi01Gene57178/Aspi01Gene57180/Aspi01Gene57181/Aspi01Gene57182/Aspi01Gene57183/Aspi01Gene57185/Aspi01Gene57186/Aspi01Gene57190/Aspi01Gene57191/Aspi01Gene57192/Aspi01Gene14519/Aspi01Gene14520/Aspi01Gene14524/Aspi01Gene21932/Aspi01Gene32514/Aspi01Gene38180/Aspi01Gene20196/Aspi01Gene20197/Aspi01Gene57157/Aspi01Gene57167	22	CC
GO:0051286	nuclear-transcribed mRNA catabolic process	22/2002	49/18510	1.36972e-09	3.5878e-08	Aspi01Gene34313/Aspi01Gene49477/Aspi01Gene42711/Aspi01Gene42713/Aspi01Gene42715/Aspi01Gene42719/Aspi01Gene42722/Aspi01Gene42725/Aspi01Gene42728/Aspi01Gene42730/Aspi01Gene42731/Aspi01Gene42732/Aspi01Gene42735/Aspi01Gene42737/Aspi01Gene57485/Aspi01Gene57486/Aspi01Gene57491/Aspi01Gene57497/Aspi01Gene44151/Aspi01Gene49470/Aspi01Gene57804/Aspi01Gene59005	22	BP
GO:1902221	mitochondrial RNA metabolic process	22/2002	49/18510	1.36972e-09	3.5878e-08	Aspi01Gene57170/Aspi01Gene57174/Aspi01Gene57178/Aspi01Gene57180/Aspi01Gene57181/Aspi01Gene57182/Aspi01Gene57183/Aspi01Gene57185/Aspi01Gene57186/Aspi01Gene57190/Aspi01Gene57191/Aspi01Gene57192/Aspi01Gene14519/Aspi01Gene14520/Aspi01Gene14524/Aspi01Gene21932/Aspi01Gene32514/Aspi01Gene38180/Aspi01Gene20196/Aspi01Gene20197/Aspi01Gene57157/Aspi01Gene57167	22	BP
GO:0098687	mitochondrial RNA processing	43/2002	152/18510	1.9521e-09	5.06801e-08	Aspi01Gene02718/Aspi01Gene04255/Aspi01Gene05133/Aspi01Gene07935/Aspi01Gene14491/Aspi01Gene17434/Aspi01Gene24172/Aspi01Gene31378/Aspi01Gene34540/Aspi01Gene34655/Aspi01Gene41451/Aspi01Gene43728/Aspi01Gene45989/Aspi01Gene48278/Aspi01Gene50747/Aspi01Gene54003/Aspi01Gene56028/Aspi01Gene59530/Aspi01Gene60199/Aspi01Gene61445/Aspi01Gene62021/Aspi01Gene62322/Aspi01Gene70122/Aspi01Gene41394/Aspi01Gene52672…	43	BP
GO:0050000	RNA 5'-end processing	23/2002	54/18510	2.07272e-09	5.33395e-08	Aspi01Gene02718/Aspi01Gene05133/Aspi01Gene07935/Aspi01Gene14491/Aspi01Gene17434/Aspi01Gene24172/Aspi01Gene31378/Aspi01Gene34540/Aspi01Gene34655/Aspi01Gene41451/Aspi01Gene43728/Aspi01Gene45989/Aspi01Gene48278/Aspi01Gene50747/Aspi01Gene56028/Aspi01Gene59530/Aspi01Gene60199/Aspi01Gene61445/Aspi01Gene70122/Aspi01Gene33644/Aspi01Gene30618/Aspi01Gene31928/Aspi01Gene59198	23	BP
GO:0010244	rRNA 5'-end processing	21/2002	46/18510	2.22639e-09	5.67958e-08	Aspi01Gene57170/Aspi01Gene57174/Aspi01Gene57178/Aspi01Gene57180/Aspi01Gene57181/Aspi01Gene57182/Aspi01Gene57183/Aspi01Gene57185/Aspi01Gene57186/Aspi01Gene57190/Aspi01Gene57191/Aspi01Gene57192/Aspi01Gene14520/Aspi01Gene14524/Aspi01Gene21932/Aspi01Gene32514/Aspi01Gene38180/Aspi01Gene20196/Aspi01Gene20197/Aspi01Gene57157/Aspi01Gene57167	21	BP
GO:0031302	Prp19 complex	16/2002	28/18510	2.82281e-09	7.018e-08	Aspi01Gene06371/Aspi01Gene06372/Aspi01Gene34906/Aspi01Gene34907/Aspi01Gene34910/Aspi01Gene34915/Aspi01Gene39136/Aspi01Gene51867/Aspi01Gene40655/Aspi01Gene40656/Aspi01Gene57523/Aspi01Gene57526/Aspi01Gene64175/Aspi01Gene34968/Aspi01Gene64180/Aspi01Gene64184	16	CC
GO:0031303	transcription regulatory region sequence-specific DNA binding	16/2002	28/18510	2.82281e-09	7.018e-08	Aspi01Gene06371/Aspi01Gene06372/Aspi01Gene34906/Aspi01Gene34907/Aspi01Gene34910/Aspi01Gene34915/Aspi01Gene39136/Aspi01Gene51867/Aspi01Gene40655/Aspi01Gene40656/Aspi01Gene57523/Aspi01Gene57526/Aspi01Gene64175/Aspi01Gene34968/Aspi01Gene64180/Aspi01Gene64184	16	MF
GO:0090057	RNA polymerase II transcription regulatory region sequence-specific DNA binding	16/2002	28/18510	2.82281e-09	7.018e-08	Aspi01Gene42595/Aspi01Gene42596/Aspi01Gene42609/Aspi01Gene42611/Aspi01Gene71369/Aspi01Gene71371/Aspi01Gene45390/Aspi01Gene45391/Aspi01Gene45393/Aspi01Gene45394/Aspi01Gene45395/Aspi01Gene45399/Aspi01Gene45440/Aspi01Gene14027/Aspi01Gene59151/Aspi01Gene59218	16	MF
GO:0005849	RNA polymerase II cis-regulatory region sequence-specific DNA binding	24/2002	59/18510	2.85604e-09	7.04095e-08	Aspi01Gene70858/Aspi01Gene26458/Aspi01Gene26459/Aspi01Gene26460/Aspi01Gene26461/Aspi01Gene26465/Aspi01Gene26467/Aspi01Gene26469/Aspi01Gene26471/Aspi01Gene26472/Aspi01Gene26473/Aspi01Gene26475/Aspi01Gene26479/Aspi01Gene26481/Aspi01Gene26482/Aspi01Gene26483/Aspi01Gene26488/Aspi01Gene26491/Aspi01Gene26492/Aspi01Gene26493/Aspi01Gene18291/Aspi01Gene26489/Aspi01Gene15406/Aspi01Gene18290	24	MF
GO:0000785	DNA-binding transcription factor activity, RNA polymerase II-specific	66/2002	291/18510	3.52733e-09	8.6234e-08	Aspi01Gene49797/Aspi01Gene41513/Aspi01Gene02718/Aspi01Gene04255/Aspi01Gene05133/Aspi01Gene07935/Aspi01Gene14491/Aspi01Gene17434/Aspi01Gene24172/Aspi01Gene31378/Aspi01Gene34540/Aspi01Gene34655/Aspi01Gene41451/Aspi01Gene43728/Aspi01Gene45989/Aspi01Gene48278/Aspi01Gene50747/Aspi01Gene54003/Aspi01Gene56028/Aspi01Gene59530/Aspi01Gene60199/Aspi01Gene61445/Aspi01Gene62021/Aspi01Gene62322/Aspi01Gene70122…	66	MF
GO:0007080	cis-regulatory region sequence-specific DNA binding	20/2002	43/18510	3.58078e-09	8.68171e-08	Aspi01Gene02718/Aspi01Gene05133/Aspi01Gene07935/Aspi01Gene14491/Aspi01Gene17434/Aspi01Gene24172/Aspi01Gene31378/Aspi01Gene34540/Aspi01Gene34655/Aspi01Gene41451/Aspi01Gene43728/Aspi01Gene45989/Aspi01Gene48278/Aspi01Gene50747/Aspi01Gene56028/Aspi01Gene59530/Aspi01Gene60199/Aspi01Gene61445/Aspi01Gene70122/Aspi01Gene33644	20	MF
GO:0098813	RNA polymerase II complex binding	44/2002	162/18510	5.07879e-09	1.22128e-07	Aspi01Gene02718/Aspi01Gene04255/Aspi01Gene05133/Aspi01Gene07935/Aspi01Gene14491/Aspi01Gene17434/Aspi01Gene24172/Aspi01Gene31378/Aspi01Gene34540/Aspi01Gene34655/Aspi01Gene41451/Aspi01Gene43728/Aspi01Gene45989/Aspi01Gene48278/Aspi01Gene50747/Aspi01Gene54003/Aspi01Gene56028/Aspi01Gene59530/Aspi01Gene60199/Aspi01Gene61445/Aspi01Gene62021/Aspi01Gene62322/Aspi01Gene70122/Aspi01Gene03144/Aspi01Gene30163…	44	MF
GO:0051303	core promoter sequence-specific DNA binding	22/2002	52/18510	5.40127e-09	1.28826e-07	Aspi01Gene02718/Aspi01Gene05133/Aspi01Gene07935/Aspi01Gene14491/Aspi01Gene17434/Aspi01Gene24172/Aspi01Gene31378/Aspi01Gene34540/Aspi01Gene34655/Aspi01Gene41451/Aspi01Gene43728/Aspi01Gene45989/Aspi01Gene48278/Aspi01Gene50747/Aspi01Gene56028/Aspi01Gene59530/Aspi01Gene60199/Aspi01Gene61445/Aspi01Gene70122/Aspi01Gene33644/Aspi01Gene30618/Aspi01Gene31928	22	MF
GO:0031124	RNA polymerase II transcription factor binding	31/2002	94/18510	6.50141e-09	1.53815e-07	Aspi01Gene49797/Aspi01Gene70858/Aspi01Gene26458/Aspi01Gene26459/Aspi01Gene26460/Aspi01Gene26461/Aspi01Gene26465/Aspi01Gene26467/Aspi01Gene26469/Aspi01Gene26471/Aspi01Gene26472/Aspi01Gene26473/Aspi01Gene26475/Aspi01Gene26479/Aspi01Gene26481/Aspi01Gene26482/Aspi01Gene26483/Aspi01Gene26488/Aspi01Gene26491/Aspi01Gene26492/Aspi01Gene26493/Aspi01Gene18291/Aspi01Gene26489/Aspi01Gene01606/Aspi01Gene50017…	31	MF
GO:0007186	basal transcription machinery binding	21/2002	49/18510	9.07611e-09	2.11321e-07	Aspi01Gene34313/Aspi01Gene59894/Aspi01Gene42711/Aspi01Gene42713/Aspi01Gene42715/Aspi01Gene42719/Aspi01Gene42722/Aspi01Gene42725/Aspi01Gene42728/Aspi01Gene42730/Aspi01Gene42731/Aspi01Gene42732/Aspi01Gene42735/Aspi01Gene42737/Aspi01Gene57485/Aspi01Gene57486/Aspi01Gene57491/Aspi01Gene57497/Aspi01Gene09836/Aspi01Gene69611/Aspi01Gene69613	21	MF
GO:0043405	basal RNA polymerase II transcription machinery binding	21/2002	49/18510	9.07611e-09	2.11321e-07	Aspi01Gene42711/Aspi01Gene42713/Aspi01Gene42715/Aspi01Gene42719/Aspi01Gene42722/Aspi01Gene42725/Aspi01Gene42728/Aspi01Gene42730/Aspi01Gene42731/Aspi01Gene42732/Aspi01Gene42735/Aspi01Gene42737/Aspi01Gene57485/Aspi01Gene57486/Aspi01Gene57490/Aspi01Gene57491/Aspi01Gene57496/Aspi01Gene57497/Aspi01Gene53668/Aspi01Gene53672/Aspi01Gene53674	21	MF
GO:0051445	DNA-binding transcription activator activity, RNA polymerase II-specific	19/2002	41/18510	9.52166e-09	2.19949e-07	Aspi01Gene42711/Aspi01Gene42713/Aspi01Gene42715/Aspi01Gene42719/Aspi01Gene42722/Aspi01Gene42725/Aspi01Gene42728/Aspi01Gene42730/Aspi01Gene42731/Aspi01Gene42732/Aspi01Gene42735/Aspi01Gene42737/Aspi01Gene57485/Aspi01Gene57486/Aspi01Gene57491/Aspi01Gene57497/Aspi01Gene39483/Aspi01Gene21624/Aspi01Gene34054	19	MF
GO:0046777	ossification	82/2002	403/18510	1.07473e-08	2.46322e-07	Aspi01Gene49014/Aspi01Gene57490/Aspi01Gene57496/Aspi01Gene00628/Aspi01Gene00636/Aspi01Gene04062/Aspi01Gene10972/Aspi01Gene24965/Aspi01Gene37648/Aspi01Gene37651/Aspi01Gene65186/Aspi01Gene71201/Aspi01Gene71203/Aspi01Gene71205/Aspi01Gene71212/Aspi01Gene71213/Aspi01Gene71216/Aspi01Gene71223/Aspi01Gene57409/Aspi01Gene57413/Aspi01Gene57417/Aspi01Gene57420/Aspi01Gene57431/Aspi01Gene57432/Aspi01Gene57444…	82	BP
GO:0070566	regulation of neurotransmitter levels	23/2002	58/18510	1.09219e-08	2.48383e-07	Aspi01Gene59279/Aspi01Gene26458/Aspi01Gene26459/Aspi01Gene26460/Aspi01Gene26461/Aspi01Gene26465/Aspi01Gene26467/Aspi01Gene26469/Aspi01Gene26471/Aspi01Gene26472/Aspi01Gene26473/Aspi01Gene26475/Aspi01Gene26479/Aspi01Gene26481/Aspi01Gene26482/Aspi01Gene26483/Aspi01Gene26488/Aspi01Gene26491/Aspi01Gene26492/Aspi01Gene26493/Aspi01Gene26489/Aspi01Gene18589/Aspi01Gene20555	23	BP
GO:0140014	angiogenesis	37/2002	128/18510	1.36422e-08	3.0786e-07	Aspi01Gene02718/Aspi01Gene04255/Aspi01Gene05133/Aspi01Gene07935/Aspi01Gene14491/Aspi01Gene17434/Aspi01Gene24172/Aspi01Gene31378/Aspi01Gene34540/Aspi01Gene34655/Aspi01Gene41451/Aspi01Gene43728/Aspi01Gene45989/Aspi01Gene48278/Aspi01Gene50747/Aspi01Gene54003/Aspi01Gene56028/Aspi01Gene59530/Aspi01Gene60199/Aspi01Gene61445/Aspi01Gene62021/Aspi01Gene62322/Aspi01Gene70122/Aspi01Gene03144/Aspi01Gene30163…	37	BP
GO:0043410	regulation of cell growth	21/2002	50/18510	1.40578e-08	3.14817e-07	Aspi01Gene42711/Aspi01Gene42713/Aspi01Gene42715/Aspi01Gene42719/Aspi01Gene42722/Aspi01Gene42725/Aspi01Gene42728/Aspi01Gene42730/Aspi01Gene42731/Aspi01Gene42732/Aspi01Gene42735/Aspi01Gene42737/Aspi01Gene57485/Aspi01Gene57486/Aspi01Gene57490/Aspi01Gene57491/Aspi01Gene57496/Aspi01Gene57497/Aspi01Gene53668/Aspi01Gene53672/Aspi01Gene53674	21	BP
GO:0034502	blood vessel development	13/2002	21/18510	2.35183e-08	5.22691e-07	Aspi01Gene04255/Aspi01Gene54003/Aspi01Gene62021/Aspi01Gene62322/Aspi01Gene03144/Aspi01Gene34754/Aspi01Gene65220/Aspi01Gene46899/Aspi01Gene46901/Aspi01Gene52385/Aspi01Gene52397/Aspi01Gene52386/Aspi01Gene52390	13	BP
GO:0051310	microtubule bundle formation	20/2002	47/18510	2.37193e-08	5.23195e-07	Aspi01Gene02718/Aspi01Gene05133/Aspi01Gene07935/Aspi01Gene14491/Aspi01Gene17434/Aspi01Gene24172/Aspi01Gene31378/Aspi01Gene34540/Aspi01Gene34655/Aspi01Gene41451/Aspi01Gene43728/Aspi01Gene45989/Aspi01Gene48278/Aspi01Gene50747/Aspi01Gene56028/Aspi01Gene59530/Aspi01Gene60199/Aspi01Gene61445/Aspi01Gene70122/Aspi01Gene33644	20	BP
GO:0031625	urogenital system development	54/2002	235/18510	5.76502e-08	1.26215e-06	Aspi01Gene32310/Aspi01Gene41019/Aspi01Gene34223/Aspi01Gene24965/Aspi01Gene37648/Aspi01Gene37651/Aspi01Gene65186/Aspi01Gene71201/Aspi01Gene71203/Aspi01Gene71205/Aspi01Gene71212/Aspi01Gene71213/Aspi01Gene71216/Aspi01Gene71223/Aspi01Gene57409/Aspi01Gene57413/Aspi01Gene57417/Aspi01Gene57420/Aspi01Gene57431/Aspi01Gene57432/Aspi01Gene57444/Aspi01Gene57452/Aspi01Gene01038/Aspi01Gene56143/Aspi01Gene56145…	54	BP
GO:0045824	G protein-coupled receptor binding	22/2002	58/18510	5.89455e-08	1.28094e-06	Aspi01Gene26458/Aspi01Gene26459/Aspi01Gene26460/Aspi01Gene26461/Aspi01Gene26465/Aspi01Gene26467/Aspi01Gene26469/Aspi01Gene26471/Aspi01Gene26472/Aspi01Gene26473/Aspi01Gene26475/Aspi01Gene26479/Aspi01Gene26481/Aspi01Gene26482/Aspi01Gene26483/Aspi01Gene26488/Aspi01Gene26491/Aspi01Gene26492/Aspi01Gene26493/Aspi01Gene26489/Aspi01Gene67281/Aspi01Gene24563	22	MF
GO:0007059	response to hypoxia	44/2002	175/18510	6.223e-08	1.34238e-06	Aspi01Gene02718/Aspi01Gene04255/Aspi01Gene05133/Aspi01Gene07935/Aspi01Gene14491/Aspi01Gene17434/Aspi01Gene24172/Aspi01Gene31378/Aspi01Gene34540/Aspi01Gene34655/Aspi01Gene41451/Aspi01Gene43728/Aspi01Gene45989/Aspi01Gene48278/Aspi01Gene50747/Aspi01Gene54003/Aspi01Gene56028/Aspi01Gene59530/Aspi01Gene60199/Aspi01Gene61445/Aspi01Gene62021/Aspi01Gene62322/Aspi01Gene70122/Aspi01Gene03144/Aspi01Gene30163…	44	BP
GO:0044389	long-chain fatty acid metabolic process	54/2002	236/18510	6.70186e-08	1.43512e-06	Aspi01Gene32310/Aspi01Gene41019/Aspi01Gene34223/Aspi01Gene24965/Aspi01Gene37648/Aspi01Gene37651/Aspi01Gene65186/Aspi01Gene71201/Aspi01Gene71203/Aspi01Gene71205/Aspi01Gene71212/Aspi01Gene71213/Aspi01Gene71216/Aspi01Gene71223/Aspi01Gene57409/Aspi01Gene57413/Aspi01Gene57417/Aspi01Gene57420/Aspi01Gene57431/Aspi01Gene57432/Aspi01Gene57444/Aspi01Gene57452/Aspi01Gene01038/Aspi01Gene56143/Aspi01Gene56145…	54	BP
GO:0004540	in utero embryonic development	62/2002	288/18510	8.08133e-08	1.71798e-06	Aspi01Gene03400/Aspi01Gene09168/Aspi01Gene09521/Aspi01Gene21924/Aspi01Gene23940/Aspi01Gene63107/Aspi01Gene70858/Aspi01Gene06726/Aspi01Gene00515/Aspi01Gene06593/Aspi01Gene28779/Aspi01Gene33560/Aspi01Gene67241/Aspi01Gene38038/Aspi01Gene54021/Aspi01Gene15042/Aspi01Gene28780/Aspi01Gene38112/Aspi01Gene46052/Aspi01Gene69360/Aspi01Gene48255/Aspi01Gene55786/Aspi01Gene01682/Aspi01Gene16167/Aspi01Gene14103…	62	BP
GO:0009956	formation of primary germ layer	20/2002	51/18510	1.22845e-07	2.59271e-06	Aspi01Gene42595/Aspi01Gene42596/Aspi01Gene42609/Aspi01Gene42611/Aspi01Gene71369/Aspi01Gene71371/Aspi01Gene45390/Aspi01Gene45391/Aspi01Gene45393/Aspi01Gene45394/Aspi01Gene45395/Aspi01Gene45399/Aspi01Gene45440/Aspi01Gene14027/Aspi01Gene04910/Aspi01Gene51722/Aspi01Gene51723/Aspi01Gene51726/Aspi01Gene59151/Aspi01Gene59218	20	BP
GO:0006570	endoderm formation	22/2002	61/18510	1.68287e-07	3.52644e-06	Aspi01Gene57170/Aspi01Gene57174/Aspi01Gene57178/Aspi01Gene57180/Aspi01Gene57181/Aspi01Gene57182/Aspi01Gene57183/Aspi01Gene57185/Aspi01Gene57186/Aspi01Gene57190/Aspi01Gene57191/Aspi01Gene57192/Aspi01Gene14520/Aspi01Gene14524/Aspi01Gene21932/Aspi01Gene32514/Aspi01Gene38180/Aspi01Gene45640/Aspi01Gene20196/Aspi01Gene20197/Aspi01Gene57157/Aspi01Gene57167	22	BP
GO:0000788	cell fate specification	15/2002	31/18510	1.71055e-07	3.55902e-06	Aspi01Gene41513/Aspi01Gene04255/Aspi01Gene54003/Aspi01Gene62021/Aspi01Gene62322/Aspi01Gene03144/Aspi01Gene07974/Aspi01Gene30163/Aspi01Gene31535/Aspi01Gene34754/Aspi01Gene43625/Aspi01Gene62701/Aspi01Gene65220/Aspi01Gene46899/Aspi01Gene46901	15	BP
GO:0090696	morphogenesis of a branching structure	67/2002	328/18510	2.0122e-07	4.15716e-06	Aspi01Gene49014/Aspi01Gene26458/Aspi01Gene26459/Aspi01Gene26460/Aspi01Gene26461/Aspi01Gene26465/Aspi01Gene26467/Aspi01Gene26469/Aspi01Gene26471/Aspi01Gene26472/Aspi01Gene26473/Aspi01Gene26475/Aspi01Gene26479/Aspi01Gene26481/Aspi01Gene26482/Aspi01Gene26483/Aspi01Gene26488/Aspi01Gene26491/Aspi01Gene26492/Aspi01Gene26493/Aspi01Gene29931/Aspi01Gene53075/Aspi01Gene67909/Aspi01Gene67911/Aspi01Gene67913…	67	BP
GO:0009073	cell activation	25/2002	77/18510	2.60961e-07	5.35368e-06	Aspi01Gene51231/Aspi01Gene57170/Aspi01Gene57174/Aspi01Gene57178/Aspi01Gene57180/Aspi01Gene57181/Aspi01Gene57182/Aspi01Gene57183/Aspi01Gene57185/Aspi01Gene57186/Aspi01Gene57190/Aspi01Gene57191/Aspi01Gene57192/Aspi01Gene14519/Aspi01Gene14520/Aspi01Gene14524/Aspi01Gene21932/Aspi01Gene32514/Aspi01Gene38180/Aspi01Gene22748/Aspi01Gene22757/Aspi01Gene20196/Aspi01Gene20197/Aspi01Gene57157/Aspi01Gene57167	25	BP
GO:0004190	kidney development	25/2002	78/18510	3.4489e-07	6.97792e-06	Aspi01Gene02195/Aspi01Gene02196/Aspi01Gene02197/Aspi01Gene02198/Aspi01Gene02199/Aspi01Gene02202/Aspi01Gene02203/Aspi01Gene02204/Aspi01Gene27471/Aspi01Gene27472/Aspi01Gene61188/Aspi01Gene61189/Aspi01Gene65723/Aspi01Gene67012/Aspi01Gene58892/Aspi01Gene58932/Aspi01Gene58934/Aspi01Gene58935/Aspi01Gene47310/Aspi01Gene33391/Aspi01Gene57117/Aspi01Gene57119/Aspi01Gene61212/Aspi01Gene05899/Aspi01Gene55867	25	BP
GO:0070001	blastocyst development	25/2002	78/18510	3.4489e-07	6.97792e-06	Aspi01Gene02195/Aspi01Gene02196/Aspi01Gene02197/Aspi01Gene02198/Aspi01Gene02199/Aspi01Gene02202/Aspi01Gene02203/Aspi01Gene02204/Aspi01Gene27471/Aspi01Gene27472/Aspi01Gene61188/Aspi01Gene61189/Aspi01Gene65723/Aspi01Gene67012/Aspi01Gene58892/Aspi01Gene58932/Aspi01Gene58934/Aspi01Gene58935/Aspi01Gene47310/Aspi01Gene33391/Aspi01Gene57117/Aspi01Gene57119/Aspi01Gene61212/Aspi01Gene05899/Aspi01Gene55867	25	BP
GO:0010336	nucleoside binding	11/2002	18/18510	3.56194e-07	7.15726e-06	Aspi01Gene01220/Aspi01Gene22226/Aspi01Gene22229/Aspi01Gene22231/Aspi01Gene22233/Aspi01Gene22931/Aspi01Gene22932/Aspi01Gene22933/Aspi01Gene22934/Aspi01Gene54953/Aspi01Gene72109	11	MF
GO:0031098	purine nucleoside binding	22/2002	64/18510	4.42897e-07	8.83892e-06	Aspi01Gene42711/Aspi01Gene42713/Aspi01Gene42715/Aspi01Gene42719/Aspi01Gene42722/Aspi01Gene42725/Aspi01Gene42728/Aspi01Gene42730/Aspi01Gene42731/Aspi01Gene42732/Aspi01Gene42735/Aspi01Gene42737/Aspi01Gene57485/Aspi01Gene57486/Aspi01Gene57490/Aspi01Gene57491/Aspi01Gene57496/Aspi01Gene57497/Aspi01Gene53668/Aspi01Gene53672/Aspi01Gene53674/Aspi01Gene21837	22	MF
GO:0009072	liver development	30/2002	106/18510	5.16317e-07	1.02345e-05	Aspi01Gene51231/Aspi01Gene57170/Aspi01Gene57174/Aspi01Gene57178/Aspi01Gene57180/Aspi01Gene57181/Aspi01Gene57182/Aspi01Gene57183/Aspi01Gene57185/Aspi01Gene57186/Aspi01Gene57190/Aspi01Gene57191/Aspi01Gene57192/Aspi01Gene14519/Aspi01Gene14520/Aspi01Gene14524/Aspi01Gene17950/Aspi01Gene17951/Aspi01Gene17954/Aspi01Gene21932/Aspi01Gene32514/Aspi01Gene38180/Aspi01Gene45640/Aspi01Gene22748/Aspi01Gene22757…	30	BP
GO:0044877	uropod	63/2002	311/18510	6.24758e-07	1.2301e-05	Aspi01Gene41513/Aspi01Gene02718/Aspi01Gene04255/Aspi01Gene05133/Aspi01Gene07935/Aspi01Gene14491/Aspi01Gene17434/Aspi01Gene24172/Aspi01Gene31378/Aspi01Gene34540/Aspi01Gene34655/Aspi01Gene41451/Aspi01Gene43728/Aspi01Gene45989/Aspi01Gene48278/Aspi01Gene50747/Aspi01Gene54003/Aspi01Gene56028/Aspi01Gene59530/Aspi01Gene60199/Aspi01Gene61445/Aspi01Gene62021/Aspi01Gene62322/Aspi01Gene70122/Aspi01Gene18291…	63	CC
GO:0005721	regulation of protein phosphorylation	11/2002	19/18510	7.62937e-07	1.49214e-05	Aspi01Gene04255/Aspi01Gene54003/Aspi01Gene62021/Aspi01Gene62322/Aspi01Gene03144/Aspi01Gene30163/Aspi01Gene34754/Aspi01Gene62701/Aspi01Gene65220/Aspi01Gene46899/Aspi01Gene46901	11	BP
GO:0048449	negative regulation of protein phosphorylation	28/2002	97/18510	7.89698e-07	1.53425e-05	Aspi01Gene49014/Aspi01Gene26458/Aspi01Gene26459/Aspi01Gene26460/Aspi01Gene26461/Aspi01Gene26465/Aspi01Gene26467/Aspi01Gene26469/Aspi01Gene26471/Aspi01Gene26472/Aspi01Gene26473/Aspi01Gene26475/Aspi01Gene26479/Aspi01Gene26481/Aspi01Gene26482/Aspi01Gene26483/Aspi01Gene26488/Aspi01Gene26491/Aspi01Gene26492/Aspi01Gene26493/Aspi01Gene29931/Aspi01Gene26489/Aspi01Gene02684/Aspi01Gene20002/Aspi01Gene44547…	28	BP
GO:0000165	positive regulation of protein phosphorylation	23/2002	72/18510	1.07542e-06	2.07562e-05	Aspi01Gene42711/Aspi01Gene42713/Aspi01Gene42715/Aspi01Gene42719/Aspi01Gene42722/Aspi01Gene42725/Aspi01Gene42728/Aspi01Gene42730/Aspi01Gene42731/Aspi01Gene42732/Aspi01Gene42735/Aspi01Gene42737/Aspi01Gene57485/Aspi01Gene57486/Aspi01Gene57490/Aspi01Gene57491/Aspi01Gene57496/Aspi01Gene57497/Aspi01Gene50485/Aspi01Gene50486/Aspi01Gene53668/Aspi01Gene53672/Aspi01Gene53674	23	BP
GO:0003690	vasculature development	73/2002	386/18510	1.31373e-06	2.519e-05	Aspi01Gene02036/Aspi01Gene02718/Aspi01Gene04255/Aspi01Gene05133/Aspi01Gene07935/Aspi01Gene14491/Aspi01Gene17434/Aspi01Gene24172/Aspi01Gene31378/Aspi01Gene34540/Aspi01Gene34655/Aspi01Gene41451/Aspi01Gene43728/Aspi01Gene45989/Aspi01Gene48278/Aspi01Gene50747/Aspi01Gene54003/Aspi01Gene56028/Aspi01Gene59530/Aspi01Gene60199/Aspi01Gene61445/Aspi01Gene62021/Aspi01Gene62322/Aspi01Gene70122/Aspi01Gene19007…	73	BP
GO:0071218	regulation of cytokine-mediated signaling pathway	12/2002	24/18510	1.927e-06	3.64723e-05	Aspi01Gene35213/Aspi01Gene43432/Aspi01Gene43434/Aspi01Gene60328/Aspi01Gene60330/Aspi01Gene60332/Aspi01Gene60335/Aspi01Gene60338/Aspi01Gene03265/Aspi01Gene25970/Aspi01Gene18953/Aspi01Gene44289	12	BP
GO:0071712	morphogenesis of an epithelium	12/2002	24/18510	1.927e-06	3.64723e-05	Aspi01Gene35213/Aspi01Gene43432/Aspi01Gene43434/Aspi01Gene60328/Aspi01Gene60330/Aspi01Gene60332/Aspi01Gene60335/Aspi01Gene60338/Aspi01Gene03265/Aspi01Gene25970/Aspi01Gene18953/Aspi01Gene44289	12	BP
GO:0031123	cytoplasmic translation	33/2002	130/18510	2.12686e-06	3.99971e-05	Aspi01Gene49797/Aspi01Gene70858/Aspi01Gene59279/Aspi01Gene26458/Aspi01Gene26459/Aspi01Gene26460/Aspi01Gene26461/Aspi01Gene26465/Aspi01Gene26467/Aspi01Gene26469/Aspi01Gene26471/Aspi01Gene26472/Aspi01Gene26473/Aspi01Gene26475/Aspi01Gene26479/Aspi01Gene26481/Aspi01Gene26482/Aspi01Gene26483/Aspi01Gene26488/Aspi01Gene26491/Aspi01Gene26492/Aspi01Gene26493/Aspi01Gene18291/Aspi01Gene26489/Aspi01Gene01606…	33	BP
GO:1901371	cytoplasmic translational initiation	9/2002	14/18510	2.39913e-06	4.48298e-05	Aspi01Gene06657/Aspi01Gene06658/Aspi01Gene50756/Aspi01Gene50759/Aspi01Gene50760/Aspi01Gene50762/Aspi01Gene50763/Aspi01Gene50765/Aspi01Gene08794	9	BP
GO:0080043	defense response to insect	35/2002	143/18510	2.62123e-06	4.83638e-05	Aspi01Gene03493/Aspi01Gene03495/Aspi01Gene56445/Aspi01Gene56447/Aspi01Gene03719/Aspi01Gene03724/Aspi01Gene03736/Aspi01Gene51447/Aspi01Gene51459/Aspi01Gene70188/Aspi01Gene70189/Aspi01Gene70190/Aspi01Gene70191/Aspi01Gene70192/Aspi01Gene70193/Aspi01Gene70194/Aspi01Gene70196/Aspi01Gene17950/Aspi01Gene17951/Aspi01Gene17954/Aspi01Gene34875/Aspi01Gene34877/Aspi01Gene35073/Aspi01Gene41697/Aspi01Gene41698…	35	BP
GO:0080044	defense response to nematode	35/2002	143/18510	2.62123e-06	4.83638e-05	Aspi01Gene03493/Aspi01Gene03495/Aspi01Gene56445/Aspi01Gene56447/Aspi01Gene03719/Aspi01Gene03724/Aspi01Gene03736/Aspi01Gene51447/Aspi01Gene51459/Aspi01Gene70188/Aspi01Gene70189/Aspi01Gene70190/Aspi01Gene70191/Aspi01Gene70192/Aspi01Gene70193/Aspi01Gene70194/Aspi01Gene70196/Aspi01Gene17950/Aspi01Gene17951/Aspi01Gene17954/Aspi01Gene34875/Aspi01Gene34877/Aspi01Gene35073/Aspi01Gene41697/Aspi01Gene41698…	35	BP
GO:1902533	activation of innate immune response	24/2002	81/18510	2.86084e-06	5.24549e-05	Aspi01Gene53444/Aspi01Gene59894/Aspi01Gene42711/Aspi01Gene42713/Aspi01Gene42715/Aspi01Gene42719/Aspi01Gene42722/Aspi01Gene42725/Aspi01Gene42728/Aspi01Gene42730/Aspi01Gene42731/Aspi01Gene42732/Aspi01Gene42735/Aspi01Gene42737/Aspi01Gene57485/Aspi01Gene57486/Aspi01Gene57490/Aspi01Gene57491/Aspi01Gene57496/Aspi01Gene57497/Aspi01Gene53668/Aspi01Gene53672/Aspi01Gene53674/Aspi01Gene70585	24	BP
GO:0070492	defense response to oomycetes	14/2002	33/18510	3.19192e-06	5.81619e-05	Aspi01Gene48522/Aspi01Gene48523/Aspi01Gene48527/Aspi01Gene48528/Aspi01Gene48530/Aspi01Gene48538/Aspi01Gene48540/Aspi01Gene48541/Aspi01Gene48542/Aspi01Gene48544/Aspi01Gene48545/Aspi01Gene48546/Aspi01Gene48548/Aspi01Gene41191	14	BP
GO:0043408	response to molecule of bacterial origin	21/2002	66/18510	3.36045e-06	6.0855e-05	Aspi01Gene42711/Aspi01Gene42713/Aspi01Gene42715/Aspi01Gene42719/Aspi01Gene42722/Aspi01Gene42725/Aspi01Gene42728/Aspi01Gene42730/Aspi01Gene42731/Aspi01Gene42732/Aspi01Gene42735/Aspi01Gene42737/Aspi01Gene57485/Aspi01Gene57486/Aspi01Gene57490/Aspi01Gene57491/Aspi01Gene57496/Aspi01Gene57497/Aspi01Gene53668/Aspi01Gene53672/Aspi01Gene53674	21	BP
GO:0090501	response to oomycetes	66/2002	350/18510	4.61036e-06	8.24715e-05	Aspi01Gene03400/Aspi01Gene09168/Aspi01Gene09521/Aspi01Gene21924/Aspi01Gene23940/Aspi01Gene63107/Aspi01Gene70858/Aspi01Gene06726/Aspi01Gene00515/Aspi01Gene06593/Aspi01Gene28779/Aspi01Gene33560/Aspi01Gene67241/Aspi01Gene38038/Aspi01Gene54021/Aspi01Gene15042/Aspi01Gene28780/Aspi01Gene38112/Aspi01Gene46052/Aspi01Gene69360/Aspi01Gene48255/Aspi01Gene55786/Aspi01Gene01682/Aspi01Gene16167/Aspi01Gene14103…	66	BP
GO:0009407	immune effector process	12/2002	26/18510	5.59333e-06	9.88498e-05	Aspi01Gene61656/Aspi01Gene61657/Aspi01Gene61695/Aspi01Gene61696/Aspi01Gene61697/Aspi01Gene61698/Aspi01Gene61699/Aspi01Gene61700/Aspi01Gene61701/Aspi01Gene61702/Aspi01Gene72041/Aspi01Gene72045	12	BP
GO:1901957	activation of immune response	12/2002	26/18510	5.59333e-06	9.88498e-05	Aspi01Gene10713/Aspi01Gene28191/Aspi01Gene37844/Aspi01Gene53812/Aspi01Gene55217/Aspi01Gene25431/Aspi01Gene25432/Aspi01Gene25433/Aspi01Gene25434/Aspi01Gene25435/Aspi01Gene25440/Aspi01Gene25441	12	BP
GO:0008285	cell activation involved in immune response	26/2002	95/18510	5.73221e-06	0.000100698	Aspi01Gene61190/Aspi01Gene68050/Aspi01Gene26458/Aspi01Gene26459/Aspi01Gene26460/Aspi01Gene26461/Aspi01Gene26465/Aspi01Gene26467/Aspi01Gene26469/Aspi01Gene26471/Aspi01Gene26472/Aspi01Gene26473/Aspi01Gene26475/Aspi01Gene26479/Aspi01Gene26481/Aspi01Gene26482/Aspi01Gene26483/Aspi01Gene26488/Aspi01Gene26491/Aspi01Gene26492/Aspi01Gene26493/Aspi01Gene26489/Aspi01Gene67281/Aspi01Gene24563/Aspi01Gene12065…	26	BP
GO:0010018	myeloid leukocyte activation	8/2002	12/18510	6.12437e-06	0.000106946	Aspi01Gene64915/Aspi01Gene64916/Aspi01Gene35409/Aspi01Gene35412/Aspi01Gene35413/Aspi01Gene68276/Aspi01Gene05121/Aspi01Gene35407	8	BP
GO:0005537	myeloid cell activation involved in immune response	13/2002	31/18510	8.39116e-06	0.000144806	Aspi01Gene48522/Aspi01Gene48523/Aspi01Gene48527/Aspi01Gene48528/Aspi01Gene48530/Aspi01Gene48538/Aspi01Gene48540/Aspi01Gene48541/Aspi01Gene48542/Aspi01Gene48544/Aspi01Gene48545/Aspi01Gene48546/Aspi01Gene48548	13	BP
GO:0048030	neutrophil activation involved in immune response	13/2002	31/18510	8.39116e-06	0.000144806	Aspi01Gene48522/Aspi01Gene48523/Aspi01Gene48527/Aspi01Gene48528/Aspi01Gene48530/Aspi01Gene48538/Aspi01Gene48540/Aspi01Gene48541/Aspi01Gene48542/Aspi01Gene48544/Aspi01Gene48545/Aspi01Gene48546/Aspi01Gene48548	13	BP
GO:0005720	leukocyte activation involved in immune response	11/2002	23/18510	9.03675e-06	0.000153935	Aspi01Gene04255/Aspi01Gene54003/Aspi01Gene62021/Aspi01Gene62322/Aspi01Gene03144/Aspi01Gene30163/Aspi01Gene34754/Aspi01Gene62701/Aspi01Gene65220/Aspi01Gene46899/Aspi01Gene46901	11	BP
GO:0036513	leukocyte mediated immunity	12/2002	27/18510	9.07757e-06	0.000153935	Aspi01Gene35213/Aspi01Gene43432/Aspi01Gene43434/Aspi01Gene60328/Aspi01Gene60330/Aspi01Gene60332/Aspi01Gene60335/Aspi01Gene60338/Aspi01Gene03265/Aspi01Gene25970/Aspi01Gene18953/Aspi01Gene44289	12	BP
GO:0051788	myeloid leukocyte mediated immunity	12/2002	27/18510	9.07757e-06	0.000153935	Aspi01Gene35213/Aspi01Gene43432/Aspi01Gene43434/Aspi01Gene60328/Aspi01Gene60330/Aspi01Gene60332/Aspi01Gene60335/Aspi01Gene60338/Aspi01Gene03265/Aspi01Gene25970/Aspi01Gene18953/Aspi01Gene44289	12	BP
GO:0050734	neutrophil mediated immunity	18/2002	55/18510	1.07048e-05	0.000180485	Aspi01Gene09632/Aspi01Gene44120/Aspi01Gene51971/Aspi01Gene64814/Aspi01Gene64820/Aspi01Gene64827/Aspi01Gene64830/Aspi01Gene43738/Aspi01Gene43739/Aspi01Gene59973/Aspi01Gene59978/Aspi01Gene18994/Aspi01Gene26406/Aspi01Gene26408/Aspi01Gene26409/Aspi01Gene48607/Aspi01Gene48608/Aspi01Gene48614	18	BP
GO:0009736	immune system development	22/2002	76/18510	1.1108e-05	0.000185537	Aspi01Gene52538/Aspi01Gene57499/Aspi01Gene00138/Aspi01Gene24202/Aspi01Gene24204/Aspi01Gene26935/Aspi01Gene28304/Aspi01Gene28309/Aspi01Gene59525/Aspi01Gene05550/Aspi01Gene05551/Aspi01Gene07513/Aspi01Gene22629/Aspi01Gene22630/Aspi01Gene68036/Aspi01Gene03857/Aspi01Gene06388/Aspi01Gene11677/Aspi01Gene06389/Aspi01Gene11676/Aspi01Gene19868/Aspi01Gene39582	22	BP
GO:1901348	regulation of immune system process	9/2002	16/18510	1.11941e-05	0.000185537	Aspi01Gene64912/Aspi01Gene64913/Aspi01Gene64914/Aspi01Gene64917/Aspi01Gene51040/Aspi01Gene51061/Aspi01Gene16038/Aspi01Gene16039/Aspi01Gene43226	9	BP
GO:1903340	negative regulation of immune system process	9/2002	16/18510	1.11941e-05	0.000185537	Aspi01Gene64912/Aspi01Gene64913/Aspi01Gene64914/Aspi01Gene64917/Aspi01Gene51040/Aspi01Gene51061/Aspi01Gene16038/Aspi01Gene16039/Aspi01Gene43226	9	BP
GO:0071368	positive regulation of immune system process	22/2002	77/18510	1.39779e-05	0.000230374	Aspi01Gene52538/Aspi01Gene57499/Aspi01Gene00138/Aspi01Gene24202/Aspi01Gene24204/Aspi01Gene26935/Aspi01Gene28304/Aspi01Gene28309/Aspi01Gene59525/Aspi01Gene05550/Aspi01Gene05551/Aspi01Gene07513/Aspi01Gene22629/Aspi01Gene22630/Aspi01Gene68036/Aspi01Gene03857/Aspi01Gene06388/Aspi01Gene11677/Aspi01Gene06389/Aspi01Gene11676/Aspi01Gene19868/Aspi01Gene39582	22	BP
GO:0006515	regulation of leukocyte activation	12/2002	28/18510	1.43242e-05	0.000234763	Aspi01Gene35213/Aspi01Gene43432/Aspi01Gene43434/Aspi01Gene60328/Aspi01Gene60330/Aspi01Gene60332/Aspi01Gene60335/Aspi01Gene60338/Aspi01Gene03265/Aspi01Gene25970/Aspi01Gene18953/Aspi01Gene44289	12	BP
GO:1900030	regulation of immune effector process	7/2002	10/18510	1.52978e-05	0.000249327	Aspi01Gene70900/Aspi01Gene70906/Aspi01Gene70907/Aspi01Gene56613/Aspi01Gene07629/Aspi01Gene07637/Aspi01Gene04813	7	BP
GO:0090697	regulation of response to biotic stimulus	47/2002	233/18510	1.78899e-05	0.000289962	Aspi01Gene49014/Aspi01Gene26458/Aspi01Gene26459/Aspi01Gene26460/Aspi01Gene26461/Aspi01Gene26465/Aspi01Gene26467/Aspi01Gene26469/Aspi01Gene26471/Aspi01Gene26472/Aspi01Gene26473/Aspi01Gene26475/Aspi01Gene26479/Aspi01Gene26481/Aspi01Gene26482/Aspi01Gene26483/Aspi01Gene26488/Aspi01Gene26491/Aspi01Gene26492/Aspi01Gene26493/Aspi01Gene29931/Aspi01Gene53075/Aspi01Gene32338/Aspi01Gene51134/Aspi01Gene54313…	47	BP
GO:0009783	negative regulation of response to biotic stimulus	9/2002	17/18510	2.14988e-05	0.000346543	Aspi01Gene08438/Aspi01Gene11441/Aspi01Gene28977/Aspi01Gene32975/Aspi01Gene52047/Aspi01Gene56879/Aspi01Gene05395/Aspi01Gene19422/Aspi01Gene40294	9	BP
GO:0043434	positive regulation of response to biotic stimulus	11/2002	25/18510	2.4255e-05	0.000388833	Aspi01Gene61695/Aspi01Gene61696/Aspi01Gene61697/Aspi01Gene61698/Aspi01Gene61699/Aspi01Gene61700/Aspi01Gene61701/Aspi01Gene61702/Aspi01Gene70111/Aspi01Gene70106/Aspi01Gene70117	11	BP
GO:0044764	regionalization	22/2002	80/18510	2.70322e-05	0.000431	Aspi01Gene34313/Aspi01Gene63825/Aspi01Gene42711/Aspi01Gene42713/Aspi01Gene42715/Aspi01Gene42719/Aspi01Gene42722/Aspi01Gene42725/Aspi01Gene42728/Aspi01Gene42730/Aspi01Gene42731/Aspi01Gene42732/Aspi01Gene42735/Aspi01Gene42737/Aspi01Gene57485/Aspi01Gene57486/Aspi01Gene57491/Aspi01Gene57497/Aspi01Gene49967/Aspi01Gene49968/Aspi01Gene63819/Aspi01Gene13174	22	BP
GO:0000981	system process	46/2002	230/18510	2.73788e-05	0.000434167	Aspi01Gene72268/Aspi01Gene48324/Aspi01Gene70378/Aspi01Gene25431/Aspi01Gene25432/Aspi01Gene25433/Aspi01Gene25434/Aspi01Gene25435/Aspi01Gene25436/Aspi01Gene25439/Aspi01Gene25440/Aspi01Gene25441/Aspi01Gene50756/Aspi01Gene50759/Aspi01Gene50760/Aspi01Gene50762/Aspi01Gene50763/Aspi01Gene50765/Aspi01Gene64912/Aspi01Gene64913/Aspi01Gene64914/Aspi01Gene64915/Aspi01Gene64916/Aspi01Gene64917/Aspi01Gene30115…	46	BP
GO:0046930	detection of oxygen	13/2002	34/18510	2.76395e-05	0.000435944	Aspi01Gene48522/Aspi01Gene48523/Aspi01Gene48527/Aspi01Gene48528/Aspi01Gene48530/Aspi01Gene48538/Aspi01Gene48540/Aspi01Gene48541/Aspi01Gene48542/Aspi01Gene48544/Aspi01Gene48545/Aspi01Gene48546/Aspi01Gene48548	13	BP
GO:2000022	amino acid transmembrane transport	28/2002	115/18510	2.80962e-05	0.000440777	Aspi01Gene27116/Aspi01Gene22831/Aspi01Gene42929/Aspi01Gene45729/Aspi01Gene45732/Aspi01Gene48719/Aspi01Gene48724/Aspi01Gene48728/Aspi01Gene48729/Aspi01Gene48734/Aspi01Gene48736/Aspi01Gene48737/Aspi01Gene25767/Aspi01Gene25771/Aspi01Gene25773/Aspi01Gene25778/Aspi01Gene25781/Aspi01Gene25784/Aspi01Gene25786/Aspi01Gene26763/Aspi01Gene26801/Aspi01Gene26946/Aspi01Gene28409/Aspi01Gene47139/Aspi01Gene47140…	28	BP
GO:0060416	minor groove of adenine-thymine-rich DNA binding	8/2002	14/18510	3.0415e-05	0.000472106	Aspi01Gene61695/Aspi01Gene61696/Aspi01Gene61697/Aspi01Gene61698/Aspi01Gene61699/Aspi01Gene61700/Aspi01Gene61701/Aspi01Gene61702	8	MF
GO:0071490	chromatin binding	8/2002	14/18510	3.0415e-05	0.000472106	Aspi01Gene64915/Aspi01Gene64916/Aspi01Gene35409/Aspi01Gene35412/Aspi01Gene35413/Aspi01Gene68276/Aspi01Gene05121/Aspi01Gene35407	8	MF
GO:0009645	damaged DNA binding	22/2002	81/18510	3.33621e-05	0.000515126	Aspi01Gene57170/Aspi01Gene57174/Aspi01Gene57178/Aspi01Gene57180/Aspi01Gene57181/Aspi01Gene57182/Aspi01Gene57183/Aspi01Gene57185/Aspi01Gene57186/Aspi01Gene57190/Aspi01Gene57191/Aspi01Gene57192/Aspi01Gene14520/Aspi01Gene14524/Aspi01Gene21932/Aspi01Gene32514/Aspi01Gene38180/Aspi01Gene20196/Aspi01Gene20197/Aspi01Gene57157/Aspi01Gene57167/Aspi01Gene56384	22	MF
GO:0000790	double-stranded DNA binding	36/2002	166/18510	3.39731e-05	0.000521813	Aspi01Gene41513/Aspi01Gene02718/Aspi01Gene04255/Aspi01Gene05133/Aspi01Gene07935/Aspi01Gene14491/Aspi01Gene17434/Aspi01Gene24172/Aspi01Gene31378/Aspi01Gene34540/Aspi01Gene34655/Aspi01Gene41451/Aspi01Gene43728/Aspi01Gene45989/Aspi01Gene48278/Aspi01Gene50747/Aspi01Gene54003/Aspi01Gene56028/Aspi01Gene59530/Aspi01Gene60199/Aspi01Gene61445/Aspi01Gene62021/Aspi01Gene62322/Aspi01Gene70122/Aspi01Gene03144…	36	MF
GO:0071902	double-stranded telomeric DNA binding	23/2002	87/18510	3.56945e-05	0.000545397	Aspi01Gene03815/Aspi01Gene42711/Aspi01Gene42713/Aspi01Gene42715/Aspi01Gene42719/Aspi01Gene42722/Aspi01Gene42725/Aspi01Gene42728/Aspi01Gene42730/Aspi01Gene42731/Aspi01Gene42732/Aspi01Gene42735/Aspi01Gene42737/Aspi01Gene57485/Aspi01Gene57486/Aspi01Gene57490/Aspi01Gene57491/Aspi01Gene57496/Aspi01Gene57497/Aspi01Gene53668/Aspi01Gene53672/Aspi01Gene53674/Aspi01Gene22582	23	MF
GO:1990019	single-stranded DNA binding	7/2002	11/18510	3.81194e-05	0.000579432	Aspi01Gene50756/Aspi01Gene50759/Aspi01Gene50760/Aspi01Gene50762/Aspi01Gene50763/Aspi01Gene50765/Aspi01Gene08794	7	MF
GO:1902531	transcription coregulator activity	44/2002	220/18510	4.04988e-05	0.000612426	Aspi01Gene53444/Aspi01Gene49477/Aspi01Gene59894/Aspi01Gene42711/Aspi01Gene42713/Aspi01Gene42715/Aspi01Gene42719/Aspi01Gene42722/Aspi01Gene42725/Aspi01Gene42728/Aspi01Gene42730/Aspi01Gene42731/Aspi01Gene42732/Aspi01Gene42735/Aspi01Gene42737/Aspi01Gene57485/Aspi01Gene57486/Aspi01Gene57490/Aspi01Gene57491/Aspi01Gene57496/Aspi01Gene57497/Aspi01Gene10972/Aspi01Gene07060/Aspi01Gene07506/Aspi01Gene11848…	44	MF
GO:0031507	transcription coactivator activity	12/2002	31/18510	4.87395e-05	0.000733263	Aspi01Gene06785/Aspi01Gene27432/Aspi01Gene27433/Aspi01Gene28043/Aspi01Gene28044/Aspi01Gene36920/Aspi01Gene36921/Aspi01Gene36922/Aspi01Gene40333/Aspi01Gene43713/Aspi01Gene50726/Aspi01Gene57925	12	MF
GO:0048444	transcription corepressor activity	28/2002	119/18510	5.43353e-05	0.000813279	Aspi01Gene49014/Aspi01Gene26458/Aspi01Gene26459/Aspi01Gene26460/Aspi01Gene26461/Aspi01Gene26465/Aspi01Gene26467/Aspi01Gene26469/Aspi01Gene26471/Aspi01Gene26472/Aspi01Gene26473/Aspi01Gene26475/Aspi01Gene26479/Aspi01Gene26481/Aspi01Gene26482/Aspi01Gene26483/Aspi01Gene26488/Aspi01Gene26491/Aspi01Gene26492/Aspi01Gene26493/Aspi01Gene29931/Aspi01Gene26489/Aspi01Gene02684/Aspi01Gene20002/Aspi01Gene44547…	28	MF
GO:0048029	RNA helicase activity	13/2002	36/18510	5.59279e-05	0.000832867	Aspi01Gene48522/Aspi01Gene48523/Aspi01Gene48527/Aspi01Gene48528/Aspi01Gene48530/Aspi01Gene48538/Aspi01Gene48540/Aspi01Gene48541/Aspi01Gene48542/Aspi01Gene48544/Aspi01Gene48545/Aspi01Gene48546/Aspi01Gene48548	13	MF
GO:1901652	single-stranded RNA binding	11/2002	27/18510	5.77833e-05	0.000856151	Aspi01Gene61695/Aspi01Gene61696/Aspi01Gene61697/Aspi01Gene61698/Aspi01Gene61699/Aspi01Gene61700/Aspi01Gene61701/Aspi01Gene61702/Aspi01Gene70111/Aspi01Gene70106/Aspi01Gene70117	11	MF
GO:0044390	mRNA binding	14/2002	41/18510	5.95898e-05	0.00087848	Aspi01Gene35213/Aspi01Gene43432/Aspi01Gene43434/Aspi01Gene60328/Aspi01Gene60330/Aspi01Gene60332/Aspi01Gene60335/Aspi01Gene60338/Aspi01Gene03265/Aspi01Gene25970/Aspi01Gene18953/Aspi01Gene44289/Aspi01Gene12065/Aspi01Gene44721	14	MF
GO:0045595	mRNA 3'-UTR binding	51/2002	272/18510	6.23536e-05	0.000914629	Aspi01Gene32957/Aspi01Gene68050/Aspi01Gene42711/Aspi01Gene42713/Aspi01Gene42715/Aspi01Gene42719/Aspi01Gene42722/Aspi01Gene42725/Aspi01Gene42728/Aspi01Gene42730/Aspi01Gene42731/Aspi01Gene42732/Aspi01Gene42735/Aspi01Gene42737/Aspi01Gene57485/Aspi01Gene57486/Aspi01Gene57491/Aspi01Gene57497/Aspi01Gene03929/Aspi01Gene04062/Aspi01Gene07198/Aspi01Gene00138/Aspi01Gene24202/Aspi01Gene24204/Aspi01Gene26935…	51	MF
GO:0009723	structural constituent of ribosome	61/2002	343/18510	6.3833e-05	0.000931671	Aspi01Gene02036/Aspi01Gene52672/Aspi01Gene14867/Aspi01Gene10972/Aspi01Gene52799/Aspi01Gene02008/Aspi01Gene23753/Aspi01Gene36427/Aspi01Gene47706/Aspi01Gene54651/Aspi01Gene61900/Aspi01Gene07060/Aspi01Gene07506/Aspi01Gene11848/Aspi01Gene11852/Aspi01Gene11862/Aspi01Gene23320/Aspi01Gene25547/Aspi01Gene60150/Aspi01Gene25431/Aspi01Gene25432/Aspi01Gene25433/Aspi01Gene25434/Aspi01Gene25435/Aspi01Gene25440…	61	MF
GO:2000243	translation initiation factor activity	27/2002	114/18510	6.49339e-05	0.000943047	Aspi01Gene49797/Aspi01Gene03459/Aspi01Gene42711/Aspi01Gene42713/Aspi01Gene42715/Aspi01Gene42719/Aspi01Gene42722/Aspi01Gene42725/Aspi01Gene42728/Aspi01Gene42730/Aspi01Gene42731/Aspi01Gene42732/Aspi01Gene42735/Aspi01Gene42737/Aspi01Gene57485/Aspi01Gene57486/Aspi01Gene57491/Aspi01Gene57497/Aspi01Gene18291/Aspi01Gene01606/Aspi01Gene50017/Aspi01Gene65369/Aspi01Gene39483/Aspi01Gene37753/Aspi01Gene05121…	27	MF
GO:0047254	translation elongation factor activity	12/2002	32/18510	7.03414e-05	0.00101655	Aspi01Gene56447/Aspi01Gene70188/Aspi01Gene70189/Aspi01Gene70190/Aspi01Gene70191/Aspi01Gene70192/Aspi01Gene70193/Aspi01Gene70194/Aspi01Gene70196/Aspi01Gene21305/Aspi01Gene34877/Aspi01Gene41697	12	MF
GO:0032147	peptidyl-prolyl cis-trans isomerase activity	22/2002	85/18510	7.40881e-05	0.00106536	Aspi01Gene42711/Aspi01Gene42713/Aspi01Gene42715/Aspi01Gene42719/Aspi01Gene42722/Aspi01Gene42725/Aspi01Gene42728/Aspi01Gene42730/Aspi01Gene42731/Aspi01Gene42732/Aspi01Gene42735/Aspi01Gene42737/Aspi01Gene57485/Aspi01Gene57486/Aspi01Gene57490/Aspi01Gene57491/Aspi01Gene57496/Aspi01Gene57497/Aspi01Gene53668/Aspi01Gene53672/Aspi01Gene53674/Aspi01Gene21837	22	MF
GO:0051656	protein disulfide isomerase activity	36/2002	172/18510	7.44455e-05	0.00106536	Aspi01Gene02718/Aspi01Gene04255/Aspi01Gene05133/Aspi01Gene07935/Aspi01Gene14491/Aspi01Gene17434/Aspi01Gene24172/Aspi01Gene31378/Aspi01Gene34540/Aspi01Gene34655/Aspi01Gene41451/Aspi01Gene43728/Aspi01Gene45989/Aspi01Gene48278/Aspi01Gene50747/Aspi01Gene54003/Aspi01Gene56028/Aspi01Gene59530/Aspi01Gene60199/Aspi01Gene61445/Aspi01Gene62021/Aspi01Gene62322/Aspi01Gene70122/Aspi01Gene18797/Aspi01Gene03144…	36	MF
GO:0050777	motor activity	23/2002	91/18510	7.64791e-05	0.00108915	Aspi01Gene61190/Aspi01Gene26458/Aspi01Gene26459/Aspi01Gene26460/Aspi01Gene26461/Aspi01Gene26465/Aspi01Gene26467/Aspi01Gene26469/Aspi01Gene26471/Aspi01Gene26472/Aspi01Gene26473/Aspi01Gene26475/Aspi01Gene26479/Aspi01Gene26481/Aspi01Gene26482/Aspi01Gene26483/Aspi01Gene26488/Aspi01Gene26491/Aspi01Gene26492/Aspi01Gene26493/Aspi01Gene26489/Aspi01Gene67281/Aspi01Gene24563	23	MF
GO:0009958	microtubule motor activity	18/2002	63/18510	8.26191e-05	0.00117091	Aspi01Gene50428/Aspi01Gene53075/Aspi01Gene42595/Aspi01Gene42596/Aspi01Gene42609/Aspi01Gene42611/Aspi01Gene71369/Aspi01Gene71371/Aspi01Gene45390/Aspi01Gene45391/Aspi01Gene45393/Aspi01Gene45394/Aspi01Gene45395/Aspi01Gene45399/Aspi01Gene45440/Aspi01Gene14027/Aspi01Gene59151/Aspi01Gene59218	18	MF
GO:0016709	alpha,alpha-trehalose-phosphate synthase (UDP-forming) activity	32/2002	147/18510	8.38375e-05	0.00118247	Aspi01Gene01591/Aspi01Gene43209/Aspi01Gene54040/Aspi01Gene72341/Aspi01Gene35054/Aspi01Gene59384/Aspi01Gene48715/Aspi01Gene48716/Aspi01Gene48717/Aspi01Gene48720/Aspi01Gene48726/Aspi01Gene48727/Aspi01Gene27550/Aspi01Gene23249/Aspi01Gene48308/Aspi01Gene48320/Aspi01Gene41976/Aspi01Gene39753/Aspi01Gene39763/Aspi01Gene50680/Aspi01Gene50685/Aspi01Gene31119/Aspi01Gene31120/Aspi01Gene31121/Aspi01Gene31122…	32	MF
GO:0035067	5-methyltetrahydropteroyltriglutamate-homocysteine S-methyltransferase activity	12/2002	33/18510	9.97136e-05	0.00138639	Aspi01Gene06785/Aspi01Gene27432/Aspi01Gene27433/Aspi01Gene28043/Aspi01Gene28044/Aspi01Gene36920/Aspi01Gene36921/Aspi01Gene36922/Aspi01Gene40333/Aspi01Gene43713/Aspi01Gene50726/Aspi01Gene57925	12	MF
GO:1901984	DNA-directed DNA polymerase activity	12/2002	33/18510	9.97136e-05	0.00138639	Aspi01Gene06785/Aspi01Gene27432/Aspi01Gene27433/Aspi01Gene28043/Aspi01Gene28044/Aspi01Gene36920/Aspi01Gene36921/Aspi01Gene36922/Aspi01Gene40333/Aspi01Gene43713/Aspi01Gene50726/Aspi01Gene57925	12	MF
GO:2000757	DNA-directed 5'-3' RNA polymerase activity	12/2002	33/18510	9.97136e-05	0.00138639	Aspi01Gene06785/Aspi01Gene27432/Aspi01Gene27433/Aspi01Gene28043/Aspi01Gene28044/Aspi01Gene36920/Aspi01Gene36921/Aspi01Gene36922/Aspi01Gene40333/Aspi01Gene43713/Aspi01Gene50726/Aspi01Gene57925	12	MF
GO:1900618	GTPase activity	15/2002	48/18510	0.00010454	0.00144663	Aspi01Gene53075/Aspi01Gene06657/Aspi01Gene06658/Aspi01Gene50756/Aspi01Gene50759/Aspi01Gene50760/Aspi01Gene50762/Aspi01Gene50763/Aspi01Gene50765/Aspi01Gene54736/Aspi01Gene54738/Aspi01Gene54739/Aspi01Gene54740/Aspi01Gene08794/Aspi01Gene71947	15	MF
GO:0030010	NADH dehydrogenase activity	9/2002	20/18510	0.00010974	0.0015044	Aspi01Gene34313/Aspi01Gene04255/Aspi01Gene54003/Aspi01Gene62021/Aspi01Gene62322/Aspi01Gene03144/Aspi01Gene34754/Aspi01Gene65220/Aspi01Gene49578	9	MF
GO:0080148	RNA-directed DNA polymerase activity	9/2002	20/18510	0.00010974	0.0015044	Aspi01Gene61695/Aspi01Gene61696/Aspi01Gene61697/Aspi01Gene61698/Aspi01Gene61699/Aspi01Gene61700/Aspi01Gene61701/Aspi01Gene61702/Aspi01Gene26785	9	MF
GO:0060284	acid phosphatase activity	31/2002	143/18510	0.000116469	0.00158922	Aspi01Gene32957/Aspi01Gene68050/Aspi01Gene42711/Aspi01Gene42713/Aspi01Gene42715/Aspi01Gene42719/Aspi01Gene42722/Aspi01Gene42725/Aspi01Gene42728/Aspi01Gene42730/Aspi01Gene42731/Aspi01Gene42732/Aspi01Gene42735/Aspi01Gene42737/Aspi01Gene57485/Aspi01Gene57486/Aspi01Gene57491/Aspi01Gene57497/Aspi01Gene03929/Aspi01Gene04062/Aspi01Gene07198/Aspi01Gene50756/Aspi01Gene50759/Aspi01Gene50760/Aspi01Gene50762…	31	MF
GO:0005509	adenylate kinase activity	40/2002	203/18510	0.000124342	0.00168879	Aspi01Gene71104/Aspi01Gene61190/Aspi01Gene60407/Aspi01Gene06365/Aspi01Gene06369/Aspi01Gene06371/Aspi01Gene06372/Aspi01Gene06373/Aspi01Gene06375/Aspi01Gene06399/Aspi01Gene34906/Aspi01Gene34907/Aspi01Gene34910/Aspi01Gene34915/Aspi01Gene39136/Aspi01Gene51867/Aspi01Gene40655/Aspi01Gene40656/Aspi01Gene57523/Aspi01Gene57526/Aspi01Gene64175/Aspi01Gene64179/Aspi01Gene06621/Aspi01Gene16820/Aspi01Gene30978…	40	MF
GO:0004364	aldo-keto reductase (NADP) activity	13/2002	39/18510	0.000144088	0.00193904	Aspi01Gene02983/Aspi01Gene61656/Aspi01Gene61657/Aspi01Gene61695/Aspi01Gene61696/Aspi01Gene61697/Aspi01Gene61698/Aspi01Gene61699/Aspi01Gene61700/Aspi01Gene61701/Aspi01Gene61702/Aspi01Gene72041/Aspi01Gene72045	13	MF
GO:0009567	citrate (Si)-synthase activity	13/2002	39/18510	0.000144088	0.00193904	Aspi01Gene66233/Aspi01Gene34906/Aspi01Gene34907/Aspi01Gene34910/Aspi01Gene34915/Aspi01Gene18881/Aspi01Gene25157/Aspi01Gene41074/Aspi01Gene44671/Aspi01Gene49581/Aspi01Gene56231/Aspi01Gene48615/Aspi01Gene07118	13	MF
GO:0016616	cytochrome-c peroxidase activity	41/2002	212/18510	0.000157653	0.00211189	Aspi01Gene36638/Aspi01Gene65411/Aspi01Gene00438/Aspi01Gene01775/Aspi01Gene03353/Aspi01Gene12646/Aspi01Gene14855/Aspi01Gene17616/Aspi01Gene24025/Aspi01Gene36729/Aspi01Gene39526/Aspi01Gene45347/Aspi01Gene45420/Aspi01Gene47224/Aspi01Gene53884/Aspi01Gene57137/Aspi01Gene57576/Aspi01Gene61106/Aspi01Gene63134/Aspi01Gene69512/Aspi01Gene69584/Aspi01Gene59265/Aspi01Gene02889/Aspi01Gene40609/Aspi01Gene63927…	41	MF
GO:0009505	glycogen debranching enzyme activity	59/2002	340/18510	0.00016681	0.00222439	Aspi01Gene05860/Aspi01Gene70182/Aspi01Gene05449/Aspi01Gene18404/Aspi01Gene19516/Aspi01Gene19518/Aspi01Gene38850/Aspi01Gene40980/Aspi01Gene43171/Aspi01Gene54899/Aspi01Gene03068/Aspi01Gene10713/Aspi01Gene28191/Aspi01Gene37844/Aspi01Gene53812/Aspi01Gene55217/Aspi01Gene02195/Aspi01Gene02197/Aspi01Gene02198/Aspi01Gene02199/Aspi01Gene02202/Aspi01Gene02203/Aspi01Gene02204/Aspi01Gene27471/Aspi01Gene27472…	59	MF
GO:0009566	endopeptidase activity	15/2002	50/18510	0.000174695	0.002319	Aspi01Gene66233/Aspi01Gene34906/Aspi01Gene34907/Aspi01Gene34910/Aspi01Gene34915/Aspi01Gene18881/Aspi01Gene25157/Aspi01Gene41074/Aspi01Gene44671/Aspi01Gene49581/Aspi01Gene56231/Aspi01Gene48615/Aspi01Gene01200/Aspi01Gene01201/Aspi01Gene07118	15	MF
GO:0032885	ATP-dependent peptidase activity	11/2002	30/18510	0.00017809	0.00235342	Aspi01Gene05860/Aspi01Gene42123/Aspi01Gene70900/Aspi01Gene70906/Aspi01Gene70907/Aspi01Gene54442/Aspi01Gene56613/Aspi01Gene07629/Aspi01Gene07637/Aspi01Gene41191/Aspi01Gene04813	11	MF
GO:0023014	aminopeptidase activity	24/2002	102/18510	0.000180028	0.00236836	Aspi01Gene42711/Aspi01Gene42713/Aspi01Gene42715/Aspi01Gene42719/Aspi01Gene42722/Aspi01Gene42725/Aspi01Gene42728/Aspi01Gene42730/Aspi01Gene42731/Aspi01Gene42732/Aspi01Gene42735/Aspi01Gene42737/Aspi01Gene57485/Aspi01Gene57486/Aspi01Gene57490/Aspi01Gene57491/Aspi01Gene57496/Aspi01Gene57497/Aspi01Gene50485/Aspi01Gene50486/Aspi01Gene53668/Aspi01Gene53672/Aspi01Gene53674/Aspi01Gene21837	24	MF
GO:0031347	carboxypeptidase activity	79/2002	492/18510	0.000210295	0.0027542	Aspi01Gene61190/Aspi01Gene70858/Aspi01Gene27116/Aspi01Gene03243/Aspi01Gene26458/Aspi01Gene26459/Aspi01Gene26460/Aspi01Gene26461/Aspi01Gene26465/Aspi01Gene26467/Aspi01Gene26469/Aspi01Gene26471/Aspi01Gene26472/Aspi01Gene26473/Aspi01Gene26475/Aspi01Gene26479/Aspi01Gene26481/Aspi01Gene26482/Aspi01Gene26483/Aspi01Gene26488/Aspi01Gene26491/Aspi01Gene26492/Aspi01Gene26493/Aspi01Gene70900/Aspi01Gene70906…	79	MF
GO:0022603	serine-type carboxypeptidase activity	52/2002	293/18510	0.000225368	0.00293137	Aspi01Gene34313/Aspi01Gene44375/Aspi01Gene59894/Aspi01Gene42711/Aspi01Gene42713/Aspi01Gene42715/Aspi01Gene42719/Aspi01Gene42722/Aspi01Gene42725/Aspi01Gene42728/Aspi01Gene42730/Aspi01Gene42731/Aspi01Gene42732/Aspi01Gene42735/Aspi01Gene42737/Aspi01Gene57485/Aspi01Gene57486/Aspi01Gene57491/Aspi01Gene57497/Aspi01Gene03929/Aspi01Gene04062/Aspi01Gene07198/Aspi01Gene53075/Aspi01Gene06657/Aspi01Gene06658…	52	MF
GO:0006849	aspartic-type endopeptidase activity	6/2002	10/18510	0.000226821	0.00293137	Aspi01Gene18009/Aspi01Gene27465/Aspi01Gene16946/Aspi01Gene64266/Aspi01Gene06582/Aspi01Gene11707	6	MF
GO:0015139	cysteine-type endopeptidase activity	6/2002	10/18510	0.000226821	0.00293137	Aspi01Gene07688/Aspi01Gene44006/Aspi01Gene35305/Aspi01Gene49873/Aspi01Gene55421/Aspi01Gene56188	6	MF
GO:0032881	metalloendopeptidase activity	11/2002	31/18510	0.000249233	0.00320689	Aspi01Gene05860/Aspi01Gene42123/Aspi01Gene70900/Aspi01Gene70906/Aspi01Gene70907/Aspi01Gene54442/Aspi01Gene56613/Aspi01Gene07629/Aspi01Gene07637/Aspi01Gene41191/Aspi01Gene04813	11	MF
GO:0003714	fatty acid synthase activity	19/2002	74/18510	0.000250922	0.00321452	Aspi01Gene27116/Aspi01Gene33827/Aspi01Gene25767/Aspi01Gene25771/Aspi01Gene25773/Aspi01Gene25778/Aspi01Gene25781/Aspi01Gene25784/Aspi01Gene25786/Aspi01Gene26763/Aspi01Gene26801/Aspi01Gene26946/Aspi01Gene28409/Aspi01Gene47139/Aspi01Gene47140/Aspi01Gene47147/Aspi01Gene26756/Aspi01Gene26759/Aspi01Gene60006	19	MF
GO:0048235	fructose-bisphosphate aldolase activity	13/2002	41/18510	0.000254202	0.00324238	Aspi01Gene18881/Aspi01Gene25157/Aspi01Gene41074/Aspi01Gene44671/Aspi01Gene49581/Aspi01Gene56231/Aspi01Gene50756/Aspi01Gene50759/Aspi01Gene50760/Aspi01Gene50762/Aspi01Gene50763/Aspi01Gene50765/Aspi01Gene08794	13	MF
GO:0070828	glucose-6-phosphate dehydrogenase activity	12/2002	36/18510	0.00025836	0.00328115	Aspi01Gene06785/Aspi01Gene27432/Aspi01Gene27433/Aspi01Gene28043/Aspi01Gene28044/Aspi01Gene36920/Aspi01Gene36921/Aspi01Gene36922/Aspi01Gene40333/Aspi01Gene43713/Aspi01Gene50726/Aspi01Gene57925	12	MF
GO:0009873	glutathione transferase activity	30/2002	143/18510	0.000273207	0.00345476	Aspi01Gene02036/Aspi01Gene52799/Aspi01Gene02008/Aspi01Gene23753/Aspi01Gene36427/Aspi01Gene47706/Aspi01Gene54651/Aspi01Gene61900/Aspi01Gene07060/Aspi01Gene07506/Aspi01Gene11848/Aspi01Gene11852/Aspi01Gene11862/Aspi01Gene23320/Aspi01Gene25547/Aspi01Gene60150/Aspi01Gene00138/Aspi01Gene24202/Aspi01Gene24204/Aspi01Gene26935/Aspi01Gene28304/Aspi01Gene28309/Aspi01Gene59525/Aspi01Gene54737/Aspi01Gene05550…	30	MF
GO:0032153	glycine hydroxymethyltransferase activity	17/2002	63/18510	0.000276201	0.00347763	Aspi01Gene34313/Aspi01Gene42711/Aspi01Gene42713/Aspi01Gene42715/Aspi01Gene42719/Aspi01Gene42722/Aspi01Gene42725/Aspi01Gene42728/Aspi01Gene42730/Aspi01Gene42731/Aspi01Gene42732/Aspi01Gene42735/Aspi01Gene42737/Aspi01Gene57485/Aspi01Gene57486/Aspi01Gene57491/Aspi01Gene57497	17	MF
GO:0009408	helicase activity	56/2002	325/18510	0.00029009	0.00362173	Aspi01Gene44476/Aspi01Gene23925/Aspi01Gene02644/Aspi01Gene36343/Aspi01Gene24423/Aspi01Gene36345/Aspi01Gene52879/Aspi01Gene65341/Aspi01Gene65343/Aspi01Gene65344/Aspi01Gene65345/Aspi01Gene65346/Aspi01Gene65347/Aspi01Gene65348/Aspi01Gene65349/Aspi01Gene65353/Aspi01Gene65444/Aspi01Gene70900/Aspi01Gene70906/Aspi01Gene70907/Aspi01Gene23042/Aspi01Gene25016/Aspi01Gene44562/Aspi01Gene57574/Aspi01Gene64213…	56	MF
GO:0009423	histone acetyltransferase activity	7/2002	14/18510	0.000295259	0.00362173	Aspi01Gene65411/Aspi01Gene51231/Aspi01Gene45523/Aspi01Gene45524/Aspi01Gene48142/Aspi01Gene70524/Aspi01Gene68814	7	MF
GO:0040001	phosphatidylinositol-3-phosphatase activity	7/2002	14/18510	0.000295259	0.00362173	Aspi01Gene04255/Aspi01Gene54003/Aspi01Gene62021/Aspi01Gene62322/Aspi01Gene03144/Aspi01Gene34754/Aspi01Gene65220	7	MF
GO:0000293	long-chain fatty acid-CoA ligase activity	8/2002	18/18510	0.000297523	0.00362173	Aspi01Gene39914/Aspi01Gene39915/Aspi01Gene39916/Aspi01Gene39918/Aspi01Gene39919/Aspi01Gene39940/Aspi01Gene39941/Aspi01Gene39942	8	MF
GO:0016723	mannose-1-phosphate guanylyltransferase activity	8/2002	18/18510	0.000297523	0.00362173	Aspi01Gene39914/Aspi01Gene39915/Aspi01Gene39916/Aspi01Gene39918/Aspi01Gene39919/Aspi01Gene39940/Aspi01Gene39941/Aspi01Gene39942	8	MF
GO:0034517	monooxygenase activity	8/2002	18/18510	0.000297523	0.00362173	Aspi01Gene10627/Aspi01Gene20220/Aspi01Gene25003/Aspi01Gene25006/Aspi01Gene27231/Aspi01Gene63263/Aspi01Gene63448/Aspi01Gene63449	8	MF
GO:1905538	endonuclease activity	8/2002	18/18510	0.000297523	0.00362173	Aspi01Gene10627/Aspi01Gene20220/Aspi01Gene25003/Aspi01Gene25006/Aspi01Gene27231/Aspi01Gene63263/Aspi01Gene63448/Aspi01Gene63449	8	MF
GO:1990861	endoribonuclease activity	8/2002	18/18510	0.000297523	0.00362173	Aspi01Gene10627/Aspi01Gene20220/Aspi01Gene25003/Aspi01Gene25006/Aspi01Gene27231/Aspi01Gene63263/Aspi01Gene63448/Aspi01Gene63449	8	MF
GO:0060211	exonuclease activity	10/2002	27/18510	0.000318703	0.00384763	Aspi01Gene26641/Aspi01Gene07236/Aspi01Gene07237/Aspi01Gene07238/Aspi01Gene07239/Aspi01Gene07240/Aspi01Gene07241/Aspi01Gene17173/Aspi01Gene06552/Aspi01Gene18547	10	MF
GO:1900151	exoribonuclease activity	10/2002	27/18510	0.000318703	0.00384763	Aspi01Gene26641/Aspi01Gene07236/Aspi01Gene07237/Aspi01Gene07238/Aspi01Gene07239/Aspi01Gene07240/Aspi01Gene07241/Aspi01Gene17173/Aspi01Gene06552/Aspi01Gene18547	10	MF
GO:0002683	5'-3' exoribonuclease activity	23/2002	100/18510	0.000346282	0.00416345	Aspi01Gene61190/Aspi01Gene26458/Aspi01Gene26459/Aspi01Gene26460/Aspi01Gene26461/Aspi01Gene26465/Aspi01Gene26467/Aspi01Gene26469/Aspi01Gene26471/Aspi01Gene26472/Aspi01Gene26473/Aspi01Gene26475/Aspi01Gene26479/Aspi01Gene26481/Aspi01Gene26482/Aspi01Gene26483/Aspi01Gene26488/Aspi01Gene26491/Aspi01Gene26492/Aspi01Gene26493/Aspi01Gene26489/Aspi01Gene67281/Aspi01Gene24563	23	MF
GO:0035251	ribonuclease activity	39/2002	206/18510	0.000353286	0.00423033	Aspi01Gene03493/Aspi01Gene03495/Aspi01Gene56445/Aspi01Gene56447/Aspi01Gene03719/Aspi01Gene03724/Aspi01Gene03736/Aspi01Gene51447/Aspi01Gene51459/Aspi01Gene70188/Aspi01Gene70189/Aspi01Gene70190/Aspi01Gene70191/Aspi01Gene70192/Aspi01Gene70193/Aspi01Gene70194/Aspi01Gene70196/Aspi01Gene17950/Aspi01Gene17951/Aspi01Gene17954/Aspi01Gene21305/Aspi01Gene34875/Aspi01Gene34877/Aspi01Gene35073/Aspi01Gene41697…	39	MF
GO:0000280	hydrolase activity, hydrolyzing O-glycosyl compounds	45/2002	249/18510	0.00038388	0.00457797	Aspi01Gene02718/Aspi01Gene04255/Aspi01Gene05133/Aspi01Gene07935/Aspi01Gene14491/Aspi01Gene17434/Aspi01Gene24172/Aspi01Gene31378/Aspi01Gene34540/Aspi01Gene34655/Aspi01Gene41451/Aspi01Gene43728/Aspi01Gene45989/Aspi01Gene48278/Aspi01Gene50747/Aspi01Gene54003/Aspi01Gene56028/Aspi01Gene59530/Aspi01Gene60199/Aspi01Gene61445/Aspi01Gene62021/Aspi01Gene62322/Aspi01Gene70122/Aspi01Gene03144/Aspi01Gene30163…	45	MF
GO:0009637	beta-galactosidase activity	35/2002	180/18510	0.000414005	0.00491725	Aspi01Gene55808/Aspi01Gene57170/Aspi01Gene57174/Aspi01Gene57178/Aspi01Gene57180/Aspi01Gene57181/Aspi01Gene57182/Aspi01Gene57183/Aspi01Gene57185/Aspi01Gene57186/Aspi01Gene57190/Aspi01Gene57191/Aspi01Gene57192/Aspi01Gene14520/Aspi01Gene14524/Aspi01Gene08438/Aspi01Gene11441/Aspi01Gene28977/Aspi01Gene32975/Aspi01Gene52047/Aspi01Gene56879/Aspi01Gene05395/Aspi01Gene19422/Aspi01Gene40294/Aspi01Gene21932…	35	MF
GO:0090406	beta-mannosidase activity	18/2002	71/18510	0.000427427	0.00505619	Aspi01Gene71104/Aspi01Gene49477/Aspi01Gene50756/Aspi01Gene50759/Aspi01Gene50760/Aspi01Gene50762/Aspi01Gene50763/Aspi01Gene50765/Aspi01Gene32338/Aspi01Gene51134/Aspi01Gene54313/Aspi01Gene23516/Aspi01Gene52258/Aspi01Gene44151/Aspi01Gene49470/Aspi01Gene57804/Aspi01Gene59005/Aspi01Gene08794	18	MF
GO:0048528	peroxidase activity	39/2002	208/18510	0.000431765	0.005087	Aspi01Gene53075/Aspi01Gene67909/Aspi01Gene67911/Aspi01Gene67913/Aspi01Gene67916/Aspi01Gene61695/Aspi01Gene61696/Aspi01Gene61697/Aspi01Gene61698/Aspi01Gene61699/Aspi01Gene61700/Aspi01Gene61701/Aspi01Gene61702/Aspi01Gene32338/Aspi01Gene51134/Aspi01Gene54313/Aspi01Gene23516/Aspi01Gene52258/Aspi01Gene44152/Aspi01Gene44157/Aspi01Gene54736/Aspi01Gene54738/Aspi01Gene54739/Aspi01Gene54740/Aspi01Gene16101…	39	MF
GO:0015742	phosphoenolpyruvate carboxykinase activity	6/2002	11/18510	0.000453263	0.00531893	Aspi01Gene07688/Aspi01Gene44006/Aspi01Gene35305/Aspi01Gene49873/Aspi01Gene55421/Aspi01Gene56188	6	MF
GO:0004108	phospholipase activity	8/2002	19/18510	0.000465352	0.00541745	Aspi01Gene28589/Aspi01Gene66067/Aspi01Gene66068/Aspi01Gene66090/Aspi01Gene66069/Aspi01Gene66082/Aspi01Gene66070/Aspi01Gene66081	8	MF
GO:0036440	polynucleotide adenylyltransferase activity	8/2002	19/18510	0.000465352	0.00541745	Aspi01Gene28589/Aspi01Gene66067/Aspi01Gene66068/Aspi01Gene66090/Aspi01Gene66069/Aspi01Gene66082/Aspi01Gene66070/Aspi01Gene66081	8	MF
GO:0000778	prenyltransferase activity	7/2002	15/18510	0.000502002	0.005821	Aspi01Gene04255/Aspi01Gene54003/Aspi01Gene62021/Aspi01Gene62322/Aspi01Gene03144/Aspi01Gene34754/Aspi01Gene65220	7	MF
GO:2001251	transmembrane receptor protein serine/threonine kinase activity	28/2002	135/18510	0.000521271	0.00602065	Aspi01Gene12319/Aspi01Gene33103/Aspi01Gene49337/Aspi01Gene51981/Aspi01Gene06785/Aspi01Gene27432/Aspi01Gene27433/Aspi01Gene28043/Aspi01Gene28044/Aspi01Gene36920/Aspi01Gene36921/Aspi01Gene36922/Aspi01Gene40333/Aspi01Gene43713/Aspi01Gene50726/Aspi01Gene57925/Aspi01Gene30163/Aspi01Gene62701/Aspi01Gene18589/Aspi01Gene20555/Aspi01Gene31704/Aspi01Gene44410/Aspi01Gene44413/Aspi01Gene44414/Aspi01Gene52385…	28	MF
GO:0010196	calmodulin-dependent protein kinase activity	9/2002	24/18510	0.000571621	0.0065506	Aspi01Gene08438/Aspi01Gene11441/Aspi01Gene28977/Aspi01Gene32975/Aspi01Gene52047/Aspi01Gene56879/Aspi01Gene05395/Aspi01Gene19422/Aspi01Gene40294	9	MF
GO:1990066	cyclin-dependent protein serine/threonine kinase activity	9/2002	24/18510	0.000571621	0.0065506	Aspi01Gene08438/Aspi01Gene11441/Aspi01Gene28977/Aspi01Gene32975/Aspi01Gene52047/Aspi01Gene56879/Aspi01Gene05395/Aspi01Gene19422/Aspi01Gene40294	9	MF
GO:0003333	MAP kinase activity	21/2002	91/18510	0.00058635	0.00662083	Aspi01Gene42022/Aspi01Gene48760/Aspi01Gene05346/Aspi01Gene09006/Aspi01Gene10515/Aspi01Gene12046/Aspi01Gene13104/Aspi01Gene17725/Aspi01Gene24740/Aspi01Gene26197/Aspi01Gene37047/Aspi01Gene44421/Aspi01Gene48694/Aspi01Gene50143/Aspi01Gene54749/Aspi01Gene55521/Aspi01Gene63714/Aspi01Gene53075/Aspi01Gene17662/Aspi01Gene42962/Aspi01Gene57603	21	MF
GO:0006865	MAP kinase kinase kinase activity	21/2002	91/18510	0.00058635	0.00662083	Aspi01Gene42022/Aspi01Gene48760/Aspi01Gene05346/Aspi01Gene09006/Aspi01Gene10515/Aspi01Gene12046/Aspi01Gene13104/Aspi01Gene17725/Aspi01Gene24740/Aspi01Gene26197/Aspi01Gene37047/Aspi01Gene44421/Aspi01Gene48694/Aspi01Gene50143/Aspi01Gene54749/Aspi01Gene55521/Aspi01Gene63714/Aspi01Gene53075/Aspi01Gene17662/Aspi01Gene42962/Aspi01Gene57603	21	MF
GO:0015171	protein serine/threonine/tyrosine kinase activity	21/2002	91/18510	0.00058635	0.00662083	Aspi01Gene42022/Aspi01Gene48760/Aspi01Gene05346/Aspi01Gene09006/Aspi01Gene10515/Aspi01Gene12046/Aspi01Gene13104/Aspi01Gene17725/Aspi01Gene24740/Aspi01Gene26197/Aspi01Gene37047/Aspi01Gene44421/Aspi01Gene48694/Aspi01Gene50143/Aspi01Gene54749/Aspi01Gene55521/Aspi01Gene63714/Aspi01Gene53075/Aspi01Gene17662/Aspi01Gene42962/Aspi01Gene57603	21	MF
GO:0000160	protein tyrosine kinase activity	31/2002	156/18510	0.000586776	0.00662083	Aspi01Gene02036/Aspi01Gene52799/Aspi01Gene02008/Aspi01Gene23753/Aspi01Gene36427/Aspi01Gene47706/Aspi01Gene54651/Aspi01Gene61900/Aspi01Gene57499/Aspi01Gene07060/Aspi01Gene07506/Aspi01Gene11848/Aspi01Gene11852/Aspi01Gene11862/Aspi01Gene23320/Aspi01Gene25547/Aspi01Gene60150/Aspi01Gene00138/Aspi01Gene24202/Aspi01Gene24204/Aspi01Gene26935/Aspi01Gene28304/Aspi01Gene28309/Aspi01Gene59525/Aspi01Gene54737…	31	MF
GO:0031057	phosphoprotein phosphatase activity	12/2002	39/18510	0.000593401	0.00664741	Aspi01Gene06785/Aspi01Gene27432/Aspi01Gene27433/Aspi01Gene28043/Aspi01Gene28044/Aspi01Gene36920/Aspi01Gene36921/Aspi01Gene36922/Aspi01Gene40333/Aspi01Gene43713/Aspi01Gene50726/Aspi01Gene57925	12	MF
GO:0071900	protein serine/threonine phosphatase activity	24/2002	110/18510	0.000593663	0.00664741	Aspi01Gene34313/Aspi01Gene03815/Aspi01Gene42711/Aspi01Gene42713/Aspi01Gene42715/Aspi01Gene42719/Aspi01Gene42722/Aspi01Gene42725/Aspi01Gene42728/Aspi01Gene42730/Aspi01Gene42731/Aspi01Gene42732/Aspi01Gene42735/Aspi01Gene42737/Aspi01Gene57485/Aspi01Gene57486/Aspi01Gene57490/Aspi01Gene57491/Aspi01Gene57496/Aspi01Gene57497/Aspi01Gene53668/Aspi01Gene53672/Aspi01Gene53674/Aspi01Gene22582	24	MF
GO:0060628	protein tyrosine phosphatase activity	8/2002	20/18510	0.000702428	0.00783536	Aspi01Gene10627/Aspi01Gene20220/Aspi01Gene25003/Aspi01Gene25006/Aspi01Gene27231/Aspi01Gene63263/Aspi01Gene63448/Aspi01Gene63449	8	MF
GO:0005677	thioredoxin-disulfide reductase activity	12/2002	40/18510	0.000765217	0.00840788	Aspi01Gene06785/Aspi01Gene27432/Aspi01Gene27433/Aspi01Gene28043/Aspi01Gene28044/Aspi01Gene36920/Aspi01Gene36921/Aspi01Gene36922/Aspi01Gene40333/Aspi01Gene43713/Aspi01Gene50726/Aspi01Gene57925	12	MF
GO:0035065	trehalose-phosphatase activity	12/2002	40/18510	0.000765217	0.00840788	Aspi01Gene06785/Aspi01Gene27432/Aspi01Gene27433/Aspi01Gene28043/Aspi01Gene28044/Aspi01Gene36920/Aspi01Gene36921/Aspi01Gene36922/Aspi01Gene40333/Aspi01Gene43713/Aspi01Gene50726/Aspi01Gene57925	12	MF
GO:1901983	triglyceride lipase activity	12/2002	40/18510	0.000765217	0.00840788	Aspi01Gene06785/Aspi01Gene27432/Aspi01Gene27433/Aspi01Gene28043/Aspi01Gene28044/Aspi01Gene36920/Aspi01Gene36921/Aspi01Gene36922/Aspi01Gene40333/Aspi01Gene43713/Aspi01Gene50726/Aspi01Gene57925	12	MF
GO:2000756	aminoacyl-tRNA ligase activity	12/2002	40/18510	0.000765217	0.00840788	Aspi01Gene06785/Aspi01Gene27432/Aspi01Gene27433/Aspi01Gene28043/Aspi01Gene28044/Aspi01Gene36920/Aspi01Gene36921/Aspi01Gene36922/Aspi01Gene40333/Aspi01Gene43713/Aspi01Gene50726/Aspi01Gene57925	12	MF
GO:0031348	uridine kinase activity	30/2002	152/18510	0.000801195	0.00876213	Aspi01Gene61190/Aspi01Gene26458/Aspi01Gene26459/Aspi01Gene26460/Aspi01Gene26461/Aspi01Gene26465/Aspi01Gene26467/Aspi01Gene26469/Aspi01Gene26471/Aspi01Gene26472/Aspi01Gene26473/Aspi01Gene26475/Aspi01Gene26479/Aspi01Gene26481/Aspi01Gene26482/Aspi01Gene26483/Aspi01Gene26488/Aspi01Gene26491/Aspi01Gene26492/Aspi01Gene26493/Aspi01Gene26489/Aspi01Gene67281/Aspi01Gene24563/Aspi01Gene39310/Aspi01Gene39311…	30	MF
GO:0000777	enzyme inhibitor activity	7/2002	16/18510	0.000809405	0.00876213	Aspi01Gene04255/Aspi01Gene54003/Aspi01Gene62021/Aspi01Gene62322/Aspi01Gene03144/Aspi01Gene34754/Aspi01Gene65220	7	MF
GO:0051293	transmembrane signaling receptor activity	7/2002	16/18510	0.000809405	0.00876213	Aspi01Gene04255/Aspi01Gene54003/Aspi01Gene62021/Aspi01Gene62322/Aspi01Gene03144/Aspi01Gene34754/Aspi01Gene65220	7	MF
GO:0051653	signal sequence binding	7/2002	16/18510	0.000809405	0.00876213	Aspi01Gene04255/Aspi01Gene54003/Aspi01Gene62021/Aspi01Gene62322/Aspi01Gene03144/Aspi01Gene34754/Aspi01Gene65220	7	MF
GO:0061912	GTPase activator activity	10/2002	30/18510	0.00083809	0.0090393	Aspi01Gene10627/Aspi01Gene20220/Aspi01Gene25003/Aspi01Gene25006/Aspi01Gene27231/Aspi01Gene63263/Aspi01Gene63448/Aspi01Gene63449/Aspi01Gene68130/Aspi01Gene68133	10	MF
GO:0023056	signaling receptor binding	36/2002	195/18510	0.000941971	0.0101225	Aspi01Gene53444/Aspi01Gene59894/Aspi01Gene42711/Aspi01Gene42713/Aspi01Gene42715/Aspi01Gene42719/Aspi01Gene42722/Aspi01Gene42725/Aspi01Gene42728/Aspi01Gene42730/Aspi01Gene42731/Aspi01Gene42732/Aspi01Gene42735/Aspi01Gene42737/Aspi01Gene57485/Aspi01Gene57486/Aspi01Gene57490/Aspi01Gene57491/Aspi01Gene57496/Aspi01Gene57497/Aspi01Gene50756/Aspi01Gene50759/Aspi01Gene50760/Aspi01Gene50762/Aspi01Gene50763…	36	MF
GO:0035967	structural molecule activity	12/2002	41/18510	0.000976671	0.0104571	Aspi01Gene35213/Aspi01Gene43432/Aspi01Gene43434/Aspi01Gene60328/Aspi01Gene60330/Aspi01Gene60332/Aspi01Gene60335/Aspi01Gene60338/Aspi01Gene03265/Aspi01Gene25970/Aspi01Gene18953/Aspi01Gene44289	12	MF
GO:0016614	ion channel activity	41/2002	231/18510	0.000982957	0.0104861	Aspi01Gene36638/Aspi01Gene65411/Aspi01Gene00438/Aspi01Gene01775/Aspi01Gene03353/Aspi01Gene12646/Aspi01Gene14855/Aspi01Gene17616/Aspi01Gene24025/Aspi01Gene36729/Aspi01Gene39526/Aspi01Gene45347/Aspi01Gene45420/Aspi01Gene47224/Aspi01Gene53884/Aspi01Gene57137/Aspi01Gene57576/Aspi01Gene61106/Aspi01Gene63134/Aspi01Gene69512/Aspi01Gene69584/Aspi01Gene59265/Aspi01Gene02889/Aspi01Gene40609/Aspi01Gene63927…	41	MF
GO:0009967	inward rectifier potassium channel activity	35/2002	189/18510	0.00103954	0.0110097	Aspi01Gene53444/Aspi01Gene59894/Aspi01Gene42711/Aspi01Gene42713/Aspi01Gene42715/Aspi01Gene42719/Aspi01Gene42722/Aspi01Gene42725/Aspi01Gene42728/Aspi01Gene42730/Aspi01Gene42731/Aspi01Gene42732/Aspi01Gene42735/Aspi01Gene42737/Aspi01Gene57485/Aspi01Gene57486/Aspi01Gene57490/Aspi01Gene57491/Aspi01Gene57496/Aspi01Gene57497/Aspi01Gene50756/Aspi01Gene50759/Aspi01Gene50760/Aspi01Gene50762/Aspi01Gene50763…	35	MF
GO:1905393	voltage-gated ion channel activity	46/2002	268/18510	0.00104679	0.0110466	Aspi01Gene49014/Aspi01Gene26458/Aspi01Gene26459/Aspi01Gene26460/Aspi01Gene26461/Aspi01Gene26465/Aspi01Gene26467/Aspi01Gene26469/Aspi01Gene26471/Aspi01Gene26472/Aspi01Gene26473/Aspi01Gene26475/Aspi01Gene26479/Aspi01Gene26481/Aspi01Gene26482/Aspi01Gene26483/Aspi01Gene26488/Aspi01Gene26491/Aspi01Gene26492/Aspi01Gene26493/Aspi01Gene29931/Aspi01Gene53075/Aspi01Gene32338/Aspi01Gene51134/Aspi01Gene54313…	46	MF
GO:0047172	voltage-gated potassium channel activity	11/2002	36/18510	0.00106283	0.0110961	Aspi01Gene64814/Aspi01Gene64820/Aspi01Gene64827/Aspi01Gene64830/Aspi01Gene43738/Aspi01Gene43739/Aspi01Gene59973/Aspi01Gene59978/Aspi01Gene48607/Aspi01Gene48608/Aspi01Gene48614	11	MF
GO:0047205	cation channel activity	11/2002	36/18510	0.00106283	0.0110961	Aspi01Gene64814/Aspi01Gene64820/Aspi01Gene64827/Aspi01Gene64830/Aspi01Gene43738/Aspi01Gene43739/Aspi01Gene59973/Aspi01Gene59978/Aspi01Gene48607/Aspi01Gene48608/Aspi01Gene48614	11	MF
GO:0050737	potassium channel activity	11/2002	36/18510	0.00106283	0.0110961	Aspi01Gene64814/Aspi01Gene64820/Aspi01Gene64827/Aspi01Gene64830/Aspi01Gene43738/Aspi01Gene43739/Aspi01Gene59973/Aspi01Gene59978/Aspi01Gene48607/Aspi01Gene48608/Aspi01Gene48614	11	MF
GO:0071369	dicarboxylic acid transmembrane transporter activity	30/2002	155/18510	0.00111373	0.0115863	Aspi01Gene02036/Aspi01Gene52799/Aspi01Gene02008/Aspi01Gene23753/Aspi01Gene36427/Aspi01Gene47706/Aspi01Gene54651/Aspi01Gene61900/Aspi01Gene07060/Aspi01Gene07506/Aspi01Gene11848/Aspi01Gene11852/Aspi01Gene11862/Aspi01Gene23320/Aspi01Gene25547/Aspi01Gene60150/Aspi01Gene00138/Aspi01Gene24202/Aspi01Gene24204/Aspi01Gene26935/Aspi01Gene28304/Aspi01Gene28309/Aspi01Gene59525/Aspi01Gene54737/Aspi01Gene05550…	30	MF
GO:2000652	lipid transporter activity	9/2002	26/18510	0.00111832	0.011593	Aspi01Gene64912/Aspi01Gene64913/Aspi01Gene64914/Aspi01Gene64917/Aspi01Gene51040/Aspi01Gene51061/Aspi01Gene16038/Aspi01Gene16039/Aspi01Gene43226	9	MF
GO:0009962	organic acid transmembrane transporter activity	17/2002	71/18510	0.00122344	0.0126379	Aspi01Gene64814/Aspi01Gene64820/Aspi01Gene64827/Aspi01Gene64830/Aspi01Gene43738/Aspi01Gene43739/Aspi01Gene59973/Aspi01Gene59978/Aspi01Gene12100/Aspi01Gene12109/Aspi01Gene12111/Aspi01Gene34262/Aspi01Gene34263/Aspi01Gene48607/Aspi01Gene48608/Aspi01Gene48614/Aspi01Gene12094	17	MF
GO:2000241	carbohydrate:proton symporter activity	75/2002	491/18510	0.00129327	0.0132658	Aspi01Gene49797/Aspi01Gene03459/Aspi01Gene42711/Aspi01Gene42713/Aspi01Gene42715/Aspi01Gene42719/Aspi01Gene42722/Aspi01Gene42725/Aspi01Gene42728/Aspi01Gene42730/Aspi01Gene42731/Aspi01Gene42732/Aspi01Gene42735/Aspi01Gene42737/Aspi01Gene57485/Aspi01Gene57486/Aspi01Gene57491/Aspi01Gene57497/Aspi01Gene04062/Aspi01Gene06785/Aspi01Gene27432/Aspi01Gene27433/Aspi01Gene28043/Aspi01Gene28044/Aspi01Gene36920…	75	MF
GO:0045088	glucose transmembrane transporter activity	41/2002	235/18510	0.0013827	0.0141101	Aspi01Gene70858/Aspi01Gene03243/Aspi01Gene26458/Aspi01Gene26459/Aspi01Gene26460/Aspi01Gene26461/Aspi01Gene26465/Aspi01Gene26467/Aspi01Gene26469/Aspi01Gene26471/Aspi01Gene26472/Aspi01Gene26473/Aspi01Gene26475/Aspi01Gene26479/Aspi01Gene26481/Aspi01Gene26482/Aspi01Gene26483/Aspi01Gene26488/Aspi01Gene26491/Aspi01Gene26492/Aspi01Gene26493/Aspi01Gene70900/Aspi01Gene70906/Aspi01Gene70907/Aspi01Gene07060…	41	MF
GO:0045022	glucose:proton symporter activity	6/2002	13/18510	0.00138999	0.0141101	Aspi01Gene68262/Aspi01Gene68263/Aspi01Gene68264/Aspi01Gene68265/Aspi01Gene68266/Aspi01Gene68267	6	MF
GO:0098927	high-affinity glucose:proton symporter activity	6/2002	13/18510	0.00138999	0.0141101	Aspi01Gene68262/Aspi01Gene68263/Aspi01Gene68264/Aspi01Gene68265/Aspi01Gene68266/Aspi01Gene68267	6	MF
GO:0043902	myo-inositol transmembrane transporter activity	18/2002	78/18510	0.00140419	0.014205	Aspi01Gene42711/Aspi01Gene42713/Aspi01Gene42715/Aspi01Gene42719/Aspi01Gene42722/Aspi01Gene42725/Aspi01Gene42728/Aspi01Gene42730/Aspi01Gene42731/Aspi01Gene42732/Aspi01Gene42735/Aspi01Gene42737/Aspi01Gene57485/Aspi01Gene57486/Aspi01Gene57491/Aspi01Gene57497/Aspi01Gene00575/Aspi01Gene00578	18	MF
GO:0035064	myo-inositol:proton symporter activity	12/2002	43/18510	0.00154622	0.0155347	Aspi01Gene06785/Aspi01Gene27432/Aspi01Gene27433/Aspi01Gene28043/Aspi01Gene28044/Aspi01Gene36920/Aspi01Gene36921/Aspi01Gene36922/Aspi01Gene40333/Aspi01Gene43713/Aspi01Gene50726/Aspi01Gene57925	12	MF
GO:0140034	water transmembrane transporter activity	12/2002	43/18510	0.00154622	0.0155347	Aspi01Gene06785/Aspi01Gene27432/Aspi01Gene27433/Aspi01Gene28043/Aspi01Gene28044/Aspi01Gene36920/Aspi01Gene36921/Aspi01Gene36922/Aspi01Gene40333/Aspi01Gene43713/Aspi01Gene50726/Aspi01Gene57925	12	MF
GO:0010200	iron ion transmembrane transporter activity	31/2002	166/18510	0.00169765	0.0169978	Aspi01Gene07060/Aspi01Gene07506/Aspi01Gene11848/Aspi01Gene11852/Aspi01Gene11862/Aspi01Gene23320/Aspi01Gene25547/Aspi01Gene60150/Aspi01Gene15171/Aspi01Gene18443/Aspi01Gene18444/Aspi01Gene18450/Aspi01Gene18451/Aspi01Gene18452/Aspi01Gene18453/Aspi01Gene18454/Aspi01Gene18467/Aspi01Gene39077/Aspi01Gene24615/Aspi01Gene24616/Aspi01Gene55375/Aspi01Gene72634/Aspi01Gene68273/Aspi01Gene06722/Aspi01Gene06724…	31	MF
GO:0035017	manganese ion transmembrane transporter activity	7/2002	18/18510	0.00185317	0.0184918	Aspi01Gene25431/Aspi01Gene25432/Aspi01Gene25433/Aspi01Gene25434/Aspi01Gene25435/Aspi01Gene25440/Aspi01Gene25441	7	MF
GO:0005342	calcium transmembrane transporter activity, phosphorylative mechanism	37/2002	210/18510	0.00192763	0.0189767	Aspi01Gene42022/Aspi01Gene18009/Aspi01Gene48760/Aspi01Gene27465/Aspi01Gene05346/Aspi01Gene09006/Aspi01Gene10515/Aspi01Gene12046/Aspi01Gene13104/Aspi01Gene17725/Aspi01Gene24740/Aspi01Gene26197/Aspi01Gene37047/Aspi01Gene44421/Aspi01Gene48694/Aspi01Gene50143/Aspi01Gene54749/Aspi01Gene55521/Aspi01Gene63714/Aspi01Gene16946/Aspi01Gene56091/Aspi01Gene07688/Aspi01Gene44006/Aspi01Gene53075/Aspi01Gene70107…	37	MF
GO:0046943	carbohydrate:cation symporter activity	37/2002	210/18510	0.00192763	0.0189767	Aspi01Gene42022/Aspi01Gene18009/Aspi01Gene48760/Aspi01Gene27465/Aspi01Gene05346/Aspi01Gene09006/Aspi01Gene10515/Aspi01Gene12046/Aspi01Gene13104/Aspi01Gene17725/Aspi01Gene24740/Aspi01Gene26197/Aspi01Gene37047/Aspi01Gene44421/Aspi01Gene48694/Aspi01Gene50143/Aspi01Gene54749/Aspi01Gene55521/Aspi01Gene63714/Aspi01Gene16946/Aspi01Gene56091/Aspi01Gene07688/Aspi01Gene44006/Aspi01Gene53075/Aspi01Gene70107…	37	MF
GO:1903825	SNAP receptor activity	37/2002	210/18510	0.00192763	0.0189767	Aspi01Gene42022/Aspi01Gene18009/Aspi01Gene48760/Aspi01Gene27465/Aspi01Gene05346/Aspi01Gene09006/Aspi01Gene10515/Aspi01Gene12046/Aspi01Gene13104/Aspi01Gene17725/Aspi01Gene24740/Aspi01Gene26197/Aspi01Gene37047/Aspi01Gene44421/Aspi01Gene48694/Aspi01Gene50143/Aspi01Gene54749/Aspi01Gene55521/Aspi01Gene63714/Aspi01Gene16946/Aspi01Gene56091/Aspi01Gene07688/Aspi01Gene44006/Aspi01Gene53075/Aspi01Gene70107…	37	MF
GO:1905039	copper ion binding	37/2002	210/18510	0.00192763	0.0189767	Aspi01Gene42022/Aspi01Gene18009/Aspi01Gene48760/Aspi01Gene27465/Aspi01Gene05346/Aspi01Gene09006/Aspi01Gene10515/Aspi01Gene12046/Aspi01Gene13104/Aspi01Gene17725/Aspi01Gene24740/Aspi01Gene26197/Aspi01Gene37047/Aspi01Gene44421/Aspi01Gene48694/Aspi01Gene50143/Aspi01Gene54749/Aspi01Gene55521/Aspi01Gene63714/Aspi01Gene16946/Aspi01Gene56091/Aspi01Gene07688/Aspi01Gene44006/Aspi01Gene53075/Aspi01Gene70107…	37	MF
GO:0006446	calcium ion binding	9/2002	28/18510	0.00202502	0.0198688	Aspi01Gene07236/Aspi01Gene07237/Aspi01Gene07238/Aspi01Gene07239/Aspi01Gene07240/Aspi01Gene07241/Aspi01Gene17173/Aspi01Gene06552/Aspi01Gene18547	9	MF
GO:0035973	calmodulin binding	8/2002	23/18510	0.00203307	0.0198813	Aspi01Gene10627/Aspi01Gene20220/Aspi01Gene25003/Aspi01Gene25006/Aspi01Gene27231/Aspi01Gene63263/Aspi01Gene63448/Aspi01Gene63449	8	MF
GO:0051640	ATP binding	40/2002	233/18510	0.00213142	0.0207738	Aspi01Gene02718/Aspi01Gene04255/Aspi01Gene05133/Aspi01Gene07935/Aspi01Gene14491/Aspi01Gene17434/Aspi01Gene24172/Aspi01Gene31378/Aspi01Gene34540/Aspi01Gene34655/Aspi01Gene41451/Aspi01Gene43728/Aspi01Gene45989/Aspi01Gene48278/Aspi01Gene50747/Aspi01Gene54003/Aspi01Gene56028/Aspi01Gene59530/Aspi01Gene60199/Aspi01Gene61445/Aspi01Gene62021/Aspi01Gene62322/Aspi01Gene70122/Aspi01Gene18797/Aspi01Gene66126…	40	MF
GO:0010647	GTP binding	36/2002	204/18510	0.00213916	0.0207802	Aspi01Gene53444/Aspi01Gene59894/Aspi01Gene42711/Aspi01Gene42713/Aspi01Gene42715/Aspi01Gene42719/Aspi01Gene42722/Aspi01Gene42725/Aspi01Gene42728/Aspi01Gene42730/Aspi01Gene42731/Aspi01Gene42732/Aspi01Gene42735/Aspi01Gene42737/Aspi01Gene57485/Aspi01Gene57486/Aspi01Gene57490/Aspi01Gene57491/Aspi01Gene57496/Aspi01Gene57497/Aspi01Gene50756/Aspi01Gene50759/Aspi01Gene50760/Aspi01Gene50762/Aspi01Gene50763…	36	MF
GO:0009963	macrolide binding	11/2002	39/18510	0.00218738	0.0211089	Aspi01Gene64814/Aspi01Gene64820/Aspi01Gene64827/Aspi01Gene64830/Aspi01Gene43738/Aspi01Gene43739/Aspi01Gene59973/Aspi01Gene59978/Aspi01Gene48607/Aspi01Gene48608/Aspi01Gene48614	11	MF
GO:0120091	FK506 binding	11/2002	39/18510	0.00218738	0.0211089	Aspi01Gene22831/Aspi01Gene42929/Aspi01Gene45729/Aspi01Gene45732/Aspi01Gene48719/Aspi01Gene48724/Aspi01Gene48728/Aspi01Gene48729/Aspi01Gene48734/Aspi01Gene48736/Aspi01Gene48737	11	MF
GO:0010104	mannose binding	17/2002	75/18510	0.00231048	0.0220696	Aspi01Gene49477/Aspi01Gene10972/Aspi01Gene07060/Aspi01Gene07506/Aspi01Gene11848/Aspi01Gene11852/Aspi01Gene11862/Aspi01Gene23320/Aspi01Gene25547/Aspi01Gene60150/Aspi01Gene49470/Aspi01Gene57804/Aspi01Gene59005/Aspi01Gene13174/Aspi01Gene19868/Aspi01Gene32137/Aspi01Gene32141	17	MF
GO:0070297	phospholipid binding	17/2002	75/18510	0.00231048	0.0220696	Aspi01Gene49477/Aspi01Gene10972/Aspi01Gene07060/Aspi01Gene07506/Aspi01Gene11848/Aspi01Gene11852/Aspi01Gene11862/Aspi01Gene23320/Aspi01Gene25547/Aspi01Gene60150/Aspi01Gene49470/Aspi01Gene57804/Aspi01Gene59005/Aspi01Gene13174/Aspi01Gene19868/Aspi01Gene32137/Aspi01Gene32141	17	MF
GO:0035865	phospholipid transporter activity	5/2002	10/18510	0.00232456	0.0220696	Aspi01Gene16101/Aspi01Gene17507/Aspi01Gene02794/Aspi01Gene55263/Aspi01Gene41926	5	MF
GO:0040039	extracellular space	5/2002	10/18510	0.00232456	0.0220696	Aspi01Gene43432/Aspi01Gene03265/Aspi01Gene25970/Aspi01Gene18953/Aspi01Gene44289	5	CC
GO:0055120	nuclear envelope	5/2002	10/18510	0.00232456	0.0220696	Aspi01Gene43432/Aspi01Gene03265/Aspi01Gene25970/Aspi01Gene18953/Aspi01Gene44289	5	CC
GO:0019748	nuclear pore	70/2002	463/18510	0.00239522	0.0226672	Aspi01Gene01591/Aspi01Gene43209/Aspi01Gene54040/Aspi01Gene72341/Aspi01Gene34909/Aspi01Gene35054/Aspi01Gene70457/Aspi01Gene30167/Aspi01Gene09632/Aspi01Gene44120/Aspi01Gene51971/Aspi01Gene03068/Aspi01Gene03083/Aspi01Gene03736/Aspi01Gene61656/Aspi01Gene61657/Aspi01Gene62249/Aspi01Gene64814/Aspi01Gene64820/Aspi01Gene64827/Aspi01Gene64830/Aspi01Gene61695/Aspi01Gene61696/Aspi01Gene61697/Aspi01Gene61698…	70	CC
GO:1905268	replication fork	20/2002	95/18510	0.00256542	0.0241998	Aspi01Gene12319/Aspi01Gene33103/Aspi01Gene49337/Aspi01Gene51981/Aspi01Gene06785/Aspi01Gene27432/Aspi01Gene27433/Aspi01Gene28043/Aspi01Gene28044/Aspi01Gene36920/Aspi01Gene36921/Aspi01Gene36922/Aspi01Gene40333/Aspi01Gene43713/Aspi01Gene50726/Aspi01Gene57925/Aspi01Gene31704/Aspi01Gene44410/Aspi01Gene44413/Aspi01Gene44414	20	CC
GO:0009611	transcription regulator complex	64/2002	418/18510	0.0026541	0.0247987	Aspi01Gene51231/Aspi01Gene27116/Aspi01Gene70900/Aspi01Gene70906/Aspi01Gene70907/Aspi01Gene56091/Aspi01Gene35213/Aspi01Gene43434/Aspi01Gene00138/Aspi01Gene24202/Aspi01Gene24204/Aspi01Gene26935/Aspi01Gene28304/Aspi01Gene28309/Aspi01Gene59525/Aspi01Gene25767/Aspi01Gene25771/Aspi01Gene25773/Aspi01Gene25778/Aspi01Gene25781/Aspi01Gene25784/Aspi01Gene25786/Aspi01Gene47231/Aspi01Gene47232/Aspi01Gene19922…	64	CC
GO:0042659	transcription factor TFIID complex	9/2002	29/18510	0.00265814	0.0247987	Aspi01Gene18885/Aspi01Gene18893/Aspi01Gene18896/Aspi01Gene31627/Aspi01Gene31631/Aspi01Gene68480/Aspi01Gene68493/Aspi01Gene46328/Aspi01Gene27879	9	CC
GO:0090376	chromatin silencing complex	7/2002	19/18510	0.00266272	0.0247987	Aspi01Gene10713/Aspi01Gene28191/Aspi01Gene37844/Aspi01Gene53812/Aspi01Gene55217/Aspi01Gene21641/Aspi01Gene34031	7	CC
GO:0090378	spliceosomal complex	7/2002	19/18510	0.00266272	0.0247987	Aspi01Gene10713/Aspi01Gene28191/Aspi01Gene37844/Aspi01Gene53812/Aspi01Gene55217/Aspi01Gene21641/Aspi01Gene34031	7	CC
GO:0016836	U5 snRNP	24/2002	123/18510	0.00297435	0.0276133	Aspi01Gene57170/Aspi01Gene57174/Aspi01Gene57178/Aspi01Gene57180/Aspi01Gene57181/Aspi01Gene57182/Aspi01Gene57183/Aspi01Gene57185/Aspi01Gene57186/Aspi01Gene57190/Aspi01Gene57191/Aspi01Gene57192/Aspi01Gene14519/Aspi01Gene14520/Aspi01Gene14524/Aspi01Gene47231/Aspi01Gene47232/Aspi01Gene21932/Aspi01Gene32514/Aspi01Gene38180/Aspi01Gene20196/Aspi01Gene20197/Aspi01Gene57157/Aspi01Gene57167	24	CC
GO:1905421	U2-type spliceosomal complex	9/2002	30/18510	0.00343816	0.0318185	Aspi01Gene06657/Aspi01Gene06658/Aspi01Gene50756/Aspi01Gene50759/Aspi01Gene50760/Aspi01Gene50762/Aspi01Gene50763/Aspi01Gene50765/Aspi01Gene08794	9	CC
GO:0046527	U1 snRNP	41/2002	247/18510	0.00354657	0.0327186	Aspi01Gene03493/Aspi01Gene03495/Aspi01Gene56445/Aspi01Gene56447/Aspi01Gene03719/Aspi01Gene03724/Aspi01Gene03736/Aspi01Gene51447/Aspi01Gene51459/Aspi01Gene70188/Aspi01Gene70189/Aspi01Gene70190/Aspi01Gene70191/Aspi01Gene70192/Aspi01Gene70193/Aspi01Gene70194/Aspi01Gene70196/Aspi01Gene17950/Aspi01Gene17951/Aspi01Gene17954/Aspi01Gene21305/Aspi01Gene34875/Aspi01Gene34877/Aspi01Gene35073/Aspi01Gene41697…	41	CC
GO:0010243	U2 snRNP	62/2002	408/18510	0.00364422	0.033514	Aspi01Gene09479/Aspi01Gene53444/Aspi01Gene03815/Aspi01Gene00628/Aspi01Gene00636/Aspi01Gene66301/Aspi01Gene07060/Aspi01Gene07506/Aspi01Gene11848/Aspi01Gene11852/Aspi01Gene11862/Aspi01Gene23320/Aspi01Gene25547/Aspi01Gene60150/Aspi01Gene15171/Aspi01Gene18443/Aspi01Gene18444/Aspi01Gene18450/Aspi01Gene18451/Aspi01Gene18452/Aspi01Gene18453/Aspi01Gene18454/Aspi01Gene18467/Aspi01Gene35213/Aspi01Gene43432…	62	CC
GO:0009503	U12-type spliceosomal complex	10/2002	36/18510	0.00387913	0.0352766	Aspi01Gene08438/Aspi01Gene11441/Aspi01Gene28977/Aspi01Gene32975/Aspi01Gene52047/Aspi01Gene56879/Aspi01Gene05395/Aspi01Gene19422/Aspi01Gene40294/Aspi01Gene56384	10	CC
GO:0009517	nuclear euchromatin	10/2002	36/18510	0.00387913	0.0352766	Aspi01Gene08438/Aspi01Gene11441/Aspi01Gene28977/Aspi01Gene32975/Aspi01Gene52047/Aspi01Gene56879/Aspi01Gene05395/Aspi01Gene19422/Aspi01Gene40294/Aspi01Gene56384	10	CC
GO:0030076	nuclear heterochromatin	10/2002	36/18510	0.00387913	0.0352766	Aspi01Gene08438/Aspi01Gene11441/Aspi01Gene28977/Aspi01Gene32975/Aspi01Gene52047/Aspi01Gene56879/Aspi01Gene05395/Aspi01Gene19422/Aspi01Gene40294/Aspi01Gene56384	10	CC
GO:0035864	pericentric heterochromatin	5/2002	11/18510	0.00388397	0.0352766	Aspi01Gene16101/Aspi01Gene17507/Aspi01Gene02794/Aspi01Gene55263/Aspi01Gene41926	5	CC
GO:0048285	extrachromosomal circular DNA	51/2002	324/18510	0.00389671	0.0352831	Aspi01Gene02718/Aspi01Gene04255/Aspi01Gene05133/Aspi01Gene07935/Aspi01Gene14491/Aspi01Gene17434/Aspi01Gene24172/Aspi01Gene31378/Aspi01Gene34540/Aspi01Gene34655/Aspi01Gene41451/Aspi01Gene43728/Aspi01Gene45989/Aspi01Gene48278/Aspi01Gene50747/Aspi01Gene54003/Aspi01Gene56028/Aspi01Gene59530/Aspi01Gene60199/Aspi01Gene61445/Aspi01Gene62021/Aspi01Gene62322/Aspi01Gene70122/Aspi01Gene03144/Aspi01Gene30163…	51	CC
GO:0015849	2-micrometer circle DNA	37/2002	219/18510	0.00401951	0.0361717	Aspi01Gene42022/Aspi01Gene18009/Aspi01Gene48760/Aspi01Gene27465/Aspi01Gene05346/Aspi01Gene09006/Aspi01Gene10515/Aspi01Gene12046/Aspi01Gene13104/Aspi01Gene17725/Aspi01Gene24740/Aspi01Gene26197/Aspi01Gene37047/Aspi01Gene44421/Aspi01Gene48694/Aspi01Gene50143/Aspi01Gene54749/Aspi01Gene55521/Aspi01Gene63714/Aspi01Gene16946/Aspi01Gene56091/Aspi01Gene07688/Aspi01Gene44006/Aspi01Gene53075/Aspi01Gene70107…	37	CC
GO:0046942	RNA polymerase I complex	37/2002	219/18510	0.00401951	0.0361717	Aspi01Gene42022/Aspi01Gene18009/Aspi01Gene48760/Aspi01Gene27465/Aspi01Gene05346/Aspi01Gene09006/Aspi01Gene10515/Aspi01Gene12046/Aspi01Gene13104/Aspi01Gene17725/Aspi01Gene24740/Aspi01Gene26197/Aspi01Gene37047/Aspi01Gene44421/Aspi01Gene48694/Aspi01Gene50143/Aspi01Gene54749/Aspi01Gene55521/Aspi01Gene63714/Aspi01Gene16946/Aspi01Gene56091/Aspi01Gene07688/Aspi01Gene44006/Aspi01Gene53075/Aspi01Gene70107…	37	CC
GO:0048527	mitochondrial envelope	33/2002	190/18510	0.00411915	0.036955	Aspi01Gene53075/Aspi01Gene67909/Aspi01Gene67911/Aspi01Gene67913/Aspi01Gene67916/Aspi01Gene61695/Aspi01Gene61696/Aspi01Gene61697/Aspi01Gene61698/Aspi01Gene61699/Aspi01Gene61700/Aspi01Gene61701/Aspi01Gene61702/Aspi01Gene32338/Aspi01Gene51134/Aspi01Gene54313/Aspi01Gene23516/Aspi01Gene52258/Aspi01Gene44152/Aspi01Gene44157/Aspi01Gene54736/Aspi01Gene54738/Aspi01Gene54739/Aspi01Gene54740/Aspi01Gene39310…	33	CC
GO:0010207	mitochondrial inner membrane	9/2002	31/18510	0.00438711	0.039239	Aspi01Gene08438/Aspi01Gene11441/Aspi01Gene28977/Aspi01Gene32975/Aspi01Gene52047/Aspi01Gene56879/Aspi01Gene05395/Aspi01Gene19422/Aspi01Gene40294	9	CC
GO:2000024	TIM23 mitochondrial import inner membrane translocase complex	19/2002	93/18510	0.0045919	0.0409459	Aspi01Gene06657/Aspi01Gene06658/Aspi01Gene50756/Aspi01Gene50759/Aspi01Gene50760/Aspi01Gene50762/Aspi01Gene50763/Aspi01Gene50765/Aspi01Gene53668/Aspi01Gene53672/Aspi01Gene53674/Aspi01Gene08794/Aspi01Gene12065/Aspi01Gene44721/Aspi01Gene12096/Aspi01Gene34004/Aspi01Gene34005/Aspi01Gene42657/Aspi01Gene42658	19	CC
GO:0009740	mitochondrial respirasome	15/2002	67/18510	0.00460963	0.0409794	Aspi01Gene50756/Aspi01Gene50759/Aspi01Gene50760/Aspi01Gene50762/Aspi01Gene50763/Aspi01Gene50765/Aspi01Gene22629/Aspi01Gene22630/Aspi01Gene68036/Aspi01Gene06388/Aspi01Gene11677/Aspi01Gene06389/Aspi01Gene11676/Aspi01Gene08794/Aspi01Gene39582	15	CC
GO:0048586	mitochondrial respiratory chain complex II, succinate dehydrogenase complex (ubiquinone)	17/2002	80/18510	0.00470144	0.0416693	Aspi01Gene06785/Aspi01Gene27432/Aspi01Gene27433/Aspi01Gene28043/Aspi01Gene28044/Aspi01Gene36920/Aspi01Gene36921/Aspi01Gene36922/Aspi01Gene40333/Aspi01Gene43713/Aspi01Gene50726/Aspi01Gene57925/Aspi01Gene03856/Aspi01Gene66516/Aspi01Gene05121/Aspi01Gene67015/Aspi01Gene72064	17	CC
GO:0032878	mitochondrial respiratory chain complex III	10/2002	37/18510	0.00480973	0.0425006	Aspi01Gene00612/Aspi01Gene00616/Aspi01Gene00618/Aspi01Gene00619/Aspi01Gene00620/Aspi01Gene00632/Aspi01Gene00633/Aspi01Gene00634/Aspi01Gene30618/Aspi01Gene31928	10	CC
GO:0008250	mitochondrial matrix	8/2002	26/18510	0.00482448	0.042503	Aspi01Gene05449/Aspi01Gene18404/Aspi01Gene19516/Aspi01Gene19518/Aspi01Gene38850/Aspi01Gene40980/Aspi01Gene43171/Aspi01Gene54899	8	CC
GO:0006848	lysosome	6/2002	16/18510	0.00487501	0.0425647	Aspi01Gene18009/Aspi01Gene27465/Aspi01Gene16946/Aspi01Gene64266/Aspi01Gene06582/Aspi01Gene11707	6	CC
GO:0050833	lysosomal membrane	6/2002	16/18510	0.00487501	0.0425647	Aspi01Gene18009/Aspi01Gene27465/Aspi01Gene16946/Aspi01Gene64266/Aspi01Gene06582/Aspi01Gene11707	6	CC
GO:1901475	primary lysosome	6/2002	16/18510	0.00487501	0.0425647	Aspi01Gene18009/Aspi01Gene27465/Aspi01Gene16946/Aspi01Gene64266/Aspi01Gene06582/Aspi01Gene11707	6	CC
GO:0048579	early endosome	13/2002	55/18510	0.00497587	0.0433164	Aspi01Gene06785/Aspi01Gene27432/Aspi01Gene27433/Aspi01Gene28043/Aspi01Gene28044/Aspi01Gene36920/Aspi01Gene36921/Aspi01Gene36922/Aspi01Gene40333/Aspi01Gene43713/Aspi01Gene50726/Aspi01Gene57925/Aspi01Gene05121	13	CC
GO:0043255	late endosome	11/2002	43/18510	0.00501251	0.0434818	Aspi01Gene05860/Aspi01Gene42123/Aspi01Gene70900/Aspi01Gene70906/Aspi01Gene70907/Aspi01Gene54442/Aspi01Gene56613/Aspi01Gene07629/Aspi01Gene07637/Aspi01Gene41191/Aspi01Gene04813	11	CC
GO:0003712	multivesicular body	26/2002	142/18510	0.00502451	0.0434818	Aspi01Gene51077/Aspi01Gene63825/Aspi01Gene27116/Aspi01Gene33827/Aspi01Gene25767/Aspi01Gene25771/Aspi01Gene25773/Aspi01Gene25778/Aspi01Gene25781/Aspi01Gene25784/Aspi01Gene25786/Aspi01Gene26763/Aspi01Gene26801/Aspi01Gene26946/Aspi01Gene28409/Aspi01Gene47139/Aspi01Gene47140/Aspi01Gene47147/Aspi01Gene26756/Aspi01Gene26759/Aspi01Gene49967/Aspi01Gene49968/Aspi01Gene63819/Aspi01Gene60006/Aspi01Gene19868…	26	CC
GO:0001934	vacuolar lumen	27/2002	150/18510	0.00546586	0.0471621	Aspi01Gene59894/Aspi01Gene03815/Aspi01Gene42711/Aspi01Gene42713/Aspi01Gene42715/Aspi01Gene42719/Aspi01Gene42722/Aspi01Gene42725/Aspi01Gene42728/Aspi01Gene42730/Aspi01Gene42731/Aspi01Gene42732/Aspi01Gene42735/Aspi01Gene42737/Aspi01Gene57485/Aspi01Gene57486/Aspi01Gene57490/Aspi01Gene57491/Aspi01Gene57496/Aspi01Gene57497/Aspi01Gene68130/Aspi01Gene53668/Aspi01Gene53672/Aspi01Gene53674/Aspi01Gene22582…	27	CC
GO:0035671	autophagosome	9/2002	32/18510	0.00552819	0.0474848	Aspi01Gene50117/Aspi01Gene50122/Aspi01Gene50124/Aspi01Gene50125/Aspi01Gene50139/Aspi01Gene35268/Aspi01Gene35269/Aspi01Gene35271/Aspi01Gene35272	9	CC
GO:0009845	peroxisome	22/2002	115/18510	0.00553563	0.0474848	Aspi01Gene59894/Aspi01Gene03459/Aspi01Gene03068/Aspi01Gene06785/Aspi01Gene27432/Aspi01Gene27433/Aspi01Gene28043/Aspi01Gene28044/Aspi01Gene36920/Aspi01Gene36921/Aspi01Gene36922/Aspi01Gene40333/Aspi01Gene43713/Aspi01Gene50726/Aspi01Gene57925/Aspi01Gene16812/Aspi01Gene16814/Aspi01Gene16821/Aspi01Gene58319/Aspi01Gene05756/Aspi01Gene05763/Aspi01Gene05765	22	CC
KEGG enrichment:
ID	Description	GeneRatio	BgRatio	pvalue	qvalue	geneID	Count
ko00400	Phenylalanine, tyrosine and tryptophan biosynthesis	80/2084	171/17926	1.25131e-30	3.5827e-28	Aspi01Gene65411/Aspi01Gene45182/Aspi01Gene51231/Aspi01Gene01312/Aspi01Gene03891/Aspi01Gene03892/Aspi01Gene03893/Aspi01Gene07564/Aspi01Gene09144/Aspi01Gene10016/Aspi01Gene18745/Aspi01Gene18853/Aspi01Gene20633/Aspi01Gene22498/Aspi01Gene33088/Aspi01Gene35167/Aspi01Gene35815/Aspi01Gene37044/Aspi01Gene37326/Aspi01Gene37336/Aspi01Gene39500/Aspi01Gene42005/Aspi01Gene42572/Aspi01Gene51129/Aspi01Gene53607…	80
ko03022	Basal transcription factors	76/2084	186/17926	1.64063e-24	2.34869e-22	Aspi01Gene00113/Aspi01Gene10237/Aspi01Gene17363/Aspi01Gene26613/Aspi01Gene35179/Aspi01Gene45108/Aspi01Gene51694/Aspi01Gene57855/Aspi01Gene65608/Aspi01Gene58069/Aspi01Gene01787/Aspi01Gene05131/Aspi01Gene13818/Aspi01Gene14622/Aspi01Gene17863/Aspi01Gene17868/Aspi01Gene23605/Aspi01Gene26403/Aspi01Gene33077/Aspi01Gene44035/Aspi01Gene56400/Aspi01Gene63126/Aspi01Gene66737/Aspi01Gene66984/Aspi01Gene68898…	76
ko05202	Transcriptional misregulation in cancer	64/2084	162/17926	6.21068e-20	5.92739e-18	Aspi01Gene41513/Aspi01Gene02473/Aspi01Gene02718/Aspi01Gene04255/Aspi01Gene05133/Aspi01Gene07935/Aspi01Gene14491/Aspi01Gene17434/Aspi01Gene24172/Aspi01Gene31378/Aspi01Gene34540/Aspi01Gene34655/Aspi01Gene41451/Aspi01Gene43728/Aspi01Gene45002/Aspi01Gene45989/Aspi01Gene48278/Aspi01Gene50747/Aspi01Gene52045/Aspi01Gene54003/Aspi01Gene56028/Aspi01Gene59530/Aspi01Gene60199/Aspi01Gene61445/Aspi01Gene62021…	64
ko05322	Systemic lupus erythematosus	63/2084	167/17926	1.93039e-18	1.38175e-16	Aspi01Gene41513/Aspi01Gene02473/Aspi01Gene02718/Aspi01Gene04255/Aspi01Gene05133/Aspi01Gene07935/Aspi01Gene14491/Aspi01Gene17434/Aspi01Gene24172/Aspi01Gene31378/Aspi01Gene34540/Aspi01Gene34655/Aspi01Gene41451/Aspi01Gene43728/Aspi01Gene45002/Aspi01Gene45989/Aspi01Gene48278/Aspi01Gene50747/Aspi01Gene52045/Aspi01Gene54003/Aspi01Gene56028/Aspi01Gene59530/Aspi01Gene60199/Aspi01Gene61445/Aspi01Gene62021…	63
ko02024	Quorum sensing	55/2084	136/17926	7.19983e-18	4.12285e-16	Aspi01Gene51231/Aspi01Gene01312/Aspi01Gene03891/Aspi01Gene03892/Aspi01Gene03893/Aspi01Gene07564/Aspi01Gene09144/Aspi01Gene10016/Aspi01Gene18745/Aspi01Gene18853/Aspi01Gene20633/Aspi01Gene22498/Aspi01Gene33088/Aspi01Gene35167/Aspi01Gene35815/Aspi01Gene37044/Aspi01Gene37326/Aspi01Gene37336/Aspi01Gene39500/Aspi01Gene42005/Aspi01Gene42572/Aspi01Gene51129/Aspi01Gene53607/Aspi01Gene58982/Aspi01Gene59503…	55
ko05204	Chemical carcinogenesis - DNA adducts	48/2084	130/17926	5.73763e-14	2.73796e-12	Aspi01Gene01591/Aspi01Gene43209/Aspi01Gene54040/Aspi01Gene72341/Aspi01Gene35054/Aspi01Gene56447/Aspi01Gene02983/Aspi01Gene02411/Aspi01Gene61640/Aspi01Gene61642/Aspi01Gene61644/Aspi01Gene61645/Aspi01Gene61646/Aspi01Gene61647/Aspi01Gene61650/Aspi01Gene61652/Aspi01Gene61653/Aspi01Gene61656/Aspi01Gene61657/Aspi01Gene70188/Aspi01Gene70189/Aspi01Gene70190/Aspi01Gene70191/Aspi01Gene70192/Aspi01Gene70193…	48
ko04064	NF-kappa B signaling pathway	100/2084	408/17926	1.7113e-13	6.99962e-12	Aspi01Gene33847/Aspi01Gene46001/Aspi01Gene18826/Aspi01Gene64671/Aspi01Gene64663/Aspi01Gene64664/Aspi01Gene64673/Aspi01Gene24965/Aspi01Gene37648/Aspi01Gene37651/Aspi01Gene65186/Aspi01Gene71201/Aspi01Gene71205/Aspi01Gene71212/Aspi01Gene71213/Aspi01Gene71216/Aspi01Gene71223/Aspi01Gene57404/Aspi01Gene57407/Aspi01Gene57409/Aspi01Gene57413/Aspi01Gene57417/Aspi01Gene57420/Aspi01Gene57431/Aspi01Gene57432…	100
ko05017	Spinocerebellar ataxia	80/2084	304/17926	9.36731e-13	3.29476e-11	Aspi01Gene09479/Aspi01Gene00113/Aspi01Gene10237/Aspi01Gene17363/Aspi01Gene26613/Aspi01Gene35179/Aspi01Gene45108/Aspi01Gene51694/Aspi01Gene57855/Aspi01Gene65608/Aspi01Gene58069/Aspi01Gene01787/Aspi01Gene05131/Aspi01Gene13818/Aspi01Gene14622/Aspi01Gene17863/Aspi01Gene17868/Aspi01Gene23605/Aspi01Gene26403/Aspi01Gene33077/Aspi01Gene44035/Aspi01Gene56400/Aspi01Gene63126/Aspi01Gene66737/Aspi01Gene66984…	80
ko00980	Metabolism of xenobiotics by cytochrome P450	48/2084	139/17926	1.03567e-12	3.29476e-11	Aspi01Gene01591/Aspi01Gene43209/Aspi01Gene54040/Aspi01Gene72341/Aspi01Gene35054/Aspi01Gene56447/Aspi01Gene02983/Aspi01Gene02411/Aspi01Gene61640/Aspi01Gene61642/Aspi01Gene61644/Aspi01Gene61645/Aspi01Gene61646/Aspi01Gene61647/Aspi01Gene61650/Aspi01Gene61652/Aspi01Gene61653/Aspi01Gene61656/Aspi01Gene61657/Aspi01Gene70188/Aspi01Gene70189/Aspi01Gene70190/Aspi01Gene70191/Aspi01Gene70192/Aspi01Gene70193…	48
ko05140	Leishmaniasis	97/2084	407/17926	2.34914e-12	6.72595e-11	Aspi01Gene33847/Aspi01Gene46001/Aspi01Gene18826/Aspi01Gene64671/Aspi01Gene64663/Aspi01Gene64664/Aspi01Gene64673/Aspi01Gene24965/Aspi01Gene37648/Aspi01Gene37651/Aspi01Gene65186/Aspi01Gene71201/Aspi01Gene71205/Aspi01Gene71212/Aspi01Gene71213/Aspi01Gene71216/Aspi01Gene71223/Aspi01Gene57404/Aspi01Gene57407/Aspi01Gene57409/Aspi01Gene57413/Aspi01Gene57417/Aspi01Gene57420/Aspi01Gene57431/Aspi01Gene57432…	97
ko04624	Toll and Imd signaling pathway	99/2084	420/17926	2.80014e-12	7.2884e-11	Aspi01Gene40579/Aspi01Gene33847/Aspi01Gene46001/Aspi01Gene32440/Aspi01Gene18826/Aspi01Gene64671/Aspi01Gene64663/Aspi01Gene64664/Aspi01Gene64673/Aspi01Gene24965/Aspi01Gene37648/Aspi01Gene37651/Aspi01Gene65186/Aspi01Gene71201/Aspi01Gene71205/Aspi01Gene71212/Aspi01Gene71213/Aspi01Gene71216/Aspi01Gene71223/Aspi01Gene57404/Aspi01Gene57407/Aspi01Gene57409/Aspi01Gene57413/Aspi01Gene57417/Aspi01Gene57420…	99
ko04620	Toll-like receptor signaling pathway	98/2084	418/17926	5.0528e-12	1.20558e-10	Aspi01Gene33847/Aspi01Gene46001/Aspi01Gene47372/Aspi01Gene18826/Aspi01Gene64671/Aspi01Gene64663/Aspi01Gene64664/Aspi01Gene64673/Aspi01Gene24965/Aspi01Gene37648/Aspi01Gene37651/Aspi01Gene65186/Aspi01Gene71201/Aspi01Gene71205/Aspi01Gene71212/Aspi01Gene71213/Aspi01Gene71216/Aspi01Gene71223/Aspi01Gene57404/Aspi01Gene57407/Aspi01Gene57409/Aspi01Gene57413/Aspi01Gene57417/Aspi01Gene57420/Aspi01Gene57431…	98
ko05034	Alcoholism	67/2084	245/17926	1.03281e-11	2.27468e-10	Aspi01Gene41513/Aspi01Gene56806/Aspi01Gene02473/Aspi01Gene02718/Aspi01Gene04255/Aspi01Gene05133/Aspi01Gene07935/Aspi01Gene14491/Aspi01Gene17434/Aspi01Gene24172/Aspi01Gene31378/Aspi01Gene34540/Aspi01Gene34655/Aspi01Gene41451/Aspi01Gene43728/Aspi01Gene45002/Aspi01Gene45989/Aspi01Gene48278/Aspi01Gene50747/Aspi01Gene52045/Aspi01Gene54003/Aspi01Gene56028/Aspi01Gene59530/Aspi01Gene60199/Aspi01Gene61445…	67
ko05142	Chagas disease	98/2084	424/17926	1.21629e-11	2.48745e-10	Aspi01Gene33847/Aspi01Gene46001/Aspi01Gene23413/Aspi01Gene18826/Aspi01Gene64671/Aspi01Gene64663/Aspi01Gene64664/Aspi01Gene64673/Aspi01Gene03243/Aspi01Gene24965/Aspi01Gene37648/Aspi01Gene37651/Aspi01Gene65186/Aspi01Gene71201/Aspi01Gene71205/Aspi01Gene71212/Aspi01Gene71213/Aspi01Gene71216/Aspi01Gene71223/Aspi01Gene57404/Aspi01Gene57407/Aspi01Gene57409/Aspi01Gene57413/Aspi01Gene57417/Aspi01Gene57420…	98
ko05168	Herpes simplex virus 1 infection	104/2084	466/17926	2.63677e-11	5.033e-10	Aspi01Gene33847/Aspi01Gene72574/Aspi01Gene46001/Aspi01Gene18826/Aspi01Gene64671/Aspi01Gene64663/Aspi01Gene64664/Aspi01Gene64673/Aspi01Gene03243/Aspi01Gene31075/Aspi01Gene24965/Aspi01Gene37648/Aspi01Gene37651/Aspi01Gene65186/Aspi01Gene71201/Aspi01Gene71205/Aspi01Gene71212/Aspi01Gene71213/Aspi01Gene71216/Aspi01Gene71223/Aspi01Gene57404/Aspi01Gene57407/Aspi01Gene57409/Aspi01Gene57413/Aspi01Gene57417…	104
ko04613	Neutrophil extracellular trap formation	66/2084	247/17926	4.46367e-11	7.98762e-10	Aspi01Gene41513/Aspi01Gene56806/Aspi01Gene02473/Aspi01Gene02718/Aspi01Gene04255/Aspi01Gene05133/Aspi01Gene07935/Aspi01Gene14491/Aspi01Gene17434/Aspi01Gene24172/Aspi01Gene31378/Aspi01Gene34540/Aspi01Gene34655/Aspi01Gene41451/Aspi01Gene43728/Aspi01Gene45002/Aspi01Gene45989/Aspi01Gene48278/Aspi01Gene50747/Aspi01Gene52045/Aspi01Gene54003/Aspi01Gene56028/Aspi01Gene59530/Aspi01Gene60199/Aspi01Gene61445…	66
ko00404	Staurosporine biosynthesis	11/2084	11/17926	5.12164e-11	8.62592e-10	Aspi01Gene02118/Aspi01Gene02120/Aspi01Gene02121/Aspi01Gene02126/Aspi01Gene02128/Aspi01Gene02130/Aspi01Gene02133/Aspi01Gene02136/Aspi01Gene02140/Aspi01Gene02145/Aspi01Gene56755	11
ko00902	Monoterpenoid biosynthesis	49/2084	159/17926	6.64598e-11	1.04706e-09	Aspi01Gene31004/Aspi01Gene03505/Aspi01Gene03724/Aspi01Gene03734/Aspi01Gene14533/Aspi01Gene40261/Aspi01Gene51448/Aspi01Gene51452/Aspi01Gene51453/Aspi01Gene51454/Aspi01Gene51455/Aspi01Gene51457/Aspi01Gene51459/Aspi01Gene09405/Aspi01Gene09407/Aspi01Gene70197/Aspi01Gene34767/Aspi01Gene12748/Aspi01Gene17952/Aspi01Gene60589/Aspi01Gene60590/Aspi01Gene60593/Aspi01Gene60600/Aspi01Gene60612/Aspi01Gene34868…	49
ko05162	Measles	102/2084	461/17926	6.9483e-11	1.04706e-09	Aspi01Gene33847/Aspi01Gene02644/Aspi01Gene46001/Aspi01Gene18826/Aspi01Gene64671/Aspi01Gene64663/Aspi01Gene64664/Aspi01Gene64673/Aspi01Gene31075/Aspi01Gene24965/Aspi01Gene37648/Aspi01Gene37651/Aspi01Gene65186/Aspi01Gene71201/Aspi01Gene71205/Aspi01Gene71212/Aspi01Gene71213/Aspi01Gene71216/Aspi01Gene71223/Aspi01Gene57404/Aspi01Gene57407/Aspi01Gene57409/Aspi01Gene57413/Aspi01Gene57417/Aspi01Gene57420…	102
ko04722	Neurotrophin signaling pathway	107/2084	495/17926	1.01694e-10	1.45582e-09	Aspi01Gene33847/Aspi01Gene46001/Aspi01Gene47372/Aspi01Gene18826/Aspi01Gene64671/Aspi01Gene64663/Aspi01Gene64664/Aspi01Gene64673/Aspi01Gene00628/Aspi01Gene00636/Aspi01Gene24965/Aspi01Gene37648/Aspi01Gene37651/Aspi01Gene65186/Aspi01Gene71201/Aspi01Gene71205/Aspi01Gene71212/Aspi01Gene71213/Aspi01Gene71216/Aspi01Gene71223/Aspi01Gene57404/Aspi01Gene57407/Aspi01Gene57409/Aspi01Gene57413/Aspi01Gene57417…	107
ko05161	Hepatitis B	99/2084	446/17926	1.09845e-10	1.49763e-09	Aspi01Gene33847/Aspi01Gene46001/Aspi01Gene18826/Aspi01Gene64671/Aspi01Gene64663/Aspi01Gene64664/Aspi01Gene64673/Aspi01Gene24965/Aspi01Gene37648/Aspi01Gene37651/Aspi01Gene65186/Aspi01Gene71201/Aspi01Gene71205/Aspi01Gene71212/Aspi01Gene71213/Aspi01Gene71216/Aspi01Gene71223/Aspi01Gene57404/Aspi01Gene57407/Aspi01Gene57409/Aspi01Gene57413/Aspi01Gene57417/Aspi01Gene57420/Aspi01Gene57431/Aspi01Gene57432…	99
ko05133	Pertussis	97/2084	438/17926	1.9403e-10	2.52517e-09	Aspi01Gene33847/Aspi01Gene46001/Aspi01Gene23413/Aspi01Gene18826/Aspi01Gene64671/Aspi01Gene64663/Aspi01Gene64664/Aspi01Gene64673/Aspi01Gene24965/Aspi01Gene37648/Aspi01Gene37651/Aspi01Gene65186/Aspi01Gene71201/Aspi01Gene71205/Aspi01Gene71212/Aspi01Gene71213/Aspi01Gene71216/Aspi01Gene71223/Aspi01Gene57404/Aspi01Gene57407/Aspi01Gene57409/Aspi01Gene57413/Aspi01Gene57417/Aspi01Gene57420/Aspi01Gene57431…	97
ko05145	Toxoplasmosis	104/2084	488/17926	4.35538e-10	5.42181e-09	Aspi01Gene33847/Aspi01Gene02644/Aspi01Gene46001/Aspi01Gene23413/Aspi01Gene18826/Aspi01Gene64671/Aspi01Gene64663/Aspi01Gene64664/Aspi01Gene64673/Aspi01Gene00635/Aspi01Gene04062/Aspi01Gene24965/Aspi01Gene37648/Aspi01Gene37651/Aspi01Gene65186/Aspi01Gene71201/Aspi01Gene71205/Aspi01Gene71212/Aspi01Gene71213/Aspi01Gene71216/Aspi01Gene71223/Aspi01Gene57404/Aspi01Gene57407/Aspi01Gene57409/Aspi01Gene57413…	104
ko05135	Yersinia infection	99/2084	461/17926	7.46285e-10	8.90305e-09	Aspi01Gene33847/Aspi01Gene46001/Aspi01Gene47372/Aspi01Gene18826/Aspi01Gene64671/Aspi01Gene64663/Aspi01Gene64664/Aspi01Gene64673/Aspi01Gene24965/Aspi01Gene37648/Aspi01Gene37651/Aspi01Gene65186/Aspi01Gene71201/Aspi01Gene71205/Aspi01Gene71212/Aspi01Gene71213/Aspi01Gene71216/Aspi01Gene71223/Aspi01Gene57404/Aspi01Gene57407/Aspi01Gene57409/Aspi01Gene57413/Aspi01Gene57417/Aspi01Gene57420/Aspi01Gene57431…	99
ko05131	Shigellosis	72/2084	299/17926	9.91454e-10	1.13548e-08	Aspi01Gene41513/Aspi01Gene32310/Aspi01Gene40579/Aspi01Gene02473/Aspi01Gene02718/Aspi01Gene04255/Aspi01Gene05133/Aspi01Gene07935/Aspi01Gene14491/Aspi01Gene17434/Aspi01Gene24172/Aspi01Gene31378/Aspi01Gene34540/Aspi01Gene34655/Aspi01Gene41451/Aspi01Gene43728/Aspi01Gene45002/Aspi01Gene45989/Aspi01Gene48278/Aspi01Gene50747/Aspi01Gene52045/Aspi01Gene54003/Aspi01Gene56028/Aspi01Gene59530/Aspi01Gene60199…	72
ko04010	MAPK signaling pathway	102/2084	484/17926	1.22307e-09	1.34686e-08	Aspi01Gene71104/Aspi01Gene33847/Aspi01Gene02644/Aspi01Gene46001/Aspi01Gene47372/Aspi01Gene18826/Aspi01Gene64671/Aspi01Gene64663/Aspi01Gene64664/Aspi01Gene64673/Aspi01Gene24965/Aspi01Gene37648/Aspi01Gene37651/Aspi01Gene65186/Aspi01Gene71201/Aspi01Gene71205/Aspi01Gene71212/Aspi01Gene71213/Aspi01Gene71216/Aspi01Gene71223/Aspi01Gene57404/Aspi01Gene57407/Aspi01Gene57409/Aspi01Gene57413/Aspi01Gene57417…	102
ko05203	Viral carcinogenesis	78/2084	345/17926	4.42145e-09	4.68863e-08	Aspi01Gene00113/Aspi01Gene10237/Aspi01Gene17363/Aspi01Gene26613/Aspi01Gene35179/Aspi01Gene45108/Aspi01Gene51694/Aspi01Gene57855/Aspi01Gene65608/Aspi01Gene58069/Aspi01Gene01787/Aspi01Gene05131/Aspi01Gene13818/Aspi01Gene14622/Aspi01Gene17863/Aspi01Gene17868/Aspi01Gene23605/Aspi01Gene26403/Aspi01Gene33077/Aspi01Gene44035/Aspi01Gene56400/Aspi01Gene63126/Aspi01Gene66737/Aspi01Gene66984/Aspi01Gene68898…	78
ko05164	Influenza A	94/2084	461/17926	3.00262e-08	3.07035e-07	Aspi01Gene70858/Aspi01Gene33847/Aspi01Gene59724/Aspi01Gene46001/Aspi01Gene18826/Aspi01Gene64671/Aspi01Gene64663/Aspi01Gene64664/Aspi01Gene64673/Aspi01Gene31075/Aspi01Gene24965/Aspi01Gene37648/Aspi01Gene37651/Aspi01Gene65186/Aspi01Gene71201/Aspi01Gene71205/Aspi01Gene71212/Aspi01Gene71213/Aspi01Gene71216/Aspi01Gene71223/Aspi01Gene57404/Aspi01Gene57407/Aspi01Gene57409/Aspi01Gene57413/Aspi01Gene57417…	94
ko01524	Platinum drug resistance	47/2084	180/17926	5.84617e-08	5.7719e-07	Aspi01Gene02983/Aspi01Gene49702/Aspi01Gene71206/Aspi01Gene71207/Aspi01Gene02411/Aspi01Gene61640/Aspi01Gene61642/Aspi01Gene61644/Aspi01Gene61645/Aspi01Gene61646/Aspi01Gene61647/Aspi01Gene61650/Aspi01Gene61652/Aspi01Gene61653/Aspi01Gene61656/Aspi01Gene61657/Aspi01Gene64348/Aspi01Gene64354/Aspi01Gene33069/Aspi01Gene49692/Aspi01Gene49695/Aspi01Gene49697/Aspi01Gene49698/Aspi01Gene59517/Aspi01Gene70431…	47
ko05033	Nicotine addiction	15/2084	28/17926	7.76065e-08	7.40666e-07	Aspi01Gene05346/Aspi01Gene09006/Aspi01Gene10515/Aspi01Gene12046/Aspi01Gene13104/Aspi01Gene17725/Aspi01Gene24740/Aspi01Gene26197/Aspi01Gene37047/Aspi01Gene44421/Aspi01Gene48694/Aspi01Gene50143/Aspi01Gene54749/Aspi01Gene55521/Aspi01Gene63714	15
ko05207	Chemical carcinogenesis - receptor activation	49/2084	194/17926	9.51496e-08	8.78801e-07	Aspi01Gene01591/Aspi01Gene43209/Aspi01Gene54040/Aspi01Gene72341/Aspi01Gene35054/Aspi01Gene23413/Aspi01Gene56447/Aspi01Gene02983/Aspi01Gene02411/Aspi01Gene61640/Aspi01Gene61642/Aspi01Gene61644/Aspi01Gene61645/Aspi01Gene61646/Aspi01Gene61647/Aspi01Gene61650/Aspi01Gene61652/Aspi01Gene61653/Aspi01Gene61656/Aspi01Gene61657/Aspi01Gene70188/Aspi01Gene70189/Aspi01Gene70190/Aspi01Gene70191/Aspi01Gene70192…	49
ko05208	Chemical carcinogenesis - reactive oxygen species	76/2084	357/17926	1.02397e-07	9.1618e-07	Aspi01Gene01591/Aspi01Gene36638/Aspi01Gene43209/Aspi01Gene54040/Aspi01Gene72341/Aspi01Gene00438/Aspi01Gene01775/Aspi01Gene03353/Aspi01Gene12646/Aspi01Gene14855/Aspi01Gene17616/Aspi01Gene24025/Aspi01Gene36729/Aspi01Gene39526/Aspi01Gene45347/Aspi01Gene45420/Aspi01Gene47224/Aspi01Gene53884/Aspi01Gene57137/Aspi01Gene57576/Aspi01Gene61106/Aspi01Gene63134/Aspi01Gene69512/Aspi01Gene69584/Aspi01Gene34313…	76
ko04626	Plant-pathogen interaction	94/2084	479/17926	1.97212e-07	1.71106e-06	Aspi01Gene05876/Aspi01Gene36264/Aspi01Gene48974/Aspi01Gene46481/Aspi01Gene56661/Aspi01Gene03218/Aspi01Gene60407/Aspi01Gene64671/Aspi01Gene44007/Aspi01Gene60674/Aspi01Gene64663/Aspi01Gene64664/Aspi01Gene64673/Aspi01Gene00635/Aspi01Gene04062/Aspi01Gene31574/Aspi01Gene34247/Aspi01Gene02300/Aspi01Gene14824/Aspi01Gene21125/Aspi01Gene21410/Aspi01Gene27678/Aspi01Gene27919/Aspi01Gene29850/Aspi01Gene31043…	94
ko04621	NOD-like receptor signaling pathway	93/2084	474/17926	2.31083e-07	1.94596e-06	Aspi01Gene24957/Aspi01Gene33847/Aspi01Gene46001/Aspi01Gene42283/Aspi01Gene18826/Aspi01Gene64671/Aspi01Gene64663/Aspi01Gene64664/Aspi01Gene64673/Aspi01Gene24965/Aspi01Gene37648/Aspi01Gene37651/Aspi01Gene65186/Aspi01Gene71201/Aspi01Gene71205/Aspi01Gene71212/Aspi01Gene71213/Aspi01Gene71216/Aspi01Gene71223/Aspi01Gene57404/Aspi01Gene57407/Aspi01Gene57409/Aspi01Gene57413/Aspi01Gene57417/Aspi01Gene57420…	93
ko00940	Phenylpropanoid biosynthesis	82/2084	405/17926	3.0986e-07	2.53479e-06	Aspi01Gene33444/Aspi01Gene03773/Aspi01Gene09632/Aspi01Gene44120/Aspi01Gene51971/Aspi01Gene39921/Aspi01Gene03066/Aspi01Gene03068/Aspi01Gene03069/Aspi01Gene03070/Aspi01Gene03071/Aspi01Gene03072/Aspi01Gene03073/Aspi01Gene03074/Aspi01Gene03075/Aspi01Gene03076/Aspi01Gene03077/Aspi01Gene03078/Aspi01Gene03079/Aspi01Gene03080/Aspi01Gene03081/Aspi01Gene03083/Aspi01Gene03085/Aspi01Gene05759/Aspi01Gene05760…	82
ko00930	Caprolactam degradation	24/2084	69/17926	4.01153e-07	3.19046e-06	Aspi01Gene36638/Aspi01Gene00438/Aspi01Gene01775/Aspi01Gene03353/Aspi01Gene12646/Aspi01Gene14855/Aspi01Gene17616/Aspi01Gene24025/Aspi01Gene36729/Aspi01Gene39526/Aspi01Gene45347/Aspi01Gene45420/Aspi01Gene47224/Aspi01Gene53884/Aspi01Gene57137/Aspi01Gene57576/Aspi01Gene61106/Aspi01Gene63134/Aspi01Gene69512/Aspi01Gene69584/Aspi01Gene59265/Aspi01Gene02889/Aspi01Gene63927/Aspi01Gene63237	24
ko04075	Plant hormone signal transduction	94/2084	499/17926	1.31654e-06	1.01878e-05	Aspi01Gene02036/Aspi01Gene23925/Aspi01Gene27116/Aspi01Gene10972/Aspi01Gene52799/Aspi01Gene02008/Aspi01Gene23753/Aspi01Gene36427/Aspi01Gene47706/Aspi01Gene54651/Aspi01Gene61900/Aspi01Gene57499/Aspi01Gene61078/Aspi01Gene15734/Aspi01Gene53075/Aspi01Gene25767/Aspi01Gene25771/Aspi01Gene25773/Aspi01Gene25778/Aspi01Gene25781/Aspi01Gene25784/Aspi01Gene25786/Aspi01Gene42595/Aspi01Gene42596/Aspi01Gene42597…	94
ko00982	Drug metabolism - cytochrome P450	26/2084	83/17926	1.35395e-06	1.02015e-05	Aspi01Gene02983/Aspi01Gene02411/Aspi01Gene61640/Aspi01Gene61642/Aspi01Gene61644/Aspi01Gene61645/Aspi01Gene61646/Aspi01Gene61647/Aspi01Gene61650/Aspi01Gene61652/Aspi01Gene61653/Aspi01Gene61656/Aspi01Gene61657/Aspi01Gene61695/Aspi01Gene61696/Aspi01Gene61697/Aspi01Gene61698/Aspi01Gene61699/Aspi01Gene61700/Aspi01Gene61701/Aspi01Gene61702/Aspi01Gene72041/Aspi01Gene72043/Aspi01Gene72044/Aspi01Gene72045…	26
ko00534	Glycosaminoglycan biosynthesis - heparan sulfate / heparin	16/2084	38/17926	1.89408e-06	1.39052e-05	Aspi01Gene46666/Aspi01Gene46670/Aspi01Gene24391/Aspi01Gene24932/Aspi01Gene43427/Aspi01Gene54203/Aspi01Gene64207/Aspi01Gene08672/Aspi01Gene24566/Aspi01Gene40894/Aspi01Gene64749/Aspi01Gene38451/Aspi01Gene37818/Aspi01Gene45103/Aspi01Gene51229/Aspi01Gene51232	16
ko05032	Morphine addiction	16/2084	42/17926	8.99543e-06	6.43883e-05	Aspi01Gene23413/Aspi01Gene05346/Aspi01Gene09006/Aspi01Gene10515/Aspi01Gene12046/Aspi01Gene13104/Aspi01Gene17725/Aspi01Gene24740/Aspi01Gene26197/Aspi01Gene37047/Aspi01Gene44421/Aspi01Gene48694/Aspi01Gene50143/Aspi01Gene54749/Aspi01Gene55521/Aspi01Gene63714	16
ko04913	Ovarian steroidogenesis	23/2084	76/17926	1.03302e-05	7.21393e-05	Aspi01Gene01591/Aspi01Gene43209/Aspi01Gene54040/Aspi01Gene72341/Aspi01Gene35054/Aspi01Gene56447/Aspi01Gene70188/Aspi01Gene70189/Aspi01Gene70190/Aspi01Gene70191/Aspi01Gene70192/Aspi01Gene70193/Aspi01Gene70194/Aspi01Gene70196/Aspi01Gene23249/Aspi01Gene48308/Aspi01Gene48320/Aspi01Gene21305/Aspi01Gene34877/Aspi01Gene41976/Aspi01Gene35073/Aspi01Gene49341/Aspi01Gene27590	23
ko04210	Apoptosis	32/2084	126/17926	1.34829e-05	9.19136e-05	Aspi01Gene44798/Aspi01Gene10544/Aspi01Gene14772/Aspi01Gene21300/Aspi01Gene21754/Aspi01Gene27632/Aspi01Gene55566/Aspi01Gene42283/Aspi01Gene31075/Aspi01Gene02195/Aspi01Gene02197/Aspi01Gene02198/Aspi01Gene02199/Aspi01Gene02202/Aspi01Gene02203/Aspi01Gene02204/Aspi01Gene27471/Aspi01Gene27472/Aspi01Gene61188/Aspi01Gene61189/Aspi01Gene61275/Aspi01Gene61302/Aspi01Gene31107/Aspi01Gene24196/Aspi01Gene65723…	32
ko00943	Isoflavonoid biosynthesis	9/2084	17/17926	3.86451e-05	0.000257318	Aspi01Gene01591/Aspi01Gene43209/Aspi01Gene54040/Aspi01Gene72341/Aspi01Gene35054/Aspi01Gene23249/Aspi01Gene48308/Aspi01Gene48320/Aspi01Gene41976	9
ko00140	Steroid hormone biosynthesis	22/2084	77/17926	4.30802e-05	0.00028033	Aspi01Gene01591/Aspi01Gene43209/Aspi01Gene54040/Aspi01Gene72341/Aspi01Gene35054/Aspi01Gene56447/Aspi01Gene70188/Aspi01Gene70189/Aspi01Gene70190/Aspi01Gene70191/Aspi01Gene70192/Aspi01Gene70193/Aspi01Gene70194/Aspi01Gene70196/Aspi01Gene23249/Aspi01Gene48308/Aspi01Gene48320/Aspi01Gene21305/Aspi01Gene34877/Aspi01Gene41976/Aspi01Gene35073/Aspi01Gene49341	22
ko04212	Longevity regulating pathway - worm	42/2084	196/17926	5.94171e-05	0.000378046	Aspi01Gene44798/Aspi01Gene10544/Aspi01Gene14772/Aspi01Gene21300/Aspi01Gene21754/Aspi01Gene27632/Aspi01Gene55566/Aspi01Gene34313/Aspi01Gene08106/Aspi01Gene52879/Aspi01Gene02983/Aspi01Gene02411/Aspi01Gene61640/Aspi01Gene61642/Aspi01Gene61644/Aspi01Gene61645/Aspi01Gene61646/Aspi01Gene61647/Aspi01Gene61650/Aspi01Gene61652/Aspi01Gene61653/Aspi01Gene61656/Aspi01Gene61657/Aspi01Gene34248/Aspi01Gene61695…	42
ko00062	Fatty acid elongation	28/2084	112/17926	6.16155e-05	0.00038351	Aspi01Gene02300/Aspi01Gene14824/Aspi01Gene21125/Aspi01Gene21410/Aspi01Gene27678/Aspi01Gene27919/Aspi01Gene29850/Aspi01Gene31043/Aspi01Gene44083/Aspi01Gene51340/Aspi01Gene58854/Aspi01Gene59174/Aspi01Gene67196/Aspi01Gene69314/Aspi01Gene03910/Aspi01Gene05141/Aspi01Gene14106/Aspi01Gene31547/Aspi01Gene37676/Aspi01Gene39897/Aspi01Gene44339/Aspi01Gene51800/Aspi01Gene59421/Aspi01Gene05377/Aspi01Gene05390…	28
ko00983	Drug metabolism - other enzymes	32/2084	138/17926	9.22839e-05	0.000562177	Aspi01Gene35368/Aspi01Gene42123/Aspi01Gene20607/Aspi01Gene02983/Aspi01Gene02411/Aspi01Gene61640/Aspi01Gene61642/Aspi01Gene61644/Aspi01Gene61645/Aspi01Gene61646/Aspi01Gene61647/Aspi01Gene61650/Aspi01Gene61652/Aspi01Gene61653/Aspi01Gene61656/Aspi01Gene61657/Aspi01Gene61695/Aspi01Gene61696/Aspi01Gene61697/Aspi01Gene61698/Aspi01Gene61699/Aspi01Gene61700/Aspi01Gene61701/Aspi01Gene61702/Aspi01Gene72041…	32
ko00402	Benzoxazinoid biosynthesis	12/2084	33/17926	0.000200004	0.00119301	Aspi01Gene56447/Aspi01Gene70188/Aspi01Gene70189/Aspi01Gene70190/Aspi01Gene70191/Aspi01Gene70192/Aspi01Gene70193/Aspi01Gene70194/Aspi01Gene70196/Aspi01Gene21305/Aspi01Gene34877/Aspi01Gene41697	12
ko01523	Antifolate resistance	22/2084	86/17926	0.000256075	0.00149629	Aspi01Gene37310/Aspi01Gene49702/Aspi01Gene71206/Aspi01Gene71207/Aspi01Gene30190/Aspi01Gene64348/Aspi01Gene64354/Aspi01Gene33069/Aspi01Gene49692/Aspi01Gene49695/Aspi01Gene49697/Aspi01Gene49698/Aspi01Gene59517/Aspi01Gene70431/Aspi01Gene70107/Aspi01Gene70109/Aspi01Gene70111/Aspi01Gene70113/Aspi01Gene70106/Aspi01Gene70117/Aspi01Gene45962/Aspi01Gene45968	22
ko04911	Insulin secretion	9/2084	21/17926	0.000302464	0.001732	Aspi01Gene00628/Aspi01Gene00636/Aspi01Gene34238/Aspi01Gene34240/Aspi01Gene34241/Aspi01Gene34246/Aspi01Gene34250/Aspi01Gene57859/Aspi01Gene12132	9
ko04915	Estrogen signaling pathway	32/2084	149/17926	0.000409225	0.0022974	Aspi01Gene02644/Aspi01Gene23413/Aspi01Gene16640/Aspi01Gene23042/Aspi01Gene25016/Aspi01Gene36041/Aspi01Gene39436/Aspi01Gene44562/Aspi01Gene54356/Aspi01Gene57574/Aspi01Gene57575/Aspi01Gene64213/Aspi01Gene02195/Aspi01Gene02197/Aspi01Gene02198/Aspi01Gene02199/Aspi01Gene02202/Aspi01Gene02203/Aspi01Gene02204/Aspi01Gene27471/Aspi01Gene27472/Aspi01Gene61188/Aspi01Gene61189/Aspi01Gene61275/Aspi01Gene61302…	32
ko00040	Pentose and glucuronate interconversions	38/2084	189/17926	0.000501009	0.00275859	Aspi01Gene36638/Aspi01Gene00438/Aspi01Gene01775/Aspi01Gene03353/Aspi01Gene12646/Aspi01Gene14855/Aspi01Gene17616/Aspi01Gene24025/Aspi01Gene36729/Aspi01Gene39526/Aspi01Gene45347/Aspi01Gene45420/Aspi01Gene47224/Aspi01Gene53884/Aspi01Gene57137/Aspi01Gene57576/Aspi01Gene61106/Aspi01Gene63134/Aspi01Gene69512/Aspi01Gene69584/Aspi01Gene59265/Aspi01Gene42123/Aspi01Gene02889/Aspi01Gene63927/Aspi01Gene15142…	38
ko03015	mRNA surveillance pathway	47/2084	258/17926	0.00116318	0.00628373	Aspi01Gene60248/Aspi01Gene70858/Aspi01Gene50301/Aspi01Gene26458/Aspi01Gene26459/Aspi01Gene26460/Aspi01Gene26461/Aspi01Gene26465/Aspi01Gene26467/Aspi01Gene26469/Aspi01Gene26471/Aspi01Gene26472/Aspi01Gene26473/Aspi01Gene26475/Aspi01Gene26479/Aspi01Gene26481/Aspi01Gene26482/Aspi01Gene26483/Aspi01Gene26488/Aspi01Gene26491/Aspi01Gene26492/Aspi01Gene26493/Aspi01Gene18291/Aspi01Gene28887/Aspi01Gene25487…	47
ko04976	Bile secretion	28/2084	134/17926	0.00141778	0.00751725	Aspi01Gene49702/Aspi01Gene71206/Aspi01Gene71207/Aspi01Gene04971/Aspi01Gene20250/Aspi01Gene36358/Aspi01Gene38105/Aspi01Gene42486/Aspi01Gene59943/Aspi01Gene61823/Aspi01Gene64348/Aspi01Gene64354/Aspi01Gene33069/Aspi01Gene49692/Aspi01Gene49695/Aspi01Gene49697/Aspi01Gene49698/Aspi01Gene59517/Aspi01Gene70431/Aspi01Gene70107/Aspi01Gene70109/Aspi01Gene70111/Aspi01Gene70113/Aspi01Gene62052/Aspi01Gene70106…	28
ko00830	Retinol metabolism	25/2084	117/17926	0.00179723	0.00935591	Aspi01Gene01591/Aspi01Gene43209/Aspi01Gene54040/Aspi01Gene72341/Aspi01Gene35054/Aspi01Gene42659/Aspi01Gene56447/Aspi01Gene70188/Aspi01Gene70189/Aspi01Gene70190/Aspi01Gene70191/Aspi01Gene70192/Aspi01Gene70193/Aspi01Gene70194/Aspi01Gene70196/Aspi01Gene23249/Aspi01Gene48308/Aspi01Gene48320/Aspi01Gene21305/Aspi01Gene34877/Aspi01Gene41976/Aspi01Gene35073/Aspi01Gene49341/Aspi01Gene63396/Aspi01Gene63397	25
ko02010	ABC transporters	28/2084	138/17926	0.00224265	0.0114662	Aspi01Gene49702/Aspi01Gene71206/Aspi01Gene71207/Aspi01Gene04971/Aspi01Gene20250/Aspi01Gene36358/Aspi01Gene38105/Aspi01Gene42486/Aspi01Gene59943/Aspi01Gene61823/Aspi01Gene64348/Aspi01Gene64354/Aspi01Gene33069/Aspi01Gene49692/Aspi01Gene49695/Aspi01Gene49697/Aspi01Gene49698/Aspi01Gene59517/Aspi01Gene70431/Aspi01Gene70107/Aspi01Gene70109/Aspi01Gene70111/Aspi01Gene70113/Aspi01Gene62052/Aspi01Gene70106…	28
ko04727	GABAergic synapse	17/2084	73/17926	0.00364853	0.0183269	Aspi01Gene23413/Aspi01Gene05346/Aspi01Gene09006/Aspi01Gene10515/Aspi01Gene12046/Aspi01Gene13104/Aspi01Gene17725/Aspi01Gene24740/Aspi01Gene26197/Aspi01Gene37047/Aspi01Gene44421/Aspi01Gene48694/Aspi01Gene50143/Aspi01Gene54749/Aspi01Gene55521/Aspi01Gene63714/Aspi01Gene12693	17
ko00945	Stilbenoid, diarylheptanoid and gingerol biosynthesis	23/2084	115/17926	0.00632873	0.0312417	Aspi01Gene33444/Aspi01Gene09632/Aspi01Gene44120/Aspi01Gene51971/Aspi01Gene64814/Aspi01Gene64819/Aspi01Gene64820/Aspi01Gene64827/Aspi01Gene64830/Aspi01Gene64832/Aspi01Gene41509/Aspi01Gene43738/Aspi01Gene43739/Aspi01Gene43761/Aspi01Gene59973/Aspi01Gene59978/Aspi01Gene15870/Aspi01Gene18994/Aspi01Gene48607/Aspi01Gene48608/Aspi01Gene48614/Aspi01Gene54786/Aspi01Gene54789	23
ko04142	Lysosome	30/2084	163/17926	0.00714618	0.0346791	Aspi01Gene22268/Aspi01Gene66296/Aspi01Gene42283/Aspi01Gene10668/Aspi01Gene60650/Aspi01Gene11191/Aspi01Gene02195/Aspi01Gene02197/Aspi01Gene02198/Aspi01Gene02199/Aspi01Gene02202/Aspi01Gene02203/Aspi01Gene02204/Aspi01Gene27471/Aspi01Gene27472/Aspi01Gene61188/Aspi01Gene61189/Aspi01Gene61275/Aspi01Gene61302/Aspi01Gene24196/Aspi01Gene65723/Aspi01Gene67012/Aspi01Gene40693/Aspi01Gene19760/Aspi01Gene06484…	30
ko00480	Glutathione metabolism	34/2084	191/17926	0.00743911	0.0354989	Aspi01Gene71689/Aspi01Gene20607/Aspi01Gene02983/Aspi01Gene47687/Aspi01Gene02411/Aspi01Gene61640/Aspi01Gene61642/Aspi01Gene61644/Aspi01Gene61645/Aspi01Gene61646/Aspi01Gene61647/Aspi01Gene61650/Aspi01Gene61652/Aspi01Gene61653/Aspi01Gene61656/Aspi01Gene61657/Aspi01Gene15455/Aspi01Gene15456/Aspi01Gene15457/Aspi01Gene15458/Aspi01Gene61695/Aspi01Gene61696/Aspi01Gene61697/Aspi01Gene61698/Aspi01Gene61699…	34
ko00941	Flavonoid biosynthesis	40/2084	235/17926	0.00854381	0.0396578	Aspi01Gene33444/Aspi01Gene43960/Aspi01Gene09632/Aspi01Gene44120/Aspi01Gene51971/Aspi01Gene64814/Aspi01Gene64819/Aspi01Gene64820/Aspi01Gene64827/Aspi01Gene64830/Aspi01Gene64832/Aspi01Gene41509/Aspi01Gene43738/Aspi01Gene43739/Aspi01Gene43761/Aspi01Gene59973/Aspi01Gene59978/Aspi01Gene08737/Aspi01Gene08776/Aspi01Gene08788/Aspi01Gene15870/Aspi01Gene15874/Aspi01Gene15881/Aspi01Gene26870/Aspi01Gene62593…	40
ko00053	Ascorbate and aldarate metabolism	31/2084	172/17926	0.00858767	0.0396578	Aspi01Gene36638/Aspi01Gene00438/Aspi01Gene01775/Aspi01Gene03353/Aspi01Gene12646/Aspi01Gene14855/Aspi01Gene17616/Aspi01Gene24025/Aspi01Gene36729/Aspi01Gene39526/Aspi01Gene45347/Aspi01Gene45420/Aspi01Gene47224/Aspi01Gene53884/Aspi01Gene57137/Aspi01Gene57576/Aspi01Gene61106/Aspi01Gene63134/Aspi01Gene69512/Aspi01Gene69584/Aspi01Gene71689/Aspi01Gene59265/Aspi01Gene06435/Aspi01Gene02889/Aspi01Gene63927…	31
ko05225	Hepatocellular carcinoma	29/2084	159/17926	0.00915093	0.0415882	Aspi01Gene34313/Aspi01Gene02983/Aspi01Gene02411/Aspi01Gene61640/Aspi01Gene61642/Aspi01Gene61644/Aspi01Gene61645/Aspi01Gene61646/Aspi01Gene61647/Aspi01Gene61650/Aspi01Gene61652/Aspi01Gene61653/Aspi01Gene61656/Aspi01Gene61657/Aspi01Gene61695/Aspi01Gene61696/Aspi01Gene61697/Aspi01Gene61698/Aspi01Gene61699/Aspi01Gene61700/Aspi01Gene61701/Aspi01Gene61702/Aspi01Gene72041/Aspi01Gene72043/Aspi01Gene72044…	29

## Sheet: Dataset 2
Supplementary Dataset 2. Gene function annotation of 988 DEGs in xylem (Xy) compared to pith (Pi), sclerenchymatic belt (Sb), phloem (Ph), and leaf stage 1 (Le1). Of which, 17 genes highlighted in green encode candidate oxidases for alsophilin biosynthesis.
Gene ID	AGI	TF-type	Tissue FPKM value					Xy: Le1		Xy: Pi		Xy: Sb		Xy: Ph		GOs	EC	KEGG_ko	KEGG_Pathway	Description
			Xy	Le1	Pi	Sb	Ph	Log2FC	q-value	Log2FC	q-value	Log2FC	q-value	Log2FC	q-value
Aspi01Gene27834	AT4G35970.1	#N/A	3.26596	1.09751	0.655932	0.0828554	1.33004	1.5678	0.00545427	2.3086	5.69686e-05	5.3086	1.60392e-07	1.2944	0.00400347	GO:0000302,GO:0003674,GO:0003824,GO:0004130,GO:0004601,GO:0005575,GO:0005622,GO:0005623,GO:0005737,GO:0005739,GO:0005773,GO:0005774,GO:0005777,GO:0005778,GO:0005911,GO:0006950,GO:0006979,GO:0008150,GO:0008152,GO:0009056,GO:0009506,GO:0009507,GO:0009526,GO:0009536,GO:0009636,GO:0009719,GO:0009725,GO:0009735,GO:0009941,GO:0009987,GO:0010033,GO:0016020,GO:0016209,GO:0016491,GO:0016684,GO:0016688,GO:…	1.11.1.11	ko:K00434	ko00053,ko00480,map00053,map00480	Belongs to the peroxidase family
Aspi01Gene42240	AT2G42490.1	#N/A	66.056	11.4791	4.2736	16.0187	12.7117	2.5225	8.06279e-223	3.9471	6.47803e-292	2.043	4.73642e-108	2.3768	4.5023e-301	-	1.4.3.21	ko:K00276	ko00260,ko00350,ko00360,ko00410,ko00950,ko00960,ko01100,ko01110,map00260,map00350,map00360,map00410,map00950,map00960,map01100,map01110	amine oxidase
Aspi01Gene62280	AT5G21100.1	#N/A	55.4043	7.44266	8.81317	2.68892	8.95957	2.8937	2.2696e-238	2.6492	6.29229e-129	4.3645	3.33201e-277	2.6279	2.92357e-258	-	1.10.3.3	ko:K00423	ko00053,ko01100,map00053,map01100	Belongs to the multicopper oxidase family
Aspi01Gene70388	AT1G05250.1	#N/A	201.732	21.0795	11.4468	1.57372	22.2137	3.2563	0	4.1361	0	7.0007	0	3.1822	0	-	1.11.1.7	ko:K00430	ko00940,ko01100,ko01110,map00940,map01100,map01110	Belongs to the peroxidase family. Classical plant (class III) peroxidase subfamily
Aspi01Gene24087	AT5G15180.1	#N/A	18.1464	1.55683	0.623548	4.91896	9.06588	3.5414	4.24447e-78	4.8589	2.23813e-79	1.8821	3.67466e-34	1.0005	1.27346e-18	-	1.11.1.7	ko:K00430	ko00940,ko01100,ko01110,map00940,map01100,map01110	Belongs to the peroxidase family. Classical plant (class III) peroxidase subfamily
Aspi01Gene08586	AT1G76160.1	#N/A	120.317	6.61785	33.538	12.9174	29.5813	4.182	0	1.8398	1.1258e-87	3.2184	8.12378e-282	2.0234	4.48189e-290	-	-	-	-	L-ascorbate oxidase homolog
Aspi01Gene66600	AT1G75620.1	#N/A	15.9828	0.828281	2.14162	0.145529	3.89116	4.2693	1.51158e-82	2.8964	7.0244e-56	6.7799	1.03611e-54	2.0373	1.62064e-53	-	1.2.3.15	ko:K20929	-	Galactose oxidase-like
Aspi01Gene02189	AT3G43600.1	#N/A	3.63085	0.186163	1.07814	1.13165	1.60898	4.2845	7.58598e-44	1.749	4.32512e-11	1.6808	3.75379e-17	1.1734	6.24093e-10	GO:0000166,GO:0003674,GO:0003824,GO:0004029,GO:0004031,GO:0005488,GO:0005515,GO:0005575,GO:0005622,GO:0005623,GO:0005737,GO:0005829,GO:0006066,GO:0006082,GO:0006629,GO:0006714,GO:0006720,GO:0006721,GO:0006790,GO:0006807,GO:0008150,GO:0008152,GO:0008299,GO:0008610,GO:0009058,GO:0009687,GO:0009688,GO:0009850,GO:0009851,GO:0009987,GO:0010293,GO:0010817,GO:0016053,GO:0016106,GO:0016114,GO:0016143,GO:…	1.2.1.28,1.2.3.14,1.2.3.7	ko:K09842,ko:K11817,ko:K22417	ko00380,ko00906,ko01100,ko01110,map00380,map00906,map01100,map01110	aldehyde oxidase
Aspi01Gene41453	AT3G09640.2	#N/A	8.36806	0.261451	0.362523	0.0385897	1.66208	5.0068	4.98981e-25	4.5262	1.8783e-24	7.7326	2.79533e-12	2.3324	1.16212e-18	GO:0000302,GO:0003674,GO:0003824,GO:0004130,GO:0004601,GO:0005575,GO:0005622,GO:0005623,GO:0005737,GO:0005829,GO:0006950,GO:0006979,GO:0008150,GO:0008152,GO:0009056,GO:0009507,GO:0009536,GO:0009636,GO:0009987,GO:0016209,GO:0016491,GO:0016684,GO:0016688,GO:0016999,GO:0017001,GO:0017144,GO:0033554,GO:0034599,GO:0042221,GO:0042737,GO:0042743,GO:0042744,GO:0043226,GO:0043227,GO:0043229,GO:0043231,GO:…	1.11.1.11	ko:K00434	ko00053,ko00480,map00053,map00480	Belongs to the peroxidase family
Aspi01Gene18435	AT2G38080.1	#N/A	7.20964	0.198936	0.481673	0.152296	0.840949	5.1801	1.7258e-39	3.898	2.52162e-37	5.5761	2.85741e-37	3.0988	6.67084e-40	GO:0003674,GO:0003824,GO:0008150,GO:0008152,GO:0016491,GO:0016722,GO:0055114	1.10.3.2	ko:K05909	-	Belongs to the multicopper oxidase family
Aspi01Gene33381	#N/A	#N/A	1955.16	51.1088	796.362	442.638	462.345	5.2554	0	1.2927	5.72543e-62	2.1422	7.53014e-88	2.0796	0	GO:0005575,GO:0005622,GO:0005623,GO:0005737,GO:0009507,GO:0009534,GO:0009536,GO:0009543,GO:0009579,GO:0031976,GO:0031977,GO:0031978,GO:0031984,GO:0043226,GO:0043227,GO:0043229,GO:0043231,GO:0044422,GO:0044424,GO:0044434,GO:0044435,GO:0044436,GO:0044444,GO:0044446,GO:0044464	1.10.3.1	ko:K00422	ko00350,ko00950,ko01100,ko01110,map00350,map00950,map01100,map01110	polyphenol oxidase
Aspi01Gene30160	AT1G64060.1	#N/A	10.0231	0.220134	0.780355	0.355461	1.25444	5.5106	7.68478e-87	3.6792	9.00161e-77	4.8146	6.44955e-90	2.9978	3.27178e-91	GO:0000160,GO:0001101,GO:0002252,GO:0002376,GO:0002679,GO:0003674,GO:0003824,GO:0005575,GO:0005623,GO:0005886,GO:0006950,GO:0006952,GO:0006970,GO:0007154,GO:0007165,GO:0007231,GO:0008150,GO:0008152,GO:0009058,GO:0009628,GO:0009719,GO:0009723,GO:0009725,GO:0009737,GO:0009738,GO:0009755,GO:0009873,GO:0009987,GO:0010033,GO:0010119,GO:0010941,GO:0016020,GO:0016174,GO:0016491,GO:0016651,GO:0016999,GO:…	-	ko:K13447	ko04016,ko04626,map04016,map04626	Respiratory burst oxidase homolog protein
Aspi01Gene61994	AT1G71695.1	#N/A	3105.39	14.609	136.809	15.8451	718.271	7.7295	0	4.5014	0	7.6138	0	2.1115	0	GO:0003674,GO:0003824,GO:0004601,GO:0005575,GO:0005618,GO:0005622,GO:0005623,GO:0005737,GO:0005773,GO:0005911,GO:0008150,GO:0008152,GO:0009505,GO:0009506,GO:0009636,GO:0009664,GO:0009987,GO:0016020,GO:0016043,GO:0016209,GO:0016491,GO:0016684,GO:0030054,GO:0030312,GO:0042221,GO:0043226,GO:0043227,GO:0043229,GO:0043231,GO:0044424,GO:0044444,GO:0044464,GO:0045229,GO:0050896,GO:0051716,GO:0055044,GO:…	1.11.1.7	ko:K00430	ko00940,ko01100,ko01110,map00940,map01100,map01110	Belongs to the peroxidase family. Classical plant (class III) peroxidase subfamily
Aspi01Gene67246	AT1G64060.1	#N/A	31.5716	0.12046	1.81584	0.534775	4.43206	8.0327	1.87844e-121	4.1171	5.21319e-198	5.8828	2.4057e-209	2.832	1.82986e-216	GO:0000160,GO:0001101,GO:0002252,GO:0002376,GO:0002679,GO:0003674,GO:0003824,GO:0005575,GO:0005623,GO:0005886,GO:0006950,GO:0006952,GO:0006970,GO:0007154,GO:0007165,GO:0007231,GO:0008150,GO:0008152,GO:0009058,GO:0009628,GO:0009719,GO:0009723,GO:0009725,GO:0009737,GO:0009738,GO:0009755,GO:0009873,GO:0009987,GO:0010033,GO:0010119,GO:0010941,GO:0016020,GO:0016174,GO:0016491,GO:0016651,GO:0016999,GO:…	-	ko:K13447	ko04016,ko04626,map04016,map04626	Respiratory burst oxidase homolog protein
Aspi01Gene70517	AT3G22370.1	#N/A	5.16696	2.37817	0.911816	0.237043	1.18376	1.1176	0.000556086	2.4987	1.34209e-15	4.4502	1.47215e-25	2.1259	2.60006e-17	GO:0003674,GO:0003824,GO:0005575,GO:0005622,GO:0005623,GO:0005737,GO:0005739,GO:0006091,GO:0006950,GO:0007154,GO:0007165,GO:0008150,GO:0008152,GO:0009266,GO:0009409,GO:0009628,GO:0009916,GO:0009987,GO:0015980,GO:0016491,GO:0016679,GO:0016682,GO:0023052,GO:0031930,GO:0043226,GO:0043227,GO:0043229,GO:0043231,GO:0044237,GO:0044424,GO:0044444,GO:0044464,GO:0045333,GO:0050789,GO:0050794,GO:0050896,GO:…	1.10.3.11	ko:K17893	-	Belongs to the alternative oxidase family
Aspi01Gene18434	AT2G38080.1	#N/A	36.8485	0.107847	1.16887	0.322708	4.24477	8.3999	2.25672e-73	4.9761	6.83246e-159	6.8293	1.79976e-125	3.1172	6.16463e-53	GO:0003674,GO:0003824,GO:0008150,GO:0008152,GO:0016491,GO:0016722,GO:0055114	1.10.3.2	ko:K05909	-	Belongs to the multicopper oxidase family
Aspi01Gene31274	AT5G06720.1	#N/A	0.720382	0	0	0	0.0615121	9.5443	8.88974e-05	9.5443	0.000230165	9.5443	0.000134914	3.5594	0.00515106	-	1.11.1.7	ko:K00430	ko00940,ko01100,ko01110,map00940,map01100,map01110	Belongs to the peroxidase family. Classical plant (class III) peroxidase subfamily
Aspi01Gene29485	AT4G31080.1	#N/A	16.8528	8.25131	6.71201	8.34854	7.15622	1.0283	1.436e-07	1.3248	9.26206e-15	1.0124	1.68287e-11	1.2348	5.87738e-24	GO:0005575,GO:0005622,GO:0005623,GO:0005737,GO:0005783,GO:0006996,GO:0007029,GO:0008150,GO:0009987,GO:0010256,GO:0012505,GO:0016043,GO:0031984,GO:0043226,GO:0043227,GO:0043229,GO:0043231,GO:0044422,GO:0044424,GO:0044432,GO:0044444,GO:0044446,GO:0044464,GO:0071782,GO:0071786,GO:0071840,GO:0098827	-	-	-	At2g24330-like
Aspi01Gene17599	AT1G34630.2	#N/A	18.6705	9.13094	4.29885	5.46977	7.89789	1.03	5.1683e-07	2.1159	4.19824e-31	1.7708	3.32097e-26	1.2406	8.47525e-21	-	-	-	-	peroxisome organization
Aspi01Gene67856	AT1G77130.1	#N/A	6.38817	3.11946	0.263092	0.326693	0.632196	1.0325	0.000264268	4.6004	1.84214e-35	4.2887	1.29387e-38	3.3339	8.28217e-40	GO:0000271,GO:0000323,GO:0001775,GO:0002252,GO:0002263,GO:0002274,GO:0002275,GO:0002283,GO:0002366,GO:0002376,GO:0002443,GO:0002444,GO:0002446,GO:0003674,GO:0003824,GO:0005575,GO:0005576,GO:0005622,GO:0005623,GO:0005737,GO:0005764,GO:0005768,GO:0005773,GO:0005775,GO:0005794,GO:0005802,GO:0005829,GO:0005975,GO:0005976,GO:0005977,GO:0005978,GO:0006073,GO:0006091,GO:0006112,GO:0006810,GO:0006887,GO:…	-	ko:K20890	-	Belongs to the glycosyltransferase 8 family
Aspi01Gene39649	AT4G39730.1	#N/A	156.56	76.0401	11.4514	7.10281	17.2322	1.0398	3.21669e-17	3.7699	2.60626e-146	4.4613	3.02323e-175	3.1827	4.52308e-188	GO:0001101,GO:0005575,GO:0005622,GO:0005623,GO:0005737,GO:0005773,GO:0005774,GO:0005783,GO:0005886,GO:0006950,GO:0006970,GO:0008150,GO:0009266,GO:0009409,GO:0009414,GO:0009415,GO:0009507,GO:0009534,GO:0009535,GO:0009536,GO:0009579,GO:0009628,GO:0009651,GO:0010035,GO:0012505,GO:0016020,GO:0031090,GO:0031976,GO:0031984,GO:0034357,GO:0042221,GO:0042651,GO:0043226,GO:0043227,GO:0043229,GO:0043231,GO:…	-	-	-	Lipoxygenase homology domain-containing protein
Aspi01Gene04333	#N/A	#N/A	66.4083	32.0861	11.6777	0.990975	30.1998	1.047	1.36557e-14	2.5045	6.19842e-74	6.0656	1.28127e-128	1.136	5.26955e-36	#N/A	#N/A	#N/A	#N/A	#N/A
Aspi01Gene35589	AT1G01430.1	#N/A	25.0368	11.9592	1.35456	7.45025	4.35059	1.0636	2.30516e-12	4.2047	8.45381e-113	1.7477	2.91546e-40	2.5238	9.41969e-99	-	-	-	-	GDSL/SGNH-like Acyl-Esterase family found in Pmr5 and Cas1p
Aspi01Gene02654	AT5G38530.1	#N/A	27.0096	12.8898	10.6564	10.0722	10.7018	1.0651	2.74829e-14	1.3386	3.79723e-24	1.4222	1.29794e-31	1.3351	2.41816e-44	-	4.2.1.20	ko:K06001	ko00260,ko00400,ko01100,ko01110,ko01130,ko01230,map00260,map00400,map01100,map01110,map01130,map01230	tryptophan synthase beta chain
Aspi01Gene62627	AT1G56310.2	#N/A	6.05118	2.88108	0.118517	0.265407	1.01007	1.069	3.41351e-05	5.6661	1.52721e-35	4.5052	5.27965e-42	2.5834	1.07792e-31	-	-	-	-	3'-5' exonuclease
Aspi01Gene23850	AT3G20500.1	#N/A	5.06185	2.40253	0.263811	0.0812855	1.08049	1.0729	0.000640291	4.2516	3.91397e-26	5.9495	4.01815e-22	2.2295	4.38815e-20	GO:0003674,GO:0003824,GO:0003993,GO:0006793,GO:0006796,GO:0008150,GO:0008152,GO:0009987,GO:0016311,GO:0016787,GO:0016788,GO:0016791,GO:0042578,GO:0044237	-	ko:K22390	-	Purple acid phosphatase
Aspi01Gene65439	#N/A	#N/A	7.79172	3.68828	2.59504	1.95867	2.18464	1.0775	0.00529921	1.582	1.48524e-06	1.9903	1.50147e-09	1.833	2.05255e-09	GO:0001101,GO:0003674,GO:0005488,GO:0005515,GO:0005575,GO:0005622,GO:0005623,GO:0005634,GO:0006950,GO:0008150,GO:0008270,GO:0009414,GO:0009415,GO:0009628,GO:0010035,GO:0032991,GO:0042221,GO:0042802,GO:0042803,GO:0043167,GO:0043169,GO:0043226,GO:0043227,GO:0043229,GO:0043231,GO:0044424,GO:0044464,GO:0046872,GO:0046914,GO:0046983,GO:0050896,GO:1901700	-	-	-	Abscisic stress-ripening protein
Aspi01Gene30846	AT2G33380.1	#N/A	41.4377	19.4162	2.17478	0.801058	7.11664	1.0915	9.05202e-12	4.2489	1.00452e-92	5.6883	4.19443e-85	2.5405	3.75626e-76	GO:0001101,GO:0003674,GO:0003824,GO:0006950,GO:0008150,GO:0009414,GO:0009415,GO:0009628,GO:0009719,GO:0009725,GO:0009737,GO:0009819,GO:0010033,GO:0010035,GO:0016298,GO:0016787,GO:0016788,GO:0033993,GO:0042221,GO:0050896,GO:0097305,GO:1901700	1.11.2.3	ko:K17991	ko00073,map00073	peroxygenase
Aspi01Gene64349	AT2G34660.3	#N/A	6.88625	3.2251	1.14141	0.803721	3.20437	1.0921	2.33182e-09	2.59	3.72127e-47	3.0988	2.25408e-60	1.1032	7.55495e-20	GO:0000325,GO:0003674,GO:0003824,GO:0005215,GO:0005575,GO:0005622,GO:0005623,GO:0005737,GO:0005773,GO:0005774,GO:0005911,GO:0006810,GO:0006811,GO:0006812,GO:0006820,GO:0008150,GO:0008324,GO:0008490,GO:0008509,GO:0009506,GO:0015075,GO:0015103,GO:0015105,GO:0015291,GO:0015318,GO:0015399,GO:0015405,GO:0015446,GO:0015698,GO:0015700,GO:0016020,GO:0016462,GO:0016787,GO:0016817,GO:0016818,GO:0016887,GO:…	-	ko:K05665,ko:K05666	ko01523,ko01524,ko02010,ko04071,ko04976,ko04977,ko05206,map01523,map01524,map02010,map04071,map04976,map04977,map05206	ABC transporter C family member
Aspi01Gene42342	AT1G63220.1	#N/A	34.715	16.0923	3.29121	4.38581	9.91771	1.1069	9.70975e-11	3.3969	4.51857e-70	2.9838	1.94391e-65	1.8068	4.82966e-47	-	-	-	-	elicitor-responsive protein
Aspi01Gene65935	#N/A	#N/A	12.5603	5.81417	3.57443	5.84424	3.80999	1.1089	3.08187e-11	1.8101	1.99934e-33	1.103	9.79174e-16	1.7203	7.33766e-48	#N/A	#N/A	#N/A	#N/A	#N/A
Aspi01Gene03139	AT5G19530.1	#N/A	19.4502	9.00123	0.842193	1.37425	2.94862	1.1094	1.22223e-09	4.5217	1.0698e-67	3.8218	8.88965e-73	2.72	4.71382e-60	GO:0003674,GO:0003824,GO:0005575,GO:0005622,GO:0005623,GO:0005737,GO:0006810,GO:0008150,GO:0009888,GO:0009914,GO:0009926,GO:0009987,GO:0010087,GO:0010089,GO:0010487,GO:0010817,GO:0016740,GO:0016765,GO:0016768,GO:0030154,GO:0032502,GO:0044424,GO:0044464,GO:0048759,GO:0048856,GO:0048869,GO:0051179,GO:0051234,GO:0060918,GO:0065007,GO:0065008,GO:1905177	2.5.1.79	ko:K18787	-	thermospermine synthase
Aspi01Gene28980	AT1G49770.1	bHLH	12.2661	5.65842	0.747826	0.176023	1.9239	1.1141	4.07147e-09	4.0322	4.37891e-61	6.1158	5.47625e-55	2.6721	2.01993e-61	#N/A	#N/A	#N/A	#N/A	#N/A
Aspi01Gene13813	AT5G23750.2	#N/A	21.0612	9.6196	8.25608	2.54608	5.94232	1.1283	4.35342e-07	1.348	2.38681e-11	3.0455	1.5319e-34	1.8251	1.83535e-24	GO:0003674,GO:0005488,GO:0005575,GO:0005623,GO:0005886,GO:0007154,GO:0007267,GO:0008150,GO:0009987,GO:0016020,GO:0023052,GO:0030246,GO:0031406,GO:0033293,GO:0036094,GO:0043167,GO:0043168,GO:0043177,GO:0044464,GO:0048029,GO:0048032,GO:0071944	-	-	-	Remorin, N-terminal region
Aspi01Gene51118	AT3G10910.1	#N/A	3.34017	1.46653	0.0132632	0.90657	0.453582	1.1835	0.00369873	8.058	1.64052e-09	1.8814	1.75351e-07	2.8814	9.04138e-15	GO:0003674,GO:0003824,GO:0004842,GO:0006464,GO:0006508,GO:0006511,GO:0006807,GO:0008150,GO:0008152,GO:0009056,GO:0009057,GO:0009628,GO:0009987,GO:0010498,GO:0016567,GO:0016740,GO:0019538,GO:0019787,GO:0019941,GO:0030163,GO:0032446,GO:0036211,GO:0043161,GO:0043170,GO:0043412,GO:0043632,GO:0044237,GO:0044238,GO:0044248,GO:0044257,GO:0044260,GO:0044265,GO:0044267,GO:0050896,GO:0051603,GO:0061630,GO:…	2.3.2.27	ko:K19041	-	RING-H2 finger protein
Aspi01Gene45760	AT4G25850.1	#N/A	9.19056	4.00771	2.15271	1.62375	3.91639	1.1953	7.31386e-08	2.0911	1.58093e-18	2.4993	5.98468e-32	1.2298	2.98086e-14	-	-	ko:K22285	-	Belongs to the OSBP family
Aspi01Gene37829	AT3G21240.1	#N/A	33.8552	14.6489	2.8333	0.996198	9.54795	1.2064	8.1367e-31	3.576	2.63768e-165	5.087	1.32136e-201	1.8253	1.08097e-109	-	6.2.1.12	ko:K01904	ko00130,ko00360,ko00940,ko01100,ko01110,map00130,map00360,map00940,map01100,map01110	4-coumarate-coa ligase
Aspi01Gene36277	AT1G52150.1	HD-ZIP	68.6267	29.4876	12.1856	13.297	27.9173	1.2165	5.68934e-49	2.4905	3.67213e-142	2.3668	2.77524e-154	1.2969	8.13427e-98	GO:0000003,GO:0003006,GO:0003674,GO:0003700,GO:0005575,GO:0005622,GO:0005623,GO:0005634,GO:0006355,GO:0007275,GO:0008150,GO:0008284,GO:0009653,GO:0009719,GO:0009725,GO:0009733,GO:0009790,GO:0009791,GO:0009793,GO:0009888,GO:0009889,GO:0009933,GO:0010014,GO:0010016,GO:0010033,GO:0010065,GO:0010067,GO:0010072,GO:0010087,GO:0010089,GO:0010154,GO:0010468,GO:0010556,GO:0019219,GO:0019222,GO:0022414,GO:…	-	ko:K09338	-	homeobox-leucine zipper protein
Aspi01Gene32602	AT5G06370.1	#N/A	18.8438	8.06504	4.81244	5.24358	8.18193	1.2222	1.10662e-09	1.9666	1.39286e-24	1.8446	6.25506e-25	1.2034	1.75339e-16	-	-	-	-	NC domain-containing protein
Aspi01Gene57548	AT5G22850.1	#N/A	13.8186	5.88627	4.30337	2.00164	6.21762	1.2286	1.11087e-10	1.6798	7.61871e-20	2.7874	3.42864e-46	1.1514	6.66311e-18	GO:0003674,GO:0003824,GO:0004175,GO:0004190,GO:0005575,GO:0005623,GO:0005886,GO:0006508,GO:0006807,GO:0008150,GO:0008152,GO:0008233,GO:0009056,GO:0009057,GO:0016020,GO:0016787,GO:0019538,GO:0030163,GO:0031224,GO:0031225,GO:0031226,GO:0043170,GO:0044238,GO:0044425,GO:0044459,GO:0044464,GO:0046658,GO:0070001,GO:0070011,GO:0071704,GO:0071944,GO:0140096,GO:1901564,GO:1901565,GO:1901575	-	-	-	Belongs to the peptidase A1 family
Aspi01Gene32152	AT3G12500.1	#N/A	7.6314	3.23278	0	0.550866	1.65201	1.2372	6.54931e-05	13.1098	4.12789e-14	3.7879	2.0525e-25	2.2054	5.01151e-18	-	3.2.1.14	ko:K20547	ko00520,ko01100,ko04016,map00520,map01100,map04016	endochitinase
Aspi01Gene34580	AT1G70700.2	#N/A	19.8362	8.32588	0.634504	0.452353	5.54435	1.2503	1.68338e-08	4.9585	1.97336e-45	5.4457	3.81919e-45	1.8382	2.14486e-27	-	-	ko:K13464	ko04075,map04075	Divergent CCT motif
Aspi01Gene57406	AT1G18390.1	#N/A	10.0393	4.15389	0.753397	0.335547	1.99638	1.2708	1.16216e-09	3.7312	1.29575e-50	4.9038	4.4573e-59	2.3291	2.24718e-43	-	-	-	-	Wall-associated receptor kinase C-terminal
Aspi01Gene08830	AT2G43670.1	#N/A	540.535	223.085	250.665	22.1484	259.465	1.2746	4.03421e-58	1.1055	4.68084e-31	4.6086	0	1.0581	4.86399e-74	-	-	-	-	Major pollen allergen Ole e 10-like
Aspi01Gene39718	AT5G15860.1	#N/A	30.4523	12.5296	8.05486	4.19195	9.61244	1.2789	6.7592e-19	1.9155	2.25653e-38	2.8595	7.89361e-60	1.6628	3.61683e-46	-	-	ko:K15889	ko00900,ko01120,ko01130,map00900,map01120,map01130	Isoprenylcysteine alpha-carbonyl methylesterase
Aspi01Gene12058	AT1G06330.1	#N/A	17.2637	6.98471	1.91598	1.02461	6.78575	1.3032	4.08048e-08	3.1688	1.80274e-35	4.0744	1.73033e-44	1.3461	3.41893e-15	-	-	-	-	Heavy metal-associated isoprenylated plant protein
Aspi01Gene06011	AT5G41380.1	#N/A	32.6742	13.1748	9.73591	6.09001	13.5234	1.3082	1.08238e-37	1.7437	1.68625e-55	2.4228	1.40477e-112	1.272	1.20215e-71	-	-	-	-	CCT motif
Aspi01Gene13006	AT3G14360.1	#N/A	23.1076	9.27457	6.52017	8.43807	10.974	1.3147	5.10431e-14	1.8221	1.87621e-25	1.4521	2.65338e-21	1.0735	3.99351e-19	GO:0005575,GO:0005576,GO:0005615,GO:0044421	-	-	-	Lipase class 3 family protein
Aspi01Gene19117	AT1G16220.1	#N/A	57.4321	23.0219	20.0912	13.4559	24.837	1.3166	2.35447e-58	1.5121	4.96583e-64	2.0927	7.84171e-83	1.2087	2.33022e-102	GO:0003674,GO:0003824,GO:0004721,GO:0005575,GO:0005622,GO:0005623,GO:0005634,GO:0005886,GO:0006464,GO:0006470,GO:0006793,GO:0006796,GO:0006807,GO:0008150,GO:0008152,GO:0009987,GO:0016020,GO:0016311,GO:0016787,GO:0016788,GO:0016791,GO:0019538,GO:0036211,GO:0042578,GO:0043170,GO:0043226,GO:0043227,GO:0043229,GO:0043231,GO:0043412,GO:0044237,GO:0044238,GO:0044260,GO:0044267,GO:0044424,GO:0044464,GO:…	-	-	-	phosphatase 2C
Aspi01Gene16817	#N/A	#N/A	2.65822	1.06238	1.14551	0.463828	1.12031	1.321	0.00110983	1.2111	0.000874495	2.5227	7.20083e-11	1.2447	5.08656e-05	#N/A	#N/A	#N/A	#N/A	#N/A
Aspi01Gene68124	AT2G46950.1	#N/A	5.29146	2.08917	1.94919	1.21557	1.24846	1.3373	1.19813e-06	1.4388	1.37386e-08	2.1198	2.81323e-17	2.0831	8.82568e-20	-	-	ko:K10717,ko:K20660	ko00908,ko01100,ko01110,map00908,map01100,map01110	Belongs to the cytochrome P450 family
Aspi01Gene58514	AT1G52760.1	#N/A	75.7681	29.9234	4.45585	21.2361	17.4826	1.3382	7.06919e-38	4.0839	1.31784e-170	1.834	4.28659e-55	2.1148	2.11697e-141	GO:0000302,GO:0003674,GO:0003824,GO:0003846,GO:0004620,GO:0004622,GO:0005575,GO:0005622,GO:0005623,GO:0005737,GO:0005783,GO:0005794,GO:0005886,GO:0005911,GO:0006629,GO:0006950,GO:0006979,GO:0008150,GO:0008152,GO:0008374,GO:0009506,GO:0009636,GO:0010035,GO:0010038,GO:0010043,GO:0012505,GO:0016020,GO:0016298,GO:0016411,GO:0016740,GO:0016746,GO:0016747,GO:0016787,GO:0016788,GO:0030054,GO:0042221,GO:…	-	ko:K18368	ko00940,ko01100,ko01110,map00940,map01100,map01110	esterase
Aspi01Gene46867	AT1G70500.1	#N/A	4.89981	1.91553	0.707465	0.246711	0.973334	1.3534	6.76438e-05	2.7912	1.47884e-18	4.3138	2.70947e-26	2.3301	1.19212e-19	GO:0005575,GO:0005618,GO:0005623,GO:0009505,GO:0030312,GO:0044464,GO:0071944	3.2.1.67	ko:K01213	ko00040,ko01100,map00040,map01100	Belongs to the glycosyl hydrolase 28 family
Aspi01Gene41811	AT2G37640.1	#N/A	8.83722	3.43925	2.14649	0.325399	3.27861	1.3583	5.28179e-06	2.0395	2.27096e-17	4.7579	2.2688e-36	1.4288	1.44291e-14	-	-	-	-	atexp4,atexpa4,athexp alpha 1.6,expa4
Aspi01Gene57649	#N/A	#N/A	29.3198	11.3717	3.75596	1.42984	9.28586	1.3638	2.27769e-08	2.9613	5.3272e-26	4.3603	1.47488e-39	1.6577	7.98727e-20	#N/A	#N/A	#N/A	#N/A	#N/A
Aspi01Gene34597	AT5G53890.1	#N/A	6.93412	2.67944	1.26898	0.360698	2.79574	1.3693	4.43602e-13	2.4481	1.61149e-36	4.2626	4.0968e-62	1.3097	4.3575e-21	GO:0000902,GO:0001653,GO:0003674,GO:0003824,GO:0004672,GO:0004674,GO:0004888,GO:0005575,GO:0005623,GO:0005886,GO:0006464,GO:0006468,GO:0006793,GO:0006796,GO:0006807,GO:0006885,GO:0007154,GO:0007165,GO:0008150,GO:0008152,GO:0009653,GO:0009826,GO:0009987,GO:0016020,GO:0016043,GO:0016049,GO:0016301,GO:0016310,GO:0016740,GO:0016772,GO:0016773,GO:0019538,GO:0023052,GO:0032502,GO:0032989,GO:0036211,GO:…	-	-	-	Belongs to the protein kinase superfamily. Ser Thr protein kinase family
Aspi01Gene04698	AT4G29080.1	#N/A	160.094	61.7561	61.3186	45.4487	74.6311	1.3721	8.87337e-97	1.3813	8.20603e-67	1.8157	5.68305e-90	1.1004	1.13211e-129	GO:0008150,GO:0009719,GO:0009725,GO:0009733,GO:0010033,GO:0042221,GO:0050896	-	ko:K14484	ko04075,map04075	Aux IAA proteins are short-lived transcriptional factors that function as repressors of early auxin response genes at low auxin concentrations
Aspi01Gene18577	#N/A	#N/A	27.2119	10.3842	4.73717	0.154408	10.5985	1.3879	1.33717e-13	2.5192	2.43971e-38	7.4323	2.46257e-32	1.3596	5.1281e-20	-	-	-	-	Short repeat of unknown function (DUF308)
Aspi01Gene70144	AT1G17290.1	#N/A	28.4785	10.8157	6.01081	9.26057	11.097	1.3945	1.61158e-23	2.2415	1.881e-52	1.6197	1.89045e-34	1.359	7.34131e-38	GO:0000166,GO:0001666,GO:0003674,GO:0003824,GO:0004021,GO:0005488,GO:0005524,GO:0005575,GO:0005622,GO:0005623,GO:0005737,GO:0005739,GO:0006082,GO:0006520,GO:0006522,GO:0006524,GO:0006807,GO:0006950,GO:0008144,GO:0008150,GO:0008152,GO:0008483,GO:0009056,GO:0009063,GO:0009078,GO:0009080,GO:0009507,GO:0009536,GO:0009628,GO:0009987,GO:0010035,GO:0010038,GO:0016054,GO:0016740,GO:0016769,GO:0017076,GO:…	2.6.1.2	ko:K00814	ko00220,ko00250,ko00710,ko01100,ko01120,ko01200,ko01210,ko01230,map00220,map00250,map00710,map01100,map01120,map01200,map01210,map01230	Alanine aminotransferase
Aspi01Gene70566	#N/A	#N/A	11.0497	4.19426	1.91443	0.181446	4.54267	1.3954	9.17767e-06	2.5249	1.32312e-14	5.9218	1.02279e-21	1.2818	7.02305e-09	#N/A	#N/A	#N/A	#N/A	#N/A
Aspi01Gene71056	AT4G14713.4	#N/A	27.8405	10.5605	6.77319	5.04864	10.4672	1.3962	5.16392e-39	2.0361	1.64051e-70	2.4623	6.60005e-96	1.4105	2.52467e-68	GO:0003674,GO:0003712,GO:0003714,GO:0005575,GO:0005622,GO:0005623,GO:0005634,GO:0006950,GO:0007275,GO:0008150,GO:0009611,GO:0009889,GO:0009890,GO:0009892,GO:0009966,GO:0010556,GO:0010558,GO:0010605,GO:0010646,GO:0019219,GO:0019222,GO:0023051,GO:0031323,GO:0031324,GO:0031326,GO:0031327,GO:0031347,GO:0032501,GO:0032502,GO:0042127,GO:0043226,GO:0043227,GO:0043229,GO:0043231,GO:0044424,GO:0044464,GO:…	-	-	-	Protein TIFY 4B-like isoform X1
Aspi01Gene01459	AT3G07510.1	#N/A	41.0993	15.5608	12.432	1.28451	20.3071	1.3993	2.73999e-17	1.7222	9.24537e-28	4.9987	1.5167e-78	1.0165	5.6677e-14	-	-	-	-	-
Aspi01Gene35222	AT5G48930.1	#N/A	1.8486	0.696894	0.254427	0.168196	0.436436	1.405	0.00443976	2.8518	3.91416e-08	3.4567	2.14679e-10	2.0817	3.56381e-07	GO:0003674,GO:0003824,GO:0005575,GO:0005622,GO:0005623,GO:0005737,GO:0005829,GO:0006725,GO:0008150,GO:0008152,GO:0008374,GO:0009058,GO:0009698,GO:0009699,GO:0009808,GO:0009809,GO:0009889,GO:0009891,GO:0009893,GO:0009962,GO:0009963,GO:0009987,GO:0010252,GO:0016020,GO:0016740,GO:0016746,GO:0016747,GO:0019222,GO:0019438,GO:0019748,GO:0042592,GO:0044237,GO:0044249,GO:0044424,GO:0044444,GO:0044464,GO:…	2.3.1.133	ko:K13065	ko00940,ko00941,ko00945,ko01100,ko01110,map00940,map00941,map00945,map01100,map01110	shikimate
Aspi01Gene41996	AT5G64020.1	#N/A	7.04868	2.64875	2.15806	0.117853	1.28451	1.4102	7.74723e-11	1.705	7.26835e-15	5.9017	5.56344e-39	2.4549	3.10154e-36	GO:0003674,GO:0003824,GO:0005575,GO:0005622,GO:0005623,GO:0005737,GO:0005768,GO:0005794,GO:0005802,GO:0008150,GO:0008374,GO:0009987,GO:0012505,GO:0016407,GO:0016413,GO:0016740,GO:0016746,GO:0016747,GO:0031410,GO:0031982,GO:0031984,GO:0043226,GO:0043227,GO:0043229,GO:0043231,GO:0044422,GO:0044424,GO:0044431,GO:0044444,GO:0044446,GO:0044464,GO:0071554,GO:0097708,GO:0098791	-	-	-	Protein trichome birefringence-like
Aspi01Gene34108	AT3G13062.1	#N/A	22.5938	8.48447	5.92219	0.292236	8.16205	1.4106	4.59542e-18	1.9282	6.42309e-35	6.2709	1.43253e-68	1.4684	2.5779e-34	-	-	-	-	Polyketide cyclase dehydrase and lipid transport superfamily protein
Aspi01Gene20923	AT1G49720.2	bZIP	6.5382	2.44941	1.6688	2.13454	3.25431	1.4145	2.05985e-07	1.9672	6.70583e-12	1.6149	1.67115e-11	1.0061	8.23621e-07	-	-	ko:K14432	ko04075,map04075	ABSCISIC ACID-INSENSITIVE 5-like protein
Aspi01Gene61995	AT4G01330.1	#N/A	62.8903	23.4765	24.8107	20.8159	30.1467	1.4193	2.17489e-18	1.3388	8.61934e-16	1.5942	2.93103e-25	1.0601	3.19727e-18	GO:0003674,GO:0003824,GO:0004672,GO:0004674,GO:0004675,GO:0004888,GO:0005575,GO:0005623,GO:0005886,GO:0006464,GO:0006468,GO:0006793,GO:0006796,GO:0006807,GO:0007154,GO:0007165,GO:0007166,GO:0007167,GO:0007178,GO:0008150,GO:0008152,GO:0009987,GO:0016020,GO:0016301,GO:0016310,GO:0016740,GO:0016772,GO:0016773,GO:0019199,GO:0019538,GO:0023052,GO:0036211,GO:0038023,GO:0043170,GO:0043412,GO:0044237,GO:…	-	-	-	belongs to the protein kinase superfamily
Aspi01Gene36496	AT5G65170.1	#N/A	4.12623	1.53386	0.621469	1.61647	1.4116	1.4253	4.70228e-05	2.729	2.37067e-13	1.3505	2.29541e-05	1.5452	7.47491e-09	#N/A	#N/A	#N/A	#N/A	#N/A
Aspi01Gene11407	AT2G32450.1	#N/A	13.1001	4.86812	3.45085	3.92193	6.01794	1.4256	1.21906e-23	1.9214	3.64104e-40	1.7392	2.85741e-37	1.1217	5.44566e-29	-	-	-	-	TPR repeat-containing protein
Aspi01Gene69916	AT4G10500.1	#N/A	3.59699	1.33223	0.175545	0.0147586	0.609535	1.4297	0.000351381	4.3492	7.64143e-15	8.0122	1.68207e-09	2.5637	1.00561e-12	GO:0001101,GO:0002229,GO:0002239,GO:0006082,GO:0006725,GO:0006950,GO:0006952,GO:0007275,GO:0007568,GO:0008150,GO:0008152,GO:0009056,GO:0009605,GO:0009607,GO:0009617,GO:0009620,GO:0009696,GO:0009719,GO:0009725,GO:0009751,GO:0009987,GO:0010033,GO:0010150,GO:0010817,GO:0014070,GO:0016054,GO:0016999,GO:0017001,GO:0017144,GO:0018958,GO:0019336,GO:0019439,GO:0019752,GO:0032501,GO:0032502,GO:0032787,GO:…	-	-	-	Belongs to the iron ascorbate-dependent oxidoreductase family
Aspi01Gene30409	#N/A	#N/A	4.59181	1.67817	1.80289	0.130535	2.2947	1.4514	0.00201452	1.3465	0.00163776	5.1344	3.86557e-11	1.0026	0.00394386	#N/A	#N/A	#N/A	#N/A	#N/A
Aspi01Gene64011	AT1G57610.1	#N/A	14.4952	5.24561	0.780331	6.79411	7.00388	1.4638	4.22239e-16	4.2116	6.20209e-67	1.0921	9.4179e-11	1.0486	3.63806e-17	GO:0003674,GO:0005215,GO:0005216,GO:0005261,GO:0005262,GO:0005575,GO:0005622,GO:0005623,GO:0005737,GO:0005739,GO:0006810,GO:0006811,GO:0006812,GO:0006816,GO:0008150,GO:0008324,GO:0015075,GO:0015085,GO:0015267,GO:0015291,GO:0015292,GO:0015318,GO:0022803,GO:0022804,GO:0022838,GO:0022857,GO:0022890,GO:0030001,GO:0034220,GO:0043226,GO:0043227,GO:0043229,GO:0043231,GO:0044424,GO:0044444,GO:0044464,GO:…	-	ko:K20858	ko04020,ko04218,ko04621,map04020,map04218,map04621	Calcium uniporter
Aspi01Gene41725	AT2G40890.1	#N/A	6.88198	2.4706	0.886453	0.826853	1.86401	1.4738	0.000109406	2.955	8.14579e-14	3.0545	9.30032e-16	1.8846	5.3264e-11	GO:0005575,GO:0005622,GO:0005623,GO:0005737,GO:0005783,GO:0005789,GO:0012505,GO:0016020,GO:0031090,GO:0031984,GO:0042175,GO:0043226,GO:0043227,GO:0043229,GO:0043231,GO:0044422,GO:0044424,GO:0044425,GO:0044432,GO:0044444,GO:0044446,GO:0044464,GO:0098827	-	ko:K20623	ko00905,ko01100,ko01110,map00905,map01100,map01110	Belongs to the cytochrome P450 family
Aspi01Gene62535	AT3G43740.1	#N/A	72.7872	26.068	10.8943	11.592	30.2247	1.4793	8.00244e-47	2.7369	7.88657e-129	2.6495	2.721e-127	1.2673	5.34229e-70	GO:0003674,GO:0003824,GO:0004672,GO:0004674,GO:0004675,GO:0004888,GO:0005575,GO:0005623,GO:0005886,GO:0006464,GO:0006468,GO:0006793,GO:0006796,GO:0006807,GO:0007154,GO:0007165,GO:0007166,GO:0007167,GO:0007178,GO:0008150,GO:0008152,GO:0009987,GO:0016020,GO:0016301,GO:0016310,GO:0016740,GO:0016772,GO:0016773,GO:0019199,GO:0019538,GO:0023052,GO:0036211,GO:0038023,GO:0043170,GO:0043412,GO:0044237,GO:…	-	-	-	Leucine rich repeat N-terminal domain
Aspi01Gene15123	AT5G37820.1	#N/A	35.7345	12.7596	6.21637	3.13675	13.3356	1.4835	4.9981e-18	2.5205	6.30107e-36	3.5101	2.61651e-60	1.4215	2.6769e-26	GO:0001666,GO:0003674,GO:0005215,GO:0005342,GO:0005372,GO:0005575,GO:0005622,GO:0005623,GO:0005737,GO:0005783,GO:0005886,GO:0005887,GO:0006810,GO:0006811,GO:0006820,GO:0006833,GO:0006855,GO:0006950,GO:0008028,GO:0008150,GO:0008509,GO:0008514,GO:0009628,GO:0012505,GO:0012506,GO:0015075,GO:0015103,GO:0015105,GO:0015129,GO:0015250,GO:0015267,GO:0015318,GO:0015698,GO:0015700,GO:0015711,GO:0015718,GO:…	-	ko:K09874	-	Belongs to the MIP aquaporin (TC 1.A.8) family
Aspi01Gene50244	AT5G65530.1	#N/A	22.2605	7.93601	3.30779	7.04993	9.49859	1.4857	2.04295e-32	2.7477	2.47876e-90	1.6579	4.44415e-43	1.2279	7.8922e-43	GO:0003674,GO:0003824,GO:0004672,GO:0004674,GO:0004675,GO:0004888,GO:0005575,GO:0005623,GO:0005886,GO:0006464,GO:0006468,GO:0006793,GO:0006796,GO:0006807,GO:0007154,GO:0007165,GO:0007166,GO:0007167,GO:0007178,GO:0008150,GO:0008152,GO:0009987,GO:0016020,GO:0016301,GO:0016310,GO:0016740,GO:0016772,GO:0016773,GO:0019199,GO:0019538,GO:0023052,GO:0036211,GO:0038023,GO:0043170,GO:0043412,GO:0044237,GO:…	-	-	-	belongs to the protein kinase superfamily
Aspi01Gene15101	AT3G61050.1	#N/A	3.69932	1.32206	0.786349	0.212222	1.406	1.488	0.00464857	2.231	4.348e-05	4.1285	1.23448e-09	1.4	0.000565294	GO:0003674,GO:0005488,GO:0005515,GO:0005575,GO:0005622,GO:0005623,GO:0005737,GO:0005783,GO:0005789,GO:0012505,GO:0016020,GO:0016021,GO:0030176,GO:0031224,GO:0031227,GO:0031984,GO:0042175,GO:0042802,GO:0043226,GO:0043227,GO:0043229,GO:0043231,GO:0044232,GO:0044422,GO:0044424,GO:0044425,GO:0044432,GO:0044444,GO:0044446,GO:0044464,GO:0098827	-	-	-	Synaptotagmin-like mitochondrial-lipid-binding domain
Aspi01Gene06033	AT5G01740.1	#N/A	1341.95	472.072	125.208	390.247	649.118	1.505	3.97906e-180	3.4187	9.71764e-281	1.781	1.85726e-115	1.0471	9.68992e-100	-	-	-	-	Wound-induced protein
Aspi01Gene34998	AT1G53210.1	#N/A	2.26926	0.796507	0.843944	0.359994	1.09632	1.5076	3.76732e-05	1.4227	3.81604e-05	2.6554	1.39981e-13	1.048	0.000189272	GO:0000325,GO:0003674,GO:0005215,GO:0005432,GO:0005488,GO:0005509,GO:0005575,GO:0005622,GO:0005623,GO:0005737,GO:0005773,GO:0005774,GO:0005911,GO:0006810,GO:0006811,GO:0006812,GO:0006814,GO:0006816,GO:0006950,GO:0006970,GO:0008150,GO:0008324,GO:0009506,GO:0009628,GO:0009651,GO:0009987,GO:0015075,GO:0015077,GO:0015081,GO:0015085,GO:0015291,GO:0015297,GO:0015298,GO:0015318,GO:0015368,GO:0015491,GO:…	-	-	-	Belongs to the Ca(2 ) cation antiporter (CaCA) (TC 2.A.19) family
Aspi01Gene20225	AT2G32580.1	#N/A	86.0139	29.5364	16.0381	15.0224	35.0463	1.5399	7.30929e-72	2.42	9.62112e-117	2.5166	6.23584e-139	1.2946	1.43064e-94	-	-	-	-	Protein of unknown function (DUF1068)
Aspi01Gene57355	AT3G02230.1	#N/A	12.107	4.1359	5.17856	3.76938	4.80689	1.5471	1.31995e-18	1.2219	5.06454e-13	1.6824	7.08049e-22	1.3315	7.13582e-24	-	5.4.99.30	ko:K13379	ko00520,map00520	Alpha-1,4-glucan-protein synthase (UDP-forming)
Aspi01Gene28078	#N/A	#N/A	2.09524	0.715151	0.183475	0.628288	0.340838	1.5488	0.000331866	3.5103	3.35017e-11	1.7359	9.1006e-06	2.6153	5.39767e-11	#N/A	#N/A	#N/A	#N/A	#N/A
Aspi01Gene70365	AT3G17020.1	#N/A	180.89	61.5757	26.7536	29.4857	73.3034	1.5525	4.0692e-164	2.7542	3.30453e-231	2.6161	2.02573e-208	1.3025	1.86421e-140	GO:0000166,GO:0003674,GO:0005488,GO:0005575,GO:0005623,GO:0005886,GO:0008144,GO:0016020,GO:0016208,GO:0017076,GO:0030554,GO:0032553,GO:0032555,GO:0032559,GO:0036094,GO:0043167,GO:0043168,GO:0043169,GO:0044464,GO:0071944,GO:0097159,GO:0097367,GO:1901265,GO:1901363	-	-	-	Universal stress protein family
Aspi01Gene58793	AT3G11180.1	#N/A	241.695	82.1311	9.74826	22.6974	67.2251	1.555	7.29528e-124	4.6288	0	3.4117	0	1.8454	3.38595e-268	GO:0003674,GO:0003824,GO:0005575,GO:0005622,GO:0005623,GO:0005737,GO:0005829,GO:0008150,GO:0009628,GO:0009636,GO:0009966,GO:0009987,GO:0010646,GO:0016787,GO:0016810,GO:0023051,GO:0042221,GO:0044424,GO:0044444,GO:0044464,GO:0048583,GO:0050789,GO:0050794,GO:0050896,GO:0051716,GO:0065007,GO:0070887,GO:0080167,GO:0097237,GO:0120091,GO:2000022	-	-	-	Belongs to the iron ascorbate-dependent oxidoreductase family
Aspi01Gene52085	AT5G42500.1	#N/A	22.6629	7.59483	2.81511	1.36458	6.38485	1.5762	1.28739e-09	3.0064	6.93572e-25	4.0554	3.06479e-35	1.8269	3.52393e-19	-	-	-	-	Dirigent proteins impart stereoselectivity on the phenoxy radical-coupling reaction, yielding optically active lignans from two molecules of coniferyl alcohol in the biosynthesis of lignans, flavonolignans, and alkaloids and thus plays a central role in plant secondary metabolism
Aspi01Gene26528	AT4G26640.2	WRKY	3.86409	1.2942	0.603568	0.656901	1.1587	1.5764	2.9811e-09	2.6769	9.67953e-21	2.555	2.73169e-20	1.7374	1.14918e-16	-	-	-	-	WRKY Transcription Factor
Aspi01Gene66543	AT1G14440.2	ZF-HD	30.9148	10.2809	3.84889	2.12297	10.7526	1.5861	9.68475e-31	3.0028	9.43681e-75	3.864	7.24004e-90	1.523	5.16474e-49	GO:0000003,GO:0003006,GO:0003674,GO:0005488,GO:0005515,GO:0005575,GO:0005622,GO:0005623,GO:0005634,GO:0007275,GO:0008150,GO:0009314,GO:0009416,GO:0009628,GO:0009648,GO:0009791,GO:0010228,GO:0022414,GO:0032501,GO:0032502,GO:0042802,GO:0042803,GO:0043226,GO:0043227,GO:0043229,GO:0043231,GO:0044424,GO:0044464,GO:0046983,GO:0048571,GO:0048573,GO:0048574,GO:0048608,GO:0048731,GO:0048856,GO:0050896,GO:…	-	-	-	Zinc-finger homeodomain protein
Aspi01Gene42141	AT5G01740.1	#N/A	57.5542	18.9827	4.78338	0.75113	14.4774	1.5981	1.16061e-31	3.5848	2.73773e-100	6.2528	7.52012e-94	1.9906	1.06843e-58	-	-	-	-	Wound-induced protein
Aspi01Gene42483	AT5G67230.1	#N/A	18.682	6.14433	4.17851	7.70955	7.67899	1.6021	2.74969e-22	2.1576	2.19398e-39	1.2763	8.1535e-19	1.2821	2.91282e-28	GO:0000003,GO:0000139,GO:0000271,GO:0003002,GO:0003006,GO:0003674,GO:0003824,GO:0005575,GO:0005622,GO:0005623,GO:0005737,GO:0005768,GO:0005794,GO:0005802,GO:0005975,GO:0005976,GO:0007275,GO:0007389,GO:0008150,GO:0008152,GO:0008194,GO:0009058,GO:0009059,GO:0009791,GO:0009832,GO:0009834,GO:0009987,GO:0010051,GO:0010154,GO:0010191,GO:0010192,GO:0010214,GO:0010383,GO:0010410,GO:0010413,GO:0010417,GO:…	-	ko:K20871	-	Involved in the synthesis of glucuronoxylan hemicellulose in secondary cell walls
Aspi01Gene23643	AT2G26770.2	#N/A	67.6988	22.2241	14.1974	11.3499	24.3708	1.6048	4.32527e-90	2.2503	1.20774e-118	2.5755	7.9909e-158	1.4734	3.63415e-127	GO:0003674,GO:0003779,GO:0005488,GO:0005515,GO:0006996,GO:0007010,GO:0007015,GO:0008092,GO:0008150,GO:0009987,GO:0010119,GO:0016043,GO:0030029,GO:0030036,GO:0050789,GO:0050794,GO:0065007,GO:0071840,GO:0097435	-	-	-	Coiled-coil regions of plant-specific actin-binding protein
Aspi01Gene16836	AT5G41040.2	#N/A	1.49396	0.486481	0.429684	0.361611	0.410689	1.6173	0.00888197	1.8017	0.00199654	2.0439	0.000370425	1.862	0.000148831	-	2.3.1.196,2.3.1.232	ko:K19861	-	(Z)-3-hexen-1-ol acetyltransferase-like
Aspi01Gene47723	AT2G43790.1	#N/A	8.65993	2.80951	1.26	1.68946	2.16245	1.621	2.8258e-12	2.7789	1.73247e-28	2.3549	9.70136e-26	2.0013	3.4479e-26	GO:0000003,GO:0000165,GO:0000302,GO:0001101,GO:0002218,GO:0002252,GO:0002253,GO:0002376,GO:0002682,GO:0002684,GO:0003006,GO:0003674,GO:0003824,GO:0004672,GO:0004674,GO:0004707,GO:0005575,GO:0005622,GO:0005623,GO:0005634,GO:0005737,GO:0005794,GO:0005802,GO:0005856,GO:0006464,GO:0006468,GO:0006725,GO:0006790,GO:0006793,GO:0006796,GO:0006807,GO:0006935,GO:0006950,GO:0006952,GO:0006955,GO:0006970,GO:…	2.7.11.24	ko:K14512	ko04016,ko04075,map04016,map04075	mitogen-activated protein kinase
Aspi01Gene42028	#N/A	#N/A	9.93413	3.1993	2.51941	0.443404	4.576	1.6326	3.50364e-11	1.9765	3.18374e-21	4.4872	1.21983e-49	1.1184	1.13488e-13	#N/A	#N/A	#N/A	#N/A	#N/A
Aspi01Gene05176	AT3G54290.1	#N/A	35.7907	11.4442	8.96876	4.13753	14.7928	1.6428	1.17646e-46	1.9934	1.39384e-63	3.1119	3.05902e-155	1.2741	4.35809e-64	-	-	-	-	Hemerythrin HHE cation binding domain
Aspi01Gene21825	AT1G62390.1	#N/A	1.55771	0.496814	0.498922	0.51404	0.727151	1.6451	0.000115529	1.6382	0.00102254	1.5972	2.89233e-05	1.0989	0.000751443	GO:0005575,GO:0005622,GO:0005623,GO:0005737,GO:0005829,GO:0044424,GO:0044444,GO:0044464	-	-	-	Heat shock protein 70 (HSP70)-interacting protein
Aspi01Gene07843	AT1G46264.1	HSF	18.132	5.73961	1.16717	7.73913	6.56493	1.657	3.89503e-20	3.9553	9.99888e-71	1.2271	5.36175e-15	1.4646	3.20548e-30	-	-	ko:K09419	-	Heat Stress Transcription Factor
Aspi01Gene48239	AT3G57040.1	#N/A	11.1969	3.53899	1.33521	2.88337	5.02548	1.6594	1.96735e-14	3.0647	9.65988e-36	1.9572	5.01455e-21	1.1553	3.58397e-12	GO:0005575,GO:0005622,GO:0005623,GO:0005634,GO:0043226,GO:0043227,GO:0043229,GO:0043231,GO:0044424,GO:0044464	-	ko:K14492	ko04075,map04075	two-component response regulator
Aspi01Gene22086	AT4G31840.1	#N/A	10.3503	3.25792	4.2006	4.10453	4.15906	1.6649	1.57462e-08	1.2965	1.7003e-06	1.3328	4.82045e-06	1.3138	2.80979e-09	-	-	-	-	Plastocyanin-like domain
Aspi01Gene04184	#N/A	#N/A	2.57448	0.807047	0.852932	1.03923	1.26317	1.6716	0.000688726	1.5934	0.000888239	1.3101	0.00292692	1.0269	0.00773217	-	-	-	-	Protein of unknown function (DUF1639)
Aspi01Gene69408	AT1G10740.4	#N/A	1.65844	0.51698	0.0663239	0.0135194	0.294875	1.6755	0.00390399	4.6239	8.46986e-08	7.0389	5.25197e-07	2.4843	2.33657e-06	-	-	-	-	palmitoyl-(protein) hydrolase activity
Aspi01Gene21538	AT5G55020.1	MYB	4.84828	1.51588	0.838858	0.418181	1.87937	1.6757	4.7097e-13	2.5271	4.22778e-26	3.5327	3.46217e-39	1.3661	4.92629e-16	GO:0000003,GO:0000981,GO:0000988,GO:0000989,GO:0001067,GO:0001076,GO:0001101,GO:0001134,GO:0001135,GO:0003006,GO:0003674,GO:0003676,GO:0003677,GO:0003700,GO:0005488,GO:0005575,GO:0005622,GO:0005623,GO:0005634,GO:0006355,GO:0006357,GO:0006996,GO:0007033,GO:0007154,GO:0007165,GO:0007275,GO:0007276,GO:0008150,GO:0008285,GO:0009555,GO:0009653,GO:0009719,GO:0009723,GO:0009725,GO:0009735,GO:0009739,GO:…	-	ko:K09422	-	transcription factor
Aspi01Gene33885	AT3G57400.1	#N/A	18.977	5.91576	7.76287	4.14544	7.34019	1.6796	1.71477e-32	1.2865	1.8016e-18	2.1936	4.81283e-45	1.3696	2.30268e-40	-	-	-	-	-
Aspi01Gene32601	AT5G06370.1	#N/A	28.0335	8.69142	7.04196	1.71804	13.6886	1.6873	3.76267e-26	1.9902	2.54117e-31	4.025	8.95376e-83	1.0337	2.33396e-19	-	-	-	-	NC domain-containing protein
Aspi01Gene42305	AT3G15550.1	MYB_related	5.19445	1.61075	0.593162	1.51276	1.94886	1.6873	2.36079e-17	3.1277	1.38731e-44	1.7788	3.58422e-18	1.4137	5.38069e-20	-	-	-	-	-
Aspi01Gene16308	#N/A	#N/A	1.59248	0.492039	0.296419	0	0.466263	1.6913	0.00327959	2.4137	5.09352e-05	11.28	9.24471e-09	1.7682	0.000721685	-	-	-	-	Retroviral aspartyl protease
Aspi01Gene07428	AT1G75450.1	#N/A	12.5706	3.87717	0.778937	2.39169	3.90188	1.6945	1.3927e-27	4.0079	8.84399e-85	2.3927	4.7678e-54	1.6874	1.66051e-40	GO:0003674,GO:0003824,GO:0005575,GO:0005576,GO:0006725,GO:0006807,GO:0008150,GO:0008152,GO:0009056,GO:0009308,GO:0009690,GO:0009823,GO:0009987,GO:0010817,GO:0016491,GO:0016645,GO:0019139,GO:0034754,GO:0042445,GO:0042447,GO:0044237,GO:0046483,GO:0055114,GO:0065007,GO:0065008,GO:0071704,GO:1901564	1.5.99.12	ko:K00279	ko00908,map00908	Cytokinin dehydrogenase
Aspi01Gene11153	AT2G36830.1	#N/A	103.626	31.9259	7.77475	1.39231	23.1146	1.6963	4.74427e-76	3.7331	2.43845e-225	6.2165	1.10881e-237	2.1639	3.97097e-202	GO:0000322,GO:0000325,GO:0000326,GO:0003674,GO:0005215,GO:0005372,GO:0005575,GO:0005622,GO:0005623,GO:0005737,GO:0005773,GO:0005774,GO:0005886,GO:0005887,GO:0006810,GO:0006811,GO:0006833,GO:0006855,GO:0008150,GO:0009507,GO:0009526,GO:0009536,GO:0009705,GO:0009941,GO:0015204,GO:0015250,GO:0015267,GO:0015318,GO:0015840,GO:0015893,GO:0016020,GO:0016021,GO:0019755,GO:0022803,GO:0022838,GO:0022857,GO:…	-	ko:K09873	-	Belongs to the MIP aquaporin (TC 1.A.8) family
Aspi01Gene64187	AT5G45030.2	#N/A	9.36787	2.88384	1.69439	1.51951	4.14307	1.6978	1.12551e-19	2.463	2.1399e-29	2.6223	7.69501e-38	1.1764	4.34338e-17	-	-	-	-	Peptidase, trypsin-like serine and cysteine proteases
Aspi01Gene25576	AT4G34860.2	#N/A	1.21907	0.373768	0.375639	0.42663	0.353227	1.703	0.0013025	1.6974	0.00122629	1.5146	0.00183191	1.7835	5.50176e-05	-	-	-	-	Alkaline neutral invertase
Aspi01Gene36387	#N/A	#N/A	38.0516	11.5209	8.54145	0.769211	15.8142	1.7209	1.16421e-24	2.1524	4.03229e-36	5.6343	1.55221e-76	1.2659	1.24642e-23	#N/A	#N/A	#N/A	#N/A	#N/A
Aspi01Gene36364	AT5G12180.1	#N/A	1.56834	0.472596	0.402137	0.0106677	0.717989	1.7242	0.000961549	1.9619	0.00014034	7.2839	1.25316e-07	1.1274	0.00880841	GO:0001101,GO:0003674,GO:0003824,GO:0004672,GO:0004674,GO:0004683,GO:0005488,GO:0005515,GO:0005516,GO:0005575,GO:0005622,GO:0005623,GO:0005634,GO:0005737,GO:0005773,GO:0005829,GO:0005886,GO:0006464,GO:0006468,GO:0006793,GO:0006796,GO:0006807,GO:0006950,GO:0006970,GO:0007154,GO:0007165,GO:0008150,GO:0008152,GO:0009628,GO:0009651,GO:0009719,GO:0009725,GO:0009737,GO:0009738,GO:0009755,GO:0009931,GO:…	2.7.11.1	ko:K13412	ko04626,ko05145,map04626,map05145	Calcium-dependent protein kinase
Aspi01Gene62498	AT1G80730.1	#N/A	9.92961	3.00122	0.283383	0.0884811	1.15955	1.7245	5.16182e-18	5.1348	2.7758e-11	6.8111	1.23052e-34	3.0977	1.31749e-54	-	-	-	-	Zinc finger protein
Aspi01Gene71324	AT2G31050.1	#N/A	18.7552	5.66795	8.70557	2.96183	6.92747	1.7246	1.5253e-14	1.1042	4.60838e-06	2.6618	5.5713e-26	1.4363	8.47873e-16	-	-	-	-	Plastocyanin-like domain
Aspi01Gene19878	AT3G08600.1	#N/A	2.5959	0.779331	0.26822	0.103368	0.519199	1.7332	0.000209937	3.2666	1.39236e-10	4.6495	1.06282e-12	2.3219	2.41797e-08	#N/A	#N/A	#N/A	#N/A	#N/A
Aspi01Gene37595	AT5G16120.1	#N/A	32.3998	9.66045	3.96169	8.54618	15.6749	1.7435	2.42402e-31	3.0291	1.33551e-70	1.9217	1.36215e-35	1.0469	5.98996e-21	-	3.1.1.23	ko:K01054	ko00561,ko01100,ko04714,ko04723,ko04923,map00561,map01100,map04714,map04723,map04923	Monoglyceride
Aspi01Gene70922	AT1G67940.1	#N/A	33.773	10.0581	14.6433	11.3196	16.6262	1.7451	6.28e-40	1.2025	1.13281e-18	1.5762	6.51301e-35	1.0217	1.25482e-26	GO:0003674,GO:0005215,GO:0005338,GO:0005460,GO:0005575,GO:0005622,GO:0005623,GO:0005737,GO:0005773,GO:0005774,GO:0005886,GO:0006810,GO:0006811,GO:0006820,GO:0008150,GO:0008509,GO:0008514,GO:0010035,GO:0010038,GO:0010044,GO:0012506,GO:0015075,GO:0015165,GO:0015711,GO:0015780,GO:0015786,GO:0015931,GO:0015932,GO:0016020,GO:0022857,GO:0031090,GO:0031982,GO:0034220,GO:0042221,GO:0043226,GO:0043227,GO:…	-	-	-	ABC transporter I family member
Aspi01Gene60503	AT4G20430.1	#N/A	8.29467	2.44545	1.66333	1.52801	2.28789	1.7601	7.05872e-20	2.3145	4.28593e-32	2.4395	2.35112e-35	1.857	1.12552e-34	GO:0003674,GO:0003824,GO:0004175,GO:0004252,GO:0005575,GO:0005618,GO:0005623,GO:0005911,GO:0006508,GO:0006807,GO:0008150,GO:0008152,GO:0008233,GO:0008236,GO:0009505,GO:0009506,GO:0016787,GO:0017171,GO:0019538,GO:0030054,GO:0030312,GO:0043170,GO:0044238,GO:0044464,GO:0055044,GO:0070011,GO:0071704,GO:0071944,GO:0140096,GO:1901564	-	-	-	Belongs to the peptidase S8 family
Aspi01Gene58878	#N/A	#N/A	19.5606	5.74404	3.74861	0.117826	0.991083	1.7661	0.000692563	2.3806	9.09464e-16	7.3707	1.11966e-24	4.3046	6.59454e-20	-	-	-	-	-
Aspi01Gene32207	AT1G45976.1	#N/A	22.9598	6.73365	7.26804	0.226527	7.34091	1.7673	2.24826e-34	1.6564	4.54635e-30	6.6599	5.06057e-71	1.6444	3.33319e-46	GO:0001817,GO:0001959,GO:0002682,GO:0002697,GO:0002831,GO:0003674,GO:0003824,GO:0004842,GO:0004857,GO:0004866,GO:0004869,GO:0005575,GO:0005622,GO:0005623,GO:0005634,GO:0005654,GO:0005737,GO:0005829,GO:0006464,GO:0006508,GO:0006807,GO:0006915,GO:0007154,GO:0007165,GO:0007166,GO:0007249,GO:0008150,GO:0008152,GO:0008219,GO:0009892,GO:0009893,GO:0009966,GO:0009967,GO:0009987,GO:0010033,GO:0010466,GO:…	2.3.2.27	ko:K19042	-	E3 ubiquitin-protein ligase
Aspi01Gene24199	AT2G03200.1	#N/A	1.95052	0.567144	0.130871	0	0.518637	1.7807	0.00132683	3.8962	4.11304e-09	11.6104	1.13404e-09	1.9077	7.19764e-06	#N/A	#N/A	#N/A	#N/A	#N/A
Aspi01Gene70347	AT5G57500.1	#N/A	5.1353	1.48958	1.05047	0.482254	1.19046	1.7835	1.90106e-08	2.288	7.60067e-13	3.4188	1.24472e-20	2.1103	1.3411e-15	GO:0000003,GO:0003006,GO:0003674,GO:0003824,GO:0005575,GO:0005622,GO:0005623,GO:0005737,GO:0005794,GO:0006029,GO:0006464,GO:0006486,GO:0006493,GO:0006807,GO:0007275,GO:0008150,GO:0008152,GO:0008378,GO:0009058,GO:0009059,GO:0009100,GO:0009101,GO:0009653,GO:0009791,GO:0009888,GO:0009987,GO:0010015,GO:0010053,GO:0010054,GO:0010154,GO:0010191,GO:0010192,GO:0010214,GO:0010384,GO:0010404,GO:0010405,GO:…	2.4.1.134	ko:K00734	ko00532,ko00534,ko01100,map00532,map00534,map01100	Belongs to the glycosyltransferase 31 family
Aspi01Gene46514	AT5G48940.1	#N/A	2.0533	0.58641	0.334411	0.338653	0.827917	1.8051	2.03862e-07	2.6187	9.41283e-14	2.5988	2.06674e-13	1.3089	7.38843e-07	-	-	-	-	Belongs to the protein kinase superfamily. Ser Thr protein kinase family
Aspi01Gene19889	AT4G04605.1	G2-like	1.58075	0.452824	0.368385	0.128947	0.295583	1.8074	0.00124335	2.099	0.00016597	3.6147	8.90681e-08	2.415	1.30422e-06	-	-	-	-	MYB family transcription factor
Aspi01Gene01771	AT3G05950.1	#N/A	63.6437	18.0904	6.13841	0.622541	6.48725	1.8126	7.35582e-54	3.3714	3.48896e-123	6.6744	2.60066e-115	3.2943	1.15937e-175	-	-	-	-	germin-like protein
Aspi01Gene18440	AT4G24040.1	#N/A	2.44082	0.692107	0.62938	0.155087	0.861002	1.8141	5.49355e-07	1.9522	7.19362e-08	3.9771	5.5878e-18	1.5006	1.24905e-07	GO:0003674,GO:0003824,GO:0004553,GO:0004555,GO:0005575,GO:0005623,GO:0005886,GO:0005975,GO:0005984,GO:0005991,GO:0005993,GO:0008150,GO:0008152,GO:0009056,GO:0009311,GO:0009313,GO:0009987,GO:0015927,GO:0016020,GO:0016052,GO:0016787,GO:0016798,GO:0044237,GO:0044238,GO:0044248,GO:0044262,GO:0044275,GO:0044464,GO:0046352,GO:0071704,GO:0071944,GO:1901575	3.2.1.28	ko:K01194	ko00500,ko01100,map00500,map01100	Alpha-trehalose glucohydrolase
Aspi01Gene33352	AT5G54160.1	#N/A	7.50958	2.1203	0.148855	0	1.09421	1.8227	4.15013e-09	5.6707	5.74985e-21	13.0515	5.62754e-14	2.7754	7.12201e-22	-	-	-	-	Belongs to the class I-like SAM-binding methyltransferase superfamily. Cation-independent O- methyltransferase family
Aspi01Gene54723	AT1G15950.1	#N/A	201.615	56.6336	5.18232	5.3444	55.8283	1.8297	5.07691e-262	5.2786	0	5.2363	0	1.8519	0	GO:0003674,GO:0003824,GO:0005575,GO:0005622,GO:0005623,GO:0005737,GO:0005829,GO:0006725,GO:0006950,GO:0007623,GO:0008150,GO:0008152,GO:0009058,GO:0009266,GO:0009409,GO:0009628,GO:0009698,GO:0009699,GO:0009808,GO:0009809,GO:0009987,GO:0016491,GO:0016620,GO:0016621,GO:0016903,GO:0019438,GO:0019748,GO:0042752,GO:0042754,GO:0044237,GO:0044249,GO:0044424,GO:0044444,GO:0044464,GO:0044550,GO:0048511,GO:…	1.2.1.44	ko:K09753	ko00940,ko01100,ko01110,map00940,map01100,map01110	Cinnamoyl-CoA reductase
Aspi01Gene15609	AT4G04480.1	#N/A	23.1682	6.45492	7.82561	2.64752	10.2531	1.8412	1.64707e-41	1.5627	2.55642e-29	3.1277	3.66424e-90	1.1754	6.93089e-31	-	-	-	-	F-box protein At4g22030
Aspi01Gene02775	AT1G04560.1	#N/A	31.3172	8.71901	11.1905	1.02474	15.4618	1.8422	1.61293e-19	1.4813	1.24385e-14	4.9365	1.11228e-51	1.0172	2.35221e-12	-	-	-	-	AWPM-19-like family
Aspi01Gene53363	#N/A	#N/A	9.22674	2.56448	1.24397	0.606791	2.78551	1.8448	4.31427e-14	2.8868	7.21935e-27	3.9286	7.06406e-37	1.727	4.34199e-18	#N/A	#N/A	#N/A	#N/A	#N/A
Aspi01Gene40762	AT4G12690.2	#N/A	7.59546	2.1081	1.94121	3.70014	2.53049	1.8449	2.89103e-13	1.9639	1.68607e-15	1.0362	8.63885e-06	1.585	1.92612e-16	-	-	-	-	Plant protein of unknown function (DUF868)
Aspi01Gene51004	AT1G19020.1	#N/A	37.6545	10.4304	4.95971	7.06325	9.63218	1.8487	1.65738e-11	2.9199	6.19355e-22	2.4117	2.11165e-17	1.967	1.41184e-18	#N/A	#N/A	#N/A	#N/A	#N/A
Aspi01Gene66073	AT4G23690.1	#N/A	7.8692	2.18377	0.885169	0.225108	1.29126	1.849	0.000837199	3.1508	1.6792e-07	5.1651	7.16119e-09	2.6093	1.00891e-07	GO:0003674,GO:0006725,GO:0008150,GO:0008152,GO:0009058,GO:0009698,GO:0009699,GO:0009806,GO:0009807,GO:0009987,GO:0018130,GO:0018904,GO:0018958,GO:0019438,GO:0019748,GO:0030234,GO:0042349,GO:0042537,GO:0044237,GO:0044249,GO:0044281,GO:0044550,GO:0046189,GO:0046483,GO:0050790,GO:0065007,GO:0065009,GO:0071704,GO:0098772,GO:1901360,GO:1901362,GO:1901503,GO:1901576,GO:1901598,GO:1901599,GO:1901615,GO:…	-	-	-	Dirigent proteins impart stereoselectivity on the phenoxy radical-coupling reaction, yielding optically active lignans from two molecules of coniferyl alcohol in the biosynthesis of lignans, flavonolignans, and alkaloids and thus plays a central role in plant secondary metabolism
Aspi01Gene40812	AT3G61260.1	#N/A	32.4732	8.98503	6.90041	3.17357	8.76759	1.8512	4.68964e-35	2.2314	9.73991e-44	3.3547	2.76851e-87	1.8889	1.59487e-56	GO:0003674,GO:0005488,GO:0005575,GO:0005623,GO:0005886,GO:0007154,GO:0007267,GO:0008150,GO:0009987,GO:0016020,GO:0023052,GO:0030246,GO:0031406,GO:0033293,GO:0036094,GO:0043167,GO:0043168,GO:0043177,GO:0044464,GO:0048029,GO:0048032,GO:0071944	-	-	-	Remorin, N-terminal region
Aspi01Gene60501	AT4G20430.1	#N/A	12.4292	3.42358	2.35395	1.98453	3.24405	1.8581	5.31027e-29	2.3979	9.00984e-40	2.6466	3.49512e-54	1.9375	1.73431e-44	GO:0003674,GO:0003824,GO:0004175,GO:0004252,GO:0005575,GO:0005618,GO:0005623,GO:0005911,GO:0006508,GO:0006807,GO:0008150,GO:0008152,GO:0008233,GO:0008236,GO:0009505,GO:0009506,GO:0016787,GO:0017171,GO:0019538,GO:0030054,GO:0030312,GO:0043170,GO:0044238,GO:0044464,GO:0055044,GO:0070011,GO:0071704,GO:0071944,GO:0140096,GO:1901564	-	-	-	Belongs to the peptidase S8 family
Aspi01Gene23262	#N/A	#N/A	18.3929	5.04316	1.95928	0.562654	8.21347	1.8654	4.68576e-18	3.227	3.51071e-39	5.0257	1.00539e-48	1.1627	1.76432e-13	-	-	-	-	-
Aspi01Gene65936	#N/A	#N/A	26.4365	7.24386	7.34536	11.4871	8.04801	1.8655	1.94015e-63	1.8445	3.63929e-43	1.2017	6.26588e-22	1.7151	5.78748e-83	#N/A	#N/A	#N/A	#N/A	#N/A
Aspi01Gene05103	AT5G01750.2	#N/A	348.743	95.3922	80.3416	11.2744	99.1096	1.8679	8.25157e-146	2.1148	1.82906e-109	4.9501	0	1.8143	1.59897e-170	-	-	-	-	LURP-one-related
Aspi01Gene32250	AT3G13790.1	#N/A	4.02472	1.09681	0.263832	0.481698	0.910678	1.8731	1.18348e-09	3.9268	4.63583e-22	3.0607	4.45777e-20	2.1432	1.04968e-15	GO:0003674,GO:0003824,GO:0004553,GO:0004564,GO:0005575,GO:0005618,GO:0005622,GO:0005623,GO:0005737,GO:0005773,GO:0005886,GO:0006950,GO:0006952,GO:0008150,GO:0009605,GO:0009607,GO:0009611,GO:0009620,GO:0009628,GO:0016020,GO:0016787,GO:0016798,GO:0030312,GO:0043207,GO:0043226,GO:0043227,GO:0043229,GO:0043231,GO:0044424,GO:0044444,GO:0044464,GO:0050832,GO:0050896,GO:0051704,GO:0051707,GO:0071944,GO:…	3.2.1.154,3.2.1.26	ko:K01193,ko:K20849	ko00052,ko00500,ko01100,map00052,map00500,map01100	Belongs to the glycosyl hydrolase 32 family
Aspi01Gene19332	AT3G54140.2	#N/A	50.6057	13.6327	3.99055	2.92919	5.79575	1.8902	2.61219e-69	3.6616	5.20687e-151	4.1102	4.03594e-192	3.1255	6.83174e-222	-	-	ko:K14638	-	POT family
Aspi01Gene08446	AT1G02520.3	#N/A	1.86688	0.50009	0.384025	0.101326	0.15406	1.8973	4.94509e-10	2.2767	2.20555e-13	4.2106	5.09631e-23	3.6043	1.1014e-26	-	3.6.3.44	ko:K05658	ko02010,ko04976,ko05206,ko05226,map02010,map04976,map05206,map05226	ABC transporter B family member
Aspi01Gene36102	AT2G42910.1	#N/A	55.6795	14.8042	3.81396	5.20818	20.1147	1.9089	2.13334e-80	3.8649	9.93792e-183	3.4174	1.38239e-166	1.4682	3.31252e-73	-	-	-	-	ribose-phosphate pyrophosphokinase
Aspi01Gene23222	AT3G62110.2	#N/A	22.4729	5.95562	3.66872	0.538868	4.95544	1.9134	1.27579e-41	2.6117	4.3371e-64	5.38	1.86502e-100	2.1804	5.18834e-78	-	-	-	-	Glycosyl hydrolases family 28
Aspi01Gene19041	AT5G13930.1	#N/A	13.346	3.50806	0.331444	2.86961	3.16179	1.9246	2.11563e-27	5.3274	1.61539e-64	2.2168	5.78512e-36	2.0772	1.14987e-45	-	2.3.1.74	ko:K00660	ko00941,ko01100,ko01110,ko04712,map00941,map01100,map01110,map04712	Belongs to the chalcone stilbene synthases family
Aspi01Gene55076	AT2G27080.1	#N/A	35.5231	9.2469	1.68977	1.94009	10.2346	1.9397	8.02465e-42	4.3901	2.86881e-98	4.1937	1.91092e-102	1.7947	1.47151e-48	#N/A	#N/A	#N/A	#N/A	#N/A
Aspi01Gene08329	AT1G08250.1	#N/A	77.3397	20.1284	20.5674	13.3436	29.0482	1.9398	1.32008e-135	1.9077	6.46694e-86	2.5342	2.90415e-158	1.412	4.26749e-117	GO:0003674,GO:0003824,GO:0005575,GO:0005622,GO:0005623,GO:0005737,GO:0005829,GO:0006082,GO:0006520,GO:0006558,GO:0006570,GO:0006571,GO:0006725,GO:0006807,GO:0008150,GO:0008152,GO:0008652,GO:0009058,GO:0009072,GO:0009073,GO:0009094,GO:0009095,GO:0009314,GO:0009416,GO:0009507,GO:0009536,GO:0009628,GO:0009637,GO:0009642,GO:0009645,GO:0009987,GO:0010244,GO:0016053,GO:0016829,GO:0016835,GO:0016836,GO:…	4.2.1.51,4.2.1.91	ko:K05359	ko00400,ko01100,ko01110,ko01130,ko01230,map00400,map01100,map01110,map01130,map01230	Converts the prephenate produced from the shikimate- chorismate pathway into phenylalanine
Aspi01Gene09976	#N/A	#N/A	27.1567	7.03424	3.59179	0.675872	9.31215	1.9464	6.07815e-15	2.917	7.2288e-33	5.341	3.46883e-42	1.544	1.71084e-17	#N/A	#N/A	#N/A	#N/A	#N/A
Aspi01Gene58882	#N/A	#N/A	15.9206	4.11462	3.68726	0.233199	2.44534	1.9502	1.59682e-13	2.1082	7.14163e-19	6.0898	9.47293e-33	2.7018	8.53985e-37	-	-	-	-	-
Aspi01Gene31712	AT1G12480.1	#N/A	1.76746	0.454631	0.211608	0.0558284	0.223081	1.9566	4.70832e-05	3.0621	3.03947e-09	4.9941	1.16463e-11	2.9846	4.35486e-11	GO:0000302,GO:0001101,GO:0003674,GO:0005215,GO:0005216,GO:0005244,GO:0005253,GO:0005488,GO:0005515,GO:0005575,GO:0005623,GO:0005886,GO:0006810,GO:0006811,GO:0006820,GO:0006821,GO:0006873,GO:0006950,GO:0006970,GO:0006979,GO:0008150,GO:0008308,GO:0008509,GO:0009270,GO:0009414,GO:0009415,GO:0009628,GO:0009651,GO:0009719,GO:0009725,GO:0009737,GO:0009987,GO:0010033,GO:0010035,GO:0010037,GO:0010118,GO:…	-	-	-	S-type anion channel
Aspi01Gene10139	AT1G73620.1	#N/A	134.942	34.674	34.5634	2.00655	25.6623	1.9583	8.05328e-151	1.9618	9.0264e-94	6.0699	0	2.394	5.66066e-299	GO:0008150,GO:0009605,GO:0009607,GO:0009617,GO:0009719,GO:0009723,GO:0009725,GO:0010033,GO:0042221,GO:0043207,GO:0050896,GO:0051704,GO:0051707	-	-	-	Thaumatin family
Aspi01Gene22764	AT1G09910.1	#N/A	25.6541	6.57434	10.1068	4.38476	8.57994	1.9621	1.14835e-51	1.3407	1.36564e-26	2.5474	4.31456e-81	1.5796	3.16302e-60	-	4.2.2.23	ko:K18195	-	Rhamnogalacturonate lyase
Aspi01Gene66700	AT4G29840.1	#N/A	2.00122	0.512542	0.165458	0.614123	0.649568	1.9647	2.57932e-06	3.5913	3.86539e-12	1.6997	3.77327e-06	1.6233	5.82734e-07	GO:0003674,GO:0003824,GO:0004795,GO:0005488,GO:0005575,GO:0005622,GO:0005623,GO:0005737,GO:0008144,GO:0016829,GO:0016835,GO:0016838,GO:0019842,GO:0030170,GO:0036094,GO:0043167,GO:0043168,GO:0044424,GO:0044464,GO:0048037,GO:0050662,GO:0070279,GO:0097159,GO:1901363	4.2.3.1	ko:K01733	ko00260,ko00750,ko01100,ko01110,ko01120,ko01230,map00260,map00750,map01100,map01110,map01120,map01230	Threonine synthase
Aspi01Gene69460	AT5G58730.1	#N/A	17.9177	4.57842	6.98588	5.24269	8.67464	1.966	2.40102e-30	1.3559	2.29848e-16	1.7721	4.15274e-22	1.0458	1.09056e-16	GO:0003674,GO:0003824,GO:0006066,GO:0006793,GO:0006796,GO:0008150,GO:0008152,GO:0009058,GO:0009987,GO:0010264,GO:0016301,GO:0016310,GO:0016740,GO:0016772,GO:0016773,GO:0017144,GO:0019140,GO:0019637,GO:0019751,GO:0032958,GO:0033517,GO:0043647,GO:0044237,GO:0044281,GO:0044283,GO:0046165,GO:0046173,GO:0071704,GO:0090407,GO:1901576,GO:1901615,GO:1901617	2.7.1.64	ko:K19517	ko00562,ko01100,map00562,map01100	carbohydrate kinase family protein
Aspi01Gene15664	#N/A	#N/A	33.6036	8.52731	6.61487	2.9194	10.9347	1.9766	2.21881e-34	2.3421	1.48677e-42	3.5251	8.15328e-76	1.6193	1.63634e-38	#N/A	#N/A	#N/A	#N/A	#N/A
Aspi01Gene26204	AT4G01130.1	#N/A	4.76846	1.20445	2.24443	0.801057	1.94067	1.9824	2.3326e-11	1.0841	5.81541e-05	2.5722	1.2971e-19	1.2961	7.36383e-10	GO:0003674,GO:0003824,GO:0004553,GO:0004560,GO:0005575,GO:0005618,GO:0005623,GO:0009505,GO:0015928,GO:0016298,GO:0016787,GO:0016788,GO:0016798,GO:0030312,GO:0044464,GO:0071944	3.2.1.51	ko:K01206	ko00511,map00511	Belongs to the 'GDSL' lipolytic enzyme family
Aspi01Gene35475	AT3G45010.1	#N/A	78.877	19.9005	16.5544	26.0977	33.5737	1.9845	4.62623e-134	2.2492	6.93374e-113	1.5947	2.43482e-66	1.2317	1.2535e-77	GO:0003674,GO:0003824,GO:0004180,GO:0004185,GO:0005575,GO:0005622,GO:0005623,GO:0005737,GO:0005773,GO:0005829,GO:0006508,GO:0006807,GO:0008150,GO:0008152,GO:0008233,GO:0008236,GO:0008238,GO:0009056,GO:0009057,GO:0009987,GO:0016787,GO:0017171,GO:0019538,GO:0030163,GO:0043170,GO:0043226,GO:0043227,GO:0043229,GO:0043231,GO:0044237,GO:0044238,GO:0044248,GO:0044257,GO:0044260,GO:0044265,GO:0044267,GO:…	-	ko:K16298	-	Belongs to the peptidase S10 family
Aspi01Gene14999	AT5G66631.1	#N/A	4.21826	1.06436	1.63035	1.51469	2.0393	1.9854	2.09094e-15	1.3683	8.57968e-09	1.4765	3.38501e-11	1.0477	1.01075e-08	#N/A	#N/A	#N/A	#N/A	#N/A
Aspi01Gene00687	AT1G14590.1	#N/A	40.2903	10.1213	9.81341	2.78702	18.2825	1.9906	3.9559e-83	2.0344	2.36354e-78	3.8524	1.32136e-201	1.1392	1.09099e-52	-	-	-	-	Nucleotide-diphospho-sugar transferase
Aspi01Gene39972	AT1G23820.1	#N/A	48.4748	12.1746	14.8085	19.2294	23.907	1.991	2.11487e-79	1.7077	1.33125e-54	1.3331	1.45726e-34	1.0192	1.90911e-44	GO:0003674,GO:0003824,GO:0004766,GO:0005575,GO:0005623,GO:0005886,GO:0006576,GO:0006595,GO:0006596,GO:0006807,GO:0008150,GO:0008152,GO:0008216,GO:0008295,GO:0009058,GO:0009308,GO:0009309,GO:0009987,GO:0016020,GO:0016740,GO:0016765,GO:0034641,GO:0042401,GO:0044106,GO:0044237,GO:0044249,GO:0044271,GO:0044464,GO:0071704,GO:0071944,GO:0097164,GO:1901564,GO:1901566,GO:1901576	2.5.1.16	ko:K00797	ko00270,ko00330,ko00410,ko00480,ko01100,map00270,map00330,map00410,map00480,map01100	Belongs to the spermidine spermine synthase family
Aspi01Gene27571	AT1G07400.1	#N/A	690.993	173.26	115.357	12.602	318.954	1.9935	1.29171e-272	2.5794	3.1535e-155	5.776	0	1.1146	1.70631e-140	GO:0000302,GO:0006950,GO:0006979,GO:0008150,GO:0009266,GO:0009408,GO:0009628,GO:0009636,GO:0010033,GO:0010035,GO:0010038,GO:0042221,GO:0042493,GO:0042542,GO:0045471,GO:0046677,GO:0046685,GO:0046686,GO:0046688,GO:0050896,GO:0097305,GO:1901700	-	ko:K13993	ko04141,map04141	Belongs to the small heat shock protein (HSP20) family
Aspi01Gene35323	#N/A	#N/A	4.69136	1.17456	0.712629	0.276954	2.2765	1.9969	6.12869e-11	2.7143	7.00723e-18	4.0788	3.47311e-25	1.0425	1.04971e-05	-	-	-	-	Domain of unknown function (DUF4470)
Aspi01Gene01145	AT5G52450.1	#N/A	6.92272	1.72202	2.77994	1.66331	2.74663	2.0043	1.21213e-15	1.3122	1.63905e-08	2.0561	3.15418e-19	1.3321	1.17829e-12	GO:0003674,GO:0005215,GO:0005575,GO:0005622,GO:0005623,GO:0005737,GO:0005773,GO:0005774,GO:0006810,GO:0006855,GO:0008150,GO:0009605,GO:0009607,GO:0009624,GO:0015238,GO:0015893,GO:0016020,GO:0022857,GO:0031090,GO:0042221,GO:0042493,GO:0043207,GO:0043226,GO:0043227,GO:0043229,GO:0043231,GO:0044422,GO:0044424,GO:0044437,GO:0044444,GO:0044446,GO:0044464,GO:0050896,GO:0051179,GO:0051234,GO:0051704,GO:…	-	ko:K03327	-	Belongs to the multi antimicrobial extrusion (MATE) (TC 2.A.66.1) family
Aspi01Gene31136	AT5G10890.2	#N/A	3.21629	0.800396	0.691351	0.0306517	0.788794	2.0064	0.00114652	2.2188	0.000232039	6.8138	1.32008e-06	2.0324	7.50581e-05	#N/A	#N/A	#N/A	#N/A	#N/A
Aspi01Gene41606	#N/A	#N/A	5.51266	1.36714	0.783577	0.203733	2.36121	2.0067	1.76358e-07	2.8099	6.20781e-12	4.7582	2.99491e-17	1.2229	2.58134e-05	#N/A	#N/A	#N/A	#N/A	#N/A
Aspi01Gene24009	AT3G23280.2	#N/A	31.3429	7.78517	9.71516	9.73005	13.3513	2.0072	4.61537e-82	1.6868	6.2083e-50	1.6868	1.72629e-51	1.2305	9.10262e-59	GO:0000151,GO:0003674,GO:0003824,GO:0004842,GO:0005488,GO:0005515,GO:0005575,GO:0005622,GO:0005623,GO:0005634,GO:0005737,GO:0006464,GO:0006807,GO:0008150,GO:0008152,GO:0009987,GO:0016567,GO:0016740,GO:0019538,GO:0019787,GO:0019899,GO:0031625,GO:0032446,GO:0032991,GO:0036211,GO:0043170,GO:0043226,GO:0043227,GO:0043229,GO:0043231,GO:0043412,GO:0044237,GO:0044238,GO:0044260,GO:0044267,GO:0044389,GO:…	-	-	-	E3 ubiquitin-protein ligase
Aspi01Gene52086	AT5G42500.1	#N/A	86.9467	21.5338	11.206	4.5725	32.6933	2.0114	9.34952e-49	2.9533	1.56234e-83	4.2489	8.15677e-103	1.4104	1.6374e-31	-	-	-	-	Dirigent proteins impart stereoselectivity on the phenoxy radical-coupling reaction, yielding optically active lignans from two molecules of coniferyl alcohol in the biosynthesis of lignans, flavonolignans, and alkaloids and thus plays a central role in plant secondary metabolism
Aspi01Gene13801	AT2G43290.1	#N/A	25.4737	6.29698	5.68207	3.32237	9.86204	2.0145	1.14691e-29	2.1613	9.89871e-06	2.9385	5.68897e-54	1.3689	1.29154e-25	-	-	ko:K13448	ko04626,map04626	EF-hand domain
Aspi01Gene05010	AT5G59310.1	#N/A	10016.4	2451.28	396.7	76.9158	1872.47	2.0286	0	4.6549	0	7.0239	0	2.4187	0	-	-	-	-	Plant non-specific lipid-transfer proteins transfer phospholipids as well as galactolipids across membranes. May play a role in wax or cutin deposition in the cell walls of expanding epidermal cells and certain secretory tissues
Aspi01Gene35463	AT3G01470.1	HD-ZIP	14.8608	3.62509	1.66853	0.266361	4.07058	2.0333	1.02533e-29	3.1519	3.06797e-55	5.8009	8.97918e-64	1.8674	4.90014e-40	-	-	-	-	homeobox-leucine zipper protein
Aspi01Gene37813	AT2G30490.1	#N/A	11.4047	2.76626	0.840929	0.0881433	1.7885	2.041	1.17323e-24	3.7564	1.4191e-49	7.0127	1.12542e-32	2.6717	1.57925e-48	-	1.14.13.11	ko:K00487	ko00130,ko00360,ko00940,ko00941,ko00945,ko01100,ko01110,ko01220,map00130,map00360,map00940,map00941,map00945,map01100,map01110,map01220	Belongs to the cytochrome P450 family
Aspi01Gene69999	AT5G17920.2	#N/A	131.092	31.412	47.7722	45.8873	59.3546	2.059	7.35637e-165	1.4532	7.38503e-62	1.5135	2.38102e-57	1.1425	2.91341e-120	GO:0000096,GO:0000097,GO:0003674,GO:0003824,GO:0003871,GO:0005575,GO:0005576,GO:0005622,GO:0005623,GO:0005737,GO:0005829,GO:0006082,GO:0006520,GO:0006555,GO:0006790,GO:0006807,GO:0008150,GO:0008152,GO:0008168,GO:0008172,GO:0008652,GO:0008705,GO:0009058,GO:0009066,GO:0009067,GO:0009086,GO:0009987,GO:0016053,GO:0016740,GO:0016741,GO:0019752,GO:0032259,GO:0042084,GO:0042085,GO:0043436,GO:0044237,GO:…	2.1.1.14	ko:K00549	ko00270,ko00450,ko01100,ko01110,ko01230,map00270,map00450,map01100,map01110,map01230	5-methyltetrahydropteroyltriglutamate--homocysteine methyltransferase
Aspi01Gene53600	#N/A	#N/A	7.49744	1.78967	0.509106	0.14698	1.46375	2.0611	4.51582e-06	3.8708	1.79552e-12	5.7027	1.34369e-11	2.3578	5.81584e-10	-	-	-	-	Protein of unknown function (DUF3455)
Aspi01Gene29086	AT3G13750.1	#N/A	1.93578	0.460554	0.428713	0.250623	0.513151	2.0638	0.000292284	2.1651	0.000160191	2.9315	8.78925e-07	1.9167	0.000349199	GO:0003674,GO:0003824,GO:0004553,GO:0004565,GO:0005575,GO:0005618,GO:0005622,GO:0005623,GO:0005737,GO:0005773,GO:0008150,GO:0009505,GO:0009628,GO:0015925,GO:0016787,GO:0016798,GO:0030312,GO:0043226,GO:0043227,GO:0043229,GO:0043231,GO:0044424,GO:0044444,GO:0044464,GO:0050896,GO:0071944,GO:0080167	-	-	-	Beta-galactosidase
Aspi01Gene08226	AT5G41350.2	#N/A	3.40313	0.803892	0.852773	0.10259	1.69784	2.0799	1.62393e-07	1.9961	1.8936e-07	5.0434	1.57681e-14	1.0039	0.00090992	#N/A	#N/A	#N/A	#N/A	#N/A
Aspi01Gene15494	AT1G63440.1	#N/A	7.69846	1.8083	2.55017	2.73938	2.49133	2.0876	4.28772e-34	1.5908	3.88458e-19	1.4899	1.2348e-20	1.6262	8.57854e-32	GO:0003674,GO:0003824,GO:0005215,GO:0005388,GO:0005575,GO:0005622,GO:0005623,GO:0005886,GO:0005887,GO:0006810,GO:0006811,GO:0006812,GO:0006816,GO:0006950,GO:0008150,GO:0008324,GO:0009636,GO:0010035,GO:0010038,GO:0010273,GO:0015075,GO:0015085,GO:0015318,GO:0015399,GO:0015405,GO:0015662,GO:0016020,GO:0016021,GO:0016462,GO:0016787,GO:0016817,GO:0016818,GO:0016887,GO:0017111,GO:0019829,GO:0022804,GO:…	3.6.3.54	ko:K17686	ko01524,ko04016,map01524,map04016	Copper-transporting ATPase
Aspi01Gene46235	AT5G03610.1	#N/A	39.0621	9.13892	17.5745	0.820206	10.2979	2.0937	1.57319e-62	1.1491	1.15613e-17	5.5732	3.68915e-126	1.9226	2.9895e-81	-	-	-	-	GDSL-like Lipase/Acylhydrolase
Aspi01Gene09676	AT1G74670.1	#N/A	3065.64	716.71	612.631	163.118	805.073	2.0945	0	2.3199	6.86162e-151	4.2313	0	1.9283	0	GO:0001101,GO:0005575,GO:0005576,GO:0008150,GO:0009719,GO:0009725,GO:0009739,GO:0010033,GO:0033993,GO:0042221,GO:0050896,GO:1901700	-	-	-	Gibberellin-regulated protein
Aspi01Gene50802	AT3G14360.1	#N/A	1.18004	0.276395	0.126574	0.0117605	0.116568	2.0948	0.000777854	3.2246	7.89021e-06	6.7482	2.04764e-06	3.3332	4.09239e-07	GO:0005575,GO:0005576,GO:0005615,GO:0044421	-	-	-	Lipase class 3 family protein
Aspi01Gene65112	AT1G42540.2	#N/A	1.87756	0.429296	0.814917	0.119943	0.928034	2.1246	5.09141e-09	1.1999	0.000439443	3.9691	6.13684e-18	1.0169	0.000869024	GO:0001101,GO:0002218,GO:0002252,GO:0002253,GO:0002376,GO:0002682,GO:0002684,GO:0003674,GO:0004888,GO:0005215,GO:0005216,GO:0005261,GO:0005262,GO:0005575,GO:0005623,GO:0005886,GO:0006810,GO:0006811,GO:0006812,GO:0006816,GO:0006950,GO:0006952,GO:0006955,GO:0007154,GO:0007165,GO:0007267,GO:0008066,GO:0008150,GO:0008324,GO:0009605,GO:0009606,GO:0009607,GO:0009611,GO:0009617,GO:0009620,GO:0009628,GO:…	-	ko:K05387	-	Glutamate-gated receptor that probably acts as non- selective cation channel
Aspi01Gene71902	AT1G65295.1	#N/A	57.2948	13.0714	12.8044	8.93138	22.9163	2.1296	6.63654e-44	2.1589	8.06267e-34	2.6809	2.54511e-55	1.3214	1.8741e-31	-	-	-	-	-
Aspi01Gene21914	AT5G66200.1	#N/A	2.83764	0.64657	1.25493	1.07594	1.41069	2.1302	1.90997e-09	1.1742	0.000712231	1.3982	7.33166e-06	1.0085	0.000121777	-	-	-	-	Armadillo beta-catenin repeat family protein
Aspi01Gene18329	AT3G53810.1	#N/A	3.39323	0.772942	0.426146	0.855389	1.29346	2.1311	4.01216e-12	2.9851	2.72529e-19	1.9874	6.99478e-13	1.3896	1.04238e-09	GO:0001101,GO:0005575,GO:0005623,GO:0005886,GO:0006950,GO:0006952,GO:0007275,GO:0008150,GO:0009555,GO:0009605,GO:0009607,GO:0009617,GO:0009719,GO:0009725,GO:0009751,GO:0010033,GO:0014070,GO:0016020,GO:0032501,GO:0032502,GO:0042221,GO:0042493,GO:0042742,GO:0043207,GO:0044464,GO:0046677,GO:0048229,GO:0048856,GO:0050896,GO:0051704,GO:0051707,GO:0071944,GO:0098542,GO:1901700	-	-	-	L-type lectin-domain containing receptor kinase
Aspi01Gene70496	AT5G48150.3	GRAS	28.1089	6.39759	11.2061	8.34371	11.7121	2.1335	3.27447e-64	1.3237	4.79616e-25	1.7515	3.75903e-41	1.2624	1.41192e-42	GO:0003674,GO:0003676,GO:0003677,GO:0003700,GO:0005488,GO:0005575,GO:0005622,GO:0005623,GO:0005634,GO:0005737,GO:0006355,GO:0007154,GO:0007165,GO:0007275,GO:0007602,GO:0008150,GO:0009314,GO:0009416,GO:0009581,GO:0009582,GO:0009583,GO:0009585,GO:0009605,GO:0009628,GO:0009639,GO:0009640,GO:0009791,GO:0009889,GO:0009987,GO:0010017,GO:0010468,GO:0010556,GO:0019219,GO:0019222,GO:0023052,GO:0031323,GO:…	-	-	-	Belongs to the GRAS family
Aspi01Gene71843	AT5G58010.1	bHLH	26.8047	6.06895	1.25824	0.930608	7.2289	2.141	1.24726e-65	4.409	1.67307e-130	4.8473	8.32878e-25	1.8898	2.90084e-82	-	-	-	-	Transcription factor
Aspi01Gene22958	AT3G11760.1	#N/A	29.1293	6.57025	4.8294	10.1597	14.1663	2.1464	1.38926e-85	2.5892	5.89384e-95	1.5188	4.27158e-47	1.0393	1.14645e-43	-	-	-	-	expressed protein
Aspi01Gene56273	AT1G79670.1	#N/A	1.6204	0.363695	0.0453128	0.00925936	0.222344	2.1483	3.14573e-06	5.137	1.01651e-10	7.552	2.45825e-08	2.8609	1.24749e-09	-	-	-	-	Wall-associated receptor kinase
Aspi01Gene33061	AT2G48130.2	#N/A	360.047	80.7656	76.5173	3.84007	122.076	2.1541	3.56825e-215	2.2311	1.79353e-84	6.5498	1.05483e-79	1.5597	5.67299e-129	GO:0003674,GO:0005488,GO:0005575,GO:0005623,GO:0005886,GO:0006810,GO:0006869,GO:0007275,GO:0008150,GO:0008289,GO:0010876,GO:0016020,GO:0031224,GO:0031225,GO:0031226,GO:0032501,GO:0032502,GO:0033036,GO:0042335,GO:0044425,GO:0044459,GO:0044464,GO:0046658,GO:0048856,GO:0051179,GO:0051234,GO:0071702,GO:0071944	-	-	-	Non-specific lipid transfer protein GPI-anchored
Aspi01Gene50690	AT2G46950.1	#N/A	4.40427	0.981445	0.849229	0.686181	0.684759	2.1616	4.33181e-11	2.3707	1.13861e-12	2.6836	1.21439e-16	2.6836	4.94402e-20	GO:0001101,GO:0003674,GO:0003824,GO:0004497,GO:0006950,GO:0006970,GO:0008150,GO:0008152,GO:0009628,GO:0009651,GO:0009719,GO:0009725,GO:0009737,GO:0010033,GO:0016491,GO:0033993,GO:0042221,GO:0050896,GO:0055114,GO:0097305,GO:1901700	-	ko:K20660	-	iron ion binding
Aspi01Gene53099	AT2G31210.1	bHLH	3.30676	0.73773	0.668728	0.0781447	1.37596	2.1637	1.20765e-08	2.3016	2.591e-09	5.3782	5.37049e-15	1.2627	1.68494e-05	GO:0000003,GO:0003006,GO:0003674,GO:0003700,GO:0005575,GO:0005622,GO:0005623,GO:0005634,GO:0006355,GO:0007275,GO:0008150,GO:0009555,GO:0009791,GO:0009889,GO:0009908,GO:0009987,GO:0010468,GO:0010556,GO:0010941,GO:0010942,GO:0016043,GO:0019219,GO:0019222,GO:0022414,GO:0031323,GO:0031326,GO:0032501,GO:0032502,GO:0033036,GO:0033037,GO:0042545,GO:0043067,GO:0043068,GO:0043226,GO:0043227,GO:0043229,GO:…	-	-	-	Transcription factor
Aspi01Gene35324	#N/A	#N/A	3.34496	0.741494	0.464073	0.296377	1.62305	2.172	1.9962e-10	2.8501	2.56809e-15	3.4986	1.4508e-19	1.0427	1.86659e-05	-	-	-	-	Domain of unknown function (DUF4470)
Aspi01Gene35776	AT2G03200.1	#N/A	4.59031	1.00708	1.96593	0.686995	1.23619	2.1838	2.03506e-10	1.2203	0.000191212	2.7393	1.36111e-15	1.8923	6.58919e-12	-	3.4.23.25	ko:K01381	ko04138,map04138	Belongs to the peptidase A1 family
Aspi01Gene39081	#N/A	#N/A	1.39861	0.305765	0.422752	0.0476792	0.58702	2.1945	4.73593e-06	1.7276	9.62303e-05	4.8516	2.30229e-11	1.2513	0.000380783	#N/A	#N/A	#N/A	#N/A	#N/A
Aspi01Gene40811	AT4G23160.2	#N/A	4.75549	1.02554	1.42605	0.0917807	2.29937	2.2102	2.05705e-11	1.7322	3.27302e-07	5.6812	2.45248e-19	1.0476	1.78914e-05	-	-	-	-	Reverse transcriptase (RNA-dependent DNA polymerase)
Aspi01Gene38014	AT5G35750.1	#N/A	3.0002	0.644737	0.640727	0.420709	1.3096	2.2157	2.63079e-14	2.2246	1.48854e-15	2.8344	1.99366e-20	1.1958	1.67448e-08	-	-	-	-	His Kinase A (phospho-acceptor) domain
Aspi01Gene45779	AT4G18830.1	#N/A	0.965407	0.208853	0.121275	0.279592	0.356413	2.2163	0.00381118	3.0026	5.26793e-05	1.7892	0.00354357	1.4387	0.00802986	GO:0001558,GO:0005575,GO:0005622,GO:0005623,GO:0005634,GO:0005730,GO:0005856,GO:0006355,GO:0008150,GO:0009889,GO:0009890,GO:0009892,GO:0010468,GO:0010556,GO:0010558,GO:0010605,GO:0010629,GO:0019219,GO:0019222,GO:0022603,GO:0022604,GO:0031323,GO:0031324,GO:0031326,GO:0031327,GO:0031974,GO:0031981,GO:0040008,GO:0043226,GO:0043227,GO:0043228,GO:0043229,GO:0043231,GO:0043232,GO:0043233,GO:0044422,GO:…	-	-	-	transcription repressor
Aspi01Gene55143	AT3G27020.1	#N/A	27.5991	5.88952	2.88491	4.30326	9.87954	2.226	1.09329e-77	3.2546	1.46239e-116	2.68	4.01917e-98	1.4817	5.61348e-62	-	-	-	-	metal-nicotianamine transporter YSL6
Aspi01Gene14282	AT1G52150.1	HD-ZIP	52.1602	11.0902	8.01266	5.74776	23.7641	2.2314	2.30261e-174	2.6993	7.25312e-170	3.1809	8.1342e-232	1.1335	8.49222e-61	GO:0001067,GO:0003002,GO:0003674,GO:0003676,GO:0003677,GO:0003700,GO:0005488,GO:0005575,GO:0005622,GO:0005623,GO:0005634,GO:0006355,GO:0007275,GO:0007389,GO:0008150,GO:0009653,GO:0009798,GO:0009799,GO:0009855,GO:0009888,GO:0009889,GO:0009933,GO:0009943,GO:0009944,GO:0009955,GO:0009956,GO:0009987,GO:0010014,GO:0010051,GO:0010087,GO:0010089,GO:0010468,GO:0010556,GO:0019219,GO:0019222,GO:0030154,GO:…	-	ko:K09338	-	Homeobox-leucine zipper protein
Aspi01Gene17184	AT3G14920.1	#N/A	6.7726	1.43988	1.88366	0.815236	2.16697	2.2319	3.4876e-20	1.8424	5.00609e-15	3.0534	5.38483e-33	1.6439	2.59315e-19	-	-	-	-	peptide-N(4)-(N-acetyl-beta- glucosaminyl)asparagine amidase
Aspi01Gene11293	AT4G34860.2	#N/A	26.8198	5.70008	7.95037	12.1306	10.9288	2.232	2.72075e-83	1.7513	2.11603e-42	1.1438	2.2049e-25	1.2947	8.8528e-55	-	-	-	-	Alkaline neutral invertase
Aspi01Gene55700	AT5G10750.1	#N/A	27.6009	5.8362	7.27054	6.18768	9.1575	2.2395	4.26291e-45	1.9213	1.14869e-33	2.1563	2.2641e-41	1.5911	3.44913e-39	-	-	-	-	Protein ENHANCED DISEASE RESISTANCE 2-like
Aspi01Gene11144	AT5G55630.2	#N/A	1.47775	0.310712	0.272197	0.101781	0.377357	2.2402	0.000496915	2.4299	0.000261687	3.8893	7.65061e-07	1.965	0.000218699	GO:0000325,GO:0003674,GO:0005215,GO:0005216,GO:0005242,GO:0005244,GO:0005249,GO:0005261,GO:0005267,GO:0005575,GO:0005622,GO:0005623,GO:0005737,GO:0005773,GO:0005774,GO:0005886,GO:0005887,GO:0006810,GO:0006811,GO:0006812,GO:0006813,GO:0006873,GO:0006875,GO:0008150,GO:0008324,GO:0009705,GO:0009987,GO:0015075,GO:0015077,GO:0015079,GO:0015267,GO:0015276,GO:0015318,GO:0015672,GO:0016020,GO:0016021,GO:…	-	ko:K05389	-	Potassium channel
Aspi01Gene07563	AT5G33406.1	#N/A	4.66489	0.98403	0.628726	0.605201	1.87428	2.242	1.58359e-11	2.8865	1.87515e-15	2.9486	6.5503e-19	1.3142	1.43793e-07	-	-	-	-	Encoded by
Aspi01Gene11704	AT2G15580.1	#N/A	7.99472	1.6864	0.628995	0.918439	3.11735	2.242	1.8246e-10	3.6627	9.01667e-18	3.1273	3.1867e-17	1.3592	5.66314e-07	-	2.3.2.27	ko:K11982	-	RING-like zinc finger
Aspi01Gene25586	AT5G55090.1	#N/A	7.8443	1.65169	1.43168	2.31789	2.97847	2.246	1.07193e-20	2.4516	1.9068e-23	1.7575	9.96126e-17	1.396	2.60981e-14	-	-	ko:K20716	ko04016,map04016	belongs to the protein kinase superfamily
Aspi01Gene05824	AT3G60720.3	#N/A	45.2516	9.51914	2.17392	1.28187	19.3472	2.2479	1.29585e-27	4.3786	7.43476e-56	5.1461	3.79207e-22	1.2252	6.64785e-18	#N/A	#N/A	#N/A	#N/A	#N/A
Aspi01Gene48604	AT1G53540.1	#N/A	528.118	110.969	111.793	9.93193	256.63	2.2484	0	2.2368	8.3318e-158	5.7324	0	1.0405	7.19267e-133	GO:0006950,GO:0008150,GO:0009266,GO:0009408,GO:0009628,GO:0009987,GO:0016043,GO:0022607,GO:0043933,GO:0044085,GO:0050896,GO:0051259,GO:0065003,GO:0071840	-	ko:K13993	ko04141,map04141	kDa class I heat shock
Aspi01Gene03939	AT1G32100.1	#N/A	1.67492	0.345315	0	0.0540315	0.233258	2.2742	0.000416801	10.9537	9.49166e-08	4.9688	1.99431e-06	2.8417	3.46573e-06	GO:0003674,GO:0003824,GO:0005575,GO:0005911,GO:0006725,GO:0008150,GO:0008152,GO:0009058,GO:0009506,GO:0009698,GO:0009699,GO:0009806,GO:0009807,GO:0009987,GO:0010283,GO:0016491,GO:0016627,GO:0016628,GO:0019438,GO:0019748,GO:0030054,GO:0044237,GO:0044249,GO:0044550,GO:0055044,GO:0055114,GO:0071704,GO:1901360,GO:1901362,GO:1901576	1.23.1.1,1.23.1.2,1.23.1.3,1.23.1.4	ko:K21568	-	reductase
Aspi01Gene17669	AT5G55960.1	#N/A	2.82959	0.5771	1.052	0.505833	1.03522	2.2901	3.63735e-13	1.4227	2.22929e-07	2.4809	6.07378e-18	1.4492	3.2201e-10	-	-	-	-	Transmembrane protein 245-like
Aspi01Gene54856	AT1G69690.1	TCP	33.9359	6.88227	13.0187	16.2354	10.2705	2.2996	1.54785e-75	1.3791	4.64064e-27	1.0629	3.93243e-10	1.7236	6.07812e-67	-	-	-	-	TCP family transcription factor
Aspi01Gene64541	AT4G17770.2	#N/A	5.11688	1.02846	0.881578	0.354608	2.55046	2.3127	1.27948e-23	2.5334	2.42523e-28	3.8494	2.13972e-44	1.0038	7.24575e-10	GO:0003674,GO:0003824,GO:0003825,GO:0004805,GO:0005575,GO:0005622,GO:0005623,GO:0005737,GO:0005975,GO:0005984,GO:0005991,GO:0005992,GO:0006793,GO:0006796,GO:0006950,GO:0008150,GO:0008152,GO:0008194,GO:0009058,GO:0009311,GO:0009312,GO:0009987,GO:0016051,GO:0016311,GO:0016740,GO:0016757,GO:0016758,GO:0016787,GO:0016788,GO:0016791,GO:0019203,GO:0033554,GO:0034637,GO:0035251,GO:0042578,GO:0044237,GO:…	2.4.1.15,3.1.3.12	ko:K16055	ko00500,ko01100,map00500,map01100	Alpha,alpha-trehalose-phosphate synthase (UDP-forming)
Aspi01Gene18328	AT3G53810.1	#N/A	4.62842	0.929094	0.959688	1.00126	1.66112	2.3137	6.2323e-15	2.2673	4.10925e-15	2.2082	6.2485e-18	1.4772	1.36672e-12	GO:0001101,GO:0005575,GO:0005623,GO:0005886,GO:0006950,GO:0006952,GO:0007275,GO:0008150,GO:0009555,GO:0009605,GO:0009607,GO:0009617,GO:0009719,GO:0009725,GO:0009751,GO:0010033,GO:0014070,GO:0016020,GO:0032501,GO:0032502,GO:0042221,GO:0042493,GO:0042742,GO:0043207,GO:0044464,GO:0046677,GO:0048229,GO:0048856,GO:0050896,GO:0051704,GO:0051707,GO:0071944,GO:0098542,GO:1901700	-	-	-	L-type lectin-domain containing receptor kinase
Aspi01Gene07930	AT5G54860.1	#N/A	10.8975	2.18272	2.19468	3.81775	4.09432	2.3179	7.54093e-35	2.3089	3.05262e-35	1.5124	2.55586e-19	1.4114	6.71561e-27	-	-	-	-	Folate-Biopterin Transporter
Aspi01Gene70846	AT1G01540.2	#N/A	2.2279	0.44568	0.532019	0.550363	0.925554	2.3191	2.49292e-13	2.0623	7.00682e-12	2.015	2.92103e-13	1.2669	7.21878e-08	GO:0003674,GO:0003824,GO:0004672,GO:0004674,GO:0004675,GO:0004888,GO:0005575,GO:0005623,GO:0005886,GO:0006464,GO:0006468,GO:0006793,GO:0006796,GO:0006807,GO:0007154,GO:0007165,GO:0007166,GO:0007167,GO:0007178,GO:0008150,GO:0008152,GO:0009987,GO:0016020,GO:0016301,GO:0016310,GO:0016740,GO:0016772,GO:0016773,GO:0019199,GO:0019538,GO:0023052,GO:0036211,GO:0038023,GO:0043170,GO:0043412,GO:0044237,GO:…	2.7.11.1	ko:K04733	ko04010,ko04064,ko04620,ko04621,ko04624,ko04722,ko05133,ko05140,ko05142,ko05145,ko05152,ko05162,ko05164,map04010,map04064,map04620,map04621,map04624,map04722,map05133,map05140,map05142,map05145,map05152,map05162,map05164	belongs to the protein kinase superfamily
Aspi01Gene01992	AT5G60760.1	#N/A	4.58545	0.914876	1.7916	1.84462	1.88778	2.3256	2.61548e-07	1.3531	0.00465968	1.3105	0.00139699	1.2779	0.000152956	GO:0006066,GO:0006793,GO:0006796,GO:0008150,GO:0008152,GO:0009058,GO:0009987,GO:0010264,GO:0017144,GO:0019637,GO:0019751,GO:0032958,GO:0033517,GO:0043647,GO:0044237,GO:0044281,GO:0044283,GO:0046165,GO:0046173,GO:0071704,GO:0090407,GO:1901576,GO:1901615,GO:1901617	-	ko:K05715	-	protein DDB_G0273453 DDB_G0273565-like
Aspi01Gene22547	AT1G08500.1	#N/A	26.9101	5.35303	8.20361	2.11365	12.9123	2.3271	1.43447e-31	1.7105	2.79351e-20	3.669	9.02039e-56	1.0591	8.64618e-14	-	-	-	-	Plastocyanin-like domain
Aspi01Gene43073	AT4G24690.1	#N/A	10.8241	2.13802	0.721794	0.822893	2.09644	2.3384	1.31459e-19	3.9023	9.37021e-33	3.7154	2.58504e-34	2.3676	1.93781e-26	GO:0003674,GO:0005488,GO:0005515,GO:0005575,GO:0005622,GO:0005623,GO:0005737,GO:0005768,GO:0005770,GO:0005773,GO:0005829,GO:0006914,GO:0008150,GO:0008152,GO:0009056,GO:0009987,GO:0012505,GO:0016043,GO:0016236,GO:0022607,GO:0031410,GO:0031982,GO:0032182,GO:0034622,GO:0043130,GO:0043226,GO:0043227,GO:0043229,GO:0043231,GO:0043933,GO:0044085,GO:0044237,GO:0044248,GO:0044424,GO:0044444,GO:0044464,GO:…	-	ko:K17987	ko04137,map04137	ubiquitin binding
Aspi01Gene68629	AT1G04560.1	#N/A	220.616	43.3677	53.6335	23.9327	39.4036	2.3446	7.10591e-247	2.0371	8.88748e-108	3.2036	4.39548e-241	2.4845	0	-	-	-	-	AWPM-19-like family
Aspi01Gene71165	AT5G22790.1	#N/A	76.4133	15.0067	21.0232	12.5439	33.5472	2.3459	2.86222e-184	1.8587	3.11238e-83	2.606	6.24327e-165	1.1869	7.11118e-89	-	-	-	-	multicellular organism development
Aspi01Gene00829	#N/A	#N/A	3.53308	0.691449	0.450118	1.37941	0.879926	2.3487	1.01184e-11	2.9731	1.49297e-15	1.3555	4.46665e-06	2.0047	6.37663e-13	#N/A	#N/A	#N/A	#N/A	#N/A
Aspi01Gene63487	AT3G13750.1	#N/A	5.1338	0.999864	0.866146	0.366792	1.09236	2.3586	2.35864e-25	2.5642	1.80085e-22	3.802	5.24528e-44	2.2324	9.40669e-33	GO:0003674,GO:0003824,GO:0004553,GO:0004565,GO:0005575,GO:0005618,GO:0005622,GO:0005623,GO:0005737,GO:0005773,GO:0005911,GO:0009505,GO:0009506,GO:0015925,GO:0016787,GO:0016798,GO:0030054,GO:0030312,GO:0043226,GO:0043227,GO:0043229,GO:0043231,GO:0044424,GO:0044444,GO:0044464,GO:0055044,GO:0071944	-	-	-	beta-galactosidase
Aspi01Gene61015	#N/A	#N/A	5.92099	1.14121	0.123027	0.786357	1.71829	2.3725	4.03214e-10	5.5881	1.31625e-15	2.9112	1.75541e-14	1.7862	8.44807e-10	#N/A	#N/A	#N/A	#N/A	#N/A
Aspi01Gene40501	AT2G31020.1	#N/A	3.16103	0.606897	1.49281	0.865788	1.32998	2.3794	9.16132e-11	1.0794	0.00282384	1.8673	5.50651e-08	1.2489	3.02672e-06	-	-	ko:K20456	-	Oxysterol-binding protein-related protein
Aspi01Gene56101	#N/A	#N/A	7.36398	1.4051	1.55887	1.85727	3.03699	2.3831	2.23975e-10	2.2348	3.36606e-10	1.9886	8.68582e-09	1.2774	3.29582e-06	#N/A	#N/A	#N/A	#N/A	#N/A
Aspi01Gene60687	AT1G53860.2	#N/A	7.99195	1.52658	0.00682083	0	2.38668	2.386	3.44983e-39	10.2584	5.68537e-16	14.5803	4.68765e-19	1.7427	2.99764e-36	-	-	-	-	Remorin, C-terminal region
Aspi01Gene28791	AT2G21890.1	#N/A	785.841	149.16	76.7209	16.5199	200.831	2.3951	0	3.3534	0	5.5712	0	1.9676	0	GO:0003674,GO:0003824,GO:0005575,GO:0005622,GO:0005623,GO:0005737,GO:0005829,GO:0006725,GO:0008150,GO:0008152,GO:0009058,GO:0009628,GO:0009698,GO:0009699,GO:0009808,GO:0009809,GO:0009987,GO:0016491,GO:0016614,GO:0016616,GO:0019438,GO:0019748,GO:0044237,GO:0044249,GO:0044424,GO:0044444,GO:0044464,GO:0044550,GO:0045551,GO:0050896,GO:0055114,GO:0071704,GO:0080167,GO:1901360,GO:1901362,GO:1901576	1.1.1.195	ko:K00083	ko00940,ko01100,ko01110,map00940,map01100,map01110	Cinnamyl alcohol dehydrogenase
Aspi01Gene70268	AT2G01170.1	#N/A	3.79536	0.716646	0.176325	0.0946091	0.924349	2.4003	1.10557e-12	4.4303	6.67968e-22	5.3389	5.29131e-21	2.0348	5.2131e-14	GO:0003333,GO:0003674,GO:0005215,GO:0005342,GO:0005575,GO:0005623,GO:0005886,GO:0005887,GO:0006810,GO:0006811,GO:0006820,GO:0006865,GO:0008150,GO:0008509,GO:0008514,GO:0015075,GO:0015171,GO:0015179,GO:0015291,GO:0015297,GO:0015318,GO:0015711,GO:0015807,GO:0015849,GO:0016020,GO:0016021,GO:0022804,GO:0022857,GO:0031224,GO:0031226,GO:0034220,GO:0044425,GO:0044459,GO:0044464,GO:0046942,GO:0046943,GO:…	-	-	-	Amino-acid permease
Aspi01Gene27575	AT4G08980.3	#N/A	1.51315	0.288844	0.082663	0.0838771	0.0836273	2.4081	0.00667947	4.1825	0.000796972	4.1825	0.000376454	4.1825	0.00021669	#N/A	#N/A	#N/A	#N/A	#N/A
Aspi01Gene01481	AT5G52790.4	#N/A	2.72803	0.511044	0.447586	0.425549	1.11532	2.4207	2.86984e-06	2.609	9.4397e-09	2.6874	1.4304e-09	1.2899	0.00023173	GO:0005575,GO:0005623,GO:0005886,GO:0016020,GO:0044464,GO:0071944	-	ko:K16302	-	DUF21 domain-containing protein
Aspi01Gene41697	AT3G46670.1	#N/A	3.25715	0.60273	0.730878	0.604807	1.11506	2.433	2.95122e-07	2.1512	2.66506e-07	2.4217	2.25381e-09	1.5477	4.308e-06	GO:0000003,GO:0001101,GO:0002239,GO:0003006,GO:0003674,GO:0003824,GO:0005575,GO:0005622,GO:0005623,GO:0005737,GO:0005829,GO:0006725,GO:0006807,GO:0006950,GO:0006952,GO:0007154,GO:0007165,GO:0007275,GO:0007568,GO:0008150,GO:0008152,GO:0008194,GO:0009308,GO:0009414,GO:0009415,GO:0009605,GO:0009607,GO:0009628,GO:0009690,GO:0009719,GO:0009725,GO:0009737,GO:0009738,GO:0009755,GO:0009791,GO:0009894,GO:…	2.3.2.27,2.4.1.202	ko:K11982,ko:K13227,ko:K13493	ko00402,ko00908,ko01110,map00402,map00908,map01110	UDP-glucoronosyl and UDP-glucosyl transferase
Aspi01Gene35024	#N/A	#N/A	5.41228	1.00185	0.100788	0.101922	0.866402	2.4338	5.09974e-12	5.7443	9.71658e-17	5.7443	2.87839e-17	2.6435	2.16946e-17	-	-	-	-	Belongs to the glycosyl hydrolase 18 family
Aspi01Gene70468	AT3G57040.1	#N/A	29.8676	5.49677	3.6505	8.86937	13.0712	2.4402	5.37413e-63	3.0289	3.54064e-77	1.7509	2.23881e-35	1.1917	2.58351e-31	-	-	ko:K14492	ko04075,map04075	two-component response regulator
Aspi01Gene70462	AT1G04920.1	#N/A	0.983104	0.179906	0.0358655	0.133818	0.339745	2.449	6.31924e-06	4.8018	1.2926e-09	2.8717	2.16955e-08	1.5314	0.000146946	GO:0003674,GO:0003824,GO:0005575,GO:0005622,GO:0005623,GO:0005737,GO:0005794,GO:0008194,GO:0012505,GO:0016740,GO:0016757,GO:0016758,GO:0035251,GO:0043226,GO:0043227,GO:0043229,GO:0043231,GO:0044424,GO:0044444,GO:0044464,GO:0046524,GO:0046527	2.4.1.14	ko:K00696	ko00500,ko01100,map00500,map01100	Belongs to the glycosyltransferase 1 family
Aspi01Gene08439	#N/A	#N/A	0.568993	0.105261	0.01793	0.0183593	0.0727816	2.4504	0.00359428	5.0553	0.000199841	4.9398	0.000148954	2.9678	0.00020969	#N/A	#N/A	#N/A	#N/A	#N/A
Aspi01Gene58562	#N/A	#N/A	199.429	35.8867	89.3082	51.7533	78.616	2.4722	4.62304e-209	1.1558	7.68208e-27	1.9453	6.37067e-63	1.3423	2.00218e-95	#N/A	#N/A	#N/A	#N/A	#N/A
Aspi01Gene00702	#N/A	#N/A	140.541	25.2448	4.18872	4.53184	24.6377	2.4747	1.52046e-270	5.0654	0	4.953	0	2.5114	0	-	3.1.1.17	ko:K01053	ko00030,ko00053,ko00930,ko01100,ko01110,ko01120,ko01130,ko01200,ko01220,map00030,map00053,map00930,map01100,map01110,map01120,map01130,map01200,map01220	SMP-30/Gluconolaconase/LRE-like region
Aspi01Gene29100	AT1G59940.1	#N/A	51.5072	9.25186	12.5522	9.45619	25.496	2.4748	1.11491e-118	2.0336	1.5599e-59	2.4447	3.7412e-103	1.0139	1.06613e-40	-	-	ko:K14492	ko04075,map04075	two-component response regulator
Aspi01Gene51099	AT5G65760.1	#N/A	25.3657	4.53989	12.2231	8.96184	10.3842	2.4803	5.94568e-80	1.0502	1.99689e-14	1.5001	6.66399e-29	1.2878	9.65461e-40	GO:0001525,GO:0001568,GO:0001944,GO:0003008,GO:0003013,GO:0003073,GO:0003085,GO:0003674,GO:0003824,GO:0004177,GO:0006508,GO:0006807,GO:0006950,GO:0007275,GO:0008015,GO:0008150,GO:0008152,GO:0008217,GO:0008233,GO:0008238,GO:0008239,GO:0009611,GO:0009653,GO:0010594,GO:0010632,GO:0016787,GO:0019538,GO:0030334,GO:0032501,GO:0032502,GO:0032879,GO:0035239,GO:0035295,GO:0040012,GO:0042060,GO:0043170,GO:…	3.4.16.2	ko:K01285	ko04614,ko04974,map04614,map04974	Lysosomal Pro-X
Aspi01Gene44142	#N/A	#N/A	7.15994	1.27235	0.622495	0.208897	2.51191	2.4884	1.39883e-10	3.5133	2.91488e-13	5.1067	4.32619e-18	1.5112	7.1519e-08	#N/A	#N/A	#N/A	#N/A	#N/A
Aspi01Gene01668	AT1G79530.1	#N/A	13.6917	2.43061	2.22828	3.96074	6.03621	2.4914	2.32847e-40	2.6164	8.02718e-41	1.7882	1.5715e-26	1.1808	9.35159e-19	GO:0000003,GO:0003006,GO:0003674,GO:0003824,GO:0004365,GO:0005488,GO:0005507,GO:0005575,GO:0005622,GO:0005623,GO:0005737,GO:0005975,GO:0007275,GO:0008150,GO:0008152,GO:0008270,GO:0009536,GO:0009555,GO:0009719,GO:0009725,GO:0009735,GO:0009791,GO:0009908,GO:0010033,GO:0016020,GO:0016491,GO:0016620,GO:0016903,GO:0022414,GO:0022622,GO:0032501,GO:0032502,GO:0042221,GO:0042592,GO:0043167,GO:0043169,GO:…	1.2.1.12	ko:K00134	ko00010,ko00710,ko01100,ko01110,ko01120,ko01130,ko01200,ko01230,ko04066,ko05010,map00010,map00710,map01100,map01110,map01120,map01130,map01200,map01230,map04066,map05010	Belongs to the glyceraldehyde-3-phosphate dehydrogenase family
Aspi01Gene43478	AT1G05835.1	#N/A	16.1804	2.87026	0.464114	0.208711	6.21106	2.4928	1.65871e-22	5.1047	2.15259e-34	6.2778	2.09996e-28	1.3803	2.45308e-14	#N/A	#N/A	#N/A	#N/A	#N/A
Aspi01Gene13004	AT1G70770.1	#N/A	24.7473	4.38565	7.61918	10.3136	11.9724	2.4942	1.63791e-104	1.6965	1.807e-37	1.2619	1.85205e-27	1.047	9.7143e-39	-	-	-	-	TMEM214, C-terminal, caspase 4 activator
Aspi01Gene52075	AT4G23420.3	#N/A	2.64593	0.462366	0	0	0.952627	2.5132	1.96405e-07	11.8124	3.80881e-10	11.8124	2.73335e-10	1.4719	6.7883e-05	-	1.1.1.300	ko:K11153,ko:K19329	ko00830,ko01100,map00830,map01100	Belongs to the short-chain dehydrogenases reductases (SDR) family
Aspi01Gene11793	AT4G34050.1	#N/A	4.87071	0.847723	0.0307597	0.20847	0.686627	2.5202	6.61521e-17	7.2946	1.32252e-15	4.5425	1.99308e-28	2.8249	2.47117e-26	#N/A	#N/A	#N/A	#N/A	#N/A
Aspi01Gene50924	AT4G02050.2	#N/A	20.6984	3.59708	1.4818	2.65042	6.75506	2.5218	1.84665e-65	3.8002	1.88187e-98	2.9638	6.03321e-84	1.6151	1.79168e-50	GO:0003674,GO:0005215,GO:0005351,GO:0005355,GO:0005402,GO:0005575,GO:0005623,GO:0005886,GO:0006810,GO:0006811,GO:0006812,GO:0008150,GO:0008324,GO:0008643,GO:0008645,GO:0012505,GO:0015075,GO:0015077,GO:0015078,GO:0015144,GO:0015145,GO:0015146,GO:0015149,GO:0015291,GO:0015293,GO:0015294,GO:0015295,GO:0015318,GO:0015672,GO:0015749,GO:0015750,GO:0015751,GO:0016020,GO:0022804,GO:0022857,GO:0022890,GO:…	-	-	-	Belongs to the major facilitator superfamily. Sugar transporter (TC 2.A.1.1) family
Aspi01Gene42666	AT4G10850.1	#N/A	5.83779	1.013	0.0692506	0.0699676	1.12039	2.5253	1.62713e-13	6.4128	4.17091e-15	6.4128	2.31962e-15	2.3842	1.10374e-16	GO:0003674,GO:0005215,GO:0005575,GO:0005622,GO:0005623,GO:0005737,GO:0005886,GO:0005887,GO:0006810,GO:0008150,GO:0008643,GO:0009507,GO:0009536,GO:0009987,GO:0015144,GO:0016020,GO:0016021,GO:0016043,GO:0022607,GO:0022857,GO:0031224,GO:0031226,GO:0034219,GO:0043226,GO:0043227,GO:0043229,GO:0043231,GO:0043933,GO:0044085,GO:0044424,GO:0044425,GO:0044444,GO:0044459,GO:0044464,GO:0051119,GO:0051179,GO:…	-	ko:K15382	-	Mediates both low-affinity uptake and efflux of sugar across the membrane
Aspi01Gene65394	AT1G74390.2	#N/A	2.13542	0.368963	0.957696	0.100096	1.03662	2.5295	2.98521e-07	1.1541	0.00961269	4.4245	1.6495e-12	1.0431	0.00246403	GO:0003674,GO:0003824,GO:0004518,GO:0004527,GO:0005575,GO:0005618,GO:0005622,GO:0005623,GO:0005737,GO:0005829,GO:0005886,GO:0006139,GO:0006725,GO:0006807,GO:0006950,GO:0006974,GO:0008150,GO:0008152,GO:0008408,GO:0009380,GO:0009987,GO:0016020,GO:0016787,GO:0016788,GO:0030312,GO:0032991,GO:0033554,GO:0034641,GO:0043170,GO:0044237,GO:0044238,GO:0044424,GO:0044444,GO:0044464,GO:0046483,GO:0050896,GO:…	-	-	-	exonuclease
Aspi01Gene08891	AT1G07440.1	#N/A	2.1451	0.370434	0.155886	0.158136	0.295429	2.5298	3.76788e-05	3.7929	5.38539e-07	3.7643	1.79748e-07	2.8669	5.04636e-07	GO:0002213,GO:0003674,GO:0003824,GO:0004022,GO:0006950,GO:0006952,GO:0007568,GO:0008150,GO:0008152,GO:0016491,GO:0016614,GO:0016616,GO:0032502,GO:0050896,GO:0055114	1.1.1.206	ko:K08081	ko00960,ko01100,ko01110,map00960,map01100,map01110	Tropinone reductase homolog At1g07440-like
Aspi01Gene41417	AT5G05850.1	#N/A	2.59486	0.448605	0	0.100251	0.581772	2.5319	1.42854e-10	12.4287	5.88132e-12	4.6917	1.88072e-16	2.1565	7.22142e-11	GO:0005575,GO:0005622,GO:0005623,GO:0005737,GO:0005886,GO:0005912,GO:0006810,GO:0007043,GO:0007154,GO:0007163,GO:0007165,GO:0007275,GO:0008104,GO:0008150,GO:0009555,GO:0009653,GO:0009790,GO:0009792,GO:0009887,GO:0009987,GO:0015031,GO:0015833,GO:0016020,GO:0016043,GO:0016323,GO:0022607,GO:0023052,GO:0030011,GO:0030029,GO:0030054,GO:0032501,GO:0032502,GO:0033036,GO:0033043,GO:0034329,GO:0034330,GO:…	-	-	-	Plant intracellular ras-group-related LRR protein
Aspi01Gene24189	AT3G61670.1	#N/A	18.4306	3.17984	3.70627	2.16959	6.10778	2.5329	1.35166e-83	2.3111	7.51234e-61	3.0859	1.58582e-99	1.5927	6.1628e-58	-	-	-	-	Probable zinc-ribbon domain
Aspi01Gene69108	AT4G20260.8	#N/A	27.6084	4.75371	7.0867	2.5135	7.07977	2.5357	1.23023e-51	1.9584	2.76834e-34	3.4577	3.45658e-76	1.9626	5.39848e-53	GO:0000226,GO:0001101,GO:0001558,GO:0002237,GO:0003674,GO:0005488,GO:0005507,GO:0005509,GO:0005515,GO:0005516,GO:0005543,GO:0005546,GO:0005547,GO:0005575,GO:0005622,GO:0005623,GO:0005737,GO:0005773,GO:0005856,GO:0005874,GO:0005881,GO:0005886,GO:0005911,GO:0006464,GO:0006497,GO:0006498,GO:0006499,GO:0006807,GO:0006810,GO:0006950,GO:0006952,GO:0006970,GO:0006996,GO:0007010,GO:0007017,GO:0007154,GO:…	-	-	-	DREPP plasma membrane polypeptide
Aspi01Gene16529	AT1G05640.1	#N/A	4.18763	0.717296	1.51144	0.0521811	1.47788	2.5424	2.78505e-41	1.4671	4.21531e-14	6.3334	8.41241e-50	1.502	1.69306e-28	#N/A	#N/A	#N/A	#N/A	#N/A
Aspi01Gene41729	AT3G26300.1	#N/A	15.5105	2.65029	2.09003	2.58301	6.9584	2.547	1.43979e-31	2.887	6.36004e-36	2.5841	3.87439e-31	1.1557	3.00099e-14	-	-	ko:K20623	ko00905,ko01100,ko01110,map00905,map01100,map01110	Belongs to the cytochrome P450 family
Aspi01Gene35976	AT5G13250.1	#N/A	11.2002	1.90543	2.38894	0.120494	3.36163	2.5531	6.66217e-45	2.2263	2.53543e-36	6.5491	2.20614e-53	1.7359	7.33287e-38	#N/A	#N/A	#N/A	#N/A	#N/A
Aspi01Gene62363	AT5G48930.1	#N/A	64.0183	10.8586	12.8084	24.4244	22.7137	2.5577	1.40933e-159	2.3182	2.80345e-104	1.3893	1.67551e-35	1.4944	2.14692e-94	GO:0003674,GO:0003824,GO:0016740,GO:0016746,GO:0016747,GO:0050734	2.3.1.133	ko:K13065	ko00940,ko00941,ko00945,ko01100,ko01110,map00940,map00941,map00945,map01100,map01110	Anthranilate N-benzoyltransferase protein
Aspi01Gene30576	AT3G50700.1	C2H2	15.0227	2.54313	0.222761	0.043481	1.65444	2.5596	1.42663e-57	6.0755	1.73675e-77	8.4331	2.16967e-35	3.1816	5.40237e-102	-	-	-	-	Zinc finger protein
Aspi01Gene39911	AT1G68410.2	#N/A	70.2954	11.8848	18.8866	13.3911	29.0089	2.5622	3.75786e-123	1.8927	5.12787e-60	2.3912	2.92246e-80	1.2764	1.28497e-62	-	3.1.3.16	ko:K14803	-	protein phosphatase 2C 15
Aspi01Gene45850	AT4G01680.3	MYB	3.62601	0.610737	0.526734	0.275658	0.650002	2.5653	2.09661e-16	2.7806	2.02196e-18	3.7177	8.51402e-26	2.4817	5.65708e-21	-	-	ko:K09422	-	SANT SWI3, ADA2, N-CoR and TFIIIB'' DNA-binding domains
Aspi01Gene38689	AT2G01830.2	#N/A	3.2125	0.541326	0.359063	0.0540783	0.908408	2.5662	1.11738e-17	3.161	9.20515e-22	5.9022	8.00886e-24	1.8214	3.49578e-15	GO:0000160,GO:0001101,GO:0003674,GO:0003824,GO:0004672,GO:0004673,GO:0004721,GO:0004888,GO:0005488,GO:0005515,GO:0005575,GO:0005622,GO:0005623,GO:0005737,GO:0005783,GO:0005886,GO:0006464,GO:0006468,GO:0006470,GO:0006793,GO:0006796,GO:0006807,GO:0006810,GO:0006811,GO:0006820,GO:0006950,GO:0006952,GO:0006970,GO:0007154,GO:0007165,GO:0007231,GO:0007275,GO:0008150,GO:0008152,GO:0008272,GO:0009267,GO:…	2.7.13.3	ko:K14489	ko04075,map04075	Histidine kinase
Aspi01Gene00447	AT1G67900.4	#N/A	13.3356	2.24748	2.80311	4.27266	5.98169	2.5666	1.23617e-56	2.2475	1.17879e-45	1.641	2.75494e-34	1.1562	3.31136e-30	GO:0005575,GO:0005623,GO:0005886,GO:0016020,GO:0044464,GO:0071944	-	-	-	Belongs to the NPH3 family
Aspi01Gene03716	AT5G58950.1	#N/A	9.02108	1.51118	0.478979	0.711766	3.81806	2.5749	3.81711e-37	4.2314	7.14131e-56	3.6648	5.01773e-54	1.2404	4.88721e-16	GO:0003674,GO:0003824,GO:0004672,GO:0005575,GO:0005622,GO:0005623,GO:0005737,GO:0006464,GO:0006468,GO:0006793,GO:0006796,GO:0006807,GO:0007154,GO:0007165,GO:0008150,GO:0008152,GO:0009987,GO:0016301,GO:0016310,GO:0016740,GO:0016772,GO:0016773,GO:0019538,GO:0023052,GO:0035556,GO:0036211,GO:0043170,GO:0043412,GO:0044237,GO:0044238,GO:0044260,GO:0044267,GO:0044424,GO:0044464,GO:0050789,GO:0050794,GO:…	-	-	-	serine threonine-protein kinase HT1-like
Aspi01Gene62141	AT5G43830.1	#N/A	74.705	12.1955	5.19526	7.24814	31.7848	2.6124	9.44926e-144	3.8429	6.34053e-183	3.3645	1.92126e-170	1.2321	1.62103e-66	-	-	-	-	Stem-specific protein
Aspi01Gene65522	#N/A	#N/A	4.07127	0.66236	0.498709	0.117312	0.955912	2.6189	4.53845e-10	3.0263	2.98188e-11	5.1368	6.7471e-15	2.0884	3.58268e-10	#N/A	#N/A	#N/A	#N/A	#N/A
Aspi01Gene06417	AT5G57480.1	#N/A	1.80604	0.293003	0.240867	0.225644	0.874364	2.6194	3.14299e-08	2.9057	4.95501e-09	3.0059	3.1571e-10	1.0465	0.00388047	-	-	ko:K08900	-	ATPase activity
Aspi01Gene19987	AT5G02170.2	#N/A	17.3006	2.8005	3.67789	6.6495	7.6073	2.6249	4.39586e-77	2.2309	2.08748e-54	1.3783	7.9849e-26	1.1847	5.33185e-33	#N/A	#N/A	#N/A	#N/A	#N/A
Aspi01Gene28151	AT2G36330.1	#N/A	24.0018	3.85217	2.05385	0.684804	9.09254	2.636	1.11577e-38	3.5419	2.12392e-50	5.1295	2.42815e-56	1.3996	6.4545e-22	#N/A	#N/A	#N/A	#N/A	#N/A
Aspi01Gene47186	AT5G15870.1	#N/A	0.81	0.129129	0.125458	0.0178073	0.283923	2.6439	8.10752e-12	2.6857	2.33744e-12	5.5252	1.09036e-15	1.5134	8.01179e-08	GO:0000003,GO:0000272,GO:0000746,GO:0000747,GO:0000920,GO:0000935,GO:0000936,GO:0001871,GO:0003674,GO:0003824,GO:0004553,GO:0005488,GO:0005575,GO:0005622,GO:0005623,GO:0005856,GO:0005937,GO:0005975,GO:0005976,GO:0006073,GO:0006074,GO:0006076,GO:0008150,GO:0008152,GO:0008422,GO:0009056,GO:0009057,GO:0009251,GO:0009986,GO:0009987,GO:0010383,GO:0015629,GO:0015926,GO:0016043,GO:0016052,GO:0016787,GO:…	3.2.1.6	ko:K01180	-	Endo-1,3(4)-beta-glucanase
Aspi01Gene70373	AT4G37870.1	#N/A	1.02743	0.163944	0.141856	0.050667	0.321147	2.6439	2.31553e-05	2.8432	1.40526e-05	4.3127	2.623e-08	1.6792	0.000191034	GO:0002376,GO:0003674,GO:0003824,GO:0004611,GO:0004612,GO:0005575,GO:0005622,GO:0005623,GO:0005634,GO:0005730,GO:0005737,GO:0005829,GO:0005975,GO:0005996,GO:0006006,GO:0006094,GO:0006950,GO:0006952,GO:0006955,GO:0007154,GO:0008150,GO:0008152,GO:0009058,GO:0009267,GO:0009605,GO:0009607,GO:0009620,GO:0009814,GO:0009817,GO:0009987,GO:0009991,GO:0010035,GO:0010038,GO:0016020,GO:0016036,GO:0016051,GO:…	4.1.1.49	ko:K01610	ko00010,ko00020,ko00620,ko00710,ko01100,ko01110,ko01120,ko01130,ko01200,map00010,map00020,map00620,map00710,map01100,map01110,map01120,map01130,map01200	Phosphoenolpyruvate carboxykinase ATP
Aspi01Gene47615	AT2G31940.1	#N/A	196.963	31.4432	42.4229	73.8504	82.7812	2.6452	4.10931e-97	2.2116	1.12486e-64	1.4144	4.98796e-33	1.2498	6.26104e-48	-	-	-	-	-
Aspi01Gene34158	AT1G63850.1	#N/A	2.07368	0.326127	0.779925	0.33741	0.530685	2.6678	6.84148e-19	1.408	1.07972e-07	2.6175	6.78859e-20	1.9652	1.15014e-17	-	-	-	-	BTB POZ domain-containing protein
Aspi01Gene69402	AT1G55360.1	#N/A	118.1	18.4974	24.6285	2.33655	49.4092	2.6724	0	2.2585	1.88207e-144	5.6592	0	1.2565	4.9778e-135	-	-	-	-	Neprosin
Aspi01Gene17799	#N/A	#N/A	34.2067	5.35602	6.122	0.499194	4.7134	2.6728	2.11593e-29	2.4787	2.07968e-26	6.0872	1.21209e-35	2.8597	4.53431e-40	#N/A	#N/A	#N/A	#N/A	#N/A
Aspi01Gene11641	AT5G42500.1	#N/A	1.99742	0.313307	0.246778	0.0753836	0.496153	2.6781	0.000313017	3	0.000124774	4.7521	1.20101e-05	2.0113	0.00168488	-	-	-	-	Dirigent proteins impart stereoselectivity on the phenoxy radical-coupling reaction, yielding optically active lignans from two molecules of coniferyl alcohol in the biosynthesis of lignans, flavonolignans, and alkaloids and thus plays a central role in plant secondary metabolism
Aspi01Gene48654	AT3G09085.1	#N/A	22.94	3.57515	8.98736	6.70984	10.7026	2.6782	1.29874e-28	1.3485	3.06797e-10	1.7731	3.48987e-15	1.0988	4.78691e-11	-	-	-	-	Protein of unknown function (DUF962)
Aspi01Gene40317	AT5G41761.1	#N/A	1.45541	0.228335	0.141933	0	0.115604	2.6915	0.00683756	3.3812	0.00186333	10.0724	1.07121e-05	3.6915	0.000469271	-	-	-	-	BEST Arabidopsis thaliana protein match is
Aspi01Gene69836	AT2G38480.1	#N/A	45.9739	7.04966	5.4023	3.58638	19.0737	2.7029	3.81269e-130	3.0862	2.91366e-140	3.6793	9.2973e-193	1.2686	1.12622e-69	#N/A	#N/A	#N/A	#N/A	#N/A
Aspi01Gene27117	AT3G17860.4	#N/A	1.6297	0.24906	0.0823116	0.125076	0.417902	2.7179	0.000231465	4.3219	1.62135e-05	3.7179	1.23319e-05	1.9658	0.00133034	GO:0001101,GO:0003674,GO:0003712,GO:0003714,GO:0005488,GO:0005515,GO:0005575,GO:0005622,GO:0005623,GO:0005634,GO:0006950,GO:0007154,GO:0007165,GO:0008150,GO:0009611,GO:0009719,GO:0009725,GO:0009753,GO:0009755,GO:0009867,GO:0009889,GO:0009890,GO:0009892,GO:0009966,GO:0009987,GO:0010033,GO:0010556,GO:0010558,GO:0010605,GO:0010646,GO:0019219,GO:0019222,GO:0023051,GO:0023052,GO:0031323,GO:0031324,GO:…	-	ko:K13464	ko04075,map04075	TIFY 6B-like
Aspi01Gene58702	AT1G78520.1	#N/A	1261.2	190.849	266.548	19.9193	554.004	2.7221	0	2.2391	3.15182e-143	5.9838	0	1.1861	7.21253e-88	-	-	-	-	X8 domain
Aspi01Gene69759	AT1G14720.1	#N/A	1.93427	0.291642	0.554788	0	0.722804	2.7271	1.86748e-05	1.7989	0.00208324	11.1506	1.86286e-08	1.4193	0.00327128	-	2.4.1.207	ko:K08235	-	Catalyzes xyloglucan endohydrolysis (XEH) and or endotransglycosylation (XET). Cleaves and religates xyloglucan polymers, an essential constituent of the primary cell wall, and thereby participates in cell wall construction of growing tissues
Aspi01Gene56182	AT1G66230.1	MYB	3.64935	0.550116	0.059486	0.2291	1.02701	2.7295	2.36325e-13	5.9602	2.19573e-15	3.9955	6.54604e-19	1.8296	3.76706e-10	GO:0000976,GO:0000981,GO:0000988,GO:0000989,GO:0001067,GO:0001076,GO:0001134,GO:0001135,GO:0001158,GO:0003674,GO:0003676,GO:0003677,GO:0003690,GO:0003700,GO:0005488,GO:0005575,GO:0005622,GO:0005623,GO:0005634,GO:0006355,GO:0006357,GO:0008150,GO:0009889,GO:0009890,GO:0009892,GO:0009987,GO:0010468,GO:0010556,GO:0010558,GO:0010605,GO:0010629,GO:0019219,GO:0019222,GO:0030154,GO:0031323,GO:0031324,GO:…	-	ko:K09422	-	Myb-like DNA-binding domain
Aspi01Gene42887	#N/A	#N/A	5.73374	0.858605	1.21117	0.188782	2.78899	2.7379	4.05143e-17	2.2393	2.25216e-14	4.931	4.22526e-26	1.0393	1.02048e-06	-	-	-	-	Pyridine nucleotide-disulphide oxidoreductase
Aspi01Gene42862	AT5G52450.1	#N/A	14.398	2.15426	3.76065	1.48932	6.32051	2.7388	1.13296e-54	1.9338	2.09917e-31	3.2732	2.59156e-68	1.187	3.98812e-22	GO:0003674,GO:0005215,GO:0005575,GO:0005622,GO:0005623,GO:0005737,GO:0005773,GO:0005774,GO:0006810,GO:0006855,GO:0008150,GO:0009605,GO:0009607,GO:0009624,GO:0015238,GO:0015893,GO:0016020,GO:0022857,GO:0031090,GO:0042221,GO:0042493,GO:0043207,GO:0043226,GO:0043227,GO:0043229,GO:0043231,GO:0044422,GO:0044424,GO:0044437,GO:0044444,GO:0044446,GO:0044464,GO:0050896,GO:0051179,GO:0051234,GO:0051704,GO:…	-	ko:K03327	-	Belongs to the multi antimicrobial extrusion (MATE) (TC 2.A.66.1) family
Aspi01Gene56426	AT1G69040.1	#N/A	23.2664	3.47978	3.0977	10.1809	9.92217	2.739	2.59875e-97	2.9057	1.34691e-82	1.1914	5.32447e-24	1.229	7.11397e-37	GO:0003674,GO:0005488,GO:0005575,GO:0005911,GO:0006355,GO:0006464,GO:0006807,GO:0006808,GO:0007154,GO:0007584,GO:0008150,GO:0008152,GO:0009506,GO:0009605,GO:0009719,GO:0009889,GO:0009891,GO:0009893,GO:0009987,GO:0009991,GO:0010033,GO:0010243,GO:0010468,GO:0010556,GO:0010557,GO:0010604,GO:0010628,GO:0016597,GO:0018175,GO:0018177,GO:0019219,GO:0019222,GO:0019538,GO:0030054,GO:0031323,GO:0031325,GO:…	-	-	-	Amino acid binding protein
Aspi01Gene61164	AT3G25570.2	#N/A	47.8137	7.12948	15.3958	9.8264	19.6093	2.7433	7.23847e-226	1.6316	2.1418e-66	2.2818	1.81501e-121	1.2851	4.71153e-86	GO:0003674,GO:0003824,GO:0004586,GO:0005575,GO:0005622,GO:0005623,GO:0005737,GO:0006082,GO:0006520,GO:0006576,GO:0006591,GO:0006595,GO:0006596,GO:0006807,GO:0008150,GO:0008152,GO:0009058,GO:0009308,GO:0009309,GO:0009445,GO:0009446,GO:0009987,GO:0016829,GO:0016830,GO:0016831,GO:0019752,GO:0033387,GO:0034641,GO:0042401,GO:0043436,GO:0044106,GO:0044237,GO:0044238,GO:0044249,GO:0044271,GO:0044281,GO:…	4.1.1.17	ko:K01581	ko00330,ko00480,ko01100,ko01110,ko01130,map00330,map00480,map01100,map01110,map01130	Belongs to the Orn Lys Arg decarboxylase class-II family
Aspi01Gene03119	AT1G12260.1	NAC	8.77316	1.30462	1.24949	0.0873287	1.43932	2.7483	3.38097e-38	2.8101	1.05638e-41	6.6477	1.3383e-40	2.6074	1.09407e-52	GO:0003674,GO:0003676,GO:0003677,GO:0003700,GO:0005488,GO:0006355,GO:0008150,GO:0009888,GO:0009889,GO:0009987,GO:0010087,GO:0010089,GO:0010468,GO:0010556,GO:0019219,GO:0019222,GO:0030154,GO:0031323,GO:0031326,GO:0032502,GO:0043565,GO:0044087,GO:0044089,GO:0048518,GO:0048522,GO:0048759,GO:0048856,GO:0048869,GO:0050789,GO:0050794,GO:0051171,GO:0051252,GO:0060255,GO:0065007,GO:0080090,GO:0097159,GO:…	-	-	-	(NAC) domain-containing protein
Aspi01Gene09969	AT4G17770.2	#N/A	4.59637	0.678371	0.716917	1.08584	2.24765	2.7567	3.59921e-27	2.6761	3.09682e-26	2.0804	4.51196e-20	1.0317	6.34542e-09	GO:0003674,GO:0003824,GO:0003825,GO:0004805,GO:0005575,GO:0005622,GO:0005623,GO:0005737,GO:0005975,GO:0005984,GO:0005991,GO:0005992,GO:0006793,GO:0006796,GO:0006950,GO:0008150,GO:0008152,GO:0008194,GO:0009058,GO:0009311,GO:0009312,GO:0009987,GO:0016051,GO:0016311,GO:0016740,GO:0016757,GO:0016758,GO:0016787,GO:0016788,GO:0016791,GO:0019203,GO:0033554,GO:0034637,GO:0035251,GO:0042578,GO:0044237,GO:…	2.4.1.15,3.1.3.12	ko:K16055	ko00500,ko01100,map00500,map01100	Alpha,alpha-trehalose-phosphate synthase (UDP-forming)
Aspi01Gene16352	AT2G46740.1	#N/A	11.9579	1.76632	2.56326	5.39058	4.195	2.7572	1.70793e-51	2.2188	2.04486e-32	1.1487	2.28512e-14	1.5106	1.19262e-31	-	-	-	-	L-gulonolactone
Aspi01Gene25301	AT3G21250.2	#N/A	6.4132	0.946823	1.33143	0.820839	2.81437	2.7581	3.24344e-45	2.2649	2.53906e-29	2.9655	3.91222e-51	1.1878	3.44772e-18	GO:0000325,GO:0003674,GO:0003824,GO:0005215,GO:0005575,GO:0005622,GO:0005623,GO:0005737,GO:0005773,GO:0005774,GO:0006810,GO:0008150,GO:0015399,GO:0015405,GO:0016020,GO:0016462,GO:0016787,GO:0016817,GO:0016818,GO:0016887,GO:0017111,GO:0022804,GO:0022857,GO:0031090,GO:0042623,GO:0042626,GO:0043226,GO:0043227,GO:0043229,GO:0043231,GO:0043492,GO:0044422,GO:0044424,GO:0044437,GO:0044444,GO:0044446,GO:…	-	ko:K05666,ko:K05670	ko01523,ko01524,ko02010,ko04976,map01523,map01524,map02010,map04976	ABC transporter C family member
Aspi01Gene58218	#N/A	#N/A	1.50958	0.225309	0.046931	0.0158051	0.36222	2.7584	0.000100211	5.0024	2.78284e-06	6.6653	2.83901e-06	2.0605	0.000183812	#N/A	#N/A	#N/A	#N/A	#N/A
Aspi01Gene61666	AT2G21100.2	#N/A	84.8712	12.5135	20.1708	0.88778	11.5492	2.7594	1.2221e-114	2.07	6.142e-52	6.5794	3.26183e-133	2.8771	3.21673e-163	-	-	-	-	Dirigent proteins impart stereoselectivity on the phenoxy radical-coupling reaction, yielding optically active lignans from two molecules of coniferyl alcohol in the biosynthesis of lignans, flavonolignans, and alkaloids and thus plays a central role in plant secondary metabolism
Aspi01Gene24197	AT2G03200.1	#N/A	17.4625	2.57195	1.64914	0.0402614	3.74265	2.7609	6.49417e-51	3.4008	1.23398e-59	8.7786	1.96857e-23	2.2216	6.65027e-52	#N/A	#N/A	#N/A	#N/A	#N/A
Aspi01Gene41360	#N/A	#N/A	2.84701	0.420379	0.0260173	0.0530491	0.448766	2.762	3.94383e-10	6.7269	4.92932e-09	5.7835	6.50552e-12	2.6658	2.12118e-12	-	-	-	-	Fantastic Four meristem regulator
Aspi01Gene02871	AT1G06920.1	#N/A	11.9391	1.75422	1.38676	3.15134	2.40903	2.7649	1.24886e-31	3.1031	4.14848e-37	1.9203	4.82716e-18	2.3087	2.11211e-35	GO:0006355,GO:0008150,GO:0009889,GO:0009890,GO:0009892,GO:0010468,GO:0010556,GO:0010558,GO:0010605,GO:0010629,GO:0019219,GO:0019222,GO:0031323,GO:0031324,GO:0031326,GO:0031327,GO:0045892,GO:0045934,GO:0048519,GO:0048523,GO:0050789,GO:0050794,GO:0051171,GO:0051172,GO:0051252,GO:0051253,GO:0060255,GO:0065007,GO:0080090,GO:1902679,GO:1903506,GO:1903507,GO:2000112,GO:2000113,GO:2001141	-	-	-	DNA-binding domain
Aspi01Gene14133	AT5G47560.1	#N/A	2.61931	0.381296	0.25225	0.288402	0.599435	2.7744	1.74421e-13	3.374	1.00323e-15	3.1813	2.99705e-16	2.1276	8.40317e-13	GO:0003674,GO:0005215,GO:0005310,GO:0005342,GO:0005575,GO:0005622,GO:0005623,GO:0005737,GO:0005773,GO:0006810,GO:0006811,GO:0006820,GO:0006835,GO:0006873,GO:0006885,GO:0008150,GO:0008509,GO:0008514,GO:0009987,GO:0015075,GO:0015140,GO:0015318,GO:0015556,GO:0015711,GO:0015740,GO:0015743,GO:0015849,GO:0016020,GO:0016021,GO:0019725,GO:0022857,GO:0030003,GO:0030004,GO:0030641,GO:0031224,GO:0034220,GO:…	-	ko:K14445	-	Tonoplast dicarboxylate
Aspi01Gene08958	AT3G17730.1	NAC	5.86596	0.852105	0.363684	0.140958	0.721936	2.7786	5.03143e-14	4.0041	1.00815e-19	5.3869	3.33063e-19	3.0259	3.20763e-19	GO:0001067,GO:0003674,GO:0003676,GO:0003677,GO:0003700,GO:0005488,GO:0005575,GO:0005622,GO:0005623,GO:0005634,GO:0005737,GO:0006355,GO:0008150,GO:0009314,GO:0009416,GO:0009628,GO:0009642,GO:0009644,GO:0009889,GO:0009891,GO:0009893,GO:0009962,GO:0009987,GO:0010468,GO:0010556,GO:0010557,GO:0010604,GO:0010628,GO:0016043,GO:0019219,GO:0019222,GO:0022411,GO:0030154,GO:0031323,GO:0031325,GO:0031326,GO:…	-	-	-	(No apical meristem) protein
Aspi01Gene58722	AT3G56630.1	#N/A	6.82407	0.991352	2.27144	1.87268	3.07662	2.7827	1.55132e-24	1.5838	1.66615e-10	1.8637	3.50021e-15	1.1488	2.50412e-09	-	1.14.14.49	ko:K20624	-	cytochrome p450
Aspi01Gene51423	AT3G58000.1	#N/A	0.954408	0.139895	0.115034	0.0815669	0.150632	2.7827	0.000169705	3.0765	0.000146048	3.5388	1.26506e-05	2.6731	5.97492e-05	#N/A	#N/A	#N/A	#N/A	#N/A
Aspi01Gene25315	AT5G45030.2	#N/A	20.1447	2.92163	3.85947	3.71554	7.31566	2.783	1.95872e-96	2.381	8.76144e-66	2.4382	6.4833e-74	1.4606	1.82353e-53	-	-	-	-	Peptidase, trypsin-like serine and cysteine proteases
Aspi01Gene38494	AT2G39700.1	#N/A	28.6446	4.14923	2.14532	0.295998	4.99673	2.7852	1.09801e-55	3.7356	1.55845e-72	6.5915	1.29645e-58	2.5192	9.17633e-72	-	-	-	-	atexp4,atexpa4,athexp alpha 1.6,expa4
Aspi01Gene16676	AT5G05170.1	#N/A	5.78245	0.832746	2.30505	0.153664	1.78152	2.7938	5.09718e-45	1.3238	6.80306e-15	5.2312	2.50285e-63	1.6979	9.09363e-34	-	-	-	-	Belongs to the glycosyltransferase 2 family. Plant cellulose synthase subfamily
Aspi01Gene06145	AT5G07280.1	#N/A	7.42293	1.0568	3.12952	0.569981	3.02913	2.8106	3.5926e-63	1.2427	4.6995e-16	3.702	3.27107e-77	1.2924	1.4493e-25	GO:0000003,GO:0001708,GO:0003006,GO:0003674,GO:0003824,GO:0004672,GO:0004888,GO:0005575,GO:0006464,GO:0006468,GO:0006793,GO:0006796,GO:0006807,GO:0007049,GO:0007154,GO:0007165,GO:0007275,GO:0008150,GO:0008152,GO:0009555,GO:0009556,GO:0009653,GO:0009791,GO:0009908,GO:0009987,GO:0010234,GO:0016020,GO:0016301,GO:0016310,GO:0016740,GO:0016772,GO:0016773,GO:0019199,GO:0019538,GO:0019953,GO:0022402,GO:…	-	-	-	Belongs to the protein kinase superfamily. Ser Thr protein kinase family
Aspi01Gene47819	AT2G02960.1	#N/A	6.9652	0.98229	1.71259	0.0671497	2.40468	2.8238	8.7929e-18	2.0204	1.53529e-11	6.6664	5.51043e-17	1.534	1.75243e-10	GO:0003674,GO:0003824,GO:0004842,GO:0005575,GO:0005622,GO:0005623,GO:0005737,GO:0005794,GO:0005795,GO:0005802,GO:0006464,GO:0006807,GO:0008150,GO:0008152,GO:0009987,GO:0012505,GO:0016567,GO:0016740,GO:0019538,GO:0019787,GO:0031984,GO:0032446,GO:0036211,GO:0043170,GO:0043226,GO:0043227,GO:0043229,GO:0043231,GO:0043412,GO:0044237,GO:0044238,GO:0044260,GO:0044267,GO:0044422,GO:0044424,GO:0044431,GO:…	-	-	-	RING FYVE PHD zinc finger superfamily protein
Aspi01Gene43401	AT2G28780.1	#N/A	5.36235	0.752217	1.36059	0.0544856	2.13413	2.8304	1.83403e-33	1.9748	4.04619e-21	6.6276	2.14641e-32	1.3285	5.97552e-16	#N/A	#N/A	#N/A	#N/A	#N/A
Aspi01Gene22478	#N/A	#N/A	27.8377	3.86933	2.74197	0.387071	4.24805	2.8448	2.56838e-73	3.34	1.85813e-82	6.1633	8.04781e-84	2.7118	7.82878e-97	-	-	-	-	Protein of unknown function (DUF3455)
Aspi01Gene58727	AT2G19130.1	#N/A	1.86101	0.258395	0.327618	0.153133	0.500857	2.8472	1.55257e-10	2.4987	4.45007e-09	3.5891	1.52162e-13	1.8925	7.56385e-08	-	-	-	-	serine threonine-protein kinase
Aspi01Gene11401	AT5G13930.1	#N/A	259.13	35.9398	75.4481	113.665	59.4654	2.8478	0	1.777	6.29371e-103	1.188	2.05449e-31	2.1229	0	GO:0003674,GO:0003824,GO:0008150,GO:0008152,GO:0009058,GO:0009812,GO:0009813,GO:0016210,GO:0016740,GO:0016746,GO:0016747,GO:0071704,GO:1901576	2.3.1.74	ko:K00660	ko00941,ko01100,ko01110,ko04712,map00941,map01100,map01110,map04712	Belongs to the chalcone stilbene synthases family
Aspi01Gene66084	AT1G64160.1	#N/A	2.87346	0.398399	0.278976	0.0803429	0.322536	2.8524	0.000334096	3.3703	0.000144009	5.1293	5.99111e-05	3.1573	3.38617e-05	-	-	-	-	Dirigent proteins impart stereoselectivity on the phenoxy radical-coupling reaction, yielding optically active lignans from two molecules of coniferyl alcohol in the biosynthesis of lignans, flavonolignans, and alkaloids and thus plays a central role in plant secondary metabolism
Aspi01Gene24784	AT2G42790.1	#N/A	1.14347	0.156795	0.293347	0.42325	0.395605	2.8627	4.29903e-11	1.9597	4.85052e-07	1.4323	4.93142e-05	1.5291	7.77489e-07	GO:0003674,GO:0003824,GO:0004108,GO:0005575,GO:0005622,GO:0005623,GO:0005737,GO:0005777,GO:0005911,GO:0006082,GO:0006629,GO:0006631,GO:0006635,GO:0008150,GO:0008152,GO:0009056,GO:0009062,GO:0009506,GO:0009514,GO:0009987,GO:0016042,GO:0016054,GO:0016740,GO:0016746,GO:0019395,GO:0019752,GO:0030054,GO:0030258,GO:0032787,GO:0034440,GO:0036440,GO:0042579,GO:0043226,GO:0043227,GO:0043229,GO:0043231,GO:…	2.3.3.1	ko:K01647	ko00020,ko00630,ko01100,ko01110,ko01120,ko01130,ko01200,ko01210,ko01230,map00020,map00630,map01100,map01110,map01120,map01130,map01200,map01210,map01230	citrate synthase
Aspi01Gene48746	AT2G46570.1	#N/A	104.026	14.2568	4.72752	0.93418	12.8914	2.8651	0	4.4565	0	6.7995	0	3.0118	0	GO:0003674,GO:0003824,GO:0006725,GO:0008150,GO:0008152,GO:0009058,GO:0009698,GO:0009699,GO:0009808,GO:0009809,GO:0009987,GO:0016491,GO:0016722,GO:0019438,GO:0019748,GO:0044237,GO:0044249,GO:0044550,GO:0055114,GO:0071704,GO:1901360,GO:1901362,GO:1901576	1.10.3.2	ko:K05909	-	Lignin degradation and detoxification of lignin-derived products
Aspi01Gene39961	AT3G10310.1	#N/A	5.11276	0.700203	0.277476	0.594767	1.97934	2.8656	8.35329e-47	4.2019	3.20134e-57	3.1026	2.00232e-53	1.3682	6.20547e-23	GO:0003674,GO:0003774,GO:0003777,GO:0003779,GO:0003824,GO:0005488,GO:0005515,GO:0005575,GO:0005622,GO:0005623,GO:0005856,GO:0005871,GO:0005875,GO:0006810,GO:0006928,GO:0007017,GO:0007018,GO:0007097,GO:0008017,GO:0008092,GO:0008150,GO:0008569,GO:0009987,GO:0015629,GO:0015630,GO:0015631,GO:0016462,GO:0016787,GO:0016817,GO:0016818,GO:0016887,GO:0017111,GO:0031534,GO:0032991,GO:0042623,GO:0043226,GO:…	-	ko:K10406	-	Belongs to the TRAFAC class myosin-kinesin ATPase superfamily. Kinesin family
Aspi01Gene41888	AT1G53540.1	#N/A	318.416	43.0345	32.6756	5.34241	150.237	2.8851	0	3.2814	1.56679e-206	5.897	0	1.083	1.46511e-95	GO:0000302,GO:0006950,GO:0006979,GO:0008150,GO:0009266,GO:0009408,GO:0009628,GO:0009636,GO:0010033,GO:0010035,GO:0010038,GO:0042221,GO:0042493,GO:0042542,GO:0045471,GO:0046677,GO:0046685,GO:0046686,GO:0046688,GO:0050896,GO:0097305,GO:1901700	-	ko:K13993	ko04141,map04141	Belongs to the small heat shock protein (HSP20) family
Aspi01Gene30729	#N/A	#N/A	1.85335	0.251657	0.0461967	0	0.327829	2.8927	0.000317121	5.3952	4.0737e-05	10.7171	2.93811e-07	2.4883	0.000123049	-	-	ko:K15411,ko:K19951,ko:K20526	ko05168,map05168	Lysin motif
Aspi01Gene30730	#N/A	#N/A	2.60568	0.345346	0.519463	0.166962	0.669519	2.9052	2.37113e-09	2.323	1.53534e-07	3.9648	6.59343e-13	1.9605	2.04237e-07	-	2.7.11.25	ko:K13414	ko04016,ko04626,map04016,map04626	Calponin homology domain
Aspi01Gene15143	AT5G01340.1	#N/A	192.475	25.5268	17.3336	21.7103	86.6963	2.9124	4.33898e-290	3.4695	8.06083e-227	3.1474	5.36657e-204	1.1499	8.58293e-75	GO:0003674,GO:0005215,GO:0005310,GO:0005342,GO:0005469,GO:0005575,GO:0005622,GO:0005623,GO:0005737,GO:0005739,GO:0005740,GO:0005743,GO:0006810,GO:0006811,GO:0006820,GO:0006835,GO:0006839,GO:0006855,GO:0008150,GO:0008509,GO:0008514,GO:0015075,GO:0015138,GO:0015141,GO:0015238,GO:0015291,GO:0015297,GO:0015318,GO:0015556,GO:0015711,GO:0015740,GO:0015741,GO:0015744,GO:0015849,GO:0015893,GO:0016020,GO:…	3.2.1.166	ko:K07964,ko:K15100	ko00531,ko01100,ko05205,map00531,map01100,map05205	mitochondrial tricarboxylic acid transmembrane transport
Aspi01Gene57111	AT5G01750.2	#N/A	110.084	14.5683	0.204982	1.06529	12.3554	2.9153	1.49688e-171	9.0812	7.03291e-65	6.6861	1.44777e-157	3.1542	1.5963e-238	GO:0001101,GO:0006950,GO:0006952,GO:0008150,GO:0009605,GO:0009607,GO:0009620,GO:0009719,GO:0009725,GO:0009751,GO:0010033,GO:0014070,GO:0042221,GO:0042493,GO:0043207,GO:0046677,GO:0050832,GO:0050896,GO:0051704,GO:0051707,GO:0098542,GO:1901700	-	-	-	LURP-one-related
Aspi01Gene39077	AT5G65920.2	#N/A	0.619973	0.083811	0	0	0.040735	2.9192	0.0036713	9.9415	3.10799e-05	9.9415	1.83529e-05	3.9566	0.000737517	GO:0002376,GO:0003674,GO:0003824,GO:0004842,GO:0006464,GO:0006807,GO:0006950,GO:0006952,GO:0006955,GO:0008150,GO:0008152,GO:0009605,GO:0009607,GO:0009814,GO:0009987,GO:0010033,GO:0010200,GO:0010243,GO:0016567,GO:0016740,GO:0019538,GO:0019787,GO:0032446,GO:0036211,GO:0042221,GO:0042493,GO:0043170,GO:0043207,GO:0043412,GO:0044237,GO:0044238,GO:0044260,GO:0044267,GO:0045087,GO:0050896,GO:0051704,GO:…	-	-	-	RING-type E3 ubiquitin transferase
Aspi01Gene40499	AT1G13170.2	#N/A	4.25287	0.559814	1.21773	1.06372	2.07717	2.9207	8.06005e-14	1.8017	6.1661e-08	1.9977	3.57174e-09	1.0331	6.78347e-05	-	-	ko:K20456	-	Oxysterol-binding protein-related protein
Aspi01Gene40638	AT5G17330.1	#N/A	22.3653	2.9439	7.73283	1.52886	9.97665	2.9231	3.81376e-78	1.5293	3.187e-29	3.8693	7.47533e-110	1.1637	1.53836e-29	GO:0005575,GO:0005911,GO:0009506,GO:0030054,GO:0055044	4.1.1.15	ko:K01580	ko00250,ko00410,ko00430,ko00650,ko01100,ko01110,ko01120,ko02024,ko04727,ko04940,map00250,map00410,map00430,map00650,map01100,map01110,map01120,map02024,map04727,map04940	Belongs to the group II decarboxylase family
Aspi01Gene30707	AT4G00500.2	#N/A	16.8433	2.2147	1.53524	0.592971	3.69698	2.9248	1.64304e-50	3.4521	3.4747e-52	4.8328	5.46348e-66	2.1869	2.56285e-46	-	-	-	-	calmodulin-binding heat-shock protein
Aspi01Gene02056	#N/A	#N/A	12.6878	1.65724	1.54618	2.09302	4.47351	2.9343	3.65495e-19	3.0324	1.03927e-18	2.6006	8.5086e-20	1.505	6.84726e-12	#N/A	#N/A	#N/A	#N/A	#N/A
Aspi01Gene20062	AT3G52240.1	#N/A	35.8133	4.6558	10.1237	4.40227	15.3441	2.9411	1.36847e-210	1.8197	4.85251e-66	3.0231	1.42223e-172	1.2221	1.03121e-78	#N/A	#N/A	#N/A	#N/A	#N/A
Aspi01Gene16513	#N/A	#N/A	7.54899	0.97829	1.94391	0.15325	3.63593	2.9442	3.24424e-19	1.956	2.94928e-11	5.6137	8.76189e-24	1.0528	1.58288e-05	#N/A	#N/A	#N/A	#N/A	#N/A
Aspi01Gene47656	AT5G49890.1	#N/A	1.92135	0.248452	0.250826	0.206332	0.858987	2.9492	2.01163e-13	2.9305	2.78608e-13	3.2159	3.64457e-16	1.1588	1.82384e-05	-	-	ko:K05016	-	Chloride channel protein
Aspi01Gene25388	AT5G13250.1	#N/A	4.99599	0.645231	1.17894	0.220918	1.03082	2.9501	1.65952e-23	2.0795	8.67022e-15	4.4939	6.9059e-34	2.2749	9.30725e-24	#N/A	#N/A	#N/A	#N/A	#N/A
Aspi01Gene16816	AT5G41040.2	#N/A	0.368119	0.0473631	0.14837	0.155169	0.0849214	2.9517	2.18559e-11	1.306	0.000491305	1.2453	0.000752837	2.1158	8.21686e-10	-	2.3.1.196,2.3.1.232	ko:K19861	-	(Z)-3-hexen-1-ol acetyltransferase-like
Aspi01Gene51108	AT4G18425.1	#N/A	6.23969	0.801104	2.68023	0.0956463	2.69372	2.9614	1.14195e-10	1.2143	0.000653023	6.0522	2.76062e-13	1.2103	3.43197e-05	GO:0000325,GO:0005575,GO:0005622,GO:0005623,GO:0005737,GO:0005773,GO:0005774,GO:0005783,GO:0007275,GO:0007568,GO:0008150,GO:0009507,GO:0009536,GO:0009705,GO:0009838,GO:0009987,GO:0010256,GO:0012505,GO:0016020,GO:0016043,GO:0031090,GO:0032501,GO:0032502,GO:0043226,GO:0043227,GO:0043229,GO:0043231,GO:0044422,GO:0044424,GO:0044437,GO:0044444,GO:0044446,GO:0044464,GO:0048731,GO:0048856,GO:0071840,GO:…	-	-	-	endomembrane system organization
Aspi01Gene36207	#N/A	#N/A	4.44608	0.563313	0.67361	0.357868	1.15039	2.9731	8.5859e-12	2.7187	3.57524e-10	3.6242	4.81544e-15	1.9506	1.31943e-09	#N/A	#N/A	#N/A	#N/A	#N/A
Aspi01Gene34089	AT2G33320.1	#N/A	2.73182	0.345038	0.66116	0.0814039	1.27821	2.9899	3.04751e-07	2.0444	7.56533e-05	5.101	8.55262e-09	1.0938	0.00731589	-	-	-	-	Protein kinase C conserved region 2 (CalB)
Aspi01Gene47906	AT4G01575.1	#N/A	13.3913	1.67334	4.94338	1.78986	3.89578	2.992	2.12649e-12	1.4356	8.5495e-05	2.9096	1.51744e-12	1.7788	9.83607e-09	-	-	-	-	serine protease inhibitor, Kazal-type family protein
Aspi01Gene24515	AT3G25770.1	#N/A	2.46954	0.309235	0.0455234	0.923141	0.29253	2.993	2.51073e-07	5.8343	9.84546e-09	1.4193	0.00176348	3.0735	1.03603e-09	GO:0000003,GO:0000302,GO:0001101,GO:0002218,GO:0002252,GO:0002253,GO:0002376,GO:0002682,GO:0002684,GO:0003006,GO:0003674,GO:0003824,GO:0005575,GO:0005622,GO:0005623,GO:0005737,GO:0005886,GO:0006082,GO:0006950,GO:0006952,GO:0006955,GO:0006970,GO:0006979,GO:0007154,GO:0007165,GO:0007275,GO:0007584,GO:0007623,GO:0008150,GO:0008152,GO:0009058,GO:0009314,GO:0009416,GO:0009507,GO:0009536,GO:0009605,GO:…	5.3.99.6	ko:K10525	ko00592,ko01100,ko01110,map00592,map01100,map01110	allene oxide cyclase
Aspi01Gene71693	AT1G50570.1	#N/A	33.4374	4.14873	9.11912	2.836	10.0907	3.0088	9.39856e-172	1.8713	4.54059e-65	3.5587	2.82071e-168	1.7278	5.39045e-110	-	-	-	-	Protein kinase C conserved region 2 (CalB)
Aspi01Gene58114	AT3G54140.2	#N/A	48.0545	5.93581	13.2387	14.3525	19.9429	3.0148	5.23272e-175	1.8568	1.96318e-66	1.7424	2.42927e-50	1.2682	1.4292e-69	GO:0001101,GO:0003674,GO:0005215,GO:0005451,GO:0005575,GO:0005623,GO:0005886,GO:0006810,GO:0006811,GO:0006812,GO:0006813,GO:0006820,GO:0007275,GO:0007568,GO:0008150,GO:0008324,GO:0008509,GO:0009987,GO:0010035,GO:0010150,GO:0010167,GO:0015075,GO:0015077,GO:0015078,GO:0015079,GO:0015103,GO:0015112,GO:0015291,GO:0015297,GO:0015298,GO:0015299,GO:0015318,GO:0015386,GO:0015491,GO:0015672,GO:0015698,GO:…	-	ko:K14638	-	Protein NRT1 PTR FAMILY
Aspi01Gene63656	AT1G04180.1	#N/A	2.53788	0.314336	0.254626	0.285408	1.2016	3.0152	2.46809e-18	3.3129	1.06704e-19	3.1537	9.16852e-21	1.0777	3.8176e-06	-	-	ko:K07222	-	Flavin-binding monooxygenase-like
Aspi01Gene34126	AT5G14880.1	#N/A	19.2839	2.377	6.23682	0.136822	6.67212	3.0183	2.48629e-130	1.6252	2.39743e-30	7.1481	2.06002e-105	1.5304	1.65352e-61	GO:0000902,GO:0003674,GO:0005215,GO:0005575,GO:0005622,GO:0005623,GO:0005737,GO:0005773,GO:0005774,GO:0006810,GO:0006811,GO:0006812,GO:0006813,GO:0008150,GO:0008324,GO:0009653,GO:0009826,GO:0009932,GO:0009987,GO:0015075,GO:0015077,GO:0015079,GO:0015318,GO:0015672,GO:0016020,GO:0016043,GO:0016049,GO:0022857,GO:0022890,GO:0030001,GO:0031090,GO:0032502,GO:0032989,GO:0034220,GO:0040007,GO:0043226,GO:…	-	ko:K03549	-	Potassium transporter
Aspi01Gene62843	AT3G16690.1	#N/A	73.0086	8.94766	35.4794	5.72131	32.7857	3.026	1.52919e-190	1.0379	1.97019e-19	3.6725	2.2997e-181	1.1543	2.17373e-51	GO:0003674,GO:0005215,GO:0005575,GO:0005623,GO:0005886,GO:0005887,GO:0006810,GO:0008150,GO:0008643,GO:0015144,GO:0016020,GO:0016021,GO:0022857,GO:0031224,GO:0031226,GO:0034219,GO:0044425,GO:0044459,GO:0044464,GO:0051119,GO:0051179,GO:0051234,GO:0055085,GO:0071702,GO:0071944	-	ko:K15382	-	Mediates both low-affinity uptake and efflux of sugar across the membrane
Aspi01Gene24351	AT2G30890.1	#N/A	37.6841	4.60296	13.0023	0.791301	4.51836	3.0306	1.13223e-86	1.5322	1.2127e-28	5.5739	9.62125e-104	3.0588	3.42228e-116	-	-	ko:K03189	-	Cytochrome b561 domain-containing protein
Aspi01Gene41815	AT3G55500.1	#N/A	36.4166	4.42642	3.42251	0.406609	11.9292	3.0383	2.36168e-56	3.4076	1.10238e-57	6.4826	2.62059e-55	1.6092	6.58944e-32	-	-	-	-	Belongs to the expansin family
Aspi01Gene08026	AT2G29150.1	#N/A	6.21357	0.748754	2.67127	0.894264	2.24688	3.0528	3.20447e-12	1.2145	0.000987784	2.7934	1.18276e-11	1.4678	1.96267e-06	-	1.1.1.206	ko:K08081	ko00960,ko01100,ko01110,map00960,map01100,map01110	Tropinone reductase homolog
Aspi01Gene16204	AT1G08250.1	#N/A	22.4483	2.69788	4.0019	0.573316	9.99184	3.0544	1.22984e-64	2.4851	3.69933e-40	5.2907	1.86855e-76	1.167	2.07062e-21	GO:0003674,GO:0003824,GO:0005575,GO:0005622,GO:0005623,GO:0005737,GO:0005829,GO:0006082,GO:0006520,GO:0006558,GO:0006570,GO:0006571,GO:0006725,GO:0006807,GO:0008150,GO:0008152,GO:0008652,GO:0009058,GO:0009072,GO:0009073,GO:0009094,GO:0009095,GO:0009314,GO:0009416,GO:0009507,GO:0009536,GO:0009628,GO:0009637,GO:0009642,GO:0009645,GO:0009987,GO:0010244,GO:0016053,GO:0016829,GO:0016835,GO:0016836,GO:…	4.2.1.51,4.2.1.91	ko:K05359	ko00400,ko01100,ko01110,ko01130,ko01230,map00400,map01100,map01110,map01130,map01230	Converts the prephenate produced from the shikimate- chorismate pathway into phenylalanine
Aspi01Gene36178	AT3G50140.1	#N/A	2.73805	0.327026	0.838	0.159487	0.887755	3.0604	1.3056e-10	1.7024	3.99706e-05	4.0973	7.0939e-13	1.626	2.2916e-06	-	-	-	-	UPF0481 protein At3g47200-like
Aspi01Gene69177	AT5G05140.1	#N/A	35.2445	4.21887	4.91269	5.56314	16.0372	3.0605	5.91359e-148	2.8398	5.23752e-104	2.6625	2.27287e-103	1.1353	8.78846e-43	-	-	-	-	mediator of RNA polymerase II transcription subunit
Aspi01Gene14213	#N/A	#N/A	0.761427	0.0910828	0.131768	0.133264	0.191436	3.065	8.11607e-09	2.5282	5.75148e-07	2.512	1.66995e-07	1.9901	2.94653e-06	-	-	ko:K10408	ko05016,map05016	dynein heavy chain
Aspi01Gene07818	AT1G42550.1	#N/A	2.77765	0.330055	0.308688	0.211267	0.435373	3.07	6.37532e-30	3.1686	1.90555e-26	3.7139	3.38814e-36	2.6717	2.62669e-32	GO:0006810,GO:0006928,GO:0006996,GO:0007097,GO:0008150,GO:0009314,GO:0009416,GO:0009628,GO:0009637,GO:0009657,GO:0009658,GO:0009902,GO:0009903,GO:0009987,GO:0016043,GO:0019750,GO:0030029,GO:0030048,GO:0030705,GO:0031022,GO:0046907,GO:0050896,GO:0051179,GO:0051234,GO:0051640,GO:0051641,GO:0051644,GO:0051647,GO:0051649,GO:0051656,GO:0051667,GO:0071840,GO:0099515	-	-	-	Protein PLASTID MOVEMENT IMPAIRED 1-RELATED
Aspi01Gene65017	AT3G14240.1	#N/A	8.42094	0.996261	2.50225	1.6095	3.73527	3.0776	1.71879e-47	1.7473	9.71143e-22	2.3853	1.07852e-31	1.1722	9.65356e-18	-	-	-	-	Subtilisin-like protease
Aspi01Gene57648	#N/A	#N/A	852.446	100.198	116.53	13.8084	206.51	3.0865	0	2.8677	7.81339e-261	5.9472	0	2.0447	0	GO:0003674,GO:0005488,GO:0005515,GO:0005537,GO:0005575,GO:0008150,GO:0009987,GO:0016020,GO:0016021,GO:0016043,GO:0022607,GO:0030246,GO:0031224,GO:0032991,GO:0036094,GO:0042802,GO:0042803,GO:0043933,GO:0044085,GO:0044425,GO:0046930,GO:0046983,GO:0048029,GO:0048030,GO:0051259,GO:0051260,GO:0065003,GO:0070492,GO:0071840,GO:0098796	-	-	-	Natterin-like protein
Aspi01Gene47473	AT2G47485.1	#N/A	207.03	24.2848	25.2775	24.5246	100.419	3.0896	1.1947e-240	3.0307	1.49784e-164	3.0765	1.72749e-184	1.0431	5.97279e-50	-	-	-	-	-
Aspi01Gene13547	AT1G13960.2	WRKY	34.5724	3.95495	0.120951	0.892485	12.194	3.125	2.99e-96	8.1641	1.58387e-06	5.2727	1.28102e-114	1.5028	1.16527e-45	GO:0001067,GO:0001101,GO:0003674,GO:0003676,GO:0003677,GO:0003700,GO:0005488,GO:0005575,GO:0005622,GO:0005623,GO:0005634,GO:0006355,GO:0006725,GO:0006790,GO:0006807,GO:0006950,GO:0006952,GO:0006970,GO:0008150,GO:0008152,GO:0009058,GO:0009266,GO:0009403,GO:0009404,GO:0009408,GO:0009409,GO:0009414,GO:0009415,GO:0009605,GO:0009607,GO:0009617,GO:0009620,GO:0009628,GO:0009651,GO:0009700,GO:0009889,GO:…	-	ko:K13423,ko:K13424	ko04016,ko04626,map04016,map04626	transcription factor
Aspi01Gene28879	AT1G15690.1	#N/A	40.517	4.62157	9.66355	3.3811	17.8766	3.13	2.79083e-206	2.0646	3.01765e-80	3.5818	1.72526e-204	1.1798	3.1711e-68	GO:0000325,GO:0001101,GO:0003674,GO:0003824,GO:0005215,GO:0005575,GO:0005622,GO:0005623,GO:0005737,GO:0005739,GO:0005768,GO:0005773,GO:0005774,GO:0005794,GO:0005886,GO:0006810,GO:0006811,GO:0006950,GO:0006970,GO:0007275,GO:0008150,GO:0009414,GO:0009415,GO:0009507,GO:0009526,GO:0009536,GO:0009628,GO:0009651,GO:0009678,GO:0009705,GO:0009914,GO:0009926,GO:0009941,GO:0010008,GO:0010035,GO:0010248,GO:…	3.6.1.1	ko:K01507	ko00190,map00190	Pyrophosphate-energized vacuolar membrane proton pump
Aspi01Gene47321	AT4G31350.2	#N/A	11.7385	1.3295	1.55919	0.944686	3.82964	3.1399	1.08557e-45	2.9097	3.85469e-39	3.6334	2.55338e-50	1.6157	1.01454e-24	-	-	-	-	Core-2 I-branching beta-1,6-N-acetylglucosaminyltransferase family protein
Aspi01Gene27401	AT3G06290.4	#N/A	3.20976	0.36328	0.453389	0.848991	1.18752	3.1416	3.7806e-26	2.8204	2.04149e-19	1.9187	9.58963e-14	1.4346	2.65239e-12	#N/A	#N/A	#N/A	#N/A	#N/A
Aspi01Gene13416	AT1G23460.2	#N/A	14.2278	1.58987	1.18305	0.382566	3.09532	3.1601	2.24878e-51	3.5852	1.52694e-55	5.2134	3.60173e-60	2.199	2.39746e-45	GO:0005575,GO:0005618,GO:0005623,GO:0009505,GO:0030312,GO:0044464,GO:0071944	3.2.1.67	ko:K01213	ko00040,ko01100,map00040,map01100	Belongs to the glycosyl hydrolase 28 family
Aspi01Gene15102	AT5G56600.1	#N/A	543.983	60.6824	112.555	187.248	227.991	3.1619	0	2.2697	5.49521e-113	1.5377	5.9071e-70	1.2539	7.92781e-131	GO:0000003,GO:0000902,GO:0003006,GO:0003674,GO:0003779,GO:0003785,GO:0005488,GO:0005515,GO:0005575,GO:0005576,GO:0005618,GO:0005622,GO:0005623,GO:0005634,GO:0005730,GO:0005737,GO:0005819,GO:0005829,GO:0005856,GO:0005886,GO:0005911,GO:0005938,GO:0006996,GO:0007010,GO:0007015,GO:0007275,GO:0008064,GO:0008092,GO:0008104,GO:0008150,GO:0008154,GO:0009506,GO:0009507,GO:0009524,GO:0009536,GO:0009653,GO:…	-	ko:K05759	ko04013,ko04015,ko04810,ko05131,ko05132,map04013,map04015,map04810,map05131,map05132	Binds to actin and affects the structure of the cytoskeleton. At high concentrations, profilin prevents the polymerization of actin, whereas it enhances it at low concentrations
Aspi01Gene31567	AT5G34940.2	#N/A	29.4767	3.28594	5.95377	1.90241	9.74416	3.1624	4.16457e-116	2.3047	5.79544e-66	3.953	3.08517e-124	1.5964	5.78562e-66	GO:0003674,GO:0003824,GO:0004553,GO:0004566,GO:0005575,GO:0005618,GO:0005623,GO:0009505,GO:0016787,GO:0016798,GO:0030312,GO:0044464,GO:0071944	3.2.1.166	ko:K07964	ko00531,ko01100,ko05205,map00531,map01100,map05205	Heparanase-like protein 3
Aspi01Gene29016	AT2G27040.2	#N/A	0.700723	0.0785721	0.143151	0.0867142	0.260296	3.1629	9.24151e-06	2.2942	0.000335693	3.0047	1.16793e-05	1.4323	0.0067934	GO:0000003,GO:0002252,GO:0002376,GO:0003006,GO:0003674,GO:0003676,GO:0003723,GO:0005488,GO:0005575,GO:0005622,GO:0005623,GO:0005634,GO:0005737,GO:0006950,GO:0006952,GO:0007049,GO:0007275,GO:0008150,GO:0009553,GO:0009554,GO:0009605,GO:0009607,GO:0009615,GO:0009791,GO:0009908,GO:0009987,GO:0010528,GO:0010529,GO:0019953,GO:0022402,GO:0022414,GO:0030154,GO:0032501,GO:0032502,GO:0034293,GO:0035197,GO:…	-	ko:K11593	-	Belongs to the argonaute family
Aspi01Gene28114	AT1G55230.1	#N/A	0.914409	0.102958	0.098871	0.125177	0.162441	3.1668	0.00012036	3.1949	0.000183552	2.89	0.000239657	2.4922	0.000295802	-	-	-	-	Transmembrane protein 45A-like
Aspi01Gene10304	AT5G01740.1	#N/A	39.4033	4.38436	8.64956	1.36457	16.0147	3.1669	9.82635e-64	2.185	5.87352e-33	4.8495	7.66845e-15	1.2982	1.09182e-22	-	-	-	-	Wound-induced protein
Aspi01Gene41819	AT2G03090.1	#N/A	102.452	11.1568	18.3787	18.2371	40.9123	3.1966	1.63985e-209	2.4757	3.6311e-125	2.4892	4.0668e-118	1.3238	1.50915e-89	GO:0005575,GO:0005618,GO:0005623,GO:0006949,GO:0008150,GO:0009653,GO:0009987,GO:0016020,GO:0030312,GO:0032502,GO:0044464,GO:0048646,GO:0048856,GO:0071944	-	ko:K20628	-	Belongs to the expansin family
Aspi01Gene51005	AT1G09960.1	#N/A	5.89175	0.639678	1.81789	0.270006	1.56912	3.2006	8.02931e-29	1.6931	5.30042e-12	4.4505	2.87875e-37	1.9078	2.52225e-20	-	-	ko:K15378	-	Sucrose transport protein
Aspi01Gene67265	AT5G26330.1	#N/A	471.233	50.8791	52.4592	69.2171	146.476	3.2091	0	3.1639	2.02805e-261	2.7662	1.97956e-121	1.6851	1.0251e-227	-	-	-	-	Plastocyanin-like domain
Aspi01Gene64903	AT1G27320.1	#N/A	26.6957	2.86821	2.65716	8.03328	11.365	3.2163	6.52303e-273	3.3255	3.77276e-189	1.7316	5.35333e-75	1.2313	1.02364e-84	-	2.7.13.3	ko:K19691	ko02020,map02020	His Kinase A (phospho-acceptor) domain
Aspi01Gene31797	#N/A	#N/A	4.52203	0.484154	1.71008	1.7739	2.10235	3.218	4.36094e-18	1.3992	4.62247e-06	1.3491	6.34348e-06	1.1049	4.88743e-06	-	-	ko:K15411,ko:K19951,ko:K20526	ko05168,map05168	Lysin motif
Aspi01Gene10225	#N/A	#N/A	8.5369	0.903378	1.83351	0.420511	2.64793	3.2369	1.48456e-24	2.2149	1.6133e-15	4.3456	4.43095e-32	1.6886	1.96716e-15	#N/A	#N/A	#N/A	#N/A	#N/A
Aspi01Gene17796	#N/A	#N/A	17.4728	1.8448	7.55853	0.426407	3.68102	3.2402	2.49948e-20	1.2053	1.89726e-05	5.3487	2.65255e-23	2.2454	8.18058e-19	#N/A	#N/A	#N/A	#N/A	#N/A
Aspi01Gene48479	AT4G13420.1	#N/A	2.59358	0.273862	0.0586861	0.0771844	0.58309	3.2428	7.32009e-21	5.4424	1.42864e-23	5.0674	1.62509e-25	2.1524	4.08195e-18	GO:0003674,GO:0005215,GO:0005575,GO:0006810,GO:0006811,GO:0006812,GO:0006813,GO:0008150,GO:0008324,GO:0009987,GO:0015075,GO:0015077,GO:0015079,GO:0015318,GO:0015672,GO:0016020,GO:0022857,GO:0022890,GO:0030001,GO:0034220,GO:0046873,GO:0051179,GO:0051234,GO:0055085,GO:0071804,GO:0071805,GO:0098655,GO:0098660,GO:0098662	-	ko:K03549	-	Potassium transporter
Aspi01Gene63585	AT3G18490.1	#N/A	46.332	4.88397	10.2376	20.2906	20.2728	3.2433	7.10483e-184	2.1747	5.38419e-84	1.1903	5.52854e-16	1.1917	2.32191e-53	GO:0001101,GO:0002376,GO:0003674,GO:0003824,GO:0004175,GO:0004190,GO:0005575,GO:0005622,GO:0005623,GO:0005737,GO:0005783,GO:0006508,GO:0006807,GO:0006950,GO:0006952,GO:0006955,GO:0008150,GO:0008152,GO:0008233,GO:0009056,GO:0009057,GO:0009414,GO:0009415,GO:0009605,GO:0009607,GO:0009627,GO:0009628,GO:0009719,GO:0009725,GO:0009737,GO:0009814,GO:0010033,GO:0010035,GO:0012505,GO:0016787,GO:0019538,GO:…	-	-	-	Protein ASPARTIC PROTEASE IN GUARD CELL
Aspi01Gene19326	AT1G62390.1	#N/A	4.2216	0.444074	1.19286	2.04875	1.74552	3.2465	3.92362e-31	1.8202	2.07531e-13	1.0423	1.98843e-06	1.2736	9.13479e-12	GO:0005575,GO:0005622,GO:0005623,GO:0005737,GO:0005829,GO:0044424,GO:0044444,GO:0044464	-	-	-	PB1 domain
Aspi01Gene32252	AT3G24760.2	#N/A	19.9496	2.09721	3.55897	9.78119	6.41014	3.2481	6.03797e-62	2.4837	3.63206e-40	1.0276	5.968e-07	1.6373	1.12012e-34	#N/A	#N/A	#N/A	#N/A	#N/A
Aspi01Gene33683	AT5G54160.1	#N/A	55.098	5.76992	6.74662	1.52413	12.8604	3.2532	0	3.0266	5.00006e-247	5.1747	0	2.0984	0	#N/A	#N/A	#N/A	#N/A	#N/A
Aspi01Gene28758	AT3G24480.1	#N/A	12.7736	1.33616	2.36433	6.30982	6.17385	3.2557	1.13645e-57	2.4298	4.24528e-38	1.0167	8.17764e-09	1.0485	9.08599e-16	GO:0003674,GO:0005198,GO:0005199	-	-	-	leucine-rich repeat extensin-like protein
Aspi01Gene53308	#N/A	#N/A	43.326	4.51437	3.5383	2.69369	14.1958	3.2598	3.27119e-135	3.6106	6.13675e-127	4.0062	3.99425e-141	1.6091	2.79759e-63	-	-	-	-	MORN repeat
Aspi01Gene62960	AT1G19835.2	#N/A	4.14999	0.429913	0.558793	1.77637	1.38697	3.272	9.26009e-45	2.8913	1.01407e-39	1.2235	1.59014e-11	1.5808	2.99196e-23	GO:0000226,GO:0000902,GO:0000904,GO:0003674,GO:0005488,GO:0005515,GO:0005575,GO:0005623,GO:0005886,GO:0006996,GO:0007010,GO:0007017,GO:0008017,GO:0008092,GO:0008150,GO:0009653,GO:0009888,GO:0009987,GO:0010026,GO:0010090,GO:0015631,GO:0016020,GO:0016043,GO:0022607,GO:0030154,GO:0031109,GO:0032502,GO:0032989,GO:0034622,GO:0043933,GO:0044085,GO:0044464,GO:0046785,GO:0048468,GO:0048856,GO:0048869,GO:…	-	-	-	Filament-like plant protein, long coiled-coil
Aspi01Gene31491	AT3G03160.1	#N/A	10.5019	1.08233	4.18607	0.083093	4.73142	3.2796	1.01835e-13	1.3237	0.00041886	6.9542	7.04309e-10	1.1488	8.14494e-05	-	-	-	-	Erwinia induced protein 2
Aspi01Gene47903	AT1G48410.1	#N/A	22.0703	2.25941	9.45306	6.73497	10.456	3.2856	5.99224e-168	1.22	1.00009e-28	1.7116	5.71652e-49	1.0771	3.89786e-44	-	-	ko:K11593	-	Belongs to the argonaute family
Aspi01Gene26405	AT1G04920.1	#N/A	4.02176	0.411081	0.566035	0.678235	0.682879	3.2878	1.36957e-35	2.8267	1.46903e-29	2.5675	2.64446e-29	2.5579	7.48255e-36	GO:0003674,GO:0003824,GO:0005575,GO:0005622,GO:0005623,GO:0005737,GO:0005794,GO:0008194,GO:0012505,GO:0016740,GO:0016757,GO:0016758,GO:0035251,GO:0043226,GO:0043227,GO:0043229,GO:0043231,GO:0044424,GO:0044444,GO:0044464,GO:0046524,GO:0046527	2.4.1.14	ko:K00696	ko00500,ko01100,map00500,map01100	Belongs to the glycosyltransferase 1 family
Aspi01Gene63625	AT3G10340.1	#N/A	136.453	13.9449	55.227	31.2622	22.4459	3.2883	0	1.3018	9.06887e-62	2.125	7.12748e-91	2.6032	0	GO:0001101,GO:0003674,GO:0003824,GO:0006464,GO:0006508,GO:0006511,GO:0006725,GO:0006807,GO:0008150,GO:0008152,GO:0009056,GO:0009057,GO:0009058,GO:0009636,GO:0009698,GO:0009699,GO:0009719,GO:0009725,GO:0009739,GO:0009987,GO:0010033,GO:0010243,GO:0014070,GO:0016598,GO:0016829,GO:0016840,GO:0016841,GO:0019438,GO:0019538,GO:0019748,GO:0019941,GO:0030163,GO:0033993,GO:0036211,GO:0042221,GO:0042493,GO:…	4.3.1.24,4.3.1.25	ko:K10775,ko:K13064	ko00360,ko00940,ko01100,ko01110,map00360,map00940,map01100,map01110	Phenylalanine ammonialyase
Aspi01Gene13082	AT5G43150.1	#N/A	153.336	15.5571	11.3762	5.85752	60.0953	3.299	1.26085e-79	3.749	2.06969e-81	4.7091	3.55752e-92	1.3508	1.09938e-31	-	-	-	-	-
Aspi01Gene28287	AT2G38060.1	#N/A	143.637	14.5325	27.2676	13.1332	47.3841	3.3029	2.29745e-246	2.394	1.50068e-90	3.4505	3.01133e-198	1.5992	4.33982e-108	GO:0003674,GO:0005215,GO:0005315,GO:0005575,GO:0005622,GO:0005623,GO:0005737,GO:0006810,GO:0006811,GO:0006820,GO:0008150,GO:0009536,GO:0015291,GO:0015318,GO:0016020,GO:0016021,GO:0022804,GO:0022857,GO:0031224,GO:0034220,GO:0043226,GO:0043227,GO:0043229,GO:0043231,GO:0044424,GO:0044425,GO:0044444,GO:0044464,GO:0051179,GO:0051234,GO:0055085,GO:0098656	-	ko:K08193	-	anion transporter 4
Aspi01Gene61133	#N/A	#N/A	10.9834	1.10269	2.57933	0.194894	5.46397	3.314	2.05067e-25	2.0859	3.1133e-14	5.8091	2.03542e-26	1.0062	7.44721e-07	#N/A	#N/A	#N/A	#N/A	#N/A
Aspi01Gene11056	#N/A	#N/A	24.9591	2.4736	0.135938	0.744167	8.37887	3.3317	6.41873e-44	7.4966	4.26065e-27	5.062	3.89073e-51	1.574	6.36157e-20	#N/A	#N/A	#N/A	#N/A	#N/A
Aspi01Gene56798	AT5G16570.1	#N/A	5.5191	0.547036	1.31811	0.120241	0.622874	3.3318	5.82174e-23	2.0614	5.21351e-14	5.5167	1.40193e-25	3.146	2.23453e-28	GO:0005575,GO:0005622,GO:0005623,GO:0005737,GO:0044424,GO:0044464	6.3.1.2	ko:K01915	ko00220,ko00250,ko00630,ko00910,ko01100,ko01120,ko01230,ko02020,ko04217,ko04724,ko04727,map00220,map00250,map00630,map00910,map01100,map01120,map01230,map02020,map04217,map04724,map04727	glutamine synthetase
Aspi01Gene58184	AT3G04670.1	WRKY	79.8631	7.90337	4.08504	4.52619	33.5966	3.3351	1.13258e-258	4.2859	2.35122e-260	4.1403	1.26692e-191	1.2485	2.23165e-77	GO:0003674,GO:0003700,GO:0005488,GO:0005515,GO:0005516,GO:0005575,GO:0005622,GO:0005623,GO:0005634,GO:0006355,GO:0008150,GO:0009889,GO:0010468,GO:0010556,GO:0019219,GO:0019222,GO:0031323,GO:0031326,GO:0043226,GO:0043227,GO:0043229,GO:0043231,GO:0044424,GO:0044464,GO:0050789,GO:0050794,GO:0051171,GO:0051252,GO:0060255,GO:0065007,GO:0080090,GO:0140110,GO:1903506,GO:2000112,GO:2001141	-	-	-	WRKY Transcription Factor
Aspi01Gene45864	AT4G34050.3	#N/A	12.4346	1.2262	1.78846	0.181017	2.36838	3.3385	7.58841e-41	2.7948	1.80107e-31	6.0941	7.27085e-39	2.3922	4.26268e-38	GO:0003674,GO:0003824,GO:0006725,GO:0008150,GO:0008152,GO:0008168,GO:0008171,GO:0008757,GO:0009058,GO:0009698,GO:0009699,GO:0009804,GO:0009805,GO:0009987,GO:0010035,GO:0010038,GO:0016740,GO:0016741,GO:0018130,GO:0019438,GO:0019748,GO:0032259,GO:0042221,GO:0042409,GO:0044237,GO:0044249,GO:0044550,GO:0046483,GO:0046686,GO:0050896,GO:0071704,GO:1901360,GO:1901362,GO:1901576	2.1.1.104	ko:K00588	ko00360,ko00940,ko00941,ko00945,ko01100,ko01110,map00360,map00940,map00941,map00945,map01100,map01110	caffeoyl-CoA O-methyltransferase
Aspi01Gene60275	AT3G61130.1	#N/A	24.1985	2.36917	6.45327	8.25576	11.9012	3.3506	1.80144e-89	1.904	2.01473e-29	1.551	2.16364e-24	1.023	5.0369e-23	GO:0000271,GO:0003674,GO:0003824,GO:0005575,GO:0005622,GO:0005623,GO:0005737,GO:0005768,GO:0005794,GO:0005802,GO:0005975,GO:0005976,GO:0008150,GO:0008152,GO:0008194,GO:0009058,GO:0009059,GO:0009664,GO:0009832,GO:0009987,GO:0010289,GO:0010383,GO:0010393,GO:0010394,GO:0012505,GO:0016043,GO:0016051,GO:0016740,GO:0016757,GO:0016758,GO:0017144,GO:0031410,GO:0031982,GO:0031984,GO:0033692,GO:0034637,GO:…	2.4.1.43	ko:K13648	ko00520,map00520	Belongs to the glycosyltransferase 8 family
Aspi01Gene03526	AT5G42760.1	#N/A	12.2288	1.18689	1.7522	1.00683	3.44216	3.3623	9.50665e-46	2.799	8.35472e-36	3.6011	2.93486e-48	1.8284	4.86909e-26	-	-	-	-	Leucine carboxyl methyltransferase
Aspi01Gene54479	AT2G41430.3	#N/A	187.562	18.1618	8.2584	18.4332	68.8879	3.366	1.76486e-283	4.502	1.08574e-277	3.3461	7.73858e-194	1.4443	2.6563e-106	#N/A	#N/A	#N/A	#N/A	#N/A
Aspi01Gene04420	AT1G09930.1	#N/A	12.1486	1.16963	5.0937	0.17741	2.17107	3.3744	8.62011e-77	1.2509	8.38846e-16	6.1	1.33799e-69	2.4836	8.4649e-71	-	-	-	-	oligopeptide transporter
Aspi01Gene67555	AT4G40080.1	#N/A	10.1396	0.97167	1.85793	3.96786	4.50348	3.3817	3.58112e-39	2.4443	1.49626e-26	1.3529	2.89442e-12	1.1701	3.03092e-13	-	-	-	-	Clathrin assembly protein
Aspi01Gene09973	#N/A	#N/A	5143.82	491.666	878.112	109.526	2305.48	3.3849	0	2.5471	4.20871e-160	5.5525	0	1.1571	2.5907e-109	#N/A	#N/A	#N/A	#N/A	#N/A
Aspi01Gene05318	AT3G50530.1	#N/A	29.4762	2.81579	2.57136	3.33448	8.24363	3.3854	8.25356e-184	3.5156	2.76577e-152	3.1435	8.08109e-143	1.8376	3.75501e-107	GO:0001101,GO:0003674,GO:0003824,GO:0004672,GO:0004674,GO:0004683,GO:0004713,GO:0005488,GO:0005515,GO:0005516,GO:0005575,GO:0005622,GO:0005623,GO:0005634,GO:0005737,GO:0005886,GO:0006464,GO:0006468,GO:0006793,GO:0006796,GO:0006807,GO:0007154,GO:0007165,GO:0008150,GO:0008152,GO:0009719,GO:0009725,GO:0009737,GO:0009738,GO:0009755,GO:0009931,GO:0009937,GO:0009939,GO:0009966,GO:0009967,GO:0009987,GO:…	-	ko:K00924	-	CDPK-related kinase
Aspi01Gene04601	AT3G10150.1	#N/A	2.04302	0.19472	0.197005	0.232257	0.181095	3.3914	1.83187e-07	3.3534	5.72549e-07	3.1284	3.07325e-07	3.4909	1.42635e-08	-	-	-	-	Purple acid phosphatase
Aspi01Gene63909	AT1G12380.1	#N/A	31.464	2.98714	11.029	11.3305	15.6201	3.3944	1.5696e-201	1.5093	1.73069e-47	1.4727	1.79309e-48	1.0096	7.91961e-48	-	-	-	-	-
Aspi01Gene33191	AT5G61480.1	#N/A	47.2518	4.48152	13.0223	5.3449	21.0352	3.396	0	1.8563	1.95936e-56	3.1432	3.1519e-198	1.1669	4.53355e-83	GO:0000003,GO:0001763,GO:0003006,GO:0005575,GO:0005623,GO:0005886,GO:0007275,GO:0008150,GO:0009653,GO:0009790,GO:0009791,GO:0009793,GO:0009888,GO:0009987,GO:0010016,GO:0010065,GO:0010067,GO:0010087,GO:0010089,GO:0010154,GO:0010223,GO:0010346,GO:0016020,GO:0022414,GO:0032501,GO:0032502,GO:0044464,GO:0048316,GO:0048367,GO:0048507,GO:0048508,GO:0048608,GO:0048646,GO:0048731,GO:0048856,GO:0051301,GO:…	-	-	-	Belongs to the protein kinase superfamily. Ser Thr protein kinase family
Aspi01Gene49268	AT2G30490.1	#N/A	12.7798	1.20724	0.651505	2.33519	5.36171	3.4018	4.3212e-58	4.2943	8.7825e-59	2.4525	7.15716e-39	1.2528	2.83689e-21	-	1.14.13.11	ko:K00487	ko00130,ko00360,ko00940,ko00941,ko00945,ko01100,ko01110,ko01220,map00130,map00360,map00940,map00941,map00945,map01100,map01110,map01220	Belongs to the cytochrome P450 family
Aspi01Gene54135	AT4G20140.1	#N/A	4.53523	0.428306	1.93619	0.837448	1.89829	3.4026	4.76827e-43	1.2251	1.57718e-08	2.4355	4.28097e-28	1.2562	5.06563e-16	-	2.7.11.1	ko:K04733,ko:K13420	ko04010,ko04016,ko04064,ko04620,ko04621,ko04624,ko04626,ko04722,ko05133,ko05140,ko05142,ko05145,ko05152,ko05162,ko05164,map04010,map04016,map04064,map04620,map04621,map04624,map04626,map04722,map05133,map05140,map05142,map05145,map05152,map05162,map05164	Belongs to the protein kinase superfamily. Ser Thr protein kinase family
Aspi01Gene52651	AT4G25960.1	#N/A	14.6321	1.37944	0.323465	0.306539	2.52937	3.4052	7.7623e-156	5.4954	2.44641e-158	5.5724	1.21507e-166	2.5315	1.10942e-148	-	3.6.3.44	ko:K05658	ko02010,ko04976,ko05206,ko05226,map02010,map04976,map05206,map05226	ABC transporter B family member
Aspi01Gene39357	AT1G09560.1	#N/A	127.585	12.0071	3.14262	0.872387	14.9854	3.4081	6.1443e-156	5.3413	4.7907e-162	7.1868	4.16474e-114	3.0888	1.9911e-178	GO:0005575,GO:0005618,GO:0005623,GO:0005911,GO:0006810,GO:0008150,GO:0009506,GO:0009987,GO:0010496,GO:0010497,GO:0030054,GO:0030312,GO:0044464,GO:0050789,GO:0050793,GO:0051179,GO:0051234,GO:0051239,GO:0055044,GO:0065007,GO:0071944,GO:2000026,GO:2000280	-	-	-	germin-like protein
Aspi01Gene00175	AT5G51460.4	#N/A	33.668	3.15608	1.63515	1.19865	12.4745	3.413	2.15916e-161	4.3616	4.06106e-167	4.8112	3.397e-179	1.4316	1.19186e-63	GO:0003674,GO:0003824,GO:0004805,GO:0005575,GO:0005576,GO:0005618,GO:0005622,GO:0005623,GO:0005634,GO:0005730,GO:0005737,GO:0005829,GO:0005886,GO:0005975,GO:0005984,GO:0005991,GO:0005992,GO:0006793,GO:0006796,GO:0008150,GO:0008152,GO:0009058,GO:0009311,GO:0009312,GO:0009507,GO:0009536,GO:0009987,GO:0010035,GO:0010038,GO:0016020,GO:0016051,GO:0016311,GO:0016787,GO:0016788,GO:0016791,GO:0019203,GO:…	3.1.3.12	ko:K01087	ko00500,ko01100,map00500,map01100	Removes the phosphate from trehalose 6-phosphate to produce free trehalose
Aspi01Gene04858	AT1G08250.1	#N/A	105.566	9.822	16.8054	8.04148	29.7867	3.4237	0	2.648	4.75459e-197	3.7135	0	1.8247	5.22545e-299	GO:0003674,GO:0003824,GO:0005575,GO:0005622,GO:0005623,GO:0005737,GO:0005829,GO:0006082,GO:0006520,GO:0006558,GO:0006570,GO:0006571,GO:0006725,GO:0006807,GO:0008150,GO:0008152,GO:0008652,GO:0009058,GO:0009072,GO:0009073,GO:0009094,GO:0009095,GO:0009314,GO:0009416,GO:0009507,GO:0009536,GO:0009628,GO:0009637,GO:0009642,GO:0009645,GO:0009987,GO:0010244,GO:0016053,GO:0016829,GO:0016835,GO:0016836,GO:…	4.2.1.51,4.2.1.91	ko:K05359	ko00400,ko01100,ko01110,ko01130,ko01230,map00400,map01100,map01110,map01130,map01230	Converts the prephenate produced from the shikimate- chorismate pathway into phenylalanine
Aspi01Gene40308	AT5G16080.1	#N/A	92.2603	8.57192	31.1131	31.8249	35.8139	3.4258	2.3726e-246	1.5649	6.30149e-50	1.5346	1.91761e-24	1.3645	6.18012e-70	GO:0003674,GO:0003824,GO:0008150,GO:0008152,GO:0009056,GO:0016787	-	-	-	carboxylesterase 15
Aspi01Gene33104	AT5G62670.1	#N/A	81.9613	7.59658	3.96379	6.05668	28.9133	3.4292	0	4.3668	0	3.7575	1.09878e-293	1.5025	1.04117e-151	GO:0005575,GO:0005623,GO:0005886,GO:0016020,GO:0044464,GO:0071944	3.6.3.6	ko:K01535	ko00190,map00190	plasma membrane ATPase
Aspi01Gene48163	AT2G24230.1	#N/A	1.1946	0.1106	0.348841	0.0666824	0.292482	3.4332	8.56917e-10	1.7731	0.00018338	4.1611	3.45863e-11	2.0267	8.76339e-07	GO:0005575,GO:0005622,GO:0005623,GO:0005737,GO:0005773,GO:0005886,GO:0016020,GO:0043226,GO:0043227,GO:0043229,GO:0043231,GO:0044424,GO:0044444,GO:0044464,GO:0071944	-	-	-	LRR receptor-like serine threonine-protein kinase
Aspi01Gene67487	#N/A	#N/A	36.4298	3.36352	10.4835	6.15513	13.104	3.4349	5.73162e-60	1.794	2.62789e-19	2.5654	6.16117e-46	1.4747	7.88808e-29	#N/A	#N/A	#N/A	#N/A	#N/A
Aspi01Gene69180	AT1G18250.2	#N/A	40.2941	3.70046	11.6694	1.20435	19.2929	3.4433	2.56063e-114	1.7845	3.93502e-35	5.0619	2.1555e-123	1.0621	1.6501e-29	-	-	-	-	thaumatin-like protein
Aspi01Gene49899	AT1G31480.1	#N/A	4.52824	0.414699	1.53655	0.884542	1.92069	3.4461	2.17379e-13	1.5546	2.988e-05	2.3549	4.17429e-10	1.2372	3.55249e-05	GO:0000325,GO:0003674,GO:0003824,GO:0004620,GO:0005575,GO:0005622,GO:0005623,GO:0005737,GO:0005773,GO:0005774,GO:0005911,GO:0006996,GO:0008150,GO:0008970,GO:0009506,GO:0009581,GO:0009582,GO:0009590,GO:0009605,GO:0009606,GO:0009628,GO:0009629,GO:0009630,GO:0009657,GO:0009660,GO:0009705,GO:0009959,GO:0009987,GO:0016020,GO:0016043,GO:0016298,GO:0016787,GO:0016788,GO:0030054,GO:0031090,GO:0043226,GO:…	-	-	-	DDHD
Aspi01Gene47420	AT5G12950.1	#N/A	3.19632	0.29242	1.40796	0.838105	1.21141	3.447	8.19508e-23	1.1793	2.96177e-05	1.9286	2.24846e-10	1.3976	2.7025e-10	-	-	ko:K09955	-	Beta-L-arabinofuranosidase, GH127
Aspi01Gene18400	AT3G45600.1	#N/A	22.5345	2.03984	5.5053	0.346825	10.2378	3.4637	1.1047e-57	2.0296	5.43112e-28	6.0233	2.77683e-55	1.1375	1.02172e-16	-	-	-	-	Belongs to the tetraspanin (TM4SF) family
Aspi01Gene65141	AT1G05200.1	#N/A	4.91161	0.442118	1.09873	1.15154	2.29559	3.4736	7.07074e-33	2.1578	3.77494e-18	2.0919	1.13091e-18	1.097	2.40166e-08	GO:0001101,GO:0002218,GO:0002252,GO:0002253,GO:0002376,GO:0002682,GO:0002684,GO:0003674,GO:0004888,GO:0005215,GO:0005216,GO:0005261,GO:0005262,GO:0005575,GO:0005623,GO:0005886,GO:0006810,GO:0006811,GO:0006812,GO:0006816,GO:0006950,GO:0006952,GO:0006955,GO:0007154,GO:0007165,GO:0007267,GO:0008066,GO:0008150,GO:0008324,GO:0009605,GO:0009606,GO:0009607,GO:0009611,GO:0009617,GO:0009620,GO:0009628,GO:…	-	ko:K05387	-	Glutamate-gated receptor that probably acts as non- selective cation channel
Aspi01Gene49142	AT5G19730.1	#N/A	8.67539	0.779119	1.92806	0.114516	1.84116	3.4761	2.76674e-37	2.1661	1.62026e-21	6.2506	2.14146e-31	2.2349	9.67183e-29	GO:0005575,GO:0005618,GO:0005622,GO:0005623,GO:0005737,GO:0030312,GO:0044424,GO:0044464,GO:0071944	3.1.1.11	ko:K01051	ko00040,ko01100,map00040,map01100	Pectinesterase
Aspi01Gene54204	AT4G33550.2	#N/A	2.94252	0.269821	0.0589431	0	0.357767	3.4827	0.000936027	5.7051	0.00035455	10.027	1.21531e-05	3.0421	0.000996116	#N/A	#N/A	#N/A	#N/A	#N/A
Aspi01Gene34287	AT2G26170.1	#N/A	1.23333	0.109568	0.143528	0.398909	0.351136	3.4885	2.3564e-06	3.0986	1.72162e-05	1.6323	0.00589279	1.8074	0.00064665	GO:0001763,GO:0006629,GO:0006720,GO:0006721,GO:0006810,GO:0007275,GO:0008150,GO:0008152,GO:0008299,GO:0008610,GO:0009058,GO:0009653,GO:0009889,GO:0009891,GO:0009893,GO:0009914,GO:0009926,GO:0009934,GO:0009962,GO:0009963,GO:0009987,GO:0010016,GO:0010223,GO:0010346,GO:0010817,GO:0016108,GO:0016109,GO:0016114,GO:0016116,GO:0016117,GO:0019222,GO:0022603,GO:0032501,GO:0032502,GO:0042440,GO:0044237,GO:…	-	ko:K20771	-	Belongs to the cytochrome P450 family
Aspi01Gene66546	AT3G17800.1	#N/A	23.7284	2.10626	1.10153	4.8778	5.66285	3.4909	2.23241e-94	4.4272	1.50734e-96	2.282	1.979e-49	2.0668	8.73678e-66	#N/A	#N/A	#N/A	#N/A	#N/A
Aspi01Gene71895	AT4G29100.1	bHLH	32.8508	2.91658	6.00546	0.753328	14.7554	3.4918	8.18335e-205	2.4485	9.26996e-65	5.4452	1.46586e-209	1.154	3.19489e-57	-	-	-	-	Transcription factor
Aspi01Gene48321	AT1G19835.2	#N/A	11.4887	1.01803	4.41273	1.54059	4.47529	3.4935	5.84814e-121	1.3772	2.10664e-25	2.8979	1.23168e-90	1.3595	7.08608e-47	-	-	-	-	Filament-like plant protein
Aspi01Gene22110	AT1G23820.1	#N/A	183.339	16.1661	11.6398	33.1603	78.2373	3.5013	0	3.9742	0	2.4661	3.6167e-191	1.2279	1.63495e-144	GO:0003674,GO:0003824,GO:0004766,GO:0005575,GO:0005623,GO:0005886,GO:0006576,GO:0006595,GO:0006596,GO:0006807,GO:0008150,GO:0008152,GO:0008216,GO:0008295,GO:0009058,GO:0009308,GO:0009309,GO:0009987,GO:0016020,GO:0016740,GO:0016765,GO:0034641,GO:0042401,GO:0044106,GO:0044237,GO:0044249,GO:0044271,GO:0044464,GO:0071704,GO:0071944,GO:0097164,GO:1901564,GO:1901566,GO:1901576	2.5.1.16	ko:K00797	ko00270,ko00330,ko00410,ko00480,ko01100,map00270,map00330,map00410,map00480,map01100	Belongs to the spermidine spermine synthase family
Aspi01Gene64193	#N/A	#N/A	32.4054	2.848	8.03833	0.997295	15.8539	3.5056	3.95821e-52	2.0082	1.54032e-23	5.0202	1.76382e-59	1.0307	1.85797e-11	#N/A	#N/A	#N/A	#N/A	#N/A
Aspi01Gene10462	AT1G51190.1	ERF	17.5213	1.51371	0.41167	0.513559	5.66617	3.5299	1.36835e-64	5.4127	5.91001e-66	5.0923	8.39104e-70	1.6279	1.827e-34	GO:0003674,GO:0003676,GO:0003677,GO:0003700,GO:0005488,GO:0006082,GO:0006355,GO:0006790,GO:0006807,GO:0008150,GO:0008152,GO:0009888,GO:0009889,GO:0009987,GO:0010073,GO:0010074,GO:0010468,GO:0010492,GO:0010556,GO:0016143,GO:0019219,GO:0019222,GO:0019748,GO:0019757,GO:0019760,GO:0019827,GO:0031323,GO:0031326,GO:0032501,GO:0032502,GO:0042127,GO:0043436,GO:0043565,GO:0044237,GO:0044281,GO:0048507,GO:…	-	ko:K09285	-	AP2-like ethylene-responsive transcription factor
Aspi01Gene24523	AT3G25770.1	#N/A	2.66148	0.22968	0	1.0505	0.395166	3.5411	1.12455e-09	11.7538	6.55963e-10	1.3409	0.00274048	2.75	2.31435e-09	GO:0000003,GO:0000302,GO:0001101,GO:0002218,GO:0002252,GO:0002253,GO:0002376,GO:0002682,GO:0002684,GO:0003006,GO:0003674,GO:0003824,GO:0005575,GO:0005622,GO:0005623,GO:0005737,GO:0005886,GO:0006082,GO:0006950,GO:0006952,GO:0006955,GO:0006970,GO:0006979,GO:0007154,GO:0007165,GO:0007275,GO:0007584,GO:0007623,GO:0008150,GO:0008152,GO:0009058,GO:0009314,GO:0009416,GO:0009507,GO:0009536,GO:0009605,GO:…	5.3.99.6	ko:K10525	ko00592,ko01100,ko01110,map00592,map01100,map01110	allene oxide cyclase
Aspi01Gene30023	AT4G28650.1	#N/A	2.27295	0.194317	0.0734565	1.04832	0.673804	3.5468	4.81608e-21	4.9333	4.61316e-23	1.116	3.17924e-05	1.7538	8.18715e-13	GO:0000003,GO:0001763,GO:0003006,GO:0005575,GO:0005623,GO:0005886,GO:0007275,GO:0008150,GO:0009653,GO:0009790,GO:0009791,GO:0009793,GO:0009888,GO:0009987,GO:0010016,GO:0010065,GO:0010067,GO:0010087,GO:0010089,GO:0010154,GO:0010223,GO:0010346,GO:0016020,GO:0022414,GO:0032501,GO:0032502,GO:0044464,GO:0048316,GO:0048367,GO:0048507,GO:0048508,GO:0048608,GO:0048646,GO:0048731,GO:0048856,GO:0051301,GO:…	-	-	-	Belongs to the protein kinase superfamily. Ser Thr protein kinase family
Aspi01Gene45531	AT4G10850.1	#N/A	7.32443	0.622703	0.422383	0.118129	1.16504	3.5548	9.87281e-28	4.1159	2.89548e-29	5.9592	4.6485e-25	2.6486	5.14212e-26	GO:0003674,GO:0005215,GO:0005575,GO:0005623,GO:0005886,GO:0005887,GO:0006810,GO:0008150,GO:0008643,GO:0009987,GO:0015144,GO:0016020,GO:0016021,GO:0016043,GO:0022607,GO:0022857,GO:0031224,GO:0031226,GO:0034219,GO:0043933,GO:0044085,GO:0044425,GO:0044459,GO:0044464,GO:0051119,GO:0051179,GO:0051234,GO:0051259,GO:0051260,GO:0055085,GO:0065003,GO:0071702,GO:0071840,GO:0071944	-	ko:K15382	-	Mediates both low-affinity uptake and efflux of sugar across the membrane
Aspi01Gene15529	AT1G65580.2	#N/A	48.6966	4.12182	6.76858	2.19492	10.2314	3.5601	1.20366e-187	2.8438	2.63444e-109	4.4706	9.21474e-216	2.2502	1.1717e-43	-	3.1.3.36	ko:K01099	ko00562,ko01100,ko04070,map00562,map01100,map04070	Inositol polyphosphate phosphatase, catalytic domain homologues
Aspi01Gene50618	AT4G10490.1	#N/A	7.66219	0.645079	0.677344	3.16157	2.26899	3.563	4.57914e-19	3.4923	2.00232e-18	1.2763	4.13651e-05	1.7567	2.5634e-11	-	-	-	-	2OG-Fe(II) oxygenase superfamily
Aspi01Gene18609	AT1G59900.2	#N/A	4.65624	0.391815	0.786435	1.5307	1.76755	3.5635	1.13503e-16	2.5635	6.52303e-12	1.6028	1.54703e-06	1.3976	3.41716e-07	-	1.2.4.1	ko:K00161	ko00010,ko00020,ko00620,ko01100,ko01110,ko01120,ko01130,ko01200,ko04066,ko04922,ko05230,map00010,map00020,map00620,map01100,map01110,map01120,map01130,map01200,map04066,map04922,map05230	The pyruvate dehydrogenase complex catalyzes the overall conversion of pyruvate to acetyl-CoA and CO(2)
Aspi01Gene21751	AT3G21360.1	#N/A	103.97	8.7744	26.9797	1.72838	36.1896	3.5646	3.74686e-299	1.9431	8.11119e-88	5.9091	1.15286e-281	1.5218	4.34371e-98	GO:0005575,GO:0005622,GO:0005623,GO:0005634,GO:0043226,GO:0043227,GO:0043229,GO:0043231,GO:0044424,GO:0044464	-	-	-	Clavaminate synthase-like protein At3g21360
Aspi01Gene49094	AT3G45600.2	#N/A	10.1928	0.859859	2.66471	0.51295	4.48992	3.5708	4.28304e-14	1.9306	1.32529e-06	4.3229	1.71981e-15	1.1828	6.57209e-05	-	-	-	-	Belongs to the tetraspanin (TM4SF) family
Aspi01Gene30624	AT1G14720.1	#N/A	20.5287	1.72224	1.29863	0.19071	2.87609	3.5712	3.89097e-58	3.9812	2.35599e-56	6.7688	5.03474e-42	2.8362	5.96121e-60	GO:0005575,GO:0005623,GO:0005886,GO:0005887,GO:0008150,GO:0009664,GO:0009825,GO:0009827,GO:0009831,GO:0009987,GO:0016020,GO:0016021,GO:0016043,GO:0016049,GO:0031224,GO:0031226,GO:0040007,GO:0042545,GO:0042547,GO:0044425,GO:0044459,GO:0044464,GO:0045229,GO:0071554,GO:0071555,GO:0071669,GO:0071840,GO:0071944	2.4.1.207	ko:K08235	-	Catalyzes xyloglucan endohydrolysis (XEH) and or endotransglycosylation (XET). Cleaves and religates xyloglucan polymers, an essential constituent of the primary cell wall, and thereby participates in cell wall construction of growing tissues
Aspi01Gene25453	AT2G31030.1	#N/A	17.645	1.47895	1.17875	1.65071	4.89097	3.5745	5.62247e-118	3.901	4.8901e-119	3.4176	1.31079e-107	1.8504	1.06267e-60	-	-	ko:K20456,ko:K20463	-	Oxysterol-binding protein-related protein
Aspi01Gene11900	AT5G24230.1	#N/A	25.8574	2.15891	3.17019	11.6616	8.6152	3.5806	7.78971e-83	3.0248	1.13765e-63	1.1479	3.3483e-10	1.585	4.6783e-41	-	-	-	-	GDSL esterase lipase
Aspi01Gene40695	AT2G12646.1	#N/A	22.4706	1.87522	10.2454	10.0108	8.85374	3.5808	6.11382e-100	1.1301	5.91702e-16	1.1656	5.12637e-18	1.3431	2.14033e-36	-	-	ko:K14571	ko03008,map03008	PLATZ transcription factor
Aspi01Gene43893	AT1G18980.1	#N/A	15.151	1.25795	1.48715	1.16557	7.51655	3.5866	2.15682e-55	3.3476	2.9011e-47	3.7002	2.19241e-55	1.0106	1.62687e-12	GO:0005575,GO:0005618,GO:0005623,GO:0030312,GO:0044464,GO:0071944	-	-	-	Germin-like protein subfamily 3 member
Aspi01Gene31134	#N/A	#N/A	6.2621	0.520406	0.863539	0.296291	1.69701	3.589	6.12304e-51	2.8549	3.77501e-39	4.3992	1.05664e-56	1.8826	1.25708e-31	#N/A	#N/A	#N/A	#N/A	#N/A
Aspi01Gene12299	AT4G08150.1	TALE	27.6538	2.27469	2.82101	9.14717	9.32615	3.6007	2.31075e-152	3.2903	7.95271e-119	1.5952	8.31069e-42	1.5675	5.08115e-70	-	-	ko:K16670	-	Homeobox protein knotted-1-like
Aspi01Gene35476	AT3G45010.1	#N/A	84.5128	6.92051	5.24444	1.26367	13.6517	3.6082	0	4.0068	4.27733e-252	6.0632	6.66096e-276	2.6295	5.83434e-287	GO:0003674,GO:0003824,GO:0004180,GO:0004185,GO:0005575,GO:0005576,GO:0005622,GO:0005623,GO:0005737,GO:0005773,GO:0006508,GO:0006807,GO:0008150,GO:0008152,GO:0008233,GO:0008236,GO:0008238,GO:0009056,GO:0009057,GO:0009987,GO:0016787,GO:0017171,GO:0019538,GO:0030163,GO:0043170,GO:0043226,GO:0043227,GO:0043229,GO:0043231,GO:0044237,GO:0044238,GO:0044248,GO:0044257,GO:0044260,GO:0044265,GO:0044267,GO:…	-	ko:K09645,ko:K16298	-	Belongs to the peptidase S10 family
Aspi01Gene22805	#N/A	#N/A	3.33677	0.272631	0.122534	0.72191	1.59255	3.6122	1.04638e-14	4.7642	2.73718e-15	2.2062	3.40217e-10	1.0655	0.000378544	#N/A	#N/A	#N/A	#N/A	#N/A
Aspi01Gene32860	#N/A	#N/A	7.89264	0.640767	0.692807	2.96919	3.2919	3.6159	2.0369e-30	3.5071	3.55339e-29	1.4093	2.48587e-09	1.2604	9.66782e-11	#N/A	#N/A	#N/A	#N/A	#N/A
Aspi01Gene60619	AT1G09560.1	#N/A	173.666	14.1253	10.4009	3.06723	25.1351	3.6175	0	4.0586	0	5.8221	0	2.7878	0	GO:0005575,GO:0005618,GO:0005622,GO:0005623,GO:0005634,GO:0005911,GO:0006810,GO:0006950,GO:0008150,GO:0009266,GO:0009409,GO:0009506,GO:0009628,GO:0009987,GO:0010496,GO:0010497,GO:0030054,GO:0030312,GO:0043226,GO:0043227,GO:0043229,GO:0043231,GO:0044424,GO:0044464,GO:0050789,GO:0050793,GO:0050896,GO:0051179,GO:0051234,GO:0051239,GO:0055044,GO:0065007,GO:0071944,GO:2000026,GO:2000280	-	-	-	Cupin domain
Aspi01Gene37687	AT4G26180.1	#N/A	18.8134	1.51319	1.24346	3.0584	6.80998	3.6341	5.41876e-89	3.9165	5.85349e-87	2.6203	9.52739e-60	1.4654	1.16006e-34	GO:0000295,GO:0003674,GO:0005215,GO:0005346,GO:0005575,GO:0005622,GO:0005623,GO:0005737,GO:0005739,GO:0005740,GO:0005743,GO:0006810,GO:0006811,GO:0006812,GO:0006820,GO:0006839,GO:0006855,GO:0006862,GO:0008150,GO:0008324,GO:0008509,GO:0008514,GO:0015075,GO:0015101,GO:0015215,GO:0015216,GO:0015217,GO:0015228,GO:0015238,GO:0015605,GO:0015695,GO:0015711,GO:0015748,GO:0015865,GO:0015866,GO:0015868,GO:…	-	ko:K15084	-	Belongs to the mitochondrial carrier (TC 2.A.29) family
Aspi01Gene26206	AT3G03480.1	#N/A	21.5279	1.71673	1.97451	0.970862	5.94339	3.6454	7.35617e-73	3.4445	1.58664e-63	4.4685	5.97788e-80	1.8561	4.53075e-41	GO:0003674,GO:0003824,GO:0005575,GO:0005622,GO:0005623,GO:0005737,GO:0005829,GO:0006725,GO:0008150,GO:0008152,GO:0008374,GO:0009058,GO:0009698,GO:0009699,GO:0009808,GO:0009809,GO:0009889,GO:0009891,GO:0009893,GO:0009962,GO:0009963,GO:0009987,GO:0010252,GO:0016020,GO:0016740,GO:0016746,GO:0016747,GO:0019222,GO:0019438,GO:0019748,GO:0042592,GO:0044237,GO:0044249,GO:0044424,GO:0044444,GO:0044464,GO:…	2.3.1.133	ko:K13065	ko00940,ko00941,ko00945,ko01100,ko01110,map00940,map00941,map00945,map01100,map01110	shikimate
Aspi01Gene31492	AT3G03160.1	#N/A	5.73804	0.458702	0.774038	0.0872913	1.86952	3.6499	3.34481e-08	2.8958	1.90235e-06	6.131	3.55664e-07	1.6179	0.000169814	-	-	-	-	Erwinia induced protein 2
Aspi01Gene66240	#N/A	#N/A	7.97478	0.63482	0.0109299	1.11144	1.87916	3.6503	5.02396e-41	9.5928	6.61405e-14	2.8423	1.6094e-33	2.085	1.18923e-29	#N/A	#N/A	#N/A	#N/A	#N/A
Aspi01Gene18425	AT2G38080.1	#N/A	34.2708	2.72184	1.81508	1.3491	3.85361	3.6519	1.66346e-157	4.236	4.0297e-152	4.6657	2.67554e-44	3.1526	4.91944e-173	GO:0003674,GO:0003824,GO:0008150,GO:0008152,GO:0016491,GO:0016722,GO:0055114	1.10.3.2	ko:K05909	-	Lignin degradation and detoxification of lignin-derived products
Aspi01Gene41552	#N/A	#N/A	2408.95	190.008	11.2936	62.1068	783.392	3.6621	0	7.7337	0	5.2767	0	1.6199	5.47001e-65	#N/A	#N/A	#N/A	#N/A	#N/A
Aspi01Gene32236	AT5G14070.1	#N/A	149.785	11.7898	43.7185	69.1474	64.695	3.6651	0	1.7735	5.40592e-83	1.1143	1.53153e-24	1.2105	2.67149e-133	-	-	ko:K03676	-	protein disulfide oxidoreductase activity
Aspi01Gene65837	AT4G09990.1	#N/A	21.1224	1.66006	1.50645	1.0447	2.81232	3.6692	3.64718e-95	3.8067	1.21498e-90	4.3361	1.03231e-102	2.9081	1.66115e-96	GO:0005575,GO:0005622,GO:0005623,GO:0005737,GO:0005768,GO:0005794,GO:0005802,GO:0012505,GO:0031410,GO:0031982,GO:0031984,GO:0043226,GO:0043227,GO:0043229,GO:0043231,GO:0044422,GO:0044424,GO:0044431,GO:0044444,GO:0044446,GO:0044464,GO:0097708,GO:0098791	-	-	-	Polysaccharide biosynthesis
Aspi01Gene17658	AT2G01770.1	#N/A	1.37066	0.109118	0.0613156	0	0.216568	3.6852	0.00175794	4.4442	0.00219885	9.8816	2.81994e-05	2.6528	0.00456259	GO:0000041,GO:0003674,GO:0005215,GO:0005381,GO:0005384,GO:0005575,GO:0005622,GO:0005623,GO:0005737,GO:0005773,GO:0005774,GO:0006810,GO:0006811,GO:0006812,GO:0006826,GO:0006828,GO:0006873,GO:0006875,GO:0006879,GO:0006880,GO:0008150,GO:0008324,GO:0009987,GO:0010035,GO:0010038,GO:0010039,GO:0015075,GO:0015318,GO:0016020,GO:0019725,GO:0022857,GO:0022890,GO:0030001,GO:0030003,GO:0030026,GO:0031090,GO:…	-	-	-	VIT family
Aspi01Gene15679	AT1G22380.1	#N/A	59.6583	4.60836	1.54582	2.02467	11.4214	3.6922	1.83792e-276	5.2663	7.32081e-251	4.8797	3.80888e-250	2.3842	9.32584e-190	GO:0003674,GO:0003824,GO:0005575,GO:0005622,GO:0005623,GO:0008194,GO:0015020,GO:0016740,GO:0016757,GO:0016758,GO:0035251,GO:0043226,GO:0043227,GO:0043229,GO:0043231,GO:0044424,GO:0044464,GO:0046527,GO:0050403,GO:0050502,GO:0080043,GO:0080044	2.4.1.324	ko:K21374	-	Belongs to the UDP-glycosyltransferase family
Aspi01Gene11642	AT3G21720.1	#N/A	58.0971	4.48643	0.394412	2.5436	13.8963	3.6926	5.76048e-285	7.2035	5.42965e-185	4.5119	2.68462e-53	2.0631	2.70924e-188	GO:0003674,GO:0003824,GO:0004451,GO:0005575,GO:0005622,GO:0005623,GO:0005737,GO:0005777,GO:0005975,GO:0006081,GO:0006082,GO:0006097,GO:0008150,GO:0008152,GO:0009514,GO:0009987,GO:0016829,GO:0016830,GO:0016833,GO:0019752,GO:0032787,GO:0042579,GO:0043226,GO:0043227,GO:0043229,GO:0043231,GO:0043436,GO:0044237,GO:0044238,GO:0044262,GO:0044281,GO:0044424,GO:0044444,GO:0044464,GO:0046487,GO:0071704	4.1.3.1	ko:K01637	ko00630,ko01100,ko01110,ko01120,ko01200,map00630,map01100,map01110,map01120,map01200	Belongs to the isocitrate lyase PEP mutase superfamily. Isocitrate lyase family
Aspi01Gene61787	AT5G16600.1	MYB	1.45459	0.112182	0.0346648	0.0236514	0.601027	3.6968	5.73775e-08	5.3796	1.56816e-07	5.9271	6.50233e-07	1.2744	0.0086079	GO:0000976,GO:0000981,GO:0000988,GO:0000989,GO:0001067,GO:0001076,GO:0001134,GO:0001135,GO:0001158,GO:0003674,GO:0003676,GO:0003677,GO:0003690,GO:0003700,GO:0005488,GO:0005575,GO:0005622,GO:0005623,GO:0005634,GO:0006355,GO:0006357,GO:0008150,GO:0009889,GO:0009890,GO:0009892,GO:0009987,GO:0010468,GO:0010556,GO:0010558,GO:0010605,GO:0010629,GO:0019219,GO:0019222,GO:0030154,GO:0031323,GO:0031324,GO:…	-	ko:K09422	-	Myb-like DNA-binding domain
Aspi01Gene04570	AT4G33840.1	#N/A	45.4051	3.46816	4.77169	0.467107	6.24472	3.708	1.47669e-211	3.247	2.61723e-142	6.5991	2.66291e-55	2.8614	7.287e-222	GO:0005575,GO:0005576	-	-	-	glycosyl hydrolase family 10 protein
Aspi01Gene17664	AT2G38820.2	#N/A	12.2206	0.932186	1.77313	1.57115	4.94389	3.7131	5.82513e-51	2.7807	1.67517e-36	2.9585	8.86099e-46	1.3048	3.86827e-16	-	-	-	-	Plant-specific domain TIGR01615 family protein
Aspi01Gene27741	AT4G18390.2	TCP	1.60226	0.12244	0.0595534	0.0403996	0.414389	3.7162	5.32557e-10	4.7735	7.99651e-10	5.3391	7.46969e-10	1.9496	2.90592e-06	GO:0003674,GO:0003700,GO:0006355,GO:0007275,GO:0008150,GO:0009653,GO:0009889,GO:0009965,GO:0009987,GO:0010016,GO:0010468,GO:0010556,GO:0019219,GO:0019222,GO:0030154,GO:0031323,GO:0031326,GO:0032501,GO:0032502,GO:0040034,GO:0045962,GO:0048366,GO:0048367,GO:0048731,GO:0048827,GO:0048856,GO:0048869,GO:0050789,GO:0050793,GO:0050794,GO:0051171,GO:0051252,GO:0060255,GO:0065007,GO:0080090,GO:0099402,GO:…	-	-	-	transcription factor
Aspi01Gene52076	AT5G42500.1	#N/A	106.771	8.11237	19.1964	1.54883	21.668	3.7165	1.1957e-157	2.4726	5.89543e-71	6.1045	1.0423e-142	2.3004	6.44154e-122	-	-	-	-	Dirigent proteins impart stereoselectivity on the phenoxy radical-coupling reaction, yielding optically active lignans from two molecules of coniferyl alcohol in the biosynthesis of lignans, flavonolignans, and alkaloids and thus plays a central role in plant secondary metabolism
Aspi01Gene45105	AT3G24550.1	#N/A	19.454	1.47678	7.51123	2.7755	8.79385	3.7183	2.35666e-123	1.37	2.46722e-24	2.8088	1.8146e-84	1.145	1.70204e-32	-	-	-	-	belongs to the protein kinase superfamily
Aspi01Gene12344	AT2G46740.1	#N/A	4.85011	0.364346	0.0748384	0.665761	1.44474	3.7331	2.81057e-29	5.9973	9.83052e-25	2.8624	1.76406e-24	1.7464	7.66879e-17	-	-	-	-	L-gulonolactone
Aspi01Gene15122	AT3G06100.1	#N/A	23.7971	1.78531	1.72152	6.54972	7.84028	3.7364	2.04839e-31	3.7913	9.97752e-30	1.86	4.54978e-11	1.6004	1.27567e-13	GO:0003674,GO:0005215,GO:0005372,GO:0005575,GO:0005623,GO:0005886,GO:0005887,GO:0006810,GO:0006811,GO:0006820,GO:0006833,GO:0006855,GO:0008150,GO:0008509,GO:0015075,GO:0015103,GO:0015238,GO:0015250,GO:0015267,GO:0015318,GO:0015698,GO:0015893,GO:0016020,GO:0016021,GO:0022803,GO:0022804,GO:0022838,GO:0022857,GO:0031224,GO:0031226,GO:0034220,GO:0035445,GO:0042044,GO:0042221,GO:0042493,GO:0044425,GO:…	-	ko:K09874	-	Belongs to the MIP aquaporin (TC 1.A.8) family
Aspi01Gene39358	AT1G09560.1	#N/A	636.001	47.0807	44.7951	5.79868	121.064	3.7536	0	3.8245	0	6.7764	0	2.3926	0	GO:0005575,GO:0005618,GO:0005623,GO:0005911,GO:0006810,GO:0008150,GO:0009506,GO:0009987,GO:0010496,GO:0010497,GO:0030054,GO:0030312,GO:0044464,GO:0050789,GO:0050793,GO:0051179,GO:0051234,GO:0051239,GO:0055044,GO:0065007,GO:0071944,GO:2000026,GO:2000280	-	-	-	germin-like protein
Aspi01Gene19715	#N/A	#N/A	3.40365	0.251598	0.097816	0.0745058	0.297803	3.7748	9.58544e-08	5.1309	4.58366e-08	5.5269	6.25292e-08	3.5269	8.53956e-09	#N/A	#N/A	#N/A	#N/A	#N/A
Aspi01Gene04885	#N/A	#N/A	5.35425	0.39116	0.4083	0.814468	2.62507	3.776	9.64031e-23	3.7103	5.44798e-23	2.7175	6.85583e-18	1.0275	3.02277e-06	#N/A	#N/A	#N/A	#N/A	#N/A
Aspi01Gene70952	AT2G24600.1	#N/A	2.06763	0.150081	0.628156	0.233827	0.899181	3.7794	8.47253e-39	1.7163	5.33213e-14	3.1446	5.24683e-35	1.2006	3.43948e-12	#N/A	#N/A	#N/A	#N/A	#N/A
Aspi01Gene15499	#N/A	#N/A	3.66795	0.265268	0.365731	1.28354	1.66662	3.7862	2.06996e-39	3.3241	7.72019e-32	1.5145	1.02708e-12	1.1374	3.76743e-11	#N/A	#N/A	#N/A	#N/A	#N/A
Aspi01Gene32150	AT3G12500.1	#N/A	197.962	14.2998	1.03388	5.52393	56.0009	3.7889	0	7.5776	9.21461e-300	5.1623	0	1.821	3.52416e-157	-	3.2.1.14	ko:K20547	ko00520,ko01100,ko04016,map00520,map01100,map04016	endochitinase
Aspi01Gene07207	AT5G05140.1	#N/A	27.9532	2.01365	4.20458	3.47457	12.0167	3.7936	1.73027e-136	2.7298	3.36653e-53	3.0074	3.14676e-107	1.2173	2.2725e-42	-	-	-	-	TFIIS helical bundle-like domain
Aspi01Gene09280	AT2G03500.1	G2-like	6.38345	0.457072	1.35896	0.0258806	2.65871	3.7964	1.04333e-27	2.2285	2.6812e-16	8.0316	5.17206e-13	1.2612	2.15914e-10	GO:0001101,GO:0003674,GO:0003700,GO:0005575,GO:0005622,GO:0005623,GO:0005634,GO:0006325,GO:0006355,GO:0006464,GO:0006479,GO:0006807,GO:0006996,GO:0007154,GO:0007165,GO:0008150,GO:0008152,GO:0008213,GO:0009266,GO:0009628,GO:0009719,GO:0009725,GO:0009739,GO:0009740,GO:0009755,GO:0009889,GO:0009890,GO:0009892,GO:0009987,GO:0010033,GO:0010452,GO:0010468,GO:0010476,GO:0010556,GO:0010558,GO:0010605,GO:…	-	-	-	transcription factor
Aspi01Gene00795	AT1G05870.11	#N/A	22.7079	1.62764	7.7378	5.86071	7.46394	3.7991	9.72704e-84	1.5502	3.43009e-19	1.9533	8.85793e-32	1.6046	3.16819e-41	-	-	-	-	Protein of unknown function (DUF1685)
Aspi01Gene48234	AT5G67550.1	#N/A	3.85335	0.275253	0.625389	0.0296931	1.47525	3.8027	1.08041e-22	2.6167	1.37521e-16	7.0305	1.42409e-14	1.3836	1.5555e-09	#N/A	#N/A	#N/A	#N/A	#N/A
Aspi01Gene03355	AT3G14070.1	#N/A	5.66329	0.401661	1.61173	2.63885	2.59482	3.8145	6.51586e-43	1.8103	2.45636e-16	1.1009	8.87128e-08	1.1255	8.96963e-12	GO:0006810,GO:0006811,GO:0006812,GO:0008150,GO:0051179,GO:0051234	-	ko:K13754	-	Belongs to the Ca(2 ) cation antiporter (CaCA) (TC 2.A.19) family
Aspi01Gene38930	AT1G17230.1	#N/A	0.212635	0.0158291	0	0	0.0224272	3.8194	0.00427653	9.6439	0.000216474	9.6439	0.000124238	3.263	0.00637786	-	-	-	-	Belongs to the protein kinase superfamily. Ser Thr protein kinase family
Aspi01Gene41559	#N/A	#N/A	10.3699	0.734953	0.0782678	0.290505	4.26288	3.82	1.4516e-22	7.0478	1.95311e-14	5.146	3.34784e-23	1.2817	1.14223e-07	#N/A	#N/A	#N/A	#N/A	#N/A
Aspi01Gene43822	AT3G52290.1	#N/A	0.489133	0.034778	0.0161642	0	0.130348	3.8338	0.000271823	4.8883	0.000285368	10.3257	2.39852e-06	1.9163	0.00609343	GO:0003674,GO:0005488,GO:0005515,GO:0005575,GO:0005622,GO:0005623,GO:0005634,GO:0005856,GO:0005874,GO:0008017,GO:0008092,GO:0015630,GO:0015631,GO:0043226,GO:0043227,GO:0043228,GO:0043229,GO:0043231,GO:0043232,GO:0044422,GO:0044424,GO:0044430,GO:0044446,GO:0044464,GO:0099080,GO:0099081,GO:0099512,GO:0099513	-	-	-	iq-domain
Aspi01Gene59330	AT5G45770.1	#N/A	4.29699	0.300435	1.4721	0.026764	0.456443	3.8359	2.14841e-18	1.5425	1.75363e-06	7.2953	6.23984e-11	3.2342	1.42598e-20	GO:0002831,GO:0002833,GO:0005575,GO:0005623,GO:0005886,GO:0008150,GO:0009605,GO:0009607,GO:0009617,GO:0016020,GO:0031347,GO:0031349,GO:0032101,GO:0032103,GO:0043207,GO:0043900,GO:0043902,GO:0044464,GO:0048518,GO:0048583,GO:0048584,GO:0050789,GO:0050896,GO:0051704,GO:0051707,GO:0065007,GO:0071944,GO:0080134,GO:1900424,GO:1900426,GO:1902288,GO:1902290	-	-	-	LRR receptor-like serine threonine-protein kinase
Aspi01Gene23179	AT4G34860.2	#N/A	6.68472	0.466394	1.34547	0.452917	2.36677	3.8419	1.21564e-08	2.3067	2.48156e-05	3.8916	9.1687e-09	1.4909	0.000850396	GO:0005575,GO:0005622,GO:0005623,GO:0005737,GO:0005829,GO:0044424,GO:0044444,GO:0044464	-	-	-	Alkaline neutral invertase
Aspi01Gene37718	AT4G05430.1	#N/A	146.404	10.192	28.4153	2.96275	67.8815	3.8425	0	2.362	8.20703e-120	5.6258	4.12626e-297	1.1082	9.35134e-56	-	-	-	-	Glucan endo-1,3-beta-glucosidase-like protein
Aspi01Gene21955	AT2G38120.2	#N/A	68.5456	4.76721	20.5807	13.1075	24.2808	3.8436	0	1.7327	2.59643e-67	2.3857	1.29474e-124	1.4966	7.55821e-130	GO:0001736,GO:0001738,GO:0002009,GO:0003333,GO:0003674,GO:0005215,GO:0005342,GO:0005488,GO:0005575,GO:0005622,GO:0005623,GO:0005634,GO:0005737,GO:0005768,GO:0005794,GO:0005886,GO:0006355,GO:0006810,GO:0006811,GO:0006820,GO:0006865,GO:0007164,GO:0007275,GO:0008150,GO:0008509,GO:0008514,GO:0009605,GO:0009606,GO:0009607,GO:0009624,GO:0009628,GO:0009629,GO:0009630,GO:0009653,GO:0009791,GO:0009888,GO:…	-	ko:K13946	ko04075,map04075	Auxin transporter-like protein
Aspi01Gene72528	AT5G12180.1	#N/A	7.02357	0.481555	0.685931	0.225854	3.14375	3.8664	6.25334e-46	3.351	5.33749e-40	4.9677	4.78531e-47	1.1584	1.8099e-13	GO:0001101,GO:0001558,GO:0003674,GO:0003824,GO:0004672,GO:0004674,GO:0004683,GO:0005488,GO:0005515,GO:0005516,GO:0005575,GO:0005622,GO:0005623,GO:0005634,GO:0005737,GO:0005886,GO:0006464,GO:0006468,GO:0006793,GO:0006796,GO:0006807,GO:0007154,GO:0007165,GO:0008150,GO:0008152,GO:0009719,GO:0009725,GO:0009737,GO:0009738,GO:0009755,GO:0009931,GO:0009987,GO:0010033,GO:0010769,GO:0010857,GO:0016020,GO:…	2.7.11.1	ko:K13412	ko04626,ko05145,map04626,map05145	calcium-dependent protein kinase
Aspi01Gene07696	AT5G55090.2	#N/A	13.5974	0.927569	0.44565	6.03248	4.50423	3.8685	2.25682e-53	4.9279	3.5299e-52	1.1715	4.65694e-11	1.5932	6.44528e-23	-	-	ko:K20716	ko04016,map04016	belongs to the protein kinase superfamily
Aspi01Gene28437	#N/A	#N/A	5.20321	0.353653	0.914899	0.101798	1.58767	3.8752	6.59609e-23	2.5023	6.03055e-13	5.6785	4.83575e-22	1.7107	6.66001e-13	#N/A	#N/A	#N/A	#N/A	#N/A
Aspi01Gene07541	AT1G29240.1	#N/A	23.0208	1.56528	6.44245	2.01468	7.39889	3.8762	1.39026e-140	1.8342	7.89934e-42	3.5125	3.41011e-119	1.6371	3.08877e-66	#N/A	#N/A	#N/A	#N/A	#N/A
Aspi01Gene51681	AT4G21970.1	#N/A	45.1744	3.07092	20.149	14.334	21.4853	3.8765	4.55765e-170	1.1616	1.34492e-24	1.655	1.82733e-36	1.0716	4.83968e-41	-	-	-	-	Senescence regulator
Aspi01Gene56295	#N/A	#N/A	62.0821	4.19545	6.6602	3.30688	19.6107	3.8859	7.73864e-99	3.2167	1.62039e-76	4.2286	9.51539e-99	1.6615	3.28059e-49	#N/A	#N/A	#N/A	#N/A	#N/A
Aspi01Gene15376	AT5G50210.1	#N/A	22.7773	1.52748	1.8091	3.68918	4.70259	3.8961	1.42924e-184	3.6511	8.71509e-140	2.6251	5.78461e-106	2.2754	2.68234e-136	GO:0003674,GO:0003824,GO:0005488,GO:0005515,GO:0005575,GO:0005622,GO:0005623,GO:0005737,GO:0006082,GO:0006091,GO:0006139,GO:0006520,GO:0006531,GO:0006725,GO:0006732,GO:0006733,GO:0006753,GO:0006790,GO:0006793,GO:0006796,GO:0006807,GO:0008047,GO:0008150,GO:0008152,GO:0008987,GO:0009058,GO:0009060,GO:0009066,GO:0009108,GO:0009117,GO:0009165,GO:0009435,GO:0009507,GO:0009536,GO:0009893,GO:0009987,GO:…	2.5.1.72	ko:K03517	ko00760,ko01100,map00760,map01100	quinolinate synthase
Aspi01Gene35864	AT1G21230.1	#N/A	1.18918	0.0795182	0.216264	0.0348163	0.314195	3.9052	1.2427e-08	2.4503	3.24422e-05	5.1194	1.53092e-08	1.924	2.56036e-05	-	-	-	-	Wall-associated receptor kinase
Aspi01Gene30569	AT5G05170.1	#N/A	17.238	1.14081	1.36458	0.591424	2.53196	3.9155	1.93894e-217	3.6562	6.94581e-146	4.8637	3.47275e-205	2.7669	2.07888e-196	-	-	-	-	Belongs to the glycosyltransferase 2 family. Plant cellulose synthase subfamily
Aspi01Gene46652	AT5G41770.1	#N/A	3.59699	0.237908	1.03163	1.00316	1.67228	3.9185	3.89131e-33	1.7983	2.0185e-12	1.8403	8.1952e-15	1.1039	6.41518e-09	GO:0000245,GO:0000375,GO:0000377,GO:0000398,GO:0000974,GO:0003674,GO:0003676,GO:0003723,GO:0005488,GO:0005575,GO:0005622,GO:0005623,GO:0005634,GO:0005654,GO:0005681,GO:0005684,GO:0006139,GO:0006396,GO:0006397,GO:0006725,GO:0006807,GO:0008150,GO:0008152,GO:0008380,GO:0009987,GO:0010467,GO:0016043,GO:0016070,GO:0016071,GO:0022607,GO:0022613,GO:0022618,GO:0031974,GO:0031981,GO:0032991,GO:0034622,GO:…	-	ko:K12869	ko03040,map03040	Crooked neck-like protein 1
Aspi01Gene30142	#N/A	#N/A	27.5987	1.80899	2.09215	0.251344	4.83738	3.9315	1.49665e-32	3.7154	8.61865e-30	6.7707	8.83477e-22	2.5109	2.09354e-28	-	-	-	-	-
Aspi01Gene34266	AT2G40400.1	#N/A	2.50421	0.163027	0.495622	0.0287421	0.673171	3.9337	2.58946e-20	2.3323	6.06277e-13	6.4796	9.81975e-16	1.8947	2.54681e-12	GO:0005575,GO:0005622,GO:0005623,GO:0005737,GO:0006725,GO:0006778,GO:0006779,GO:0006807,GO:0008150,GO:0008152,GO:0009058,GO:0009507,GO:0009536,GO:0009719,GO:0009725,GO:0009741,GO:0009987,GO:0010033,GO:0014070,GO:0015994,GO:0015995,GO:0018130,GO:0019438,GO:0033013,GO:0033014,GO:0033993,GO:0034641,GO:0042221,GO:0042440,GO:0043226,GO:0043227,GO:0043229,GO:0043231,GO:0044237,GO:0044249,GO:0044271,GO:…	-	-	-	multicellular organism development
Aspi01Gene19205	AT5G47750.1	#N/A	22.1171	1.4448	6.60204	4.50352	8.63547	3.9344	9.84092e-43	1.7412	5.96595e-44	2.2953	8.75039e-79	1.3561	7.50039e-60	-	-	ko:K08286	-	Serine threonine-protein kinase
Aspi01Gene61026	AT1G63850.1	#N/A	2.21502	0.144727	0.759567	0.875044	1.00989	3.9412	1.58531e-09	1.541	0.0011311	1.3405	0.00261569	1.1304	0.00343889	-	-	-	-	BTB POZ domain-containing protein
Aspi01Gene35075	AT1G22340.1	#N/A	16.5458	1.06809	6.13336	1.93079	7.61497	3.9494	7.69549e-72	1.4284	3.28181e-16	3.0982	1.27635e-54	1.1188	2.12882e-18	GO:0003674,GO:0003824,GO:0005575,GO:0005622,GO:0005623,GO:0008194,GO:0015020,GO:0016740,GO:0016757,GO:0016758,GO:0035251,GO:0043226,GO:0043227,GO:0043229,GO:0043231,GO:0044424,GO:0044464,GO:0046527,GO:0050403,GO:0050502,GO:0080043,GO:0080044	2.4.1.324	ko:K21374	-	Belongs to the UDP-glycosyltransferase family
Aspi01Gene58083	AT5G16570.1	#N/A	352.475	22.2887	37.4399	26.904	158.043	3.981	0	3.2317	0	3.7108	0	1.1565	6.68152e-155	GO:0005575,GO:0005622,GO:0005623,GO:0005737,GO:0044424,GO:0044464	6.3.1.2	ko:K01915	ko00220,ko00250,ko00630,ko00910,ko01100,ko01120,ko01230,ko02020,ko04217,ko04724,ko04727,map00220,map00250,map00630,map00910,map01100,map01120,map01230,map02020,map04217,map04724,map04727	glutamine synthetase
Aspi01Gene64440	#N/A	#N/A	0.784345	0.0490209	0.186824	0.0880282	0.257921	4.0059	6.06054e-08	2.0618	0.0013604	3.1544	4.45471e-07	1.6046	0.000487566	#N/A	#N/A	#N/A	#N/A	#N/A
Aspi01Gene35105	AT1G09560.1	#N/A	332.141	20.5028	54.5646	5.73792	116.498	4.0159	0	2.6026	1.35875e-155	5.8542	0	1.5108	8.36358e-180	GO:0005575,GO:0005618,GO:0005623,GO:0005911,GO:0006810,GO:0008150,GO:0009506,GO:0009987,GO:0010496,GO:0010497,GO:0030054,GO:0030312,GO:0044464,GO:0050789,GO:0050793,GO:0051179,GO:0051234,GO:0051239,GO:0055044,GO:0065007,GO:0071944,GO:2000026,GO:2000280	-	-	-	germin-like protein
Aspi01Gene21001	AT1G19180.2	#N/A	60.1251	3.69755	2.93828	1.00089	10.6824	4.021	0	4.3522	1.95432e-298	5.9075	0	2.4919	2.66015e-289	-	-	ko:K13464	ko04075,map04075	Divergent CCT motif
Aspi01Gene57219	AT4G02900.2	#N/A	4.59752	0.282374	0.196874	0.319516	0.852102	4.0211	1.92948e-40	4.5463	5.07268e-40	3.8464	1.31196e-40	2.429	2.99402e-32	GO:0005575,GO:0005622,GO:0005623,GO:0005737,GO:0005794,GO:0005886,GO:0005911,GO:0006810,GO:0006892,GO:0006893,GO:0008150,GO:0009506,GO:0012505,GO:0016020,GO:0016192,GO:0030054,GO:0043226,GO:0043227,GO:0043229,GO:0043231,GO:0044424,GO:0044444,GO:0044464,GO:0048193,GO:0051179,GO:0051234,GO:0055044,GO:0071944,GO:0098876	-	ko:K21989	-	Cytosolic domain of 10TM putative phosphate transporter
Aspi01Gene40456	AT1G75040.1	#N/A	24.7251	1.51049	9.11169	0.462968	7.19036	4.0288	1.09922e-61	1.437	3.1411e-17	5.7419	1.61951e-59	1.781	3.3722e-36	#N/A	#N/A	#N/A	#N/A	#N/A
Aspi01Gene34675	AT1G55150.1	#N/A	4.41645	0.268612	0.207959	0.165047	1.19766	4.0327	4.06476e-26	4.4074	1.65946e-27	4.7418	7.7906e-29	1.8799	3.29712e-15	GO:0003674,GO:0003724,GO:0003824,GO:0004004,GO:0004386,GO:0005575,GO:0005622,GO:0005623,GO:0005634,GO:0005730,GO:0005737,GO:0005829,GO:0006139,GO:0006725,GO:0006807,GO:0008026,GO:0008150,GO:0008152,GO:0008186,GO:0009987,GO:0010501,GO:0016070,GO:0016462,GO:0016787,GO:0016817,GO:0016818,GO:0016887,GO:0017111,GO:0031974,GO:0031981,GO:0034641,GO:0042623,GO:0043170,GO:0043226,GO:0043227,GO:0043228,GO:…	3.6.4.13	ko:K12823	ko03040,ko05202,ko05205,map03040,map05202,map05205	Belongs to the DEAD box helicase family
Aspi01Gene16288	AT1G80530.1	#N/A	7.71532	0.467474	0.473704	0.951327	1.19387	4.0415	1.31419e-51	4.0206	4.49277e-50	3.0206	3.52842e-44	2.692	1.05461e-47	-	-	-	-	Major Facilitator Superfamily protein
Aspi01Gene70169	AT1G53540.1	#N/A	313.284	18.8609	59.0716	5.74761	118.779	4.0516	0	2.4039	5.25777e-182	5.7679	0	1.3985	3.10588e-156	-	-	ko:K13993	ko04141,map04141	Belongs to the small heat shock protein (HSP20) family
Aspi01Gene10525	AT1G29340.1	#N/A	1.69642	0.102368	0.183681	0.0559688	0.690919	4.0556	1.55058e-11	3.2076	5.23754e-10	4.9369	1.07355e-11	1.2961	0.000985363	GO:0002237,GO:0002682,GO:0002683,GO:0003674,GO:0003824,GO:0004842,GO:0005102,GO:0005488,GO:0005515,GO:0005575,GO:0005622,GO:0005623,GO:0005634,GO:0005737,GO:0005829,GO:0005886,GO:0006464,GO:0006807,GO:0006950,GO:0006952,GO:0008150,GO:0008152,GO:0009605,GO:0009607,GO:0009608,GO:0009609,GO:0009610,GO:0009617,GO:0009620,GO:0009877,GO:0009987,GO:0010033,GO:0010941,GO:0016020,GO:0016567,GO:0016740,GO:…	-	-	-	RING-type E3 ubiquitin transferase
Aspi01Gene68716	AT3G03280.1	#N/A	12.5207	0.751182	2.30875	0.387586	1.80083	4.0591	6.64096e-37	2.4378	6.33048e-19	5.0133	2.55227e-37	2.799	1.51335e-34	#N/A	#N/A	#N/A	#N/A	#N/A
Aspi01Gene45494	AT5G36930.3	#N/A	2.28032	0.136956	0.57754	0.171259	0.774717	4.0592	4.72557e-15	1.9796	5.42271e-07	3.7284	2.68216e-15	1.5558	5.81417e-07	#N/A	#N/A	#N/A	#N/A	#N/A
Aspi01Gene71808	AT3G11590.1	#N/A	8.00934	0.479579	1.45742	1.80767	3.80624	4.0629	2.69315e-60	2.454	7.81633e-36	2.1469	2.07477e-31	1.0725	5.75541e-14	-	-	-	-	-
Aspi01Gene01514	#N/A	#N/A	4.3397	0.256736	1.26555	0	1.24715	4.0755	2.42074e-16	1.7739	1.00117e-05	12.4564	3.81907e-12	1.7975	2.42613e-09	#N/A	#N/A	#N/A	#N/A	#N/A
Aspi01Gene45867	AT4G34050.3	#N/A	36.5823	2.13693	4.55428	0.617037	6.40878	4.0947	1.42798e-133	3.0023	4.37955e-90	5.8863	1.89225e-111	2.5124	2.73742e-105	GO:0003674,GO:0003824,GO:0006725,GO:0008150,GO:0008152,GO:0008168,GO:0008171,GO:0008757,GO:0009058,GO:0009698,GO:0009699,GO:0009804,GO:0009805,GO:0009987,GO:0010035,GO:0010038,GO:0016740,GO:0016741,GO:0018130,GO:0019438,GO:0019748,GO:0032259,GO:0042221,GO:0042409,GO:0044237,GO:0044249,GO:0044550,GO:0046483,GO:0046686,GO:0050896,GO:0071704,GO:1901360,GO:1901362,GO:1901576	2.1.1.104	ko:K00588	ko00360,ko00940,ko00941,ko00945,ko01100,ko01110,map00360,map00940,map00941,map00945,map01100,map01110	caffeoyl-CoA O-methyltransferase
Aspi01Gene40378	AT5G06490.1	#N/A	6.08964	0.350149	1.9659	0.0179213	1.56102	4.115	7.3764e-21	1.6275	1.88589e-07	8.4959	8.80585e-11	1.9619	2.77737e-13	GO:0003674,GO:0003824,GO:0004842,GO:0006464,GO:0006508,GO:0006511,GO:0006807,GO:0008150,GO:0008152,GO:0009056,GO:0009057,GO:0009987,GO:0010498,GO:0016567,GO:0016740,GO:0019538,GO:0019787,GO:0019941,GO:0030163,GO:0032446,GO:0036211,GO:0043161,GO:0043170,GO:0043412,GO:0043632,GO:0044237,GO:0044238,GO:0044248,GO:0044257,GO:0044260,GO:0044265,GO:0044267,GO:0051603,GO:0061630,GO:0061659,GO:0070647,GO:…	-	-	-	RING-H2 finger protein ATL69
Aspi01Gene06457	AT4G34050.3	#N/A	99.5848	5.72539	3.19924	1.06265	17.3789	4.1179	2.64154e-52	4.9563	2.67041e-303	6.5475	2.5179e-105	2.5181	5.64742e-249	GO:0003674,GO:0003824,GO:0006725,GO:0008150,GO:0008152,GO:0008168,GO:0008171,GO:0008757,GO:0009058,GO:0009698,GO:0009699,GO:0009804,GO:0009805,GO:0009987,GO:0010035,GO:0010038,GO:0016740,GO:0016741,GO:0018130,GO:0019438,GO:0019748,GO:0032259,GO:0042221,GO:0042409,GO:0044237,GO:0044249,GO:0044550,GO:0046483,GO:0046686,GO:0050896,GO:0071704,GO:1901360,GO:1901362,GO:1901576	2.1.1.104	ko:K00588	ko00360,ko00940,ko00941,ko00945,ko01100,ko01110,map00360,map00940,map00941,map00945,map01100,map01110	caffeoyl-CoA O-methyltransferase
Aspi01Gene04305	AT5G45470.1	#N/A	23.5639	1.35419	8.72913	7.14157	10.8232	4.1184	1.31245e-169	1.4295	2.16117e-27	1.7211	2.06976e-40	1.1218	1.57189e-42	#N/A	#N/A	#N/A	#N/A	#N/A
Aspi01Gene26438	AT1G72510.2	#N/A	5.17689	0.296514	1.41741	0.443435	2.30392	4.1192	2.47619e-15	1.8662	6.22003e-06	3.5449	5.22101e-15	1.1681	8.64628e-05	-	-	-	-	Protein of unknown function (DUF1677)
Aspi01Gene64631	#N/A	#N/A	0.960721	0.0571522	0	0	0.0633937	4.1255	0.00789359	9.3219	0.000641167	9.3219	0.000379062	4	0.00802082	#N/A	#N/A	#N/A	#N/A	#N/A
Aspi01Gene15261	AT2G41500.2	#N/A	1.83865	0.107707	0	0.0306517	0.152978	4.133	0.000120879	10.3294	3.91787e-06	6.0075	6.67845e-05	3.6383	8.49176e-05	GO:0000003,GO:0000375,GO:0000377,GO:0000398,GO:0001709,GO:0003006,GO:0003674,GO:0003676,GO:0003723,GO:0005488,GO:0005575,GO:0005618,GO:0005622,GO:0005623,GO:0005634,GO:0005654,GO:0005681,GO:0006139,GO:0006396,GO:0006397,GO:0006725,GO:0006807,GO:0007154,GO:0007267,GO:0007275,GO:0007276,GO:0007292,GO:0008150,GO:0008152,GO:0008380,GO:0009553,GO:0009560,GO:0009561,GO:0009987,GO:0010467,GO:0016070,GO:…	-	ko:K12662	ko03040,map03040	U4 U6 small nuclear ribonucleoprotein PRP4-like protein
Aspi01Gene12345	#N/A	#N/A	47.1835	2.66976	8.97544	8.48595	13.2927	4.141	1.60089e-151	2.3912	1.15265e-72	2.4739	4.45889e-80	1.8269	1.39777e-84	#N/A	#N/A	#N/A	#N/A	#N/A
Aspi01Gene07244	ATCG00020.1	#N/A	10.6716	0.603059	1.13158	3.02988	5.10226	4.1436	7.22279e-08	3.2356	4.51823e-23	1.8152	7.87859e-11	1.0638	5.31264e-07	GO:0003674,GO:0005488,GO:0005575,GO:0005622,GO:0005623,GO:0005737,GO:0009507,GO:0009532,GO:0009534,GO:0009535,GO:0009536,GO:0009570,GO:0009579,GO:0010287,GO:0016020,GO:0016168,GO:0031976,GO:0031984,GO:0034357,GO:0042651,GO:0043167,GO:0043168,GO:0043226,GO:0043227,GO:0043229,GO:0043231,GO:0044422,GO:0044424,GO:0044434,GO:0044435,GO:0044436,GO:0044444,GO:0044446,GO:0044464,GO:0046906,GO:0048037,GO:…	1.10.3.9	ko:K02703	ko00195,ko01100,map00195,map01100	Photosystem II (PSII) is a light-driven water plastoquinone oxidoreductase that uses light energy to abstract electrons from H(2)O, generating O(2) and a proton gradient subsequently used for ATP formation. It consists of a core antenna complex that captures photons, and an electron transfer chain that converts photonic excitation into a charge separation. The D1 D2 (PsbA PsbA) reaction center he…
Aspi01Gene55671	AT4G25420.1	#N/A	13.0435	0.734391	1.53763	0.122883	5.27908	4.1474	2.52384e-55	3.0818	2.67395e-43	6.7408	1.28008e-37	1.3039	1.69261e-18	GO:0000003,GO:0000902,GO:0001101,GO:0003006,GO:0003674,GO:0003824,GO:0005575,GO:0005622,GO:0005623,GO:0005737,GO:0006082,GO:0006629,GO:0006720,GO:0006721,GO:0007154,GO:0007165,GO:0007275,GO:0008150,GO:0008152,GO:0008299,GO:0008610,GO:0009058,GO:0009314,GO:0009416,GO:0009628,GO:0009639,GO:0009648,GO:0009653,GO:0009685,GO:0009686,GO:0009719,GO:0009725,GO:0009739,GO:0009740,GO:0009755,GO:0009791,GO:…	1.14.11.12	ko:K05282	ko00904,ko01100,ko01110,map00904,map01100,map01110	Belongs to the iron ascorbate-dependent oxidoreductase family
Aspi01Gene57469	#N/A	#N/A	1.83945	0.102072	0.209152	0.037317	0.673101	4.1547	7.49525e-10	3.1412	4.30165e-08	5.6347	1.06463e-08	1.448	0.00031124	#N/A	#N/A	#N/A	#N/A	#N/A
Aspi01Gene60650	AT2G01880.1	#N/A	57.2255	3.20678	2.38526	0.920551	22.8322	4.155	0	4.5813	3.94276e-294	5.9563	3.82991e-293	1.3249	1.17864e-108	GO:0003674,GO:0003824,GO:0003993,GO:0005575,GO:0005622,GO:0005623,GO:0005737,GO:0005773,GO:0006793,GO:0006796,GO:0008150,GO:0008152,GO:0009987,GO:0016311,GO:0016787,GO:0016788,GO:0016791,GO:0042578,GO:0043226,GO:0043227,GO:0043229,GO:0043231,GO:0044237,GO:0044424,GO:0044444,GO:0044464	3.1.3.2	ko:K14379	ko00740,ko01100,ko04142,ko04380,ko05323,map00740,map01100,map04142,map04380,map05323	Purple acid phosphatase
Aspi01Gene13948	AT1G12110.1	#N/A	24.1934	1.34774	8.81931	0.592837	6.72335	4.1643	3.32278e-122	1.4525	3.34341e-16	5.3534	1.15335e-114	1.8466	8.71992e-63	GO:0001101,GO:0003674,GO:0005215,GO:0005575,GO:0005623,GO:0005886,GO:0006810,GO:0006811,GO:0006820,GO:0006950,GO:0008150,GO:0008509,GO:0009414,GO:0009415,GO:0009628,GO:0010035,GO:0010167,GO:0015075,GO:0015103,GO:0015112,GO:0015318,GO:0015698,GO:0015706,GO:0016020,GO:0022857,GO:0034220,GO:0042221,GO:0044464,GO:0050896,GO:0051179,GO:0051234,GO:0055085,GO:0071705,GO:0071944,GO:0098656,GO:1901698,GO:…	-	ko:K14638	-	Nitrate transporter
Aspi01Gene13842	AT5G52640.1	#N/A	0.967378	0.0541211	0.161317	0.30942	0.32574	4.1679	8.69172e-08	2.571	2.18858e-05	1.6444	0.00166018	1.571	0.000844759	GO:0002376,GO:0006457,GO:0006950,GO:0006952,GO:0006955,GO:0008150,GO:0009605,GO:0009607,GO:0009617,GO:0009814,GO:0009816,GO:0009987,GO:0042742,GO:0043207,GO:0045087,GO:0050896,GO:0051704,GO:0051707,GO:0061077,GO:0098542	-	ko:K04079	ko04141,ko04151,ko04217,ko04612,ko04621,ko04626,ko04657,ko04659,ko04914,ko04915,ko05200,ko05215,ko05418,map04141,map04151,map04217,map04612,map04621,map04626,map04657,map04659,map04914,map04915,map05200,map05215,map05418	Heat shock protein
Aspi01Gene61023	AT4G32870.1	#N/A	40.596	2.24335	8.91929	0.631097	17.1352	4.1749	2.27609e-140	2.1831	1.26322e-57	6.0102	4.11308e-22	1.244	6.93446e-40	#N/A	#N/A	#N/A	#N/A	#N/A
Aspi01Gene08342	#N/A	#N/A	0.885587	0.0526645	0	0	0.0846812	4.1844	0.00625375	9.3808	0.000538414	9.3808	0.000317438	3.4739	0.00865291	#N/A	#N/A	#N/A	#N/A	#N/A
Aspi01Gene58889	#N/A	#N/A	293.353	15.9452	62.597	3.18402	37.4099	4.1992	0	2.2253	2.02562e-113	6.5249	0	2.9705	0	-	-	-	-	-
Aspi01Gene66039	AT1G06840.1	#N/A	33.4726	1.81777	10.4978	3.854	8.66144	4.2006	1.36018e-303	1.6699	4.12657e-44	3.1175	1.9644e-192	1.9496	6.51355e-157	GO:0005575,GO:0005623,GO:0005886,GO:0016020,GO:0044464,GO:0071944	-	-	-	Belongs to the protein kinase superfamily. Ser Thr protein kinase family
Aspi01Gene59197	AT2G18196.1	#N/A	294.029	15.9345	24.6237	6.11051	144.849	4.2037	0	3.5746	2.3134e-295	5.5876	0	1.0207	3.33542e-83	GO:0003674,GO:0005488,GO:0005575,GO:0005622,GO:0005623,GO:0005737,GO:0006810,GO:0006811,GO:0006812,GO:0006873,GO:0006875,GO:0008150,GO:0009987,GO:0019725,GO:0030001,GO:0030003,GO:0042592,GO:0043167,GO:0043169,GO:0044424,GO:0044464,GO:0046872,GO:0046914,GO:0046916,GO:0048878,GO:0050801,GO:0051179,GO:0051234,GO:0055065,GO:0055076,GO:0055080,GO:0055082,GO:0065007,GO:0065008,GO:0098771	-	-	-	Heavy metal-associated isoprenylated plant protein
Aspi01Gene31072	AT3G03160.1	#N/A	5.64163	0.309935	0.412568	0	1.25826	4.2039	8.8736e-06	3.7633	2.75321e-05	10.7482	2.23791e-07	2.1657	0.000452323	-	-	-	-	Erwinia induced protein 2
Aspi01Gene37205	AT3G10910.1	#N/A	150.224	8.12991	43.6185	3.05003	62.943	4.2051	0	1.7809	4.80342e-98	5.6216	0	1.2543	4.47293e-129	GO:0003674,GO:0003824,GO:0004842,GO:0006464,GO:0006508,GO:0006511,GO:0006807,GO:0008150,GO:0008152,GO:0009056,GO:0009057,GO:0009987,GO:0010498,GO:0016567,GO:0016740,GO:0019538,GO:0019787,GO:0019941,GO:0030163,GO:0032446,GO:0036211,GO:0043161,GO:0043170,GO:0043412,GO:0043632,GO:0044237,GO:0044238,GO:0044248,GO:0044257,GO:0044260,GO:0044265,GO:0044267,GO:0051603,GO:0061630,GO:0061659,GO:0070647,GO:…	2.3.2.27	ko:K19040	-	RING-like zinc finger
Aspi01Gene40184	AT4G24570.1	#N/A	2.31319	0.126653	0.525488	0.177284	0.933295	4.2095	3.10669e-07	2.1315	0.000557594	3.7355	7.33829e-07	1.3133	0.00819758	GO:0003674,GO:0005215,GO:0005310,GO:0005342,GO:0005575,GO:0005622,GO:0005623,GO:0005737,GO:0005739,GO:0005740,GO:0005743,GO:0006810,GO:0006811,GO:0006812,GO:0006817,GO:0006820,GO:0006835,GO:0006839,GO:0006855,GO:0008150,GO:0008272,GO:0008509,GO:0008514,GO:0015075,GO:0015103,GO:0015116,GO:0015117,GO:0015131,GO:0015140,GO:0015141,GO:0015238,GO:0015291,GO:0015297,GO:0015318,GO:0015556,GO:0015672,GO:…	-	ko:K15104	-	Belongs to the mitochondrial carrier (TC 2.A.29) family
Aspi01Gene25415	AT5G54630.1	C2H2	35.1314	1.89359	6.5344	0.665448	13.4054	4.2113	3.3254e-224	2.4235	1.75965e-102	5.7218	3.68588e-198	1.3893	6.18449e-81	-	-	-	-	ADP-ribosylation
Aspi01Gene00774	AT1G14720.1	#N/A	35.1425	1.86655	1.75671	0.719105	5.68789	4.2337	5.87842e-108	4.3187	1.89524e-99	5.6087	3.69229e-97	2.6264	9.08633e-93	GO:0005575,GO:0005623,GO:0005886,GO:0005887,GO:0008150,GO:0009664,GO:0009825,GO:0009827,GO:0009831,GO:0009987,GO:0016020,GO:0016021,GO:0016043,GO:0016049,GO:0031224,GO:0031226,GO:0040007,GO:0042545,GO:0042547,GO:0044425,GO:0044459,GO:0044464,GO:0045229,GO:0071554,GO:0071555,GO:0071669,GO:0071840,GO:0071944	2.4.1.207	ko:K08235	-	Catalyzes xyloglucan endohydrolysis (XEH) and or endotransglycosylation (XET). Cleaves and religates xyloglucan polymers, an essential constituent of the primary cell wall, and thereby participates in cell wall construction of growing tissues
Aspi01Gene27222	AT4G32300.1	#N/A	1.30992	0.0693147	0.0782495	0.0717284	0.285931	4.2343	1.95946e-10	4.0417	3.84552e-10	4.1837	1.57734e-10	2.1899	1.09679e-07	GO:0003674,GO:0003824,GO:0004672,GO:0004674,GO:0005488,GO:0005515,GO:0005516,GO:0005575,GO:0005623,GO:0005886,GO:0006464,GO:0006468,GO:0006793,GO:0006796,GO:0006807,GO:0008150,GO:0008152,GO:0009987,GO:0016020,GO:0016301,GO:0016310,GO:0016740,GO:0016772,GO:0016773,GO:0019538,GO:0019899,GO:0031625,GO:0036211,GO:0043170,GO:0043412,GO:0044237,GO:0044238,GO:0044260,GO:0044267,GO:0044389,GO:0044464,GO:…	2.7.11.1	ko:K04733	ko04010,ko04064,ko04620,ko04621,ko04624,ko04722,ko05133,ko05140,ko05142,ko05145,ko05152,ko05162,ko05164,map04010,map04064,map04620,map04621,map04624,map04722,map05133,map05140,map05142,map05145,map05152,map05162,map05164	Serine threonine-protein kinase
Aspi01Gene01008	AT2G38110.1	#N/A	7.8695	0.417206	2.26292	0.630463	3.54352	4.2344	3.00791e-44	1.7958	2.3229e-16	3.6419	1.16385e-42	1.1503	1.53769e-12	GO:0000003,GO:0003006,GO:0003674,GO:0003824,GO:0005575,GO:0006793,GO:0006796,GO:0007275,GO:0008150,GO:0008152,GO:0008374,GO:0009058,GO:0009059,GO:0009791,GO:0009908,GO:0009987,GO:0010143,GO:0016020,GO:0016311,GO:0016740,GO:0016746,GO:0016747,GO:0016787,GO:0016788,GO:0016791,GO:0022414,GO:0032501,GO:0032502,GO:0042578,GO:0043170,GO:0044237,GO:0048367,GO:0048608,GO:0048731,GO:0048856,GO:0061458,GO:…	2.3.1.15,2.3.1.198	ko:K13508	ko00561,ko00564,ko01100,ko01110,map00561,map00564,map01100,map01110	Phosphate acyltransferases
Aspi01Gene46580	AT1G72470.1	#N/A	25.8669	1.36028	1.73954	1.57356	6.65551	4.2476	6.79601e-141	3.8917	1.67426e-104	4.037	1.90454e-127	1.9579	1.444e-76	GO:0006810,GO:0006887,GO:0008150,GO:0009987,GO:0016192,GO:0032940,GO:0046903,GO:0051179,GO:0051234	-	ko:K07195	ko04910,map04910	exocyst complex component
Aspi01Gene48450	AT4G00900.1	#N/A	26.554	1.39515	0.700305	1.07703	12.9736	4.2481	8.28912e-259	5.2412	3.34329e-216	4.6226	2.37387e-225	1.0327	2.72e-50	GO:0003674,GO:0003824,GO:0005215,GO:0005388,GO:0005575,GO:0005622,GO:0005623,GO:0005737,GO:0005783,GO:0005789,GO:0006810,GO:0006811,GO:0006812,GO:0006816,GO:0008150,GO:0008324,GO:0012505,GO:0015075,GO:0015085,GO:0015318,GO:0015399,GO:0015405,GO:0015662,GO:0016020,GO:0016021,GO:0016462,GO:0016787,GO:0016817,GO:0016818,GO:0016887,GO:0017111,GO:0019829,GO:0022804,GO:0022853,GO:0022857,GO:0022890,GO:…	3.6.3.8	ko:K01537	-	Belongs to the cation transport ATPase (P-type) (TC 3.A.3) family
Aspi01Gene53944	AT1G12260.1	NAC	5.58761	0.292681	1.28558	0.0709004	0.911691	4.2532	3.84464e-28	2.1161	1.0485e-12	6.3475	9.38741e-22	2.6174	2.87143e-25	GO:0003674,GO:0003676,GO:0003677,GO:0003700,GO:0005488,GO:0006355,GO:0008150,GO:0009888,GO:0009889,GO:0009987,GO:0010087,GO:0010089,GO:0010468,GO:0010556,GO:0019219,GO:0019222,GO:0030154,GO:0031323,GO:0031326,GO:0032502,GO:0043565,GO:0044087,GO:0044089,GO:0048518,GO:0048522,GO:0048759,GO:0048856,GO:0048869,GO:0050789,GO:0050794,GO:0051171,GO:0051252,GO:0060255,GO:0065007,GO:0080090,GO:0097159,GO:…	-	-	-	(NAC) domain-containing protein
Aspi01Gene48582	AT3G10740.3	#N/A	29.0892	1.51993	3.59026	0.465668	5.25002	4.256	3.85124e-199	3.015	2.09821e-107	5.9643	1.40306e-163	2.4692	6.37123e-152	GO:0000272,GO:0003674,GO:0003824,GO:0004553,GO:0005575,GO:0005576,GO:0005618,GO:0005622,GO:0005623,GO:0005737,GO:0005773,GO:0005975,GO:0005976,GO:0008150,GO:0008152,GO:0009044,GO:0009056,GO:0009057,GO:0009505,GO:0009987,GO:0010383,GO:0010410,GO:0016052,GO:0016787,GO:0016798,GO:0030312,GO:0043170,GO:0043226,GO:0043227,GO:0043229,GO:0043231,GO:0044036,GO:0044237,GO:0044238,GO:0044260,GO:0044424,GO:…	3.2.1.55	ko:K01209	ko00520,map00520	Alpha-L-arabinofuranosidase
Aspi01Gene05321	AT5G64260.1	#N/A	26.8859	1.40335	0.54334	0.986283	7.40208	4.2617	5.31757e-80	5.6286	3.55441e-70	4.7693	1.01045e-81	1.8601	3.78873e-46	-	-	-	-	EXORDIUM-like 2
Aspi01Gene58654	AT1G53540.1	#N/A	4819.2	249.102	878.564	127.778	2133.28	4.2718	0	2.4523	7.95325e-131	5.236	0	1.175	3.43415e-37	-	-	ko:K13993	ko04141,map04141	Belongs to the small heat shock protein (HSP20) family
Aspi01Gene27768	#N/A	#N/A	15.7979	0.816633	4.42108	0.276903	5.82442	4.2741	4.77993e-61	1.8338	4.24631e-22	5.8338	1.18946e-51	1.4391	1.79741e-24	#N/A	#N/A	#N/A	#N/A	#N/A
Aspi01Gene13001	AT2G02040.1	#N/A	24.9385	1.28753	2.56456	0.532505	8.03053	4.2744	3.22863e-150	3.2785	8.97815e-103	5.548	4.22495e-131	1.6343	2.89167e-69	GO:0000325,GO:0003674,GO:0005215,GO:0005575,GO:0005622,GO:0005623,GO:0005737,GO:0005773,GO:0005774,GO:0005794,GO:0006810,GO:0006857,GO:0008150,GO:0009705,GO:0012505,GO:0015334,GO:0015833,GO:0016020,GO:0022857,GO:0031090,GO:0035672,GO:0035673,GO:0042886,GO:0042887,GO:0042937,GO:0042938,GO:0042939,GO:0043226,GO:0043227,GO:0043229,GO:0043231,GO:0044422,GO:0044424,GO:0044437,GO:0044444,GO:0044446,GO:…	-	ko:K14638	-	Protein NRT1 PTR FAMILY
Aspi01Gene72542	AT4G21450.1	#N/A	22.3192	1.1504	2.40106	5.18965	9.63877	4.2773	7.88375e-92	3.2129	1.13855e-68	2.103	2.36616e-39	1.2106	7.86904e-26	-	-	-	-	MSP (Major sperm protein) domain
Aspi01Gene07801	AT2G36850.1	#N/A	10.2049	0.524585	3.91551	0.451135	5.03456	4.2805	1.99807e-122	1.3792	2.59026e-24	4.498	2.63361e-114	1.0186	8.01085e-27	-	-	ko:K11000	-	callose synthase
Aspi01Gene44925	AT5G26340.1	#N/A	5.50671	0.282557	1.29245	1.61508	1.58044	4.2808	2.32894e-21	2.0881	5.88884e-11	1.7685	5.54894e-09	1.8004	4.52868e-12	GO:0001101,GO:0003674,GO:0005215,GO:0005351,GO:0005355,GO:0005356,GO:0005358,GO:0005402,GO:0005575,GO:0005623,GO:0005886,GO:0005911,GO:0006810,GO:0006811,GO:0006812,GO:0006950,GO:0006970,GO:0008150,GO:0008324,GO:0008643,GO:0008645,GO:0009414,GO:0009415,GO:0009506,GO:0009628,GO:0009651,GO:0009679,GO:0009719,GO:0009725,GO:0009737,GO:0010033,GO:0010035,GO:0015075,GO:0015077,GO:0015078,GO:0015144,GO:…	-	-	-	Belongs to the major facilitator superfamily. Sugar transporter (TC 2.A.1.1) family
Aspi01Gene70366	AT2G32190.1	#N/A	412.195	21.0915	29.6026	11.8322	190.856	4.2866	2.28617e-225	3.7965	8.79183e-102	5.1227	1.97111e-217	1.1102	1.03973e-52	#N/A	#N/A	#N/A	#N/A	#N/A
Aspi01Gene66612	AT2G16760.1	#N/A	67.1652	3.41365	23.1072	16.9807	31.8692	4.2959	1.00066e-225	1.5363	5.67576e-41	1.9829	2.21046e-56	1.0749	3.17974e-38	-	-	-	-	Calcium-dependent phosphotriesterase superfamily protein
Aspi01Gene40272	AT1G52150.1	HD-ZIP	123.932	6.29707	7.83271	5.46882	31.997	4.2964	0	3.9806	0	4.5013	0	1.9528	8.20147e-287	GO:0000003,GO:0003006,GO:0003674,GO:0003700,GO:0005575,GO:0005622,GO:0005623,GO:0005634,GO:0006355,GO:0007275,GO:0008150,GO:0008284,GO:0009653,GO:0009719,GO:0009725,GO:0009733,GO:0009790,GO:0009791,GO:0009793,GO:0009888,GO:0009889,GO:0009933,GO:0010014,GO:0010016,GO:0010033,GO:0010065,GO:0010067,GO:0010072,GO:0010087,GO:0010089,GO:0010154,GO:0010468,GO:0010556,GO:0019219,GO:0019222,GO:0022414,GO:…	-	ko:K09338	-	homeobox-leucine zipper protein
Aspi01Gene14986	AT5G09760.1	#N/A	60.5122	3.00333	19.5735	5.22585	25.06	4.3305	0	1.6251	2.39294e-72	3.5326	2.37088e-229	1.2712	3.66971e-88	GO:0003674,GO:0003824,GO:0004857,GO:0005575,GO:0005623,GO:0005886,GO:0008150,GO:0016020,GO:0016787,GO:0016788,GO:0030234,GO:0030599,GO:0043086,GO:0044092,GO:0044464,GO:0046910,GO:0050790,GO:0052689,GO:0065007,GO:0065009,GO:0071944,GO:0098772	3.1.1.11	ko:K01051	ko00040,ko01100,map00040,map01100	pectinesterase pectinesterase inhibitor
Aspi01Gene36283	AT5G29000.1	G2-like	1.15164	0.0577002	0.205341	0.331968	0.47807	4.3404	9.51364e-08	2.4924	6.81823e-05	1.7972	0.0010403	1.27	0.00695764	GO:0003674,GO:0003700,GO:0005575,GO:0005622,GO:0005623,GO:0005634,GO:0006355,GO:0008150,GO:0009888,GO:0009889,GO:0009891,GO:0009893,GO:0010087,GO:0010088,GO:0010089,GO:0010468,GO:0010556,GO:0010557,GO:0010604,GO:0010628,GO:0019219,GO:0019222,GO:0031323,GO:0031325,GO:0031326,GO:0031328,GO:0032502,GO:0043226,GO:0043227,GO:0043229,GO:0043231,GO:0044424,GO:0044464,GO:0045893,GO:0045935,GO:0048518,GO:…	-	-	-	transcription factor
Aspi01Gene19973	AT5G01710.1	#N/A	9.56442	0.471725	4.15057	3.60084	4.35697	4.3424	8.12689e-59	1.2013	7.58109e-10	1.4086	1.66293e-14	1.1333	2.842e-13	-	-	-	-	Methyltransferase FkbM domain
Aspi01Gene26785	AT3G01650.1	#N/A	14.3239	0.705332	2.11529	1.92482	4.34333	4.3426	3.80881e-99	2.7568	2.34255e-62	2.8945	5.36516e-70	1.7208	7.4756e-53	GO:0001101,GO:0003674,GO:0003824,GO:0004842,GO:0005575,GO:0005622,GO:0005623,GO:0005634,GO:0005737,GO:0005886,GO:0006464,GO:0006725,GO:0006807,GO:0006950,GO:0006952,GO:0007154,GO:0007165,GO:0008150,GO:0008152,GO:0009308,GO:0009605,GO:0009607,GO:0009611,GO:0009617,GO:0009690,GO:0009719,GO:0009725,GO:0009753,GO:0009755,GO:0009850,GO:0009867,GO:0009987,GO:0010033,GO:0010817,GO:0016020,GO:0016567,GO:…	2.3.2.27	ko:K16280	-	E3 ubiquitin-protein ligase
Aspi01Gene40469	#N/A	#N/A	39.6832	1.93766	10.0237	15.3867	14.8428	4.3569	7.81553e-100	1.9816	4.10008e-38	1.366	7.8809e-18	1.4181	1.08382e-37	#N/A	#N/A	#N/A	#N/A	#N/A
Aspi01Gene30138	#N/A	#N/A	4.34757	0.210788	0.692456	0.550782	1.44068	4.3589	3.10757e-26	2.651	1.09902e-17	2.9762	3.4345e-19	1.5917	3.74303e-12	#N/A	#N/A	#N/A	#N/A	#N/A
Aspi01Gene46295	AT5G48050.1	#N/A	5.98173	0.290211	0.277842	0.35907	1.19225	4.3717	4.8601e-27	4.4226	1.39749e-26	4.0578	6.97512e-28	2.3273	4.86932e-20	#N/A	#N/A	#N/A	#N/A	#N/A
Aspi01Gene70935	AT3G05200.1	#N/A	36.9416	1.78071	2.70758	1.94906	14.8212	4.372	1.22732e-139	3.7669	7.34261e-117	4.2449	2.9635e-132	1.3168	3.55436e-45	GO:0001101,GO:0002376,GO:0003674,GO:0003824,GO:0004842,GO:0005575,GO:0005623,GO:0005886,GO:0006464,GO:0006508,GO:0006511,GO:0006807,GO:0006950,GO:0006952,GO:0006955,GO:0007154,GO:0008150,GO:0008152,GO:0009056,GO:0009057,GO:0009605,GO:0009607,GO:0009617,GO:0009719,GO:0009725,GO:0009737,GO:0009814,GO:0009816,GO:0009987,GO:0009991,GO:0010033,GO:0010200,GO:0010243,GO:0010498,GO:0016020,GO:0016567,GO:…	2.3.2.27	ko:K10664	-	E3 ubiquitin-protein ligase
Aspi01Gene65515	AT1G12460.1	#N/A	10.3408	0.498222	0.845039	0.36081	3.2412	4.3743	6.36411e-42	3.6073	1.73971e-37	4.8429	3.9825e-43	1.6729	1.01783e-18	-	-	-	-	Leucine Rich Repeat
Aspi01Gene57718	#N/A	#N/A	3.61018	0.175309	1.22382	0.350887	1.41366	4.3763	4.75326e-19	1.5582	2.45578e-06	3.3612	8.39988e-17	1.3519	3.95187e-07	#N/A	#N/A	#N/A	#N/A	#N/A
Aspi01Gene34364	AT4G12910.1	#N/A	91.1277	4.34381	44.233	2.43051	15.0766	4.3881	0	1.0396	9.09077e-30	5.2284	0	2.5949	0	-	-	ko:K16296	-	Belongs to the peptidase S10 family
Aspi01Gene53545	AT1G65060.1	#N/A	40.4429	1.92561	1.55018	0.260222	5.62593	4.3897	2.65052e-231	4.7023	1.56118e-195	7.2747	8.68121e-130	2.8452	4.11702e-219	GO:0003674,GO:0003824,GO:0005575,GO:0005622,GO:0005623,GO:0005737,GO:0006725,GO:0008150,GO:0008152,GO:0009058,GO:0009698,GO:0009699,GO:0009987,GO:0016207,GO:0016405,GO:0016874,GO:0016877,GO:0016878,GO:0019438,GO:0019748,GO:0044237,GO:0044249,GO:0044424,GO:0044464,GO:0044550,GO:0071704,GO:1901360,GO:1901362,GO:1901576	6.2.1.12	ko:K01904	ko00130,ko00360,ko00940,ko01100,ko01110,map00130,map00360,map00940,map01100,map01110	4-coumarate--CoA ligase
Aspi01Gene06453	AT4G34050.3	#N/A	96.1171	4.56811	2.53238	1.47111	17.9108	4.392	1.66552e-281	5.2441	5.53233e-238	6.0265	3.65308e-224	2.4233	3.51582e-171	GO:0003674,GO:0003824,GO:0006725,GO:0008150,GO:0008152,GO:0008168,GO:0008171,GO:0008757,GO:0009058,GO:0009698,GO:0009699,GO:0009804,GO:0009805,GO:0009987,GO:0010035,GO:0010038,GO:0016740,GO:0016741,GO:0018130,GO:0019438,GO:0019748,GO:0032259,GO:0042221,GO:0042409,GO:0044237,GO:0044249,GO:0044550,GO:0046483,GO:0046686,GO:0050896,GO:0071704,GO:1901360,GO:1901362,GO:1901576	2.1.1.104	ko:K00588	ko00360,ko00940,ko00941,ko00945,ko01100,ko01110,map00360,map00940,map00941,map00945,map01100,map01110	caffeoyl-CoA O-methyltransferase
Aspi01Gene30616	AT2G47770.1	#N/A	1.32781	0.0636981	0	0	0.0733369	4.4048	0.00292414	9.6012	0.000204778	9.6012	0.000119178	4.2792	0.00317707	-	-	ko:K05770	ko04080,ko04214,ko04979,ko05166,map04080,map04214,map04979,map05166	TspO/MBR family
Aspi01Gene27051	AT3G52240.1	#N/A	25.3225	1.1887	4.13544	2.2518	12.513	4.4112	9.48279e-152	2.6111	3.42088e-84	3.4906	4.59101e-128	1.0163	1.7216e-30	#N/A	#N/A	#N/A	#N/A	#N/A
Aspi01Gene00128	AT3G07510.3	#N/A	128.643	5.96547	4.31827	2.18766	16.0899	4.4279	7.33369e-209	4.8929	2.17065e-188	5.8745	1.25785e-185	2.9984	5.90967e-200	-	-	-	-	-
Aspi01Gene27747	#N/A	#N/A	139.051	6.45124	11.9521	18.6892	53.1445	4.4286	1.17093e-222	3.5374	5.63717e-153	2.8947	1.59958e-111	1.3869	6.03645e-59	#N/A	#N/A	#N/A	#N/A	#N/A
Aspi01Gene65194	#N/A	#N/A	17.8228	0.818438	4.3209	6.89396	5.33872	4.4438	1.09521e-42	2.0416	1.47007e-18	1.3696	6.55346e-11	1.7384	1.80056e-21	#N/A	#N/A	#N/A	#N/A	#N/A
Aspi01Gene28635	AT5G52450.1	#N/A	9.62631	0.440761	1.5866	1.37346	2.69054	4.4452	1.61698e-76	2.5974	6.05955e-45	2.8079	5.51025e-54	1.838	4.04153e-45	GO:0003674,GO:0005215,GO:0005575,GO:0005622,GO:0005623,GO:0005737,GO:0005773,GO:0005774,GO:0006810,GO:0006855,GO:0008150,GO:0009605,GO:0009607,GO:0009624,GO:0015238,GO:0015893,GO:0016020,GO:0022857,GO:0031090,GO:0042221,GO:0042493,GO:0043207,GO:0043226,GO:0043227,GO:0043229,GO:0043231,GO:0044422,GO:0044424,GO:0044437,GO:0044444,GO:0044446,GO:0044464,GO:0050896,GO:0051179,GO:0051234,GO:0051704,GO:…	-	ko:K03327	-	Belongs to the multi antimicrobial extrusion (MATE) (TC 2.A.66.1) family
Aspi01Gene43786	AT2G40890.1	#N/A	169.158	7.6635	37.4596	59.9302	66.9912	4.462	0	2.1718	1.99829e-118	1.4961	1.00045e-53	1.3357	1.47172e-153	GO:0003674,GO:0003824,GO:0004497,GO:0005488,GO:0005515,GO:0005575,GO:0005622,GO:0005623,GO:0005737,GO:0005739,GO:0005783,GO:0005886,GO:0006725,GO:0008150,GO:0008152,GO:0009058,GO:0009698,GO:0009699,GO:0009804,GO:0009805,GO:0009808,GO:0009809,GO:0009812,GO:0009813,GO:0009987,GO:0012505,GO:0016020,GO:0016491,GO:0016705,GO:0016709,GO:0018130,GO:0019438,GO:0019748,GO:0042802,GO:0043226,GO:0043227,GO:…	1.14.13.36	ko:K09754	ko00940,ko00941,ko00945,ko01100,ko01110,map00940,map00941,map00945,map01100,map01110	Cytochrome p450
Aspi01Gene09228	#N/A	#N/A	107.608	4.86929	6.45754	1.00649	14.6585	4.4642	2.36092e-294	4.0558	4.91245e-228	6.7368	9.43039e-194	2.8753	4.89947e-263	#N/A	#N/A	#N/A	#N/A	#N/A
Aspi01Gene03954	AT5G19160.1	#N/A	38.1467	1.71622	10.434	1.62543	13.5753	4.4723	3.58912e-210	1.8672	1.10128e-53	4.5515	3.75823e-190	1.4899	8.51409e-81	-	-	-	-	Protein trichome birefringence-like
Aspi01Gene37487	#N/A	#N/A	7.55203	0.334399	0.134524	0.231184	0.596402	4.4931	6.94873e-42	5.808	7.88037e-36	5.026	3.90587e-41	3.6617	3.70567e-47	#N/A	#N/A	#N/A	#N/A	#N/A
Aspi01Gene10483	AT5G43860.1	#N/A	1.41739	0.063125	0	0	0.403695	4.496	4.9803e-06	10.7566	3.31796e-07	10.7566	2.04925e-07	1.8101	0.00343366	GO:0003674,GO:0003824,GO:0005575,GO:0005622,GO:0005623,GO:0005737,GO:0006725,GO:0006778,GO:0006787,GO:0006807,GO:0008150,GO:0008152,GO:0009056,GO:0009507,GO:0009536,GO:0009987,GO:0015994,GO:0015996,GO:0016787,GO:0016788,GO:0019439,GO:0033013,GO:0033015,GO:0034641,GO:0042440,GO:0043226,GO:0043227,GO:0043229,GO:0043231,GO:0044237,GO:0044248,GO:0044270,GO:0044424,GO:0044444,GO:0044464,GO:0046149,GO:…	3.1.1.14	ko:K08099	ko00860,ko01100,ko01110,map00860,map01100,map01110	chlorophyllase-2
Aspi01Gene59827	AT2G39700.1	#N/A	16.3713	0.7198	0.57589	0.0688599	2.78105	4.5052	6.48151e-57	4.8298	1.33385e-53	7.9274	8.5089e-25	2.5559	2.02006e-46	GO:0005575,GO:0005618,GO:0005622,GO:0005623,GO:0005737,GO:0005829,GO:0005911,GO:0006949,GO:0008150,GO:0009505,GO:0009506,GO:0009653,GO:0009987,GO:0030054,GO:0030312,GO:0032502,GO:0044424,GO:0044444,GO:0044464,GO:0048646,GO:0048856,GO:0055044,GO:0071944	-	-	-	atexp4,atexpa4,athexp alpha 1.6,expa4
Aspi01Gene55227	AT3G02830.1	C3H	18.0868	0.795447	3.48191	2.19324	5.31181	4.5065	8.30722e-106	2.3739	2.04408e-54	3.0437	7.4336e-79	1.7669	9.6885e-50	GO:0003674,GO:0003676,GO:0003677,GO:0003723,GO:0003729,GO:0003824,GO:0004518,GO:0005488,GO:0005515,GO:0005575,GO:0005622,GO:0005623,GO:0005737,GO:0005829,GO:0006139,GO:0006417,GO:0006725,GO:0006807,GO:0008150,GO:0008152,GO:0009889,GO:0009890,GO:0009892,GO:0009987,GO:0010313,GO:0010468,GO:0010556,GO:0010558,GO:0010605,GO:0010608,GO:0010629,GO:0016787,GO:0016788,GO:0017148,GO:0019222,GO:0031323,GO:…	-	-	-	Zinc finger CCCH domain-containing protein
Aspi01Gene02662	AT1G69550.1	#N/A	0.194097	0.00847618	0.00486405	0.00493103	0.0250467	4.5121	0.00194835	5.3866	0.0012747	5.3866	0.000898057	2.9715	0.00550036	#N/A	#N/A	#N/A	#N/A	#N/A
Aspi01Gene35568	AT3G55550.1	#N/A	12.5594	0.54814	4.88225	1.37486	4.55388	4.5141	2.42822e-73	1.36	7.29285e-17	3.1897	6.49748e-49	1.4631	6.02033e-29	GO:0002229,GO:0002239,GO:0005575,GO:0005623,GO:0005886,GO:0006950,GO:0006952,GO:0008150,GO:0009605,GO:0009607,GO:0009617,GO:0016020,GO:0042742,GO:0043207,GO:0044464,GO:0050896,GO:0051704,GO:0051707,GO:0071944,GO:0098542	-	-	-	L-type lectin-domain containing receptor kinase
Aspi01Gene55273	AT1G56145.3	#N/A	10.9604	0.472991	0.359861	1.53437	4.3601	4.5303	3.36483e-66	4.9218	2.04565e-63	2.8354	2.10251e-48	1.3291	2.86568e-22	GO:0003674,GO:0003824,GO:0004672,GO:0004674,GO:0005575,GO:0005623,GO:0005886,GO:0006464,GO:0006468,GO:0006793,GO:0006796,GO:0006807,GO:0008150,GO:0008152,GO:0009987,GO:0016020,GO:0016301,GO:0016310,GO:0016740,GO:0016772,GO:0016773,GO:0019538,GO:0036211,GO:0043170,GO:0043412,GO:0044237,GO:0044238,GO:0044260,GO:0044267,GO:0044464,GO:0071704,GO:0071944,GO:0140096,GO:1901564	-	-	-	Di-glucose binding within endoplasmic reticulum
Aspi01Gene62607	AT1G70940.1	#N/A	30.4434	1.31157	3.09954	3.67928	9.27336	4.5348	6.72805e-244	3.2931	3.21322e-153	3.0476	1.40005e-142	1.7143	2.8088e-107	-	-	ko:K13947	-	May act as a component of the auxin efflux carrier
Aspi01Gene69938	AT3G19540.1	#N/A	23.0554	0.993738	2.34341	0.198836	3.51167	4.5354	9.99637e-102	3.2959	3.50678e-74	6.8543	2.2095e-64	2.7139	9.11862e-92	-	-	-	-	Protein of unknown function (DUF620)
Aspi01Gene30165	AT1G32100.1	#N/A	25.2919	1.07621	4.00728	1.5323	8.59476	4.5529	3.00733e-72	2.6553	3.42562e-41	4.0453	6.89442e-65	1.5567	3.13811e-32	GO:0003674,GO:0003824,GO:0005575,GO:0005911,GO:0006725,GO:0008150,GO:0008152,GO:0009058,GO:0009506,GO:0009698,GO:0009699,GO:0009806,GO:0009807,GO:0009987,GO:0010283,GO:0016491,GO:0016627,GO:0016628,GO:0019438,GO:0019748,GO:0030054,GO:0044237,GO:0044249,GO:0044550,GO:0055044,GO:0055114,GO:0071704,GO:1901360,GO:1901362,GO:1901576	1.23.1.1,1.23.1.2,1.23.1.3,1.23.1.4	ko:K21568	-	reductase
Aspi01Gene23658	AT2G47520.1	ERF	43.5393	1.82802	6.26874	5.08759	19.2314	4.57	2.45737e-69	2.7924	6.95268e-43	3.0961	2.0849e-51	1.1783	5.32107e-19	GO:0001666,GO:0003032,GO:0003674,GO:0003676,GO:0003677,GO:0003700,GO:0005488,GO:0005575,GO:0005622,GO:0005623,GO:0005634,GO:0005886,GO:0006355,GO:0006950,GO:0008150,GO:0009593,GO:0009628,GO:0009889,GO:0010468,GO:0010556,GO:0016020,GO:0019219,GO:0019222,GO:0031323,GO:0031326,GO:0036293,GO:0042221,GO:0043226,GO:0043227,GO:0043229,GO:0043231,GO:0043565,GO:0044424,GO:0044464,GO:0050789,GO:0050793,GO:…	-	ko:K09286	-	ethylene-responsive transcription factor
Aspi01Gene30783	AT5G54510.1	#N/A	0.863621	0.0356462	0.00990682	0.0400238	0.209596	4.5876	3.80655e-06	6.5262	8.10839e-06	4.4673	3.48743e-06	2.045	0.000370683	GO:0000902,GO:0003674,GO:0003824,GO:0005575,GO:0005622,GO:0005623,GO:0005737,GO:0006725,GO:0006790,GO:0006807,GO:0007154,GO:0007165,GO:0008150,GO:0008152,GO:0009058,GO:0009314,GO:0009403,GO:0009404,GO:0009416,GO:0009507,GO:0009536,GO:0009628,GO:0009653,GO:0009700,GO:0009719,GO:0009725,GO:0009733,GO:0009734,GO:0009755,GO:0009826,GO:0009889,GO:0009891,GO:0009893,GO:0009987,GO:0010033,GO:0010120,GO:…	-	ko:K14487	ko04075,map04075	Indole-3-acetic acid-amido synthetase
Aspi01Gene47643	AT2G33810.1	SBP	6.44949	0.263373	2.734	0.0978011	1.09884	4.6033	3.97666e-35	1.235	9.03016e-08	6.0559	4.9047e-29	2.5511	5.5733e-29	-	-	-	-	SBP domain
Aspi01Gene14024	AT3G12830.1	#N/A	2.13891	0.0882151	0	0	0.0484217	4.6057	2.07399e-06	10.8662	1.68686e-07	10.8662	1.05981e-07	5.5443	6.89223e-06	-	-	ko:K14488	ko04075,map04075	Auxin-responsive family
Aspi01Gene45239	#N/A	#N/A	3.73753	0.156648	0.262398	0.0884895	0.44322	4.6102	2.44208e-08	3.8217	1.36472e-07	5.4067	9.7223e-08	3.0697	2.86083e-08	#N/A	#N/A	#N/A	#N/A	#N/A
Aspi01Gene54881	AT5G61840.1	#N/A	35.4209	1.43134	1.99971	3.88528	8.93298	4.627	4.1352e-201	4.1433	4.16608e-164	3.1875	7.00584e-111	1.9866	4.53955e-101	GO:0000271,GO:0003674,GO:0003824,GO:0005575,GO:0005622,GO:0005623,GO:0005737,GO:0005768,GO:0005794,GO:0005802,GO:0005975,GO:0005976,GO:0008150,GO:0008152,GO:0008194,GO:0009058,GO:0009059,GO:0009832,GO:0009834,GO:0009987,GO:0010383,GO:0010410,GO:0010413,GO:0010417,GO:0012505,GO:0015020,GO:0016051,GO:0016740,GO:0016757,GO:0016758,GO:0016763,GO:0031410,GO:0031982,GO:0031984,GO:0033692,GO:0034637,GO:…	-	ko:K20870	-	Exostosin family
Aspi01Gene49843	AT5G03610.1	#N/A	4.90154	0.199065	0.278754	0.147942	0.787088	4.6298	6.24783e-24	4.1265	3.34962e-23	5.0684	2.75167e-23	2.6403	2.64804e-20	-	-	-	-	GDSL esterase lipase
Aspi01Gene53649	AT5G02290.2	#N/A	18.3561	0.739267	1.56543	3.19643	7.18114	4.6311	3.87332e-131	3.548	1.66739e-100	2.5208	1.54799e-76	1.3532	3.046e-45	-	-	-	-	Belongs to the protein kinase superfamily
Aspi01Gene57374	#N/A	#N/A	92.1084	3.68176	1.13677	1.26977	14.7274	4.6418	1.16199e-127	6.3326	7.00963e-95	6.1837	8.78192e-101	2.6442	1.12601e-101	#N/A	#N/A	#N/A	#N/A	#N/A
Aspi01Gene71307	AT1G69550.1	#N/A	16.99	0.671698	6.7231	3.95531	8.38023	4.6584	1.70615e-69	1.334	1.62217e-14	2.1024	7.95173e-35	1.0189	1.56438e-13	#N/A	#N/A	#N/A	#N/A	#N/A
Aspi01Gene50096	AT5G35750.1	#N/A	39.4793	1.55718	3.85256	2.32501	15.1325	4.6614	0	3.3539	4.29481e-157	4.0849	0	1.3828	3.48316e-104	-	2.7.13.3	ko:K19691	ko02020,map02020	His Kinase A (phospho-acceptor) domain
Aspi01Gene00769	AT1G14720.1	#N/A	79.2985	3.07162	2.94304	1.23849	10.7206	4.6879	2.57894e-241	4.7493	2.21971e-203	5.9996	9.83283e-191	2.8866	2.7277e-200	GO:0005575,GO:0005623,GO:0005886,GO:0005887,GO:0008150,GO:0009664,GO:0009825,GO:0009827,GO:0009831,GO:0009987,GO:0016020,GO:0016021,GO:0016043,GO:0016049,GO:0031224,GO:0031226,GO:0040007,GO:0042545,GO:0042547,GO:0044425,GO:0044459,GO:0044464,GO:0045229,GO:0071554,GO:0071555,GO:0071669,GO:0071840,GO:0071944	2.4.1.207	ko:K08235	-	Catalyzes xyloglucan endohydrolysis (XEH) and or endotransglycosylation (XET). Cleaves and religates xyloglucan polymers, an essential constituent of the primary cell wall, and thereby participates in cell wall construction of growing tissues
Aspi01Gene04460	AT4G35350.1	#N/A	13.6723	0.528971	0.611859	0.241573	2.66873	4.6957	8.56845e-52	4.4742	7.05178e-50	5.8384	7.79038e-45	2.3558	1.30729e-38	-	-	ko:K16290	-	Belongs to the peptidase C1 family
Aspi01Gene20073	AT1G51190.1	AP2	261.594	10.0056	20.0296	6.96379	91.3972	4.7061	0	3.7038	0	5.2301	0	1.5164	7.72825e-258	GO:0003674,GO:0003676,GO:0003677,GO:0003700,GO:0005488,GO:0006082,GO:0006355,GO:0006790,GO:0006807,GO:0008150,GO:0008152,GO:0009888,GO:0009889,GO:0009987,GO:0010073,GO:0010074,GO:0010468,GO:0010492,GO:0010556,GO:0016143,GO:0019219,GO:0019222,GO:0019748,GO:0019757,GO:0019760,GO:0019827,GO:0031323,GO:0031326,GO:0032501,GO:0032502,GO:0042127,GO:0043436,GO:0043565,GO:0044237,GO:0044281,GO:0048507,GO:…	-	ko:K09285	-	AP2-like ethylene-responsive transcription factor
Aspi01Gene32054	AT1G75300.1	#N/A	16.0559	0.610387	3.58204	0.402276	6.20054	4.7133	4.81181e-38	2.1597	1.51698e-18	5.317	2.6017e-35	1.3719	4.31845e-14	GO:0000166,GO:0003674,GO:0005488,GO:0005575,GO:0005622,GO:0005623,GO:0005737,GO:0006950,GO:0007154,GO:0008150,GO:0009267,GO:0009605,GO:0009987,GO:0009991,GO:0010438,GO:0031667,GO:0031668,GO:0031669,GO:0033554,GO:0036094,GO:0042594,GO:0043167,GO:0043168,GO:0044424,GO:0044464,GO:0048037,GO:0050661,GO:0050662,GO:0050896,GO:0051716,GO:0070402,GO:0071496,GO:0097159,GO:1901265,GO:1901363	-	-	-	isoflavone
Aspi01Gene11288	#N/A	#N/A	21.6905	0.823807	2.0679	0.599022	4.33204	4.7178	3.29074e-79	3.389	1.77194e-58	5.1767	2.3968e-75	2.3226	2.38377e-58	#N/A	#N/A	#N/A	#N/A	#N/A
Aspi01Gene62481	AT5G44310.2	#N/A	27.0299	1.01521	4.7484	6.52331	8.40834	4.7313	6.70245e-89	2.5061	1.10951e-49	2.0502	8.60154e-39	1.6838	6.63952e-45	#N/A	#N/A	#N/A	#N/A	#N/A
Aspi01Gene53570	AT3G50120.1	#N/A	7.34355	0.270753	2.55617	0.609588	3.66788	4.7533	6.07547e-34	1.5193	2.56609e-10	3.5846	4.83024e-30	1.0004	9.59307e-08	#N/A	#N/A	#N/A	#N/A	#N/A
Aspi01Gene59067	AT1G72230.1	#N/A	281.399	10.1745	18.8129	13.0167	80.8042	4.7875	0	3.8997	0	4.4331	1.58707e-272	1.7994	1.49617e-199	-	-	-	-	Blue copper
Aspi01Gene43570	AT5G11540.1	#N/A	4.1839	0.149442	0.408524	0.0482491	1.18376	4.8074	2.47884e-26	3.3546	5.16775e-22	6.4367	2.73227e-19	1.8202	9.26848e-15	GO:0000166,GO:0003674,GO:0003824,GO:0005488,GO:0005575,GO:0005618,GO:0005623,GO:0005975,GO:0005996,GO:0006082,GO:0006732,GO:0006766,GO:0006767,GO:0008150,GO:0008152,GO:0009058,GO:0009108,GO:0009110,GO:0009987,GO:0016051,GO:0016053,GO:0016491,GO:0016614,GO:0016899,GO:0019752,GO:0019852,GO:0019853,GO:0030312,GO:0036094,GO:0042364,GO:0043167,GO:0043168,GO:0043436,GO:0044237,GO:0044238,GO:0044249,GO:…	-	-	-	L-gulonolactone
Aspi01Gene61993	AT3G18630.1	#N/A	39.3265	1.39928	2.9258	1.99838	7.29373	4.8091	8.01467e-70	3.7461	3.88864e-63	4.2956	2.19763e-69	2.4304	2.71019e-55	GO:0003674,GO:0003824,GO:0004844,GO:0005575,GO:0005622,GO:0005623,GO:0005737,GO:0005739,GO:0006139,GO:0006259,GO:0006281,GO:0006284,GO:0006285,GO:0006725,GO:0006807,GO:0006950,GO:0006974,GO:0008150,GO:0008152,GO:0009987,GO:0016787,GO:0016798,GO:0016799,GO:0019104,GO:0033554,GO:0034641,GO:0043170,GO:0043226,GO:0043227,GO:0043229,GO:0043231,GO:0044237,GO:0044238,GO:0044260,GO:0044424,GO:0044444,GO:…	3.2.2.27	ko:K03648	ko03410,ko05340,map03410,map05340	Excises uracil residues from the DNA which can arise as a result of misincorporation of dUMP residues by DNA polymerase or due to deamination of cytosine
Aspi01Gene45467	#N/A	#N/A	66.7475	2.37869	2.40148	3.00427	10.2793	4.8097	9.25453e-211	4.7946	6.70366e-185	4.473	1.5604e-180	2.6982	2.94455e-175	#N/A	#N/A	#N/A	#N/A	#N/A
Aspi01Gene58782	AT1G69500.1	#N/A	0.597848	0.0215029	0.0221904	0.0340343	0.090658	4.8159	0.000406792	4.7004	0.00098197	4.153	0.000591708	2.7004	0.00211353	GO:0003674,GO:0003824,GO:0004497,GO:0006725,GO:0007275,GO:0008150,GO:0008152,GO:0009058,GO:0009555,GO:0009653,GO:0009987,GO:0010208,GO:0010584,GO:0010927,GO:0016043,GO:0016491,GO:0016705,GO:0016713,GO:0018685,GO:0019438,GO:0022607,GO:0030198,GO:0032501,GO:0032502,GO:0032989,GO:0043062,GO:0044085,GO:0044237,GO:0044249,GO:0045229,GO:0048229,GO:0048646,GO:0048856,GO:0048869,GO:0055114,GO:0071840,GO:…	1.14.13.205	ko:K20495	-	cytochrome P450
Aspi01Gene56289	AT5G56890.1	#N/A	22.4603	0.795677	4.76162	3.62492	8.33162	4.8172	1.59398e-295	2.2348	3.15318e-64	2.6305	5.24243e-138	1.43	2.19588e-88	GO:0000003,GO:0003006,GO:0003674,GO:0003824,GO:0004672,GO:0004674,GO:0004675,GO:0004888,GO:0005575,GO:0005623,GO:0005886,GO:0006464,GO:0006468,GO:0006793,GO:0006796,GO:0006807,GO:0007154,GO:0007165,GO:0007166,GO:0007167,GO:0007178,GO:0007275,GO:0008150,GO:0008152,GO:0009653,GO:0009790,GO:0009791,GO:0009793,GO:0009888,GO:0009987,GO:0010065,GO:0010068,GO:0010154,GO:0016020,GO:0016301,GO:0016310,GO:…	-	-	-	receptor-like serine threonine-protein kinase
Aspi01Gene07003	AT4G09600.1	#N/A	124.402	4.36641	6.834	11.2856	12.8521	4.8318	1.0598e-104	4.1827	1.25314e-95	3.4613	2.4305e-91	3.2746	4.08631e-110	GO:0001101,GO:0005575,GO:0005576,GO:0008150,GO:0009719,GO:0009725,GO:0009739,GO:0010033,GO:0033993,GO:0042221,GO:0050896,GO:1901700	-	-	-	Gibberellin-regulated protein
Aspi01Gene30452	#N/A	#N/A	2.98693	0.107081	0.398717	0.0239165	1.35417	4.8419	1.39476e-08	2.8944	1.9763e-06	7.0643	3.66112e-07	1.1375	0.0088024	#N/A	#N/A	#N/A	#N/A	#N/A
Aspi01Gene41171	AT1G10970.1	#N/A	7.01749	0.244571	0.58375	3.04642	2.11921	4.8487	4.74088e-30	3.5814	3.08792e-27	1.2023	4.46442e-06	1.7264	7.90188e-16	GO:0000041,GO:0003674,GO:0005215,GO:0005381,GO:0005385,GO:0005575,GO:0005622,GO:0005623,GO:0005737,GO:0005773,GO:0005774,GO:0005886,GO:0006810,GO:0006811,GO:0006812,GO:0006826,GO:0006829,GO:0008150,GO:0008324,GO:0009605,GO:0009607,GO:0009624,GO:0010035,GO:0010038,GO:0010043,GO:0015075,GO:0015318,GO:0016020,GO:0022857,GO:0022890,GO:0030001,GO:0031090,GO:0034220,GO:0034755,GO:0042221,GO:0043207,GO:…	-	ko:K14709	-	zinc transporter
Aspi01Gene51181	AT5G43540.1	#N/A	3.60348	0.128277	0	0.169468	0.36576	4.8651	1.18557e-08	11.4094	5.79308e-09	4.4245	1.0903e-08	3.2974	9.53213e-09	#N/A	#N/A	#N/A	#N/A	#N/A
Aspi01Gene02183	AT3G46580.1	#N/A	16.9146	0.572348	4.0285	2.97243	7.78528	4.8829	4.52817e-151	2.0668	1.4478e-55	2.508	9.48307e-85	1.119	1.51357e-37	#N/A	#N/A	#N/A	#N/A	#N/A
Aspi01Gene12685	#N/A	#N/A	3.07326	0.102872	1.00176	1.41745	1.32535	4.9008	1.23589e-26	1.6127	5.46095e-07	1.1153	1.83545e-05	1.2121	1.53595e-08	#N/A	#N/A	#N/A	#N/A	#N/A
Aspi01Gene43756	#N/A	#N/A	11.1898	0.374294	0.308407	0.366971	2.04325	4.9028	1.59453e-35	5.1703	1.05523e-33	4.9252	3.63062e-36	2.4515	1.07426e-27	#N/A	#N/A	#N/A	#N/A	#N/A
Aspi01Gene65247	AT3G57880.4	#N/A	52.9345	1.75975	10.0075	2.57506	24.8981	4.9083	0	2.4	2.29883e-121	4.3605	0	1.0875	1.37472e-100	GO:0001505,GO:0003674,GO:0005488,GO:0005509,GO:0005575,GO:0005622,GO:0005623,GO:0005737,GO:0005768,GO:0005783,GO:0005789,GO:0007154,GO:0007165,GO:0008021,GO:0008150,GO:0009987,GO:0010646,GO:0012505,GO:0012506,GO:0016020,GO:0016021,GO:0019722,GO:0019932,GO:0023051,GO:0023052,GO:0030100,GO:0030133,GO:0030334,GO:0030336,GO:0030658,GO:0030659,GO:0030672,GO:0031090,GO:0031224,GO:0031410,GO:0031982,GO:…	-	-	-	Multiple C2 and transmembrane domain-containing protein
Aspi01Gene24152	AT1G51190.1	AP2	20.0234	0.6659	0.43756	0.792081	5.34442	4.9095	2.17182e-50	5.5183	3.94732e-44	4.657	6.49762e-51	1.9056	1.71974e-29	-	-	ko:K09285	-	DNA-binding domain in plant proteins such as APETALA2 and EREBPs
Aspi01Gene57377	#N/A	#N/A	39.828	1.32151	0.235182	0.475729	4.46986	4.9118	3.50356e-58	7.3986	2.98725e-31	6.3798	9.64059e-44	3.1547	9.7543e-60	#N/A	#N/A	#N/A	#N/A	#N/A
Aspi01Gene17020	#N/A	#N/A	12.6119	0.416135	3.03704	2.24729	5.14472	4.9195	6.82563e-46	2.0505	7.8073e-19	2.4878	5.24218e-30	1.2934	1.57056e-15	#N/A	#N/A	#N/A	#N/A	#N/A
Aspi01Gene05262	AT2G35980.1	#N/A	3.93416	0.131999	0.0545275	1.90116	0.348702	4.9197	1.81728e-13	6.1636	2.0252e-10	1.0496	0.00581693	3.4926	2.43976e-14	GO:0001101,GO:0005575,GO:0005622,GO:0005623,GO:0005737,GO:0005829,GO:0005886,GO:0006950,GO:0006970,GO:0008150,GO:0009628,GO:0009719,GO:0009725,GO:0009737,GO:0009889,GO:0009891,GO:0009893,GO:0010033,GO:0010115,GO:0010116,GO:0010565,GO:0016020,GO:0019216,GO:0019222,GO:0019747,GO:0031323,GO:0031325,GO:0031326,GO:0031328,GO:0033993,GO:0042221,GO:0043455,GO:0044424,GO:0044444,GO:0044464,GO:0045828,GO:…	-	-	-	YLS9-like
Aspi01Gene57258	#N/A	#N/A	5.70862	0.184496	2.41015	0.493946	0.770701	4.957	5.1141e-15	1.2411	0.000858001	3.5348	1.24258e-14	2.8866	1.56637e-13	#N/A	#N/A	#N/A	#N/A	#N/A
Aspi01Gene64774	AT2G46740.1	#N/A	16.6207	0.532649	1.48684	0.196797	2.22578	4.9622	3.87484e-88	3.4794	4.06264e-75	6.4021	4.17122e-65	2.9	2.9844e-87	GO:0000166,GO:0003674,GO:0003824,GO:0005488,GO:0005575,GO:0005618,GO:0005623,GO:0005975,GO:0005996,GO:0006082,GO:0006732,GO:0006766,GO:0006767,GO:0008150,GO:0008152,GO:0009058,GO:0009108,GO:0009110,GO:0009987,GO:0016051,GO:0016053,GO:0016491,GO:0016614,GO:0016899,GO:0019752,GO:0019852,GO:0019853,GO:0030312,GO:0036094,GO:0042364,GO:0043167,GO:0043168,GO:0043436,GO:0044237,GO:0044238,GO:0044249,GO:…	-	-	-	L-gulonolactone
Aspi01Gene20883	AT3G15730.1	#N/A	3.79408	0.121679	1.28457	0.169322	1.55553	4.9633	1.44744e-38	1.5601	1.36788e-10	4.4872	3.75262e-40	1.2864	5.30585e-12	-	3.1.4.4	ko:K01115	ko00564,ko00565,ko01100,ko01110,ko04014,ko04024,ko04071,ko04072,ko04144,ko04666,ko04724,ko04912,ko05231,map00564,map00565,map01100,map01110,map04014,map04024,map04071,map04072,map04144,map04666,map04724,map04912,map05231	Hydrolyzes glycerol-phospholipids at the terminal phosphodiesteric bond
Aspi01Gene12424	AT5G46090.1	#N/A	8.65174	0.27374	0.390036	0.147472	1.11046	4.9815	1.93796e-20	4.473	1.09064e-19	5.8833	8.42368e-18	2.9613	2.65867e-19	GO:0000325,GO:0005575,GO:0005622,GO:0005623,GO:0005737,GO:0005773,GO:0005774,GO:0005783,GO:0007275,GO:0007568,GO:0008150,GO:0009507,GO:0009536,GO:0009705,GO:0009838,GO:0009987,GO:0010256,GO:0012505,GO:0016020,GO:0016043,GO:0031090,GO:0032501,GO:0032502,GO:0043226,GO:0043227,GO:0043229,GO:0043231,GO:0044422,GO:0044424,GO:0044437,GO:0044444,GO:0044446,GO:0044464,GO:0048731,GO:0048856,GO:0071840,GO:…	-	-	-	endomembrane system organization
Aspi01Gene68690	AT4G02090.1	#N/A	7.91337	0.252432	3.24332	2.80288	2.80319	4.9965	1.72483e-12	1.2819	0.00243883	1.494	0.000104223	1.4973	1.44712e-05	#N/A	#N/A	#N/A	#N/A	#N/A
Aspi01Gene57356	AT1G28440.1	#N/A	12.2763	0.38237	0.058953	0.776847	1.38686	4.9999	2.89971e-101	7.6694	2.34315e-50	3.9824	3.79292e-95	3.1447	6.82867e-105	-	-	ko:K00924	-	Belongs to the protein kinase superfamily. Ser Thr protein kinase family
Aspi01Gene45819	AT5G05600.1	#N/A	21.0785	0.655795	9.2737	1.05089	6.1682	5.0046	1.34678e-82	1.1818	3.46545e-14	4.3253	9.68928e-79	1.7722	1.51839e-41	GO:0003674,GO:0003824,GO:0005575,GO:0005622,GO:0005623,GO:0005737,GO:0005829,GO:0008150,GO:0009628,GO:0009636,GO:0009966,GO:0009987,GO:0010646,GO:0016787,GO:0016810,GO:0023051,GO:0042221,GO:0044424,GO:0044444,GO:0044464,GO:0048583,GO:0050789,GO:0050794,GO:0050896,GO:0051716,GO:0065007,GO:0070887,GO:0080167,GO:0097237,GO:0120091,GO:2000022	-	-	-	Belongs to the iron ascorbate-dependent oxidoreductase family
Aspi01Gene27118	AT3G17860.2	#N/A	2.67424	0.0839085	0.0216478	0.374645	0.725906	5.0131	5.26947e-08	7.0131	7.4151e-07	2.8299	1.39235e-06	1.877	8.39074e-05	GO:0001101,GO:0003674,GO:0003712,GO:0003714,GO:0005488,GO:0005515,GO:0005575,GO:0005622,GO:0005623,GO:0005634,GO:0006950,GO:0007154,GO:0007165,GO:0008150,GO:0009611,GO:0009719,GO:0009725,GO:0009753,GO:0009755,GO:0009867,GO:0009889,GO:0009890,GO:0009892,GO:0009966,GO:0009987,GO:0010033,GO:0010556,GO:0010558,GO:0010605,GO:0010646,GO:0019219,GO:0019222,GO:0023051,GO:0023052,GO:0031323,GO:0031324,GO:…	-	ko:K13464	ko04075,map04075	TIFY 6B-like
Aspi01Gene59176	AT1G25550.1	G2-like	21.6515	0.667747	1.27642	0.445835	8.22762	5.0198	6.61384e-115	4.0803	7.87151e-106	5.5994	2.3437e-103	1.3953	2.6475e-35	GO:0001101,GO:0003674,GO:0003700,GO:0005575,GO:0005622,GO:0005623,GO:0005634,GO:0006325,GO:0006355,GO:0006464,GO:0006479,GO:0006807,GO:0006996,GO:0007154,GO:0007165,GO:0008150,GO:0008152,GO:0008213,GO:0009266,GO:0009628,GO:0009719,GO:0009725,GO:0009739,GO:0009740,GO:0009755,GO:0009889,GO:0009890,GO:0009892,GO:0009987,GO:0010033,GO:0010452,GO:0010468,GO:0010476,GO:0010556,GO:0010558,GO:0010605,GO:…	-	-	-	transcription factor
Aspi01Gene00079	#N/A	#N/A	4.57754	0.13987	0.658402	0.946691	0.937687	5.0275	3.29718e-37	2.7936	5.244e-27	2.2722	1.73246e-22	2.2877	1.37706e-28	#N/A	#N/A	#N/A	#N/A	#N/A
Aspi01Gene23275	AT1G07530.1	GRAS	5.06687	0.152799	1.65424	1.53054	1.47825	5.0413	1.14107e-33	1.613	1.2015e-10	1.7257	8.23279e-14	1.777	4.47681e-18	GO:0003674,GO:0003676,GO:0003677,GO:0003700,GO:0005488,GO:0005575,GO:0005622,GO:0005623,GO:0005634,GO:0006355,GO:0008150,GO:0009889,GO:0010468,GO:0010556,GO:0019219,GO:0019222,GO:0031323,GO:0031326,GO:0043226,GO:0043227,GO:0043229,GO:0043231,GO:0043565,GO:0044424,GO:0044464,GO:0050789,GO:0050794,GO:0051171,GO:0051252,GO:0060255,GO:0065007,GO:0080090,GO:0097159,GO:0140110,GO:1901363,GO:1903506,GO:…	-	-	-	Belongs to the GRAS family
Aspi01Gene47044	AT2G44745.1	WRKY	11.5205	0.345629	0.0307157	0.0156519	5.26471	5.0594	1.544e-42	8.6242	4.88412e-15	9.6242	5.25775e-14	1.1297	6.42142e-12	GO:0000122,GO:0000976,GO:0000977,GO:0000978,GO:0000987,GO:0001012,GO:0001067,GO:0003674,GO:0003676,GO:0003677,GO:0003690,GO:0003700,GO:0005488,GO:0005515,GO:0005575,GO:0005622,GO:0005623,GO:0005634,GO:0006355,GO:0006357,GO:0006810,GO:0006811,GO:0006817,GO:0006820,GO:0006950,GO:0007275,GO:0008134,GO:0008150,GO:0009653,GO:0009791,GO:0009888,GO:0009889,GO:0009890,GO:0009892,GO:0009987,GO:0010015,GO:…	-	-	-	WRKY Transcription Factor
Aspi01Gene23703	AT1G08280.1	#N/A	2.85705	0.0877286	0.119696	0.363815	0.619709	5.0627	1.34208e-14	4.5773	2.78381e-14	2.9772	6.62712e-13	2.2014	3.51737e-10	GO:0000139,GO:0001665,GO:0003674,GO:0003824,GO:0005575,GO:0005622,GO:0005623,GO:0005737,GO:0005794,GO:0005975,GO:0006464,GO:0006486,GO:0006487,GO:0006493,GO:0006807,GO:0008150,GO:0008152,GO:0008373,GO:0008378,GO:0009058,GO:0009059,GO:0009100,GO:0009101,GO:0009311,GO:0009987,GO:0012505,GO:0016020,GO:0016740,GO:0016757,GO:0016758,GO:0018193,GO:0018196,GO:0018279,GO:0019538,GO:0031090,GO:0031984,GO:…	2.4.99.4	ko:K00780,ko:K03368	ko00512,ko00533,ko00603,ko00604,ko01100,map00512,map00533,map00603,map00604,map01100	Belongs to the glycosyltransferase 29 family
Aspi01Gene15109	AT5G37820.1	#N/A	7.61183	0.224639	0.407555	0.365087	2.15824	5.0839	9.64989e-19	4.225	1.18301e-18	4.3966	2.74626e-19	1.8168	1.54601e-10	-	-	ko:K09874	-	Belongs to the MIP aquaporin (TC 1.A.8) family
Aspi01Gene36486	#N/A	#N/A	3.02154	0.0893117	0	0.43874	0.827269	5.0855	7.38424e-08	11.2819	1.34863e-08	2.7901	2.33866e-06	1.8655	0.000110416	#N/A	#N/A	#N/A	#N/A	#N/A
Aspi01Gene55277	AT1G56130.2	#N/A	3.22293	0.0947299	0.0175196	0.480022	1.4362	5.0887	1.42576e-11	7.5912	2.46363e-08	2.7415	2.01305e-09	1.1649	0.000963092	#N/A	#N/A	#N/A	#N/A	#N/A
Aspi01Gene45837	#N/A	#N/A	3.69842	0.108365	0.41599	0.00943128	0.710195	5.0915	8.10846e-23	3.1512	1.25425e-19	8.716	2.30171e-11	2.3791	1.77073e-18	#N/A	#N/A	#N/A	#N/A	#N/A
Aspi01Gene61064	AT5G67020.1	#N/A	4.01451	0.115441	0.402042	0.0434156	0.561347	5.1061	6.06212e-27	3.318	1.40862e-22	6.5782	7.18108e-20	2.8354	1.46841e-25	-	-	-	-	-
Aspi01Gene72932	AT3G51930.1	#N/A	1.46653	0.0415991	0.0328978	0.0556196	0.145285	5.1276	1.438e-08	5.4646	8.80103e-08	4.7125	9.22707e-09	3.3375	4.06374e-09	-	-	-	-	Myosin heavy chain kinase
Aspi01Gene04138	AT4G39720.3	#N/A	77.2783	2.17447	16.6131	17.0218	37.8754	5.1488	0	2.2147	3.11136e-102	2.1818	2.81891e-114	1.0282	1.56473e-61	#N/A	#N/A	#N/A	#N/A	#N/A
Aspi01Gene69471	AT1G32450.1	#N/A	9.80204	0.275777	1.08099	0.780374	3.43258	5.1505	3.10555e-50	3.1785	2.77531e-39	3.6513	1.11335e-47	1.5126	6.07001e-23	-	-	ko:K14638	-	POT family
Aspi01Gene34453	AT5G21960.1	ERF	57.7186	1.62193	8.31657	21.9032	28.8302	5.1512	1.55061e-107	2.7917	4.67695e-70	1.397	7.42422e-18	1.0007	5.03766e-20	GO:0003674,GO:0003700,GO:0006355,GO:0008150,GO:0009889,GO:0010468,GO:0010556,GO:0019219,GO:0019222,GO:0031323,GO:0031326,GO:0050789,GO:0050794,GO:0051171,GO:0051252,GO:0060255,GO:0065007,GO:0080090,GO:0140110,GO:1903506,GO:2000112,GO:2001141	-	-	-	DNA-binding domain in plant proteins such as APETALA2 and EREBPs
Aspi01Gene53832	#N/A	#N/A	13.7793	0.385915	2.47159	4.26509	4.97884	5.1566	6.66866e-62	2.4755	3.50717e-35	1.6914	1.4106e-18	1.4677	6.95699e-24	#N/A	#N/A	#N/A	#N/A	#N/A
Aspi01Gene70103	AT3G10740.2	#N/A	22.7265	0.635622	1.19253	0.22816	3.90772	5.1597	1.31339e-123	4.2467	1.84855e-111	6.6298	5.46688e-89	2.5394	1.21702e-105	GO:0000272,GO:0003674,GO:0003824,GO:0004553,GO:0005575,GO:0005576,GO:0005618,GO:0005622,GO:0005623,GO:0005737,GO:0005773,GO:0005975,GO:0005976,GO:0008150,GO:0008152,GO:0009044,GO:0009056,GO:0009057,GO:0009505,GO:0009987,GO:0010383,GO:0010410,GO:0016052,GO:0016787,GO:0016798,GO:0030312,GO:0043170,GO:0043226,GO:0043227,GO:0043229,GO:0043231,GO:0044036,GO:0044237,GO:0044238,GO:0044260,GO:0044424,GO:…	3.2.1.55	ko:K01209	ko00520,map00520	Alpha-L-arabinofuranosidase
Aspi01Gene09107	AT3G12830.1	#N/A	113.816	3.18162	1.66473	2.71275	24.8885	5.1605	8.84339e-182	6.094	1.03066e-143	5.3915	6.70023e-162	2.1925	6.41589e-114	GO:0003002,GO:0005575,GO:0005622,GO:0005623,GO:0005737,GO:0006810,GO:0007275,GO:0007389,GO:0008150,GO:0009605,GO:0009606,GO:0009628,GO:0009629,GO:0009630,GO:0009914,GO:0009956,GO:0009958,GO:0010817,GO:0022622,GO:0032501,GO:0032502,GO:0044424,GO:0044464,GO:0048364,GO:0048731,GO:0048856,GO:0050896,GO:0051179,GO:0051234,GO:0060918,GO:0065007,GO:0065008,GO:0090057,GO:0099402	-	ko:K14488	ko04075,map04075	Auxin responsive protein
Aspi01Gene01695	AT1G66230.1	MYB	3.37703	0.0930124	0.341582	0.59847	1.09403	5.1945	1.73759e-21	3.2953	5.92789e-19	2.4958	8.06243e-16	1.6268	7.88212e-11	GO:0000976,GO:0000981,GO:0000988,GO:0000989,GO:0001067,GO:0001076,GO:0001134,GO:0001135,GO:0001158,GO:0003674,GO:0003676,GO:0003677,GO:0003690,GO:0003700,GO:0005488,GO:0005575,GO:0005622,GO:0005623,GO:0005634,GO:0006355,GO:0006357,GO:0008150,GO:0009889,GO:0009890,GO:0009892,GO:0009987,GO:0010468,GO:0010556,GO:0010558,GO:0010605,GO:0010629,GO:0019219,GO:0019222,GO:0030154,GO:0031323,GO:0031324,GO:…	-	ko:K09422	-	Myb-like DNA-binding domain
Aspi01Gene29507	AT3G58850.1	#N/A	4.40973	0.122666	1.14732	0.0654969	0.438566	5.1971	1.54003e-12	1.9384	4.03936e-06	6.0785	2.07139e-10	3.3264	7.68271e-14	#N/A	#N/A	#N/A	#N/A	#N/A
Aspi01Gene22984	AT5G13250.1	#N/A	38.6028	1.04535	3.08347	0.675446	6.86273	5.2043	6.02988e-253	3.643	7.66511e-174	5.8347	5.84485e-209	2.4912	2.74826e-185	#N/A	#N/A	#N/A	#N/A	#N/A
Aspi01Gene57354	AT1G28440.1	#N/A	37.3149	1.00836	4.35851	2.54969	8.73757	5.2079	3.49625e-283	3.0948	2.5303e-152	3.8705	2.36555e-171	2.0938	7.5595e-157	-	-	ko:K00924	-	Belongs to the protein kinase superfamily. Ser Thr protein kinase family
Aspi01Gene62537	AT5G64860.1	#N/A	6.49664	0.176206	0.452348	0.373328	1.42097	5.2099	1.3535e-11	3.8421	9.48928e-31	4.1124	4.89839e-33	2.1925	6.874e-24	#N/A	#N/A	#N/A	#N/A	#N/A
Aspi01Gene28605	AT5G43330.1	#N/A	3.32854	0.0903313	1.13153	0.0325966	1.48608	5.2139	1.2816e-12	1.5553	0.000129897	6.6427	6.64118e-09	1.1608	0.000457372	GO:0003674,GO:0003824,GO:0005575,GO:0005622,GO:0005623,GO:0005737,GO:0006082,GO:0006091,GO:0006099,GO:0006101,GO:0006107,GO:0006108,GO:0006139,GO:0006725,GO:0006732,GO:0006733,GO:0006734,GO:0006753,GO:0006793,GO:0006796,GO:0006807,GO:0008150,GO:0008152,GO:0009060,GO:0009117,GO:0009987,GO:0015980,GO:0016491,GO:0016614,GO:0016615,GO:0016616,GO:0016999,GO:0017144,GO:0019362,GO:0019637,GO:0019674,GO:…	1.1.1.37	ko:K00025	ko00020,ko00270,ko00620,ko00630,ko00710,ko01100,ko01110,ko01120,ko01130,ko01200,ko04964,map00020,map00270,map00620,map00630,map00710,map01100,map01110,map01120,map01130,map01200,map04964	Malate dehydrogenase
Aspi01Gene17950	AT1G22340.1	#N/A	8.78533	0.234903	0.863545	0.561056	4.35755	5.224	7.57069e-39	3.3449	1.51976e-34	3.9714	8.29125e-41	1.0101	1.28264e-09	GO:0003674,GO:0003824,GO:0005575,GO:0005622,GO:0005623,GO:0005737,GO:0005829,GO:0006082,GO:0006520,GO:0006725,GO:0006807,GO:0008150,GO:0008152,GO:0008194,GO:0009072,GO:0009696,GO:0009987,GO:0010029,GO:0010030,GO:0010817,GO:0016740,GO:0016757,GO:0016758,GO:0016999,GO:0017144,GO:0018874,GO:0018958,GO:0019752,GO:0032787,GO:0035251,GO:0042445,GO:0042537,GO:0043226,GO:0043227,GO:0043229,GO:0043231,GO:…	-	ko:K13691	-	Belongs to the UDP-glycosyltransferase family
Aspi01Gene41561	#N/A	#N/A	3743	98.5987	16.01	90.5569	1470.75	5.2442	0	7.866	0	5.3683	0	1.3469	1.80948e-245	#N/A	#N/A	#N/A	#N/A	#N/A
Aspi01Gene42745	AT2G30870.1	#N/A	235.469	6.16985	25.1267	2.77588	38.2115	5.2521	0	3.2251	5.32465e-208	6.406	0	2.6229	0	-	2.5.1.18	ko:K00799	ko00480,ko00980,ko00982,ko00983,ko01524,ko05200,ko05204,ko05225,ko05418,map00480,map00980,map00982,map00983,map01524,map05200,map05204,map05225,map05418	Belongs to the GST superfamily
Aspi01Gene70975	#N/A	#N/A	3.45228	0.090076	0.902458	0.0841119	1.62531	5.259	6.24315e-15	1.93	6.54944e-07	5.4071	1.58133e-14	1.0871	0.000259526	#N/A	#N/A	#N/A	#N/A	#N/A
Aspi01Gene51159	AT5G06270.2	#N/A	37.9281	0.983184	0.0552561	0.181289	3.56506	5.2683	6.17443e-149	9.4415	6.50914e-36	7.7103	1.70641e-73	3.4102	1.26627e-170	#N/A	#N/A	#N/A	#N/A	#N/A
Aspi01Gene62633	AT5G48930.1	#N/A	81.4494	2.10916	3.88812	0.426515	15.2575	5.2691	0	4.3858	1.73865e-281	7.5806	3.92582e-197	2.4157	1.06212e-263	GO:0003674,GO:0003824,GO:0005575,GO:0005622,GO:0005623,GO:0005737,GO:0005829,GO:0006725,GO:0008150,GO:0008152,GO:0008374,GO:0009058,GO:0009698,GO:0009699,GO:0009808,GO:0009809,GO:0009889,GO:0009891,GO:0009893,GO:0009962,GO:0009963,GO:0009987,GO:0010252,GO:0016020,GO:0016740,GO:0016746,GO:0016747,GO:0019222,GO:0019438,GO:0019748,GO:0042592,GO:0044237,GO:0044249,GO:0044424,GO:0044444,GO:0044464,GO:…	2.3.1.133	ko:K13065	ko00940,ko00941,ko00945,ko01100,ko01110,map00940,map00941,map00945,map01100,map01110	shikimate
Aspi01Gene16100	AT5G65730.1	#N/A	8.03716	0.209848	1.27086	0.747301	2.2205	5.2715	1.39126e-22	2.6568	2.46898e-15	3.426	3.3948e-22	1.8557	1.51369e-13	GO:0000902,GO:0003674,GO:0003824,GO:0005575,GO:0005576,GO:0005618,GO:0005622,GO:0005623,GO:0005737,GO:0005911,GO:0008150,GO:0009314,GO:0009416,GO:0009505,GO:0009506,GO:0009507,GO:0009536,GO:0009605,GO:0009612,GO:0009628,GO:0009642,GO:0009645,GO:0009653,GO:0009719,GO:0009725,GO:0009733,GO:0009826,GO:0009987,GO:0010033,GO:0016020,GO:0016043,GO:0016049,GO:0016740,GO:0016757,GO:0016758,GO:0016762,GO:…	2.4.1.207	ko:K08235	-	Catalyzes xyloglucan endohydrolysis (XEH) and or endotransglycosylation (XET). Cleaves and religates xyloglucan polymers, an essential constituent of the primary cell wall, and thereby participates in cell wall construction of growing tissues
Aspi01Gene01845	AT3G22600.1	#N/A	4.93284	0.127885	2.25831	0.0290566	1.11268	5.2788	2.81786e-20	1.1232	0.000517457	7.5012	3.06703e-11	2.1466	7.11991e-14	-	-	-	-	Belongs to the plant LTP family
Aspi01Gene66902	AT2G01630.2	#N/A	19.3419	0.497595	0.528776	0.244228	8.6955	5.279	4.15005e-71	5.1915	3.01392e-68	6.307	9.49035e-56	1.1525	4.33868e-21	-	-	-	-	Belongs to the glycosyl hydrolase 17 family
Aspi01Gene17164	AT1G01300.1	#N/A	18.2451	0.468116	4.96732	7.11266	8.45884	5.2803	6.39277e-95	1.874	6.9207e-33	1.3584	9.5399e-15	1.1082	1.64084e-22	-	-	-	-	Belongs to the peptidase A1 family
Aspi01Gene60618	AT1G09560.1	#N/A	93.9274	2.41425	2.80257	2.44735	12.8436	5.281	9.04183e-205	5.0625	8.3612e-184	5.2628	1.91162e-184	2.8698	2.83654e-163	GO:0005575,GO:0005618,GO:0005622,GO:0005623,GO:0005634,GO:0005911,GO:0006810,GO:0006950,GO:0008150,GO:0009266,GO:0009409,GO:0009506,GO:0009628,GO:0009987,GO:0010496,GO:0010497,GO:0030054,GO:0030312,GO:0043226,GO:0043227,GO:0043229,GO:0043231,GO:0044424,GO:0044464,GO:0050789,GO:0050793,GO:0050896,GO:0051179,GO:0051234,GO:0051239,GO:0055044,GO:0065007,GO:0071944,GO:2000026,GO:2000280	-	-	-	Cupin domain
Aspi01Gene28356	AT1G78810.2	#N/A	0.971945	0.0261896	0.0352638	0.0430259	0.122286	5.2971	7.1169e-09	4.7566	1.08226e-08	4.4712	2.44279e-09	2.9752	1.32568e-08	#N/A	#N/A	#N/A	#N/A	#N/A
Aspi01Gene60029	AT1G64300.1	#N/A	1.07498	0.0278583	0.162559	0.27186	0.281306	5.2977	2.59297e-07	2.7397	1.51223e-05	1.9838	0.00029425	1.9284	0.000185458	-	-	-	-	protein kinase activity
Aspi01Gene39487	AT5G49720.1	#N/A	48.1434	1.2183	2.11114	22.1292	7.73721	5.3027	0	4.509	1.42208e-232	1.1205	3.3041e-15	2.6368	6.38931e-259	-	3.2.1.4	ko:K01179	ko00500,ko01100,map00500,map01100	Endoglucanase
Aspi01Gene39205	AT5G42500.1	#N/A	122.831	3.09803	7.67042	1.49549	17.8542	5.3083	6.95809e-75	3.9984	8.21318e-156	6.3567	3.97795e-180	2.7817	8.12207e-183	-	-	-	-	Dirigent proteins impart stereoselectivity on the phenoxy radical-coupling reaction, yielding optically active lignans from two molecules of coniferyl alcohol in the biosynthesis of lignans, flavonolignans, and alkaloids and thus plays a central role in plant secondary metabolism
Aspi01Gene11774	AT4G38350.1	#N/A	84.7243	2.11513	2.00982	1.35522	14.3163	5.3221	0	5.3949	0	5.9646	0	2.5644	0	-	-	ko:K11101,ko:K12385	ko04142,ko04340,ko04979,ko05200,ko05217,map04142,map04340,map04979,map05200,map05217	Niemann-Pick C1
Aspi01Gene36503	AT5G35570.1	#N/A	18.6989	0.466526	2.22662	3.12476	6.54209	5.324	1.88832e-149	3.0665	2.53524e-105	2.5797	1.51199e-87	1.5143	2.25491e-59	-	-	-	-	At1g04910-like
Aspi01Gene20905	AT2G30490.1	#N/A	219.699	5.45705	28.4404	34.5938	44.0955	5.3289	0	2.9464	1.23641e-263	2.666	1.90191e-117	2.3161	0	GO:0003674,GO:0003824,GO:0004497,GO:0005575,GO:0006725,GO:0008150,GO:0008152,GO:0009058,GO:0009698,GO:0009808,GO:0009987,GO:0016020,GO:0016491,GO:0016705,GO:0016709,GO:0016710,GO:0019748,GO:0044237,GO:0044550,GO:0055114,GO:0071704,GO:1901360	1.14.13.11	ko:K00487	ko00130,ko00360,ko00940,ko00941,ko00945,ko01100,ko01110,ko01220,map00130,map00360,map00940,map00941,map00945,map01100,map01110,map01220	Belongs to the cytochrome P450 family
Aspi01Gene39519	AT1G02860.1	#N/A	12.5604	0.30865	4.74617	2.3329	3.77368	5.3389	1.29069e-44	1.4008	1.02802e-09	2.4281	1.12387e-30	1.7338	3.39399e-25	GO:0001101,GO:0002376,GO:0003674,GO:0003824,GO:0004842,GO:0005575,GO:0005622,GO:0005623,GO:0005634,GO:0005886,GO:0006082,GO:0006464,GO:0006508,GO:0006511,GO:0006725,GO:0006807,GO:0006950,GO:0006952,GO:0006955,GO:0008150,GO:0008152,GO:0008219,GO:0009056,GO:0009057,GO:0009058,GO:0009605,GO:0009607,GO:0009617,GO:0009626,GO:0009627,GO:0009696,GO:0009697,GO:0009719,GO:0009725,GO:0009751,GO:0009814,GO:…	2.3.2.27	ko:K16275	-	E3 ubiquitin-protein ligase BAH1-like
Aspi01Gene27424	AT5G60020.1	#N/A	0.70119	0.0178399	0.0690775	0	0.0700483	5.3511	4.34421e-05	3.3511	0.000165432	10.5475	6.72033e-07	3.3187	2.85478e-05	GO:0003674,GO:0003824,GO:0006725,GO:0008150,GO:0008152,GO:0009058,GO:0009698,GO:0009699,GO:0009808,GO:0009809,GO:0009987,GO:0016491,GO:0016722,GO:0019438,GO:0019748,GO:0044237,GO:0044249,GO:0044550,GO:0055114,GO:0071704,GO:1901360,GO:1901362,GO:1901576	1.10.3.2	ko:K05909	-	Lignin degradation and detoxification of lignin-derived products
Aspi01Gene70364	AT3G22150.1	#N/A	2.3923	0.0591607	0.44536	0.0311251	0.978253	5.3561	1.21687e-09	2.4253	1.64592e-06	6.3561	8.75059e-08	1.29	0.00125293	#N/A	#N/A	#N/A	#N/A	#N/A
Aspi01Gene29654	AT3G11930.1	#N/A	172.451	4.16684	10.7801	9.63295	38.5821	5.3674	0	3.9971	2.43052e-199	4.1607	2.48614e-264	2.1594	2.90316e-188	GO:0000166,GO:0003674,GO:0005488,GO:0005575,GO:0005623,GO:0005886,GO:0008144,GO:0016020,GO:0016208,GO:0017076,GO:0030554,GO:0032553,GO:0032555,GO:0032559,GO:0036094,GO:0043167,GO:0043168,GO:0043169,GO:0044464,GO:0071944,GO:0097159,GO:0097367,GO:1901265,GO:1901363	-	-	-	Universal stress protein family
Aspi01Gene06148	AT4G32300.1	#N/A	2.59551	0.0636418	0.341453	0.900625	1.11079	5.373	1.31254e-19	2.9187	1.39206e-15	1.5266	3.12345e-07	1.2233	6.03556e-06	GO:0003674,GO:0003824,GO:0004672,GO:0004674,GO:0005488,GO:0005515,GO:0005516,GO:0005575,GO:0005623,GO:0005886,GO:0006464,GO:0006468,GO:0006793,GO:0006796,GO:0006807,GO:0008150,GO:0008152,GO:0009987,GO:0016020,GO:0016301,GO:0016310,GO:0016740,GO:0016772,GO:0016773,GO:0019538,GO:0019899,GO:0031625,GO:0036211,GO:0043170,GO:0043412,GO:0044237,GO:0044238,GO:0044260,GO:0044267,GO:0044389,GO:0044464,GO:…	2.7.11.1	ko:K04733	ko04010,ko04064,ko04620,ko04621,ko04624,ko04722,ko05133,ko05140,ko05142,ko05145,ko05152,ko05162,ko05164,map04010,map04064,map04620,map04621,map04624,map04722,map05133,map05140,map05142,map05145,map05152,map05162,map05164	serine threonine-protein kinase
Aspi01Gene41792	AT5G46170.1	#N/A	34.6774	0.8231	8.40888	7.84627	11.4193	5.3909	7.93275e-107	2.0406	1.65432e-43	2.1429	4.71536e-40	1.602	2.84478e-48	-	-	-	-	F-box protein
Aspi01Gene33314	AT5G07330.1	#N/A	15.0263	0.358553	3.22323	0.70138	7.17748	5.3938	2.14906e-41	2.2183	2.78129e-22	4.4194	1.19911e-45	1.065	5.38866e-11	#N/A	#N/A	#N/A	#N/A	#N/A
Aspi01Gene29423	AT5G14760.1	#N/A	22.9931	0.544309	3.99799	3.41914	6.83639	5.397	2.98332e-130	2.5205	3.65163e-75	2.7478	4.63827e-87	1.749	1.41526e-70	GO:0005575,GO:0005622,GO:0005623,GO:0005737,GO:0006139,GO:0006725,GO:0006732,GO:0006733,GO:0006753,GO:0006793,GO:0006796,GO:0006807,GO:0008150,GO:0008152,GO:0009058,GO:0009108,GO:0009117,GO:0009165,GO:0009435,GO:0009507,GO:0009536,GO:0009987,GO:0018130,GO:0019359,GO:0019362,GO:0019363,GO:0019438,GO:0019637,GO:0019674,GO:0034641,GO:0034654,GO:0043226,GO:0043227,GO:0043229,GO:0043231,GO:0044237,GO:…	1.4.3.16	ko:K00278	ko00250,ko00760,ko01100,map00250,map00760,map01100	Catalyzes the oxidation of L-aspartate to iminoaspartate
Aspi01Gene52317	AT3G14240.1	#N/A	47.7376	1.13087	13.0796	5.13887	11.3252	5.3979	1.1015e-272	1.8647	9.92654e-65	3.2147	2.23176e-23	2.0748	7.53102e-145	-	-	-	-	Subtilisin-like protease
Aspi01Gene64821	AT5G01210.1	#N/A	1.92527	0.0443006	0.0836313	0.0854586	0.236797	5.4104	2.01644e-07	4.4979	1.89335e-07	4.4979	9.05047e-08	3.0221	1.55589e-07	#N/A	#N/A	#N/A	#N/A	#N/A
Aspi01Gene49095	AT3G45600.2	#N/A	47.6539	1.1096	9.06664	0.772689	20.3234	5.4203	1.6431e-123	2.3909	7.72235e-53	5.9423	8.7213e-109	1.2289	1.40765e-32	GO:0005575,GO:0005623,GO:0005886,GO:0005911,GO:0009506,GO:0016020,GO:0030054,GO:0044464,GO:0055044,GO:0071944	-	-	-	Belongs to the tetraspanin (TM4SF) family
[truncated: 320 more rows]

## Sheet: Dataset 3
Supplementary Dataset 3. Identification of gene members in 11 families in the monolignol biosynthetic pathway.
[truncated: 132 more rows]

[truncated: 14 more sheets: Dataset 4, Dataset 5, Dataset 6, Dataset 7, Dataset 8, Dataset 9, Dataset 10, Dataset 11-Fig.S2b, Dataset 12-Fig.S2c, Dataset 13-Fig.S7b, Dataset 14-Fig.S8e, Dataset 15-Fig.S11, Dataset 16-Fig.S12a, Dataset 17-Fig.S12c]
