# Supplementary material for: The flying spider-monkey tree fern genome provides insights into fern evolution and arborescence
Source: Nat Plants. 2022 May 9;8(5):500–12. doi: 10.1038/s41477-022-01146-6 (PMC9122828; doi:10.1038/s41477-022-01146-6)
Supplement: Supplementary file 4 — Statistical source data for Fig. 1b,d. [file 41477_2022_1146_MOESM4_ESM.xlsx]

## Sheet: Fig1b
SourceData_Fig. 1b DNA methylation level of three contexts CG, CHG and CHH in genome, gene body, and TE (Gypsy, Copia, and EnSpm) space with three biological replicates.
Genome							Gene body							Gopia							EnSpm							Gypsy
Window	Region	Context	Leaf1_methy	Leaf2_methy	Leaf3_methy		Window	Region	Context	Leaf1_methy	Leaf2_methy	Leaf3_methy		Window	Region	Context	Leaf1_methy	Leaf2_methy	Leaf3_methy		Window	Region	Context	Leaf1_methy	Leaf2_methy	Leaf3_methy		Window	Region	Context	Leaf1_methy	Leaf2_methy	Leaf3_methy
1	Upstream	CG	0.882091	0.896584	0.906954		1	Upstream	CG	0.692219	0.67522	0.723841		123	Body	CG	0.908978	0.919101	0.931802		123	Body	CG	0.919447	0.928022	0.937888		123	Body	CG	0.91643	0.925741	0.934849
2	Upstream	CG	0.879265	0.890816	0.903552		2	Upstream	CG	0.682312	0.663242	0.711391		124	Body	CG	0.903232	0.912391	0.926038		124	Body	CG	0.925519	0.933272	0.938601		124	Body	CG	0.916072	0.924881	0.934476
3	Upstream	CG	0.879447	0.88903	0.904792		3	Upstream	CG	0.691247	0.68043	0.718747		125	Body	CG	0.907215	0.916829	0.926602		125	Body	CG	0.9276	0.93765	0.938326		125	Body	CG	0.916801	0.925666	0.935897
4	Upstream	CG	0.883836	0.894697	0.907808		4	Upstream	CG	0.719322	0.712003	0.745648		126	Body	CG	0.908832	0.917348	0.927292		126	Body	CG	0.928797	0.935964	0.940347		126	Body	CG	0.915689	0.924563	0.934271
5	Upstream	CG	0.877501	0.886347	0.900448		5	Upstream	CG	0.745889	0.739161	0.771667		127	Body	CG	0.900696	0.913631	0.923962		127	Body	CG	0.927225	0.934236	0.938054		127	Body	CG	0.914913	0.924416	0.933863
6	Upstream	CG	0.878125	0.887109	0.90109		6	Upstream	CG	0.766859	0.763033	0.787734		128	Body	CG	0.901501	0.913077	0.922817		128	Body	CG	0.924593	0.931938	0.937028		128	Body	CG	0.91457	0.924122	0.93316
7	Upstream	CG	0.878035	0.887275	0.901152		7	Upstream	CG	0.785752	0.784355	0.806733		129	Body	CG	0.909241	0.917929	0.927599		129	Body	CG	0.926614	0.932353	0.939554		129	Body	CG	0.917535	0.925996	0.934331
8	Upstream	CG	0.878401	0.88577	0.902874		8	Upstream	CG	0.795769	0.793663	0.814553		130	Body	CG	0.913026	0.921035	0.931242		130	Body	CG	0.925161	0.931881	0.934932		130	Body	CG	0.917628	0.925926	0.93534
9	Upstream	CG	0.877768	0.88452	0.901644		9	Upstream	CG	0.804492	0.805731	0.825662		131	Body	CG	0.909692	0.919432	0.929805		131	Body	CG	0.9293	0.934147	0.937153		131	Body	CG	0.918531	0.926725	0.936315
10	Upstream	CG	0.87431	0.881146	0.897987		10	Upstream	CG	0.814361	0.813646	0.833839		132	Body	CG	0.911644	0.918262	0.929234		132	Body	CG	0.925385	0.929126	0.937232		132	Body	CG	0.918383	0.927206	0.936139
11	Upstream	CG	0.876505	0.882913	0.90013		11	Upstream	CG	0.822449	0.820859	0.839039		133	Body	CG	0.911674	0.921134	0.929357		133	Body	CG	0.92429	0.930395	0.93654		133	Body	CG	0.918934	0.926126	0.936413
12	Upstream	CG	0.879904	0.88971	0.90463		12	Upstream	CG	0.831087	0.829608	0.848177		134	Body	CG	0.91459	0.922448	0.932545		134	Body	CG	0.92126	0.928887	0.934782		134	Body	CG	0.920921	0.92839	0.936982
13	Upstream	CG	0.879428	0.88776	0.903295		13	Upstream	CG	0.83523	0.834056	0.853045		135	Body	CG	0.919213	0.926774	0.934521		135	Body	CG	0.918619	0.93387	0.93533		135	Body	CG	0.921138	0.928137	0.936433
14	Upstream	CG	0.876435	0.883647	0.899554		14	Upstream	CG	0.834433	0.83403	0.851122		136	Body	CG	0.91426	0.922292	0.932223		136	Body	CG	0.926319	0.933924	0.937613		136	Body	CG	0.919404	0.92691	0.936255
15	Upstream	CG	0.874633	0.881687	0.896909		15	Upstream	CG	0.837898	0.837338	0.856544		137	Body	CG	0.907793	0.917402	0.925107		137	Body	CG	0.923851	0.933191	0.933397		137	Body	CG	0.919975	0.926995	0.936562
16	Upstream	CG	0.876012	0.883002	0.89896		16	Upstream	CG	0.842017	0.842301	0.862564		138	Body	CG	0.910205	0.917909	0.927281		138	Body	CG	0.918214	0.930766	0.934783		138	Body	CG	0.919534	0.927039	0.936756
17	Upstream	CG	0.875265	0.88305	0.898725		17	Upstream	CG	0.845106	0.845087	0.865429		139	Body	CG	0.919278	0.925427	0.932939		139	Body	CG	0.92136	0.932296	0.938381		139	Body	CG	0.919734	0.926443	0.93582
18	Upstream	CG	0.874686	0.881952	0.89885		18	Upstream	CG	0.844591	0.844662	0.864781		140	Body	CG	0.917183	0.925202	0.931679		140	Body	CG	0.923052	0.930892	0.93629		140	Body	CG	0.918175	0.926879	0.936165
19	Upstream	CG	0.878437	0.885685	0.900502		19	Upstream	CG	0.847781	0.849396	0.867421		141	Body	CG	0.91266	0.920218	0.928122		141	Body	CG	0.92287	0.931163	0.934767		141	Body	CG	0.919772	0.927754	0.937805
20	Upstream	CG	0.875375	0.882923	0.898953		20	Upstream	CG	0.847623	0.84969	0.866318		142	Body	CG	0.913999	0.921264	0.931076		142	Body	CG	0.926846	0.935568	0.937084		142	Body	CG	0.91921	0.92788	0.937437
21	Upstream	CG	0.874585	0.878982	0.89614		21	Upstream	CG	0.851559	0.849529	0.871188		143	Body	CG	0.918188	0.924463	0.932827		143	Body	CG	0.926213	0.931922	0.931871		143	Body	CG	0.92044	0.928336	0.937676
22	Upstream	CG	0.878285	0.887265	0.90128		22	Upstream	CG	0.846177	0.846947	0.864912		144	Body	CG	0.918977	0.92453	0.932295		144	Body	CG	0.92732	0.935476	0.934447		144	Body	CG	0.919662	0.928961	0.938222
23	Upstream	CG	0.877641	0.886424	0.901718		23	Upstream	CG	0.845507	0.848351	0.865766		145	Body	CG	0.917413	0.922206	0.932026		145	Body	CG	0.925795	0.933339	0.937882		145	Body	CG	0.920357	0.928306	0.937707
24	Upstream	CG	0.873718	0.880697	0.89773		24	Upstream	CG	0.843944	0.84619	0.863704		146	Body	CG	0.916526	0.92188	0.930933		146	Body	CG	0.926026	0.935915	0.942492		146	Body	CG	0.920494	0.927186	0.936537
25	Upstream	CG	0.875556	0.883996	0.900034		25	Upstream	CG	0.843545	0.845475	0.862978		147	Body	CG	0.916343	0.922915	0.93299		147	Body	CG	0.921087	0.932536	0.938466		147	Body	CG	0.920448	0.928303	0.937282
26	Upstream	CG	0.873762	0.880759	0.896678		26	Upstream	CG	0.837948	0.84067	0.859306		148	Body	CG	0.919383	0.926726	0.933345		148	Body	CG	0.923196	0.931358	0.937105		148	Body	CG	0.919819	0.927854	0.936555
27	Upstream	CG	0.881087	0.889894	0.903147		27	Upstream	CG	0.836516	0.836873	0.856229		149	Body	CG	0.91527	0.921974	0.930029		149	Body	CG	0.919851	0.933168	0.93587		149	Body	CG	0.920313	0.929019	0.938313
28	Upstream	CG	0.875704	0.885999	0.900216		28	Upstream	CG	0.831181	0.83456	0.8522		150	Body	CG	0.917223	0.926337	0.932619		150	Body	CG	0.922481	0.933383	0.93604		150	Body	CG	0.920095	0.928498	0.937917
29	Upstream	CG	0.876018	0.883935	0.898834		29	Upstream	CG	0.823631	0.827198	0.84652		151	Body	CG	0.918161	0.924321	0.931871		151	Body	CG	0.925869	0.930317	0.936768		151	Body	CG	0.921702	0.929832	0.937051
30	Upstream	CG	0.879134	0.887265	0.901779		30	Upstream	CG	0.821132	0.825826	0.843345		152	Body	CG	0.919472	0.925714	0.931471		152	Body	CG	0.925713	0.935068	0.937149		152	Body	CG	0.922254	0.929599	0.937523
31	Upstream	CG	0.874669	0.883152	0.89904		31	Upstream	CG	0.813884	0.816168	0.834598		153	Body	CG	0.917337	0.924202	0.929465		153	Body	CG	0.918998	0.932465	0.937734		153	Body	CG	0.921314	0.929306	0.937565
32	Upstream	CG	0.876506	0.884739	0.90026		32	Upstream	CG	0.805695	0.808349	0.828916		154	Body	CG	0.921231	0.92836	0.933658		154	Body	CG	0.920204	0.930607	0.934049		154	Body	CG	0.921044	0.929225	0.937057
33	Upstream	CG	0.875367	0.882896	0.897202		33	Upstream	CG	0.795947	0.796622	0.81742		155	Body	CG	0.919975	0.927976	0.932492		155	Body	CG	0.927542	0.928829	0.937818		155	Body	CG	0.921994	0.929473	0.938489
34	Upstream	CG	0.876615	0.885356	0.902218		34	Upstream	CG	0.786923	0.784141	0.806832		156	Body	CG	0.919826	0.925564	0.930719		156	Body	CG	0.924784	0.932501	0.937199		156	Body	CG	0.922412	0.930973	0.938705
35	Upstream	CG	0.876477	0.882415	0.899085		35	Upstream	CG	0.769798	0.765415	0.793649		157	Body	CG	0.917961	0.924811	0.930593		157	Body	CG	0.925168	0.930726	0.931507		157	Body	CG	0.922288	0.930747	0.938403
36	Upstream	CG	0.874286	0.881803	0.897692		36	Upstream	CG	0.745754	0.740132	0.769007		158	Body	CG	0.919182	0.924678	0.930664		158	Body	CG	0.925893	0.929758	0.935962		158	Body	CG	0.923016	0.929804	0.939165
37	Upstream	CG	0.879115	0.885229	0.900704		37	Upstream	CG	0.715593	0.707645	0.742089		159	Body	CG	0.915593	0.922966	0.928419		159	Body	CG	0.925463	0.928832	0.934998		159	Body	CG	0.921424	0.929707	0.937887
38	Upstream	CG	0.869064	0.875133	0.890222		38	Upstream	CG	0.685699	0.669193	0.714278		160	Body	CG	0.920254	0.926397	0.931658		160	Body	CG	0.922998	0.932945	0.934918		160	Body	CG	0.921525	0.92959	0.937548
39	Upstream	CG	0.877869	0.886433	0.900818		39	Upstream	CG	0.672643	0.653823	0.706022		161	Body	CG	0.919031	0.926101	0.932105		161	Body	CG	0.923357	0.929672	0.93462		161	Body	CG	0.921827	0.929204	0.937573
40	Upstream	CG	0.876714	0.885167	0.899712		40	Upstream	CG	0.690556	0.669735	0.72525		162	Body	CG	0.916094	0.922029	0.930812		162	Body	CG	0.926236	0.932043	0.939766		162	Body	CG	0.922943	0.929334	0.937596
41	Upstream	CG	0.87447	0.880853	0.896754		41	Body	CG	0.675436	0.656108	0.719455		163	Body	CG	0.917966	0.924357	0.931405		163	Body	CG	0.929527	0.931774	0.93627		163	Body	CG	0.922775	0.930367	0.937991
42	Upstream	CG	0.880331	0.889705	0.904203		42	Body	CG	0.756817	0.744594	0.791239		164	Body	CG	0.919763	0.926302	0.932051		164	Body	CG	0.923925	0.932102	0.934648		164	Body	CG	0.921949	0.930274	0.937516
43	Upstream	CG	0.877502	0.885379	0.900049		43	Body	CG	0.793741	0.786115	0.82396		165	Body	CG	0.917985	0.923956	0.933354		165	Body	CG	0.923099	0.931529	0.937872		165	Body	CG	0.922154	0.930306	0.938212
44	Upstream	CG	0.879109	0.885712	0.900953		44	Body	CG	0.813489	0.808367	0.842925		166	Body	CG	0.919423	0.923894	0.932774		166	Body	CG	0.919528	0.932911	0.934037		166	Body	CG	0.922368	0.93032	0.938496
45	Upstream	CG	0.876578	0.882452	0.898916		45	Body	CG	0.830077	0.823724	0.858927		167	Body	CG	0.918673	0.925102	0.932237		167	Body	CG	0.91808	0.930916	0.934652		167	Body	CG	0.922244	0.930345	0.938176
46	Upstream	CG	0.874391	0.881286	0.897773		46	Body	CG	0.83578	0.830236	0.86426		168	Body	CG	0.917409	0.926527	0.931699		168	Body	CG	0.923131	0.930521	0.936209		168	Body	CG	0.922117	0.929141	0.937605
47	Upstream	CG	0.878042	0.882466	0.89935		47	Body	CG	0.84511	0.837852	0.871266		169	Body	CG	0.917495	0.924912	0.931875		169	Body	CG	0.926911	0.934587	0.935681		169	Body	CG	0.922293	0.929275	0.937252
48	Upstream	CG	0.870266	0.875738	0.892431		48	Body	CG	0.848315	0.842982	0.872916		170	Body	CG	0.918413	0.924776	0.933135		170	Body	CG	0.919974	0.932481	0.937881		170	Body	CG	0.923213	0.93066	0.93857
49	Upstream	CG	0.874197	0.880212	0.896982		49	Body	CG	0.852108	0.84764	0.878287		171	Body	CG	0.917327	0.923114	0.930939		171	Body	CG	0.925169	0.930722	0.9346		171	Body	CG	0.923263	0.930431	0.938588
50	Upstream	CG	0.871145	0.877859	0.893178		50	Body	CG	0.853995	0.851384	0.881619		172	Body	CG	0.917849	0.925144	0.931949		172	Body	CG	0.924997	0.929587	0.935328		172	Body	CG	0.921837	0.929366	0.937742
51	Upstream	CG	0.875032	0.881835	0.896997		51	Body	CG	0.858288	0.854234	0.882848		173	Body	CG	0.914533	0.92187	0.931014		173	Body	CG	0.918751	0.931089	0.936093		173	Body	CG	0.92173	0.929894	0.938255
52	Upstream	CG	0.877708	0.884745	0.899319		52	Body	CG	0.85707	0.855768	0.883522		174	Body	CG	0.916612	0.923905	0.932106		174	Body	CG	0.923256	0.937211	0.939514		174	Body	CG	0.921437	0.928952	0.93756
53	Upstream	CG	0.880455	0.886786	0.902427		53	Body	CG	0.861186	0.857933	0.886671		175	Body	CG	0.916736	0.924944	0.933087		175	Body	CG	0.927575	0.939763	0.940984		175	Body	CG	0.920326	0.929134	0.937298
54	Upstream	CG	0.878148	0.885371	0.900974		54	Body	CG	0.862983	0.859989	0.888058		176	Body	CG	0.916888	0.924546	0.930218		176	Body	CG	0.929139	0.934486	0.943831		176	Body	CG	0.921689	0.92962	0.938044
55	Upstream	CG	0.878201	0.885905	0.899832		55	Body	CG	0.863271	0.860656	0.889712		177	Body	CG	0.915243	0.923161	0.931996		177	Body	CG	0.916575	0.932264	0.937297		177	Body	CG	0.922696	0.929385	0.938025
56	Upstream	CG	0.874613	0.881833	0.897947		56	Body	CG	0.86444	0.862682	0.888052		178	Body	CG	0.916181	0.92405	0.930112		178	Body	CG	0.923386	0.931816	0.936502		178	Body	CG	0.921366	0.929334	0.937888
57	Upstream	CG	0.871635	0.879014	0.895315		57	Body	CG	0.864137	0.862189	0.888335		179	Body	CG	0.919448	0.927042	0.932531		179	Body	CG	0.922981	0.933901	0.938939		179	Body	CG	0.920935	0.928703	0.937383
58	Upstream	CG	0.88008	0.88728	0.901407		58	Body	CG	0.864476	0.862114	0.890465		180	Body	CG	0.919399	0.927018	0.933433		180	Body	CG	0.923605	0.930823	0.940264		180	Body	CG	0.922234	0.92989	0.937134
59	Upstream	CG	0.875463	0.882176	0.898512		59	Body	CG	0.86477	0.863978	0.889257		181	Body	CG	0.919196	0.924491	0.930943		181	Body	CG	0.922167	0.928557	0.935582		181	Body	CG	0.92264	0.929852	0.938842
60	Upstream	CG	0.873866	0.880773	0.896915		60	Body	CG	0.863331	0.863094	0.88956		182	Body	CG	0.918489	0.925712	0.931951		182	Body	CG	0.928917	0.933246	0.938741		182	Body	CG	0.920856	0.929798	0.937639
61	Upstream	CG	0.875484	0.88249	0.898411		61	Body	CG	0.866153	0.865505	0.890219		183	Body	CG	0.917146	0.924273	0.930908		183	Body	CG	0.928553	0.932289	0.943197		183	Body	CG	0.922269	0.928349	0.937972
62	Upstream	CG	0.875329	0.88158	0.897871		62	Body	CG	0.864786	0.862378	0.887951		184	Body	CG	0.916639	0.92475	0.931047		184	Body	CG	0.920523	0.927655	0.934291		184	Body	CG	0.921821	0.929424	0.937693
63	Upstream	CG	0.8769	0.882749	0.898535		63	Body	CG	0.864118	0.862188	0.888302		185	Body	CG	0.916429	0.923495	0.930509		185	Body	CG	0.930097	0.930877	0.939277		185	Body	CG	0.921877	0.929575	0.937787
64	Upstream	CG	0.881087	0.88911	0.902566		64	Body	CG	0.86264	0.860712	0.886468		186	Body	CG	0.917034	0.923841	0.933033		186	Body	CG	0.922317	0.932255	0.934278		186	Body	CG	0.920828	0.930123	0.937297
65	Upstream	CG	0.8723	0.878398	0.894496		65	Body	CG	0.863035	0.859821	0.886672		187	Body	CG	0.918617	0.92557	0.93188		187	Body	CG	0.927984	0.93531	0.936004		187	Body	CG	0.922367	0.930092	0.937377
66	Upstream	CG	0.871054	0.876037	0.893456		66	Body	CG	0.86357	0.8609	0.886492		188	Body	CG	0.915298	0.923727	0.932104		188	Body	CG	0.922273	0.932477	0.935353		188	Body	CG	0.921696	0.928843	0.937425
67	Upstream	CG	0.870658	0.875794	0.893634		67	Body	CG	0.863189	0.860915	0.887073		189	Body	CG	0.915551	0.924202	0.929958		189	Body	CG	0.927183	0.933429	0.941344		189	Body	CG	0.921779	0.931107	0.937584
68	Upstream	CG	0.871054	0.878074	0.894703		68	Body	CG	0.859143	0.856416	0.88338		190	Body	CG	0.918992	0.925616	0.931784		190	Body	CG	0.925373	0.933387	0.941325		190	Body	CG	0.9215	0.930282	0.938209
69	Upstream	CG	0.873581	0.879658	0.898141		69	Body	CG	0.857736	0.855482	0.882541		191	Body	CG	0.91718	0.922566	0.9309		191	Body	CG	0.924008	0.931777	0.936673		191	Body	CG	0.921443	0.92932	0.937304
70	Upstream	CG	0.881002	0.886426	0.90332		70	Body	CG	0.858391	0.854584	0.883259		192	Body	CG	0.917361	0.923632	0.931752		192	Body	CG	0.922136	0.93328	0.93396		192	Body	CG	0.921773	0.929971	0.937943
71	Upstream	CG	0.881091	0.887219	0.903781		71	Body	CG	0.853643	0.85085	0.880316		193	Body	CG	0.919164	0.925934	0.93212		193	Body	CG	0.912053	0.92955	0.935483		193	Body	CG	0.922587	0.930605	0.938387
72	Upstream	CG	0.874974	0.880615	0.897214		72	Body	CG	0.8505	0.846377	0.877386		194	Body	CG	0.919983	0.926622	0.932391		194	Body	CG	0.921886	0.932583	0.937448		194	Body	CG	0.92285	0.93025	0.938672
73	Upstream	CG	0.87315	0.881124	0.896525		73	Body	CG	0.844133	0.840155	0.870849		195	Body	CG	0.916383	0.92396	0.929802		195	Body	CG	0.924433	0.936491	0.938254		195	Body	CG	0.923569	0.930673	0.938668
74	Upstream	CG	0.870235	0.877086	0.893579		74	Body	CG	0.840176	0.83606	0.866735		196	Body	CG	0.918993	0.924397	0.931452		196	Body	CG	0.923997	0.934789	0.935856		196	Body	CG	0.922334	0.929292	0.937583
75	Upstream	CG	0.873306	0.880505	0.896087		75	Body	CG	0.836211	0.829747	0.863051		197	Body	CG	0.916876	0.922335	0.929926		197	Body	CG	0.92693	0.936314	0.939903		197	Body	CG	0.922379	0.929555	0.938018
76	Upstream	CG	0.878263	0.883364	0.899342		76	Body	CG	0.826314	0.819445	0.85525		198	Body	CG	0.919375	0.925796	0.932758		198	Body	CG	0.924863	0.935642	0.934564		198	Body	CG	0.921093	0.929442	0.937638
77	Upstream	CG	0.876489	0.883426	0.899218		77	Body	CG	0.815126	0.808314	0.844733		199	Body	CG	0.919354	0.926461	0.931983		199	Body	CG	0.917697	0.931978	0.934513		199	Body	CG	0.922544	0.929035	0.937916
78	Upstream	CG	0.872168	0.879638	0.89548		78	Body	CG	0.798856	0.788818	0.83044		200	Body	CG	0.916076	0.92396	0.930747		200	Body	CG	0.920766	0.927852	0.933703		200	Body	CG	0.922674	0.930075	0.93797
79	Upstream	CG	0.876805	0.882536	0.897796		79	Body	CG	0.761282	0.750681	0.794118		201	Body	CG	0.917377	0.923377	0.931305		201	Body	CG	0.9152	0.930126	0.93834		201	Body	CG	0.921598	0.92988	0.93817
80	Upstream	CG	0.873328	0.879337	0.895351		80	Body	CG	0.690197	0.668645	0.73225		202	Body	CG	0.917153	0.92491	0.931454		202	Body	CG	0.92282	0.931382	0.935766		202	Body	CG	0.921686	0.929389	0.938288
81	Upstream	CG	0.875966	0.882698	0.898045		81	Downstream	CG	0.7832	0.780761	0.80709		203	Body	CG	0.916508	0.924019	0.931404		203	Body	CG	0.924011	0.928415	0.932879		203	Body	CG	0.923513	0.92997	0.939003
82	Upstream	CG	0.873306	0.879091	0.894613		82	Downstream	CG	0.780147	0.777741	0.79771		204	Body	CG	0.919246	0.925495	0.932808		204	Body	CG	0.921896	0.9284	0.935117		204	Body	CG	0.921824	0.929237	0.937928
83	Upstream	CG	0.871343	0.875479	0.892736		83	Downstream	CG	0.781501	0.78291	0.802211		205	Body	CG	0.918899	0.926175	0.93376		205	Body	CG	0.921302	0.932268	0.937119		205	Body	CG	0.921222	0.929194	0.938652
84	Upstream	CG	0.87036	0.875235	0.891267		84	Downstream	CG	0.782435	0.782855	0.80243		206	Body	CG	0.91994	0.92519	0.932486		206	Body	CG	0.918608	0.930636	0.936152		206	Body	CG	0.920795	0.928776	0.93759
85	Upstream	CG	0.876008	0.884617	0.899314		85	Downstream	CG	0.787458	0.7885	0.807372		207	Body	CG	0.918029	0.926024	0.932195		207	Body	CG	0.924261	0.930019	0.939448		207	Body	CG	0.922527	0.928891	0.937974
86	Upstream	CG	0.879694	0.885672	0.900489		86	Downstream	CG	0.790002	0.792531	0.806849		208	Body	CG	0.918714	0.927747	0.933709		208	Body	CG	0.924505	0.930004	0.933462		208	Body	CG	0.920776	0.928774	0.937762
87	Upstream	CG	0.875119	0.881406	0.897581		87	Downstream	CG	0.79728	0.800979	0.813209		209	Body	CG	0.918664	0.924511	0.932078		209	Body	CG	0.924343	0.932612	0.935992		209	Body	CG	0.921446	0.92931	0.937405
88	Upstream	CG	0.871354	0.877381	0.893871		88	Downstream	CG	0.800031	0.804738	0.819777		210	Body	CG	0.918309	0.925463	0.934139		210	Body	CG	0.920357	0.927839	0.938677		210	Body	CG	0.920226	0.927955	0.936792
89	Upstream	CG	0.873935	0.880714	0.895773		89	Downstream	CG	0.802389	0.805803	0.820201		211	Body	CG	0.916853	0.923928	0.930836		211	Body	CG	0.926862	0.935968	0.938658		211	Body	CG	0.921282	0.92776	0.936574
90	Upstream	CG	0.874312	0.880319	0.897467		90	Downstream	CG	0.804286	0.809528	0.825791		212	Body	CG	0.918255	0.925685	0.933028		212	Body	CG	0.922533	0.93272	0.937891		212	Body	CG	0.920375	0.927712	0.936525
91	Upstream	CG	0.87566	0.881322	0.89743		91	Downstream	CG	0.807318	0.812231	0.8276		213	Body	CG	0.916124	0.923168	0.931339		213	Body	CG	0.926925	0.935217	0.940459		213	Body	CG	0.920182	0.927332	0.937103
92	Upstream	CG	0.873384	0.880503	0.896054		92	Downstream	CG	0.809036	0.814087	0.828782		214	Body	CG	0.915011	0.924536	0.930794		214	Body	CG	0.919526	0.933424	0.941153		214	Body	CG	0.920359	0.928203	0.936849
93	Upstream	CG	0.876166	0.881849	0.897524		93	Downstream	CG	0.810102	0.815296	0.828493		215	Body	CG	0.916921	0.923742	0.933541		215	Body	CG	0.925859	0.935997	0.934648		215	Body	CG	0.920386	0.928492	0.937125
94	Upstream	CG	0.870399	0.874942	0.894747		94	Downstream	CG	0.809564	0.814869	0.828608		216	Body	CG	0.917617	0.925435	0.932544		216	Body	CG	0.921431	0.928928	0.936692		216	Body	CG	0.920988	0.929307	0.938899
95	Upstream	CG	0.878557	0.88518	0.901311		95	Downstream	CG	0.808985	0.81558	0.831645		217	Body	CG	0.915657	0.922424	0.931624		217	Body	CG	0.919399	0.931605	0.936205		217	Body	CG	0.921421	0.929302	0.937404
96	Upstream	CG	0.87186	0.879472	0.895497		96	Downstream	CG	0.810029	0.817094	0.83064		218	Body	CG	0.91297	0.922033	0.930868		218	Body	CG	0.927637	0.937643	0.938097		218	Body	CG	0.920282	0.928584	0.937102
97	Upstream	CG	0.875244	0.880924	0.897835		97	Downstream	CG	0.809061	0.81601	0.828221		219	Body	CG	0.914442	0.923657	0.930973		219	Body	CG	0.927608	0.932379	0.937269		219	Body	CG	0.920667	0.928042	0.937589
98	Upstream	CG	0.874386	0.881654	0.8976		98	Downstream	CG	0.811505	0.815899	0.829066		220	Body	CG	0.915376	0.923284	0.931909		220	Body	CG	0.923731	0.938441	0.939228		220	Body	CG	0.919117	0.927559	0.936482
99	Upstream	CG	0.87493	0.88334	0.898878		99	Downstream	CG	0.810703	0.816642	0.829105		221	Body	CG	0.918158	0.926289	0.933492		221	Body	CG	0.926702	0.934509	0.940403		221	Body	CG	0.920181	0.928331	0.936818
100	Upstream	CG	0.878654	0.889769	0.902522		100	Downstream	CG	0.812484	0.816263	0.829371		222	Body	CG	0.914176	0.922682	0.93067		222	Body	CG	0.925736	0.933559	0.941336		222	Body	CG	0.920477	0.928834	0.93715
101	Body	CG	0.886588	0.900707	0.912194		101	Downstream	CG	0.809052	0.815051	0.830042		223	Body	CG	0.908346	0.915666	0.923045		223	Body	CG	0.923608	0.931694	0.93428		223	Body	CG	0.920728	0.928273	0.937143
102	Body	CG	0.876944	0.887659	0.899849		102	Downstream	CG	0.811922	0.816183	0.832204		224	Body	CG	0.913837	0.921732	0.92955		224	Body	CG	0.927759	0.930905	0.934533		224	Body	CG	0.91966	0.927267	0.937644
103	Body	CG	0.884055	0.897002	0.908598		103	Downstream	CG	0.812522	0.816666	0.832504		225	Body	CG	0.91315	0.921476	0.931427		225	Body	CG	0.924542	0.932512	0.933615		225	Body	CG	0.919737	0.927921	0.936899
104	Body	CG	0.879089	0.890507	0.903517		104	Downstream	CG	0.811374	0.815011	0.829342		226	Body	CG	0.918457	0.925367	0.935393		226	Body	CG	0.922733	0.931819	0.938005		226	Body	CG	0.920801	0.928438	0.937659
105	Body	CG	0.887775	0.901117	0.912598		105	Downstream	CG	0.811382	0.817413	0.828828		227	Body	CG	0.907408	0.91825	0.926522		227	Body	CG	0.926021	0.93314	0.938538		227	Body	CG	0.919867	0.927455	0.937191
106	Body	CG	0.887762	0.898099	0.911558		106	Downstream	CG	0.811395	0.820325	0.830673		228	Body	CG	0.910188	0.919534	0.927867		228	Body	CG	0.92553	0.932207	0.93965		228	Body	CG	0.919747	0.927037	0.935449
107	Body	CG	0.885152	0.895079	0.908703		107	Downstream	CG	0.809311	0.816075	0.830696		229	Body	CG	0.909043	0.918634	0.929989		229	Body	CG	0.9278	0.938144	0.943705		229	Body	CG	0.919504	0.927717	0.936591
108	Body	CG	0.882969	0.894558	0.908446		108	Downstream	CG	0.807301	0.810031	0.829628		230	Body	CG	0.907803	0.920068	0.931535		230	Body	CG	0.929811	0.936304	0.93935		230	Body	CG	0.917529	0.924922	0.935117
109	Body	CG	0.888039	0.900602	0.914064		109	Downstream	CG	0.809443	0.814299	0.827976		231	Body	CG	0.903016	0.915431	0.926487		231	Body	CG	0.923726	0.932526	0.937653		231	Body	CG	0.917455	0.92605	0.936195
110	Body	CG	0.883282	0.893553	0.901919		110	Downstream	CG	0.805505	0.806879	0.822422		232	Body	CG	0.902525	0.912427	0.924154		232	Body	CG	0.928604	0.931749	0.938766		232	Body	CG	0.916387	0.923386	0.934446
111	Body	CG	0.877226	0.88825	0.90129		111	Downstream	CG	0.80299	0.807319	0.822052		233	Body	CG	0.90506	0.915275	0.925755		233	Body	CG	0.92797	0.9289	0.938855		233	Body	CG	0.91515	0.924733	0.935101
112	Body	CG	0.885511	0.893066	0.908023		112	Downstream	CG	0.799671	0.804962	0.82156		234	Body	CG	0.905137	0.917009	0.924294		234	Body	CG	0.92967	0.932982	0.941016		234	Body	CG	0.914919	0.924135	0.934807
113	Body	CG	0.876215	0.88712	0.89606		113	Downstream	CG	0.794067	0.801306	0.816617		235	Body	CG	0.90262	0.914218	0.924841		235	Body	CG	0.928991	0.942719	0.940834		235	Body	CG	0.915053	0.924486	0.934447
114	Body	CG	0.877	0.88792	0.900232		114	Downstream	CG	0.792108	0.798151	0.814901		236	Body	CG	0.901517	0.911362	0.924464		236	Body	CG	0.930032	0.94268	0.942451		236	Body	CG	0.91673	0.92459	0.935557
115	Body	CG	0.881444	0.891148	0.901003		115	Downstream	CG	0.791506	0.792834	0.812043		237	Body	CG	0.902079	0.914373	0.925185		237	Body	CG	0.929939	0.944541	0.943871		237	Body	CG	0.915893	0.925656	0.935417
116	Body	CG	0.881751	0.896693	0.905583		116	Downstream	CG	0.785111	0.78633	0.804609		238	Body	CG	0.895907	0.913479	0.921922		238	Body	CG	0.93414	0.938616	0.93614		238	Body	CG	0.914271	0.925859	0.934453
117	Body	CG	0.88506	0.895052	0.908495		117	Downstream	CG	0.775473	0.779279	0.797069		239	Body	CG	0.899909	0.916821	0.92447		239	Body	CG	0.945874	0.950764	0.946931		239	Body	CG	0.914635	0.925251	0.935832
118	Body	CG	0.886876	0.898504	0.909111		118	Downstream	CG	0.77477	0.776985	0.796273		240	Body	CG	0.903258	0.916371	0.92248		240	Body	CG	0.92623	0.93945	0.943082		240	Body	CG	0.916097	0.923468	0.934491
119	Body	CG	0.887025	0.897489	0.907925		119	Downstream	CG	0.775402	0.77757	0.799434		121	Body	CHG	0.720112	0.728186	0.727548		121	Body	CHG	0.707979	0.721892	0.708821		121	Body	CHG	0.71387	0.72029	0.721486
120	Body	CG	0.888158	0.899822	0.911144		120	Downstream	CG	0.781213	0.778626	0.806048		122	Body	CHG	0.70217	0.700543	0.713954		122	Body	CHG	0.614352	0.624974	0.620387		122	Body	CHG	0.692453	0.699306	0.700024
121	Downstream	CG	0.878336	0.887002	0.901634		1	Upstream	CHG	0.536847	0.523535	0.557099		123	Body	CHG	0.726017	0.726673	0.736842		123	Body	CHG	0.610471	0.615871	0.619004		123	Body	CHG	0.690411	0.695398	0.696965
122	Downstream	CG	0.872456	0.880895	0.895432		2	Upstream	CHG	0.528723	0.515789	0.545967		124	Body	CHG	0.719514	0.714138	0.7325		124	Body	CHG	0.592919	0.591192	0.589418		124	Body	CHG	0.691451	0.697559	0.698098
123	Downstream	CG	0.877428	0.883757	0.899222		3	Upstream	CHG	0.5298	0.520557	0.546654		125	Body	CHG	0.728476	0.727506	0.73869		125	Body	CHG	0.641952	0.663763	0.654224		125	Body	CHG	0.699103	0.703073	0.706068
124	Downstream	CG	0.877015	0.884291	0.899369		4	Upstream	CHG	0.529478	0.524345	0.548182		126	Body	CHG	0.740335	0.741409	0.752346		126	Body	CHG	0.604075	0.615706	0.60819		126	Body	CHG	0.682621	0.688264	0.690573
125	Downstream	CG	0.872596	0.879143	0.894936		5	Upstream	CHG	0.541333	0.535171	0.55729		127	Body	CHG	0.734282	0.732328	0.745654		127	Body	CHG	0.689281	0.699029	0.693904		127	Body	CHG	0.698737	0.702245	0.70602
126	Downstream	CG	0.87705	0.884246	0.898964		6	Upstream	CHG	0.548912	0.545249	0.565711		128	Body	CHG	0.751244	0.754957	0.760657		128	Body	CHG	0.653216	0.665819	0.651713		128	Body	CHG	0.706623	0.709865	0.713928
127	Downstream	CG	0.876311	0.883223	0.89819		7	Upstream	CHG	0.553691	0.549714	0.570207		129	Body	CHG	0.752041	0.754468	0.762319		129	Body	CHG	0.682201	0.68544	0.691388		129	Body	CHG	0.710803	0.714426	0.718
128	Downstream	CG	0.878926	0.886685	0.900822		8	Upstream	CHG	0.557361	0.554141	0.571226		130	Body	CHG	0.758731	0.759622	0.766653		130	Body	CHG	0.700769	0.715322	0.709295		130	Body	CHG	0.710648	0.713566	0.717849
129	Downstream	CG	0.87232	0.878718	0.896408		9	Upstream	CHG	0.562387	0.560477	0.576891		131	Body	CHG	0.770269	0.776221	0.777399		131	Body	CHG	0.671833	0.671407	0.664793		131	Body	CHG	0.718156	0.720016	0.725099
130	Downstream	CG	0.878843	0.886126	0.901279		10	Upstream	CHG	0.574649	0.569613	0.586723		132	Body	CHG	0.775335	0.778809	0.784184		132	Body	CHG	0.687076	0.694573	0.692695		132	Body	CHG	0.713826	0.71845	0.722222
131	Downstream	CG	0.874799	0.882551	0.896609		11	Upstream	CHG	0.573895	0.569526	0.587422		133	Body	CHG	0.796065	0.800947	0.804551		133	Body	CHG	0.644633	0.65099	0.643944		133	Body	CHG	0.708443	0.712838	0.71645
132	Downstream	CG	0.878201	0.885164	0.901482		12	Upstream	CHG	0.579532	0.574632	0.594536		134	Body	CHG	0.793224	0.79671	0.800874		134	Body	CHG	0.639351	0.651414	0.640687		134	Body	CHG	0.719939	0.723626	0.728274
133	Downstream	CG	0.868517	0.875314	0.890742		13	Upstream	CHG	0.583717	0.579101	0.597755		135	Body	CHG	0.77706	0.78185	0.784052		135	Body	CHG	0.621713	0.635781	0.627551		135	Body	CHG	0.714073	0.718339	0.72187
134	Downstream	CG	0.876321	0.883483	0.899468		14	Upstream	CHG	0.585742	0.581488	0.598072		136	Body	CHG	0.779936	0.784633	0.788076		136	Body	CHG	0.610973	0.624061	0.611741		136	Body	CHG	0.713535	0.717269	0.721559
135	Downstream	CG	0.873308	0.879077	0.895572		15	Upstream	CHG	0.586256	0.583544	0.602732		137	Body	CHG	0.783323	0.788277	0.791101		137	Body	CHG	0.637779	0.644796	0.642222		137	Body	CHG	0.717023	0.72048	0.724107
136	Downstream	CG	0.878205	0.885189	0.900942		16	Upstream	CHG	0.586203	0.582696	0.608553		138	Body	CHG	0.779688	0.784838	0.787176		138	Body	CHG	0.656291	0.664599	0.671959		138	Body	CHG	0.716362	0.721074	0.72374
137	Downstream	CG	0.87608	0.884234	0.899727		17	Upstream	CHG	0.589679	0.588031	0.609625		139	Body	CHG	0.785049	0.788996	0.792013		139	Body	CHG	0.643437	0.6503	0.646522		139	Body	CHG	0.715842	0.721389	0.723029
138	Downstream	CG	0.874412	0.880469	0.896712		18	Upstream	CHG	0.588104	0.586092	0.604917		140	Body	CHG	0.766809	0.771098	0.773299		140	Body	CHG	0.713444	0.71764	0.712415		140	Body	CHG	0.720586	0.726672	0.727409
139	Downstream	CG	0.870685	0.877396	0.894784		19	Upstream	CHG	0.59076	0.5857	0.60161		141	Body	CHG	0.773296	0.777207	0.781006		141	Body	CHG	0.702691	0.712909	0.705877		141	Body	CHG	0.72067	0.724106	0.726335
140	Downstream	CG	0.875266	0.882467	0.898316		20	Upstream	CHG	0.583012	0.580946	0.597206		142	Body	CHG	0.770017	0.772832	0.776229		142	Body	CHG	0.691221	0.69924	0.690615		142	Body	CHG	0.720102	0.724878	0.726488
141	Downstream	CG	0.877345	0.88401	0.899961		21	Upstream	CHG	0.591272	0.585705	0.60404		143	Body	CHG	0.779174	0.781802	0.785795		143	Body	CHG	0.667547	0.680186	0.669435		143	Body	CHG	0.726533	0.731736	0.73362
142	Downstream	CG	0.87373	0.880473	0.896638		22	Upstream	CHG	0.591412	0.586605	0.606668		144	Body	CHG	0.781085	0.784876	0.786857		144	Body	CHG	0.650475	0.660475	0.65168		144	Body	CHG	0.723012	0.728231	0.730657
143	Downstream	CG	0.880605	0.886385	0.902154		23	Upstream	CHG	0.590181	0.586131	0.604605		145	Body	CHG	0.787793	0.791074	0.79551		145	Body	CHG	0.655983	0.667675	0.661777		145	Body	CHG	0.72785	0.733303	0.7366
144	Downstream	CG	0.877843	0.88644	0.900723		24	Upstream	CHG	0.592364	0.589664	0.606564		146	Body	CHG	0.78539	0.78765	0.790653		146	Body	CHG	0.631368	0.643576	0.637647		146	Body	CHG	0.725438	0.728717	0.732386
145	Downstream	CG	0.879467	0.886335	0.901893		25	Upstream	CHG	0.590481	0.587747	0.605465		147	Body	CHG	0.790602	0.794341	0.796987		147	Body	CHG	0.621741	0.634573	0.628349		147	Body	CHG	0.725647	0.730139	0.733304
146	Downstream	CG	0.87506	0.88184	0.897851		26	Upstream	CHG	0.590613	0.585794	0.605561		148	Body	CHG	0.774476	0.778627	0.780605		148	Body	CHG	0.632969	0.638029	0.636314		148	Body	CHG	0.718212	0.723142	0.724101
147	Downstream	CG	0.876807	0.884876	0.899695		27	Upstream	CHG	0.58945	0.583697	0.604717		149	Body	CHG	0.784944	0.788279	0.789825		149	Body	CHG	0.603785	0.61726	0.605796		149	Body	CHG	0.719943	0.723686	0.726031
148	Downstream	CG	0.87332	0.880173	0.897619		28	Upstream	CHG	0.581954	0.58093	0.600263		150	Body	CHG	0.778489	0.782885	0.783723		150	Body	CHG	0.648928	0.666258	0.659404		150	Body	CHG	0.726494	0.731454	0.732741
149	Downstream	CG	0.870106	0.876699	0.893136		29	Upstream	CHG	0.57886	0.575626	0.597888		151	Body	CHG	0.792668	0.796598	0.798376		151	Body	CHG	0.64856	0.656814	0.651383		151	Body	CHG	0.731325	0.736208	0.737678
150	Downstream	CG	0.873713	0.880779	0.897186		30	Upstream	CHG	0.572305	0.568551	0.588135		152	Body	CHG	0.781641	0.7872	0.787115		152	Body	CHG	0.637818	0.650126	0.646237		152	Body	CHG	0.732299	0.738019	0.740077
151	Downstream	CG	0.873851	0.879666	0.896364		31	Upstream	CHG	0.569291	0.566942	0.586858		153	Body	CHG	0.774459	0.778713	0.780077		153	Body	CHG	0.676561	0.69118	0.686569		153	Body	CHG	0.72763	0.732056	0.732712
152	Downstream	CG	0.873423	0.880696	0.895759		32	Upstream	CHG	0.564441	0.56195	0.581365		154	Body	CHG	0.773236	0.779291	0.778963		154	Body	CHG	0.654375	0.660548	0.659386		154	Body	CHG	0.730106	0.735149	0.735547
153	Downstream	CG	0.872627	0.879077	0.89684		33	Upstream	CHG	0.55341	0.550733	0.569414		155	Body	CHG	0.786389	0.790969	0.791518		155	Body	CHG	0.644757	0.648213	0.64542		155	Body	CHG	0.735175	0.740741	0.741507
154	Downstream	CG	0.872815	0.879459	0.895786		34	Upstream	CHG	0.550084	0.548229	0.567748		156	Body	CHG	0.782287	0.786027	0.787414		156	Body	CHG	0.660184	0.671889	0.659139		156	Body	CHG	0.731407	0.737152	0.738515
155	Downstream	CG	0.877618	0.883191	0.899627		35	Upstream	CHG	0.544409	0.540393	0.562393		157	Body	CHG	0.795819	0.798317	0.799147		157	Body	CHG	0.66015	0.679787	0.668282		157	Body	CHG	0.729212	0.734524	0.735677
156	Downstream	CG	0.875965	0.881381	0.899397		36	Upstream	CHG	0.538171	0.533447	0.553838		158	Body	CHG	0.802828	0.808266	0.809192		158	Body	CHG	0.695879	0.701951	0.698844		158	Body	CHG	0.731386	0.73591	0.737991
157	Downstream	CG	0.877657	0.88281	0.89905		37	Upstream	CHG	0.527153	0.52116	0.547588		159	Body	CHG	0.792639	0.797327	0.798866		159	Body	CHG	0.658276	0.663964	0.658986		159	Body	CHG	0.735252	0.740362	0.743971
158	Downstream	CG	0.87605	0.882778	0.899112		38	Upstream	CHG	0.527664	0.517844	0.5488		160	Body	CHG	0.781949	0.787198	0.787295		160	Body	CHG	0.682086	0.691943	0.683888		160	Body	CHG	0.739633	0.745355	0.746621
159	Downstream	CG	0.874717	0.880016	0.897202		39	Upstream	CHG	0.521974	0.511258	0.542649		161	Body	CHG	0.790136	0.795025	0.796257		161	Body	CHG	0.688376	0.68936	0.692564		161	Body	CHG	0.738288	0.743752	0.745084
160	Downstream	CG	0.877434	0.883144	0.898201		40	Upstream	CHG	0.533976	0.521798	0.55817		162	Body	CHG	0.784235	0.787918	0.788611		162	Body	CHG	0.67576	0.686138	0.683707		162	Body	CHG	0.733254	0.737758	0.740516
161	Downstream	CG	0.877579	0.883371	0.899017		41	Body	CHG	0.367328	0.357292	0.393322		163	Body	CHG	0.777518	0.782039	0.783113		163	Body	CHG	0.708298	0.713572	0.711355		163	Body	CHG	0.732305	0.73842	0.739347
162	Downstream	CG	0.876171	0.880047	0.897116		42	Body	CHG	0.376072	0.369189	0.399706		164	Body	CHG	0.796477	0.800752	0.802155		164	Body	CHG	0.678567	0.685438	0.690603		164	Body	CHG	0.736187	0.741845	0.742162
163	Downstream	CG	0.870864	0.878407	0.895648		43	Body	CHG	0.415478	0.409302	0.436817		165	Body	CHG	0.787646	0.791741	0.793441		165	Body	CHG	0.680056	0.691866	0.685276		165	Body	CHG	0.7357	0.741286	0.742685
164	Downstream	CG	0.874186	0.88082	0.896892		44	Body	CHG	0.44837	0.443286	0.470485		166	Body	CHG	0.784476	0.788355	0.789538		166	Body	CHG	0.647454	0.652688	0.658641		166	Body	CHG	0.739852	0.745281	0.747858
165	Downstream	CG	0.874238	0.881099	0.897703		45	Body	CHG	0.468278	0.461985	0.488373		167	Body	CHG	0.763192	0.766737	0.767319		167	Body	CHG	0.635701	0.645818	0.642443		167	Body	CHG	0.731308	0.737392	0.738363
166	Downstream	CG	0.873239	0.879997	0.896443		46	Body	CHG	0.482917	0.476835	0.500947		168	Body	CHG	0.754546	0.75857	0.759523		168	Body	CHG	0.68436	0.694437	0.686919		168	Body	CHG	0.73844	0.743579	0.744955
167	Downstream	CG	0.875007	0.881862	0.897938		47	Body	CHG	0.493221	0.488294	0.511252		169	Body	CHG	0.756097	0.759545	0.762978		169	Body	CHG	0.669886	0.682272	0.672021		169	Body	CHG	0.736481	0.74178	0.743097
168	Downstream	CG	0.874093	0.880421	0.894927		48	Body	CHG	0.499232	0.493051	0.51747		170	Body	CHG	0.756061	0.758647	0.761145		170	Body	CHG	0.681993	0.683146	0.690672		170	Body	CHG	0.736506	0.742832	0.743415
169	Downstream	CG	0.872779	0.878223	0.894688		49	Body	CHG	0.508281	0.502408	0.525888		171	Body	CHG	0.765351	0.769358	0.771601		171	Body	CHG	0.712074	0.719032	0.721383		171	Body	CHG	0.739891	0.745159	0.745986
170	Downstream	CG	0.870791	0.877821	0.893304		50	Body	CHG	0.50886	0.505861	0.529257		172	Body	CHG	0.773335	0.776844	0.780092		172	Body	CHG	0.693056	0.702721	0.697237		172	Body	CHG	0.741068	0.745986	0.747275
171	Downstream	CG	0.877776	0.884393	0.898462		51	Body	CHG	0.51318	0.508959	0.530885		173	Body	CHG	0.765411	0.769985	0.770239		173	Body	CHG	0.652957	0.660799	0.655771		173	Body	CHG	0.737316	0.743531	0.743871
172	Downstream	CG	0.876071	0.88338	0.899222		52	Body	CHG	0.516011	0.51315	0.535747		174	Body	CHG	0.774522	0.778393	0.781609		174	Body	CHG	0.671287	0.678744	0.673066		174	Body	CHG	0.736132	0.742332	0.743914
173	Downstream	CG	0.87684	0.883928	0.898521		53	Body	CHG	0.521494	0.516835	0.539595		175	Body	CHG	0.773302	0.77883	0.779517		175	Body	CHG	0.648763	0.658048	0.657309		175	Body	CHG	0.739523	0.744728	0.747344
174	Downstream	CG	0.871929	0.878434	0.894101		54	Body	CHG	0.522379	0.518573	0.541266		176	Body	CHG	0.775805	0.781312	0.782722		176	Body	CHG	0.682672	0.691339	0.68376		176	Body	CHG	0.738396	0.745025	0.745448
175	Downstream	CG	0.874013	0.881295	0.896819		55	Body	CHG	0.518802	0.514492	0.536849		177	Body	CHG	0.784528	0.789141	0.79061		177	Body	CHG	0.679961	0.697629	0.689863		177	Body	CHG	0.739983	0.745799	0.745703
176	Downstream	CG	0.874687	0.88456	0.897688		56	Body	CHG	0.519016	0.516385	0.538278		178	Body	CHG	0.784972	0.788232	0.78955		178	Body	CHG	0.695312	0.709403	0.691896		178	Body	CHG	0.740565	0.744953	0.747285
177	Downstream	CG	0.875377	0.881697	0.897372		57	Body	CHG	0.519334	0.51638	0.539423		179	Body	CHG	0.788075	0.791238	0.792534		179	Body	CHG	0.715409	0.729416	0.716447		179	Body	CHG	0.737815	0.743014	0.743386
178	Downstream	CG	0.874606	0.880202	0.897267		58	Body	CHG	0.520191	0.516055	0.537701		180	Body	CHG	0.784563	0.788521	0.789273		180	Body	CHG	0.733175	0.741801	0.732056		180	Body	CHG	0.735725	0.741942	0.742288
179	Downstream	CG	0.874152	0.881434	0.897008		59	Body	CHG	0.519987	0.516854	0.538866		181	Body	CHG	0.782167	0.787609	0.788639		181	Body	CHG	0.672731	0.684243	0.684939		181	Body	CHG	0.74047	0.745673	0.746599
180	Downstream	CG	0.86543	0.872667	0.889301		60	Body	CHG	0.521523	0.519088	0.538472		182	Body	CHG	0.786606	0.790438	0.792817		182	Body	CHG	0.669596	0.678439	0.679662		182	Body	CHG	0.74072	0.745313	0.746011
181	Downstream	CG	0.874346	0.881044	0.896945		61	Body	CHG	0.522464	0.519926	0.540958		183	Body	CHG	0.783267	0.787081	0.789188		183	Body	CHG	0.672058	0.679646	0.681343		183	Body	CHG	0.740968	0.745901	0.745664
182	Downstream	CG	0.872604	0.879351	0.896457		62	Body	CHG	0.522577	0.518881	0.542032		184	Body	CHG	0.779763	0.784002	0.785402		184	Body	CHG	0.637977	0.650749	0.648749		184	Body	CHG	0.738298	0.744606	0.744167
183	Downstream	CG	0.874536	0.881767	0.896831		63	Body	CHG	0.521608	0.517934	0.53794		185	Body	CHG	0.771528	0.774599	0.779064		185	Body	CHG	0.653937	0.664314	0.657358		185	Body	CHG	0.738768	0.745358	0.745634
184	Downstream	CG	0.876102	0.883926	0.898847		64	Body	CHG	0.517771	0.514628	0.534942		186	Body	CHG	0.763045	0.768895	0.770492		186	Body	CHG	0.672358	0.678875	0.677761		186	Body	CHG	0.738308	0.745149	0.746587
185	Downstream	CG	0.873868	0.880757	0.896588		65	Body	CHG	0.516255	0.511787	0.532623		187	Body	CHG	0.767966	0.772532	0.774253		187	Body	CHG	0.666556	0.689848	0.673211		187	Body	CHG	0.738764	0.745348	0.746478
186	Downstream	CG	0.873904	0.879681	0.896166		66	Body	CHG	0.514724	0.510739	0.531011		188	Body	CHG	0.768113	0.772883	0.774501		188	Body	CHG	0.679346	0.695037	0.683157		188	Body	CHG	0.741313	0.745477	0.746787
187	Downstream	CG	0.873346	0.880644	0.896498		67	Body	CHG	0.515762	0.512839	0.533423		189	Body	CHG	0.76014	0.763948	0.766713		189	Body	CHG	0.660206	0.680616	0.671873		189	Body	CHG	0.738652	0.744446	0.745416
188	Downstream	CG	0.87619	0.882154	0.898258		68	Body	CHG	0.513599	0.510404	0.532482		190	Body	CHG	0.756395	0.759788	0.76316		190	Body	CHG	0.705005	0.712001	0.700457		190	Body	CHG	0.734177	0.740179	0.740837
189	Downstream	CG	0.874192	0.88036	0.896593		69	Body	CHG	0.515139	0.510702	0.53299		191	Body	CHG	0.754504	0.758535	0.759857		191	Body	CHG	0.649791	0.659834	0.653785		191	Body	CHG	0.732723	0.739712	0.740273
190	Downstream	CG	0.872054	0.879865	0.895028		70	Body	CHG	0.512882	0.508703	0.529825		192	Body	CHG	0.74804	0.751816	0.753475		192	Body	CHG	0.671279	0.682212	0.677338		192	Body	CHG	0.733047	0.739393	0.74059
191	Downstream	CG	0.876294	0.882781	0.897228		71	Body	CHG	0.509095	0.505063	0.526859		193	Body	CHG	0.77452	0.779026	0.78127		193	Body	CHG	0.668215	0.673738	0.675288		193	Body	CHG	0.735513	0.74215	0.743671
192	Downstream	CG	0.874076	0.880464	0.896063		72	Body	CHG	0.505849	0.501203	0.525273		194	Body	CHG	0.786537	0.790439	0.791131		194	Body	CHG	0.656254	0.668706	0.671425		194	Body	CHG	0.740591	0.745889	0.747659
193	Downstream	CG	0.876112	0.883915	0.897893		73	Body	CHG	0.498406	0.493311	0.518324		195	Body	CHG	0.785916	0.790044	0.792167		195	Body	CHG	0.651854	0.659182	0.660569		195	Body	CHG	0.737777	0.74413	0.745294
194	Downstream	CG	0.87161	0.87769	0.89365		74	Body	CHG	0.493081	0.486459	0.510983		196	Body	CHG	0.79041	0.793825	0.797239		196	Body	CHG	0.673	0.678314	0.685327		196	Body	CHG	0.735133	0.739927	0.741618
195	Downstream	CG	0.874621	0.880367	0.897029		75	Body	CHG	0.477593	0.47207	0.498605		197	Body	CHG	0.784257	0.78834	0.790441		197	Body	CHG	0.678335	0.68267	0.683361		197	Body	CHG	0.735712	0.742022	0.7428
196	Downstream	CG	0.875697	0.883038	0.898913		76	Body	CHG	0.46053	0.455822	0.482318		198	Body	CHG	0.791545	0.795865	0.795931		198	Body	CHG	0.681393	0.698569	0.698354		198	Body	CHG	0.733919	0.738316	0.740267
197	Downstream	CG	0.875146	0.882748	0.897976		77	Body	CHG	0.441175	0.43637	0.464251		199	Body	CHG	0.788482	0.793214	0.794554		199	Body	CHG	0.666929	0.673693	0.672234		199	Body	CHG	0.739258	0.745083	0.74693
198	Downstream	CG	0.880186	0.888567	0.902281		78	Body	CHG	0.417935	0.413514	0.440531		200	Body	CHG	0.788272	0.791037	0.793214		200	Body	CHG	0.677391	0.687877	0.686818		200	Body	CHG	0.736066	0.741652	0.742618
199	Downstream	CG	0.873416	0.88081	0.897304		79	Body	CHG	0.38147	0.374365	0.40498		201	Body	CHG	0.791309	0.795077	0.797708		201	Body	CHG	0.67517	0.690245	0.679718		201	Body	CHG	0.735199	0.74094	0.743334
200	Downstream	CG	0.873344	0.879838	0.894031		80	Body	CHG	0.375263	0.364679	0.400825		202	Body	CHG	0.804604	0.807484	0.810648		202	Body	CHG	0.624948	0.635196	0.628832		202	Body	CHG	0.730445	0.736979	0.738569
201	Downstream	CG	0.876161	0.883641	0.898525		81	Downstream	CHG	0.482844	0.482063	0.501927		203	Body	CHG	0.790109	0.794626	0.796288		203	Body	CHG	0.658069	0.672755	0.661852		203	Body	CHG	0.730176	0.735101	0.737167
202	Downstream	CG	0.875975	0.883441	0.900019		82	Downstream	CHG	0.480543	0.477486	0.494487		204	Body	CHG	0.785908	0.789581	0.791956		204	Body	CHG	0.62964	0.639183	0.631437		204	Body	CHG	0.733198	0.739079	0.740681
203	Downstream	CG	0.877663	0.885591	0.900379		83	Downstream	CHG	0.469672	0.467496	0.48446		205	Body	CHG	0.772358	0.777561	0.776863		205	Body	CHG	0.67238	0.676579	0.67734		205	Body	CHG	0.731282	0.738484	0.738692
204	Downstream	CG	0.878888	0.884628	0.901319		84	Downstream	CHG	0.465059	0.463595	0.480029		206	Body	CHG	0.778298	0.784543	0.784622		206	Body	CHG	0.654637	0.669253	0.662672		206	Body	CHG	0.728229	0.734622	0.736206
205	Downstream	CG	0.87325	0.880794	0.896267		85	Downstream	CHG	0.46901	0.467475	0.483655		207	Body	CHG	0.780545	0.784997	0.785497		207	Body	CHG	0.648058	0.660531	0.660145		207	Body	CHG	0.731018	0.736032	0.738179
206	Downstream	CG	0.875323	0.885023	0.899218		86	Downstream	CHG	0.471751	0.470976	0.485963		208	Body	CHG	0.782058	0.787762	0.788672		208	Body	CHG	0.597892	0.608322	0.593383		208	Body	CHG	0.726762	0.732195	0.733363
207	Downstream	CG	0.874621	0.883433	0.898586		87	Downstream	CHG	0.470949	0.470275	0.484576		209	Body	CHG	0.782934	0.787177	0.788647		209	Body	CHG	0.617721	0.629016	0.621368		209	Body	CHG	0.72757	0.732762	0.734561
208	Downstream	CG	0.878691	0.885232	0.902783		88	Downstream	CHG	0.47515	0.474556	0.491631		210	Body	CHG	0.779536	0.78426	0.785668		210	Body	CHG	0.633039	0.648369	0.646306		210	Body	CHG	0.727368	0.732927	0.733786
209	Downstream	CG	0.872725	0.879693	0.896104		89	Downstream	CHG	0.481948	0.479054	0.493821		211	Body	CHG	0.779347	0.783814	0.785583		211	Body	CHG	0.661254	0.677174	0.667841		211	Body	CHG	0.723452	0.728514	0.72889
210	Downstream	CG	0.871902	0.879132	0.895629		90	Downstream	CHG	0.48148	0.47977	0.497366		212	Body	CHG	0.781824	0.787766	0.790248		212	Body	CHG	0.615557	0.633501	0.624219		212	Body	CHG	0.720192	0.723688	0.726163
211	Downstream	CG	0.876813	0.883549	0.899876		91	Downstream	CHG	0.4834	0.482946	0.499993		213	Body	CHG	0.779851	0.784399	0.787084		213	Body	CHG	0.651472	0.668497	0.656647		213	Body	CHG	0.722461	0.727375	0.728937
212	Downstream	CG	0.872242	0.880394	0.897272		92	Downstream	CHG	0.48529	0.484848	0.500958		214	Body	CHG	0.791473	0.795718	0.797298		214	Body	CHG	0.659986	0.668361	0.671118		214	Body	CHG	0.723533	0.728146	0.730441
213	Downstream	CG	0.87481	0.884374	0.899328		93	Downstream	CHG	0.490799	0.490046	0.506377		215	Body	CHG	0.788987	0.793816	0.796496		215	Body	CHG	0.655573	0.671896	0.658391		215	Body	CHG	0.725513	0.730639	0.731921
214	Downstream	CG	0.878835	0.888117	0.901672		94	Downstream	CHG	0.485273	0.487954	0.504863		216	Body	CHG	0.788441	0.79295	0.796173		216	Body	CHG	0.640266	0.648742	0.64428		216	Body	CHG	0.72587	0.729665	0.731666
215	Downstream	CG	0.875873	0.883811	0.898374		95	Downstream	CHG	0.488175	0.489604	0.507292		217	Body	CHG	0.770916	0.775251	0.777916		217	Body	CHG	0.663344	0.67937	0.67053		217	Body	CHG	0.722982	0.727993	0.730163
216	Downstream	CG	0.878289	0.887686	0.901047		96	Downstream	CHG	0.488432	0.487325	0.50648		218	Body	CHG	0.766188	0.770839	0.77278		218	Body	CHG	0.682702	0.694062	0.691066		218	Body	CHG	0.722356	0.726581	0.728101
217	Downstream	CG	0.875859	0.884096	0.898672		97	Downstream	CHG	0.485506	0.486765	0.501911		219	Body	CHG	0.775433	0.779434	0.782833		219	Body	CHG	0.67903	0.685798	0.684154		219	Body	CHG	0.720775	0.725055	0.726802
218	Downstream	CG	0.882907	0.892091	0.906863		98	Downstream	CHG	0.487556	0.486842	0.503285		220	Body	CHG	0.769628	0.77507	0.776638		220	Body	CHG	0.682101	0.690524	0.684		220	Body	CHG	0.71849	0.723454	0.724117
219	Downstream	CG	0.883218	0.894098	0.906478		99	Downstream	CHG	0.491144	0.488689	0.504685		221	Body	CHG	0.783744	0.787364	0.790052		221	Body	CHG	0.665833	0.679939	0.674898		221	Body	CHG	0.717742	0.72376	0.724316
220	Downstream	CG	0.884386	0.898829	0.908324		100	Downstream	CHG	0.490973	0.490974	0.506002		222	Body	CHG	0.783651	0.787546	0.791306		222	Body	CHG	0.632103	0.639606	0.640573		222	Body	CHG	0.71857	0.724014	0.725294
1	Upstream	CHG	0.659845	0.673749	0.673449		101	Downstream	CHG	0.490975	0.489728	0.506512		223	Body	CHG	0.77413	0.777756	0.781912		223	Body	CHG	0.654109	0.666048	0.656336		223	Body	CHG	0.713881	0.717599	0.719703
2	Upstream	CHG	0.653555	0.663522	0.665643		102	Downstream	CHG	0.487527	0.488475	0.504837		224	Body	CHG	0.793327	0.798511	0.801167		224	Body	CHG	0.603434	0.611126	0.608231		224	Body	CHG	0.716461	0.720658	0.724731
3	Upstream	CHG	0.657776	0.66708	0.670379		103	Downstream	CHG	0.488476	0.48816	0.507282		225	Body	CHG	0.792486	0.795155	0.800229		225	Body	CHG	0.623413	0.633298	0.621091		225	Body	CHG	0.717308	0.721767	0.724226
4	Upstream	CHG	0.672727	0.682491	0.68288		104	Downstream	CHG	0.49115	0.49064	0.503737		226	Body	CHG	0.790895	0.794928	0.798761		226	Body	CHG	0.63828	0.650865	0.636798		226	Body	CHG	0.713684	0.717704	0.721845
5	Upstream	CHG	0.649194	0.656503	0.660107		105	Downstream	CHG	0.493592	0.491515	0.50781		227	Body	CHG	0.793786	0.797169	0.8027		227	Body	CHG	0.678998	0.692815	0.688167		227	Body	CHG	0.712908	0.717199	0.720408
6	Upstream	CHG	0.654067	0.662705	0.665806		106	Downstream	CHG	0.491295	0.490524	0.505725		228	Body	CHG	0.783181	0.787731	0.792533		228	Body	CHG	0.707612	0.720241	0.717013		228	Body	CHG	0.710093	0.714137	0.717744
7	Upstream	CHG	0.651434	0.65889	0.660974		107	Downstream	CHG	0.485726	0.486277	0.501324		229	Body	CHG	0.766513	0.771415	0.775082		229	Body	CHG	0.678398	0.69278	0.682148		229	Body	CHG	0.710358	0.716145	0.717824
8	Upstream	CHG	0.656045	0.663557	0.66842		108	Downstream	CHG	0.489796	0.489188	0.504773		230	Body	CHG	0.764464	0.766646	0.773433		230	Body	CHG	0.66259	0.672771	0.660972		230	Body	CHG	0.711065	0.714316	0.718449
9	Upstream	CHG	0.65415	0.660631	0.664746		109	Downstream	CHG	0.487258	0.48597	0.500233		231	Body	CHG	0.753465	0.756932	0.762782		231	Body	CHG	0.687022	0.697572	0.698341		231	Body	CHG	0.706612	0.710273	0.712601
10	Upstream	CHG	0.66045	0.668182	0.671876		110	Downstream	CHG	0.488068	0.487678	0.503754		232	Body	CHG	0.734182	0.736801	0.743908		232	Body	CHG	0.651289	0.665036	0.651548		232	Body	CHG	0.699102	0.702076	0.706042
11	Upstream	CHG	0.653624	0.659931	0.66384		111	Downstream	CHG	0.487348	0.486928	0.500781		233	Body	CHG	0.744343	0.746123	0.756403		233	Body	CHG	0.660961	0.675828	0.667856		233	Body	CHG	0.697011	0.702311	0.704029
12	Upstream	CHG	0.653459	0.662423	0.667323		112	Downstream	CHG	0.483533	0.480943	0.497334		234	Body	CHG	0.737212	0.737783	0.74805		234	Body	CHG	0.636813	0.652111	0.639172		234	Body	CHG	0.692497	0.698101	0.700581
13	Upstream	CHG	0.664522	0.672652	0.67507		113	Downstream	CHG	0.480411	0.476789	0.49484		235	Body	CHG	0.733431	0.732359	0.744834		235	Body	CHG	0.532204	0.537906	0.533253		235	Body	CHG	0.688962	0.694866	0.697197
14	Upstream	CHG	0.658545	0.664152	0.668535		114	Downstream	CHG	0.474559	0.472823	0.489661		236	Body	CHG	0.716787	0.713139	0.729647		236	Body	CHG	0.588335	0.604125	0.59493		236	Body	CHG	0.698535	0.703912	0.705505
15	Upstream	CHG	0.651127	0.65869	0.663628		115	Downstream	CHG	0.472657	0.471894	0.491489		237	Body	CHG	0.710159	0.71176	0.721875		237	Body	CHG	0.545894	0.552121	0.547922		237	Body	CHG	0.696359	0.702188	0.703982
16	Upstream	CHG	0.655792	0.663126	0.666354		116	Downstream	CHG	0.468026	0.468281	0.486136		238	Body	CHG	0.69264	0.698135	0.706915		238	Body	CHG	0.629841	0.634788	0.627761		238	Body	CHG	0.692524	0.698803	0.700547
17	Upstream	CHG	0.660948	0.668324	0.670964		117	Downstream	CHG	0.468446	0.467173	0.482805		239	Body	CHG	0.701214	0.710345	0.713552		239	Body	CHG	0.593791	0.616721	0.600784		239	Body	CHG	0.704689	0.711333	0.711283
18	Upstream	CHG	0.655678	0.663128	0.667155		118	Downstream	CHG	0.470849	0.471309	0.485731		240	Body	CHG	0.69351	0.697929	0.700035		240	Body	CHG	0.613354	0.632749	0.638227		240	Body	CHG	0.707982	0.712781	0.714522
19	Upstream	CHG	0.65309	0.659903	0.663459		119	Downstream	CHG	0.479339	0.481898	0.497296		121	Body	CHH	0.000253567	0.000250669	0.000266955		121	Body	CHH	0.000167241	0.00017802	0.000160769		121	Body	CHH	0.000257696	0.000270903	0.000271672
20	Upstream	CHG	0.64974	0.656334	0.660409		120	Downstream	CHG	0.483562	0.484738	0.503258		122	Body	CHH	0.000249338	0.000250747	0.000282448		122	Body	CHH	0.000329282	0.00039174	0.000414515		122	Body	CHH	0.0002696	0.000285501	0.000297052
21	Upstream	CHG	0.659405	0.664025	0.6675		1	Upstream	CHH	0.000201694	0.000214406	0.000235503		123	Body	CHH	0.000245508	0.000242169	0.000255738		123	Body	CHH	0.000337151	0.000305605	0.000395608		123	Body	CHH	0.000297015	0.000311859	0.000323499
22	Upstream	CHG	0.651818	0.659621	0.664061		2	Upstream	CHH	0.000243206	0.000224084	0.000242849		124	Body	CHH	0.000263008	0.000257804	0.000305226		124	Body	CHH	0.000455845	0.000468923	0.000632261		124	Body	CHH	0.000286622	0.000298565	0.000292232
23	Upstream	CHG	0.649966	0.655909	0.660383		3	Upstream	CHH	0.000227189	0.000214718	0.000193357		125	Body	CHH	0.000247317	0.000246799	0.000267463		125	Body	CHH	0.000391932	0.00047359	0.000515278		125	Body	CHH	0.000283773	0.000293017	0.000304391
24	Upstream	CHG	0.651609	0.65893	0.662004		4	Upstream	CHH	0.000179818	0.000209448	0.000198382		126	Body	CHH	0.000253312	0.000270488	0.000288559		126	Body	CHH	0.000332317	0.000354439	0.000308198		126	Body	CHH	0.000268927	0.000276319	0.000275279
25	Upstream	CHG	0.648219	0.655157	0.659457		5	Upstream	CHH	0.000211596	0.000219949	0.000224798		127	Body	CHH	0.000264067	0.000274563	0.000300823		127	Body	CHH	0.000499442	0.00048554	0.000557061		127	Body	CHH	0.00026981	0.000276116	0.000279574
26	Upstream	CHG	0.650022	0.657206	0.660026		6	Upstream	CHH	0.000224249	0.000234844	0.000208195		128	Body	CHH	0.000246783	0.000248098	0.000274967		128	Body	CHH	0.000477869	0.000487149	0.000367151		128	Body	CHH	0.000275228	0.000279288	0.000293514
27	Upstream	CHG	0.648438	0.657485	0.660408		7	Upstream	CHH	0.000186592	0.000180723	0.00018449		129	Body	CHH	0.00031432	0.000309931	0.000315472		129	Body	CHH	0.000324756	0.000279239	0.000277081		129	Body	CHH	0.000290605	0.000285624	0.000298384
28	Upstream	CHG	0.669596	0.679371	0.679842		8	Upstream	CHH	0.000198651	0.000220448	0.00021368		130	Body	CHH	0.000257225	0.000266405	0.000280861		130	Body	CHH	0.000284002	0.000304135	0.000268482		130	Body	CHH	0.000291748	0.000289581	0.000292817
29	Upstream	CHG	0.657854	0.66662	0.669485		9	Upstream	CHH	0.000171091	0.00019964	0.000182233		131	Body	CHH	0.000291557	0.000281257	0.00030974		131	Body	CHH	0.000387147	0.000387884	0.000373701		131	Body	CHH	0.000286457	0.000280427	0.000297831
30	Upstream	CHG	0.665785	0.673377	0.676514		10	Upstream	CHH	0.000183567	0.000215409	0.000198953		132	Body	CHH	0.00028837	0.000287216	0.000304964		132	Body	CHH	0.000244411	0.000262819	0.000253642		132	Body	CHH	0.000289838	0.000298758	0.000303624
31	Upstream	CHG	0.657107	0.664412	0.666997		11	Upstream	CHH	0.000195441	0.000186213	0.000193708		133	Body	CHH	0.000314592	0.000330127	0.000340957		133	Body	CHH	0.000447475	0.000409588	0.00040304		133	Body	CHH	0.000304007	0.000303908	0.000309717
32	Upstream	CHG	0.656145	0.663646	0.665126		12	Upstream	CHH	0.000242428	0.000235762	0.000263634		134	Body	CHH	0.000351008	0.000360944	0.000356492		134	Body	CHH	0.000201008	0.000271523	0.000213503		134	Body	CHH	0.000319812	0.000324672	0.000335998
33	Upstream	CHG	0.655889	0.6632	0.66646		13	Upstream	CHH	0.00021109	0.000216048	0.000224791		135	Body	CHH	0.000342113	0.000370693	0.000358884		135	Body	CHH	0.000228357	0.000363866	0.000320674		135	Body	CHH	0.000306972	0.000294914	0.000309088
34	Upstream	CHG	0.647228	0.655191	0.660303		14	Upstream	CHH	0.000204357	0.000224383	0.000204673		136	Body	CHH	0.000352971	0.000370502	0.00035521		136	Body	CHH	0.000338169	0.000356354	0.000425222		136	Body	CHH	0.000303992	0.000300249	0.000317654
35	Upstream	CHG	0.657064	0.663138	0.667633		15	Upstream	CHH	0.000193473	0.00020474	0.000181812		137	Body	CHH	0.000324117	0.000354324	0.000344415		137	Body	CHH	0.000375667	0.000391067	0.000432655		137	Body	CHH	0.000289363	0.000298131	0.000311299
36	Upstream	CHG	0.648143	0.653547	0.657497		16	Upstream	CHH	0.000194784	0.000214806	0.000205589		138	Body	CHH	0.000320677	0.000318221	0.000342043		138	Body	CHH	0.00011548	0.000151703	0.00022101		138	Body	CHH	0.000308291	0.000318639	0.000338012
37	Upstream	CHG	0.644447	0.649339	0.655563		17	Upstream	CHH	0.000216931	0.000218724	0.000234299		139	Body	CHH	0.000305952	0.000295393	0.000320261		139	Body	CHH	0.000202677	0.000170025	0.000225455		139	Body	CHH	0.000280276	0.000299575	0.000306975
38	Upstream	CHG	0.655305	0.661316	0.664185		18	Upstream	CHH	0.000237744	0.000248741	0.000238399		140	Body	CHH	0.000274515	0.000299153	0.000295887		140	Body	CHH	0.00030513	0.000289328	0.000312577		140	Body	CHH	0.000272037	0.000288344	0.000297026
39	Upstream	CHG	0.658865	0.667896	0.669354		19	Upstream	CHH	0.000209573	0.000217725	0.000223657		141	Body	CHH	0.000317502	0.000327704	0.000338322		141	Body	CHH	0.000176581	0.000237232	0.000157171		141	Body	CHH	0.000291724	0.000302363	0.000310107
40	Upstream	CHG	0.664334	0.670696	0.673743		20	Upstream	CHH	0.00021183	0.000222953	0.000206087		142	Body	CHH	0.000300232	0.000298145	0.000290579		142	Body	CHH	0.000327088	0.000297344	0.000271447		142	Body	CHH	0.000308458	0.000314001	0.000316734
41	Upstream	CHG	0.654183	0.661507	0.664419		21	Upstream	CHH	0.000214186	0.00021796	0.000207807		143	Body	CHH	0.000318219	0.000324587	0.000333687		143	Body	CHH	0.000213104	0.000301995	0.000272817		143	Body	CHH	0.000283915	0.000298266	0.000301617
42	Upstream	CHG	0.653545	0.661177	0.664672		22	Upstream	CHH	0.000186536	0.000191861	0.000168059		144	Body	CHH	0.000310113	0.000330179	0.000306839		144	Body	CHH	0.000425606	0.000451126	0.000456311		144	Body	CHH	0.00028213	0.000298702	0.000299497
43	Upstream	CHG	0.656153	0.662749	0.666313		23	Upstream	CHH	0.000198241	0.000207654	0.000224482		145	Body	CHH	0.00033216	0.000357689	0.00037557		145	Body	CHH	0.00017102	0.000225971	0.000243039		145	Body	CHH	0.000293376	0.000307273	0.000310638
44	Upstream	CHG	0.651775	0.657398	0.661883		24	Upstream	CHH	0.000164584	0.000174615	0.000168609		146	Body	CHH	0.000301219	0.000298289	0.000305811		146	Body	CHH	0.000440561	0.000466037	0.000404078		146	Body	CHH	0.000293501	0.000313204	0.000316182
45	Upstream	CHG	0.640216	0.64407	0.650206		25	Upstream	CHH	0.000242247	0.000235094	0.000260832		147	Body	CHH	0.000282589	0.000290481	0.000298488		147	Body	CHH	0.00037993	0.000404006	0.000380668		147	Body	CHH	0.000288685	0.000293107	0.000296095
46	Upstream	CHG	0.642597	0.648551	0.653079		26	Upstream	CHH	0.000195003	0.000203271	0.000230602		148	Body	CHH	0.000330491	0.000371564	0.000370699		148	Body	CHH	0.00029536	0.000317091	0.000310038		148	Body	CHH	0.00029722	0.000305733	0.00031546
47	Upstream	CHG	0.642072	0.644321	0.652019		27	Upstream	CHH	0.000214655	0.000219261	0.000228107		149	Body	CHH	0.000305654	0.000311143	0.000331482		149	Body	CHH	0.000243857	0.000245529	0.000248373		149	Body	CHH	0.000266446	0.000275408	0.000280827
48	Upstream	CHG	0.642945	0.648217	0.653636		28	Upstream	CHH	0.000230241	0.000232031	0.000221947		150	Body	CHH	0.000307653	0.000303639	0.000310235		150	Body	CHH	0.000340146	0.000454469	0.000331511		150	Body	CHH	0.000291524	0.00031348	0.000316636
49	Upstream	CHG	0.637865	0.642429	0.64946		29	Upstream	CHH	0.00018328	0.000182314	0.000172821		151	Body	CHH	0.000310956	0.000304197	0.000319283		151	Body	CHH	0.00035513	0.000343881	0.000253527		151	Body	CHH	0.000302318	0.000297787	0.000292239
50	Upstream	CHG	0.650677	0.657083	0.660496		30	Upstream	CHH	0.000176279	0.000181164	0.000209433		152	Body	CHH	0.00030212	0.000310726	0.000320142		152	Body	CHH	0.000470975	0.000334816	0.000323699		152	Body	CHH	0.000302158	0.000306798	0.000317667
51	Upstream	CHG	0.655622	0.662315	0.665059		31	Upstream	CHH	0.000188233	0.000194419	0.000206195		153	Body	CHH	0.000288284	0.00031646	0.000311217		153	Body	CHH	0.00023852	0.000232894	0.000260908		153	Body	CHH	0.000290109	0.000285815	0.000282705
52	Upstream	CHG	0.648166	0.654329	0.657741		32	Upstream	CHH	0.00017709	0.000183638	0.00018997		154	Body	CHH	0.000313342	0.000298402	0.00031403		154	Body	CHH	0.000193487	0.000172828	0.000196301		154	Body	CHH	0.000298487	0.000315999	0.000319926
53	Upstream	CHG	0.647995	0.654391	0.658224		33	Upstream	CHH	0.000175192	0.000202187	0.000204178		155	Body	CHH	0.000310447	0.000313949	0.00031317		155	Body	CHH	0.000234543	0.000202144	0.000188935		155	Body	CHH	0.000286393	0.000286874	0.000290404
54	Upstream	CHG	0.656897	0.663259	0.664983		34	Upstream	CHH	0.00019164	0.000194753	0.000194558		156	Body	CHH	0.000315008	0.000326412	0.000336318		156	Body	CHH	0.000333782	0.000305774	0.000317341		156	Body	CHH	0.000296633	0.000296406	0.00030856
55	Upstream	CHG	0.652922	0.659958	0.663099		35	Upstream	CHH	0.000220714	0.000191714	0.000218658		157	Body	CHH	0.000346968	0.000341649	0.000345351		157	Body	CHH	0.000463401	0.000477004	0.000482012		157	Body	CHH	0.000307064	0.000305262	0.000314457
56	Upstream	CHG	0.652443	0.658964	0.663483		36	Upstream	CHH	0.000240513	0.000259427	0.000245826		158	Body	CHH	0.000336619	0.000339158	0.000341526		158	Body	CHH	0.000316136	0.000341459	0.000327724		158	Body	CHH	0.000283567	0.000290865	0.000306859
57	Upstream	CHG	0.640878	0.646332	0.651907		37	Upstream	CHH	0.000218625	0.00025516	0.00024285		159	Body	CHH	0.000297741	0.000303957	0.000305961		159	Body	CHH	0.000412647	0.000403066	0.000347803		159	Body	CHH	0.000286543	0.000287766	0.00029913
58	Upstream	CHG	0.660126	0.666418	0.669953		38	Upstream	CHH	0.000242318	0.000255369	0.000262214		160	Body	CHH	0.000285477	0.000299593	0.000290551		160	Body	CHH	0.000282771	0.000339127	0.000331398		160	Body	CHH	0.000287864	0.00029211	0.000304222
59	Upstream	CHG	0.656013	0.662064	0.664741		39	Upstream	CHH	0.000157223	0.000170473	0.000190354		161	Body	CHH	0.000265687	0.000279046	0.000270594		161	Body	CHH	0.000442476	0.000367557	0.000415451		161	Body	CHH	0.000289112	0.000305331	0.000312876
60	Upstream	CHG	0.639047	0.644088	0.649877		40	Upstream	CHH	0.000176389	0.000195799	0.000215497		162	Body	CHH	0.000291747	0.000275519	0.000295417		162	Body	CHH	0.000246535	0.000197281	0.000283863		162	Body	CHH	0.000268134	0.000282553	0.000280375
61	Upstream	CHG	0.639474	0.642813	0.650876		41	Body	CHH	0.000188221	0.000176485	0.00019388		163	Body	CHH	0.00033089	0.000324897	0.000357614		163	Body	CHH	0.000403364	0.000436827	0.000371714		163	Body	CHH	0.000298889	0.000315879	0.000304514
62	Upstream	CHG	0.649392	0.654067	0.660697		42	Body	CHH	0.000164138	0.000160857	0.000171918		164	Body	CHH	0.000282551	0.000296649	0.000291662		164	Body	CHH	0.000392802	0.000384671	0.000377918		164	Body	CHH	0.000294789	0.0002987	0.000307568
63	Upstream	CHG	0.658363	0.66378	0.667571		43	Body	CHH	0.000167589	0.000170897	0.000183521		165	Body	CHH	0.000283429	0.000290891	0.000305209		165	Body	CHH	0.000439205	0.000429163	0.000460661		165	Body	CHH	0.000274961	0.000284778	0.000295004
64	Upstream	CHG	0.656289	0.662927	0.666085		44	Body	CHH	0.000182949	0.00017908	0.00018909		166	Body	CHH	0.000289687	0.000293466	0.000291755		166	Body	CHH	0.00039891	0.00028822	0.000390837		166	Body	CHH	0.000284807	0.000293068	0.000292997
65	Upstream	CHG	0.649241	0.655065	0.659409		45	Body	CHH	0.00017014	0.000174319	0.000187761		167	Body	CHH	0.000318651	0.00032291	0.000319443		167	Body	CHH	0.000423826	0.000450094	0.000452931		167	Body	CHH	0.000286804	0.000310594	0.000304732
66	Upstream	CHG	0.655899	0.66106	0.666153		46	Body	CHH	0.000190658	0.000187622	0.000199634		168	Body	CHH	0.000272126	0.000282281	0.000277608		168	Body	CHH	0.000256545	0.000268709	0.0003373		168	Body	CHH	0.000279104	0.000299367	0.000301034
67	Upstream	CHG	0.65016	0.654212	0.660591		47	Body	CHH	0.000183591	0.000184584	0.000194393		169	Body	CHH	0.000329702	0.000334415	0.000361238		169	Body	CHH	0.000232504	0.000275192	0.000284827		169	Body	CHH	0.000302273	0.000305479	0.000318401
68	Upstream	CHG	0.643892	0.651587	0.655777		48	Body	CHH	0.000190296	0.000197754	0.000206186		170	Body	CHH	0.000336286	0.000340234	0.000353536		170	Body	CHH	0.000190897	0.00019597	0.000218302		170	Body	CHH	0.000290414	0.00030759	0.000309168
69	Upstream	CHG	0.650019	0.65517	0.661231		49	Body	CHH	0.000166402	0.000183437	0.000191651		171	Body	CHH	0.000294617	0.000311212	0.000323719		171	Body	CHH	0.00034016	0.000353574	0.000373843		171	Body	CHH	0.000305573	0.000308059	0.000316816
70	Upstream	CHG	0.639651	0.645104	0.651348		50	Body	CHH	0.000185281	0.000181397	0.000195242		172	Body	CHH	0.000313171	0.00032939	0.000337045		172	Body	CHH	0.000442805	0.000406375	0.000337228		172	Body	CHH	0.000299365	0.000323056	0.000321512
71	Upstream	CHG	0.653678	0.659986	0.663902		51	Body	CHH	0.000199396	0.000208629	0.000224098		173	Body	CHH	0.000274096	0.000274059	0.000283779		173	Body	CHH	0.000314781	0.000319464	0.000270027		173	Body	CHH	0.000310575	0.00030814	0.000322878
72	Upstream	CHG	0.655859	0.660046	0.665279		52	Body	CHH	0.00018625	0.000192313	0.000204714		174	Body	CHH	0.000300071	0.000301977	0.000320831		174	Body	CHH	0.000298568	0.000263889	0.000278738		174	Body	CHH	0.000293784	0.000294114	0.000295184
73	Upstream	CHG	0.63881	0.644522	0.650791		53	Body	CHH	0.000191489	0.00020196	0.000201767		175	Body	CHH	0.000285218	0.000281845	0.000294924		175	Body	CHH	0.000378399	0.000402775	0.000494854		175	Body	CHH	0.000268413	0.000282283	0.000273121
74	Upstream	CHG	0.644901	0.650326	0.655613		54	Body	CHH	0.000196596	0.000200006	0.000211679		176	Body	CHH	0.000294596	0.000300687	0.000311001		176	Body	CHH	0.000121205	0.000146985	0.000185857		176	Body	CHH	0.000300546	0.000317289	0.000326907
75	Upstream	CHG	0.650418	0.655909	0.660256		55	Body	CHH	0.00017746	0.000181712	0.000196974		177	Body	CHH	0.000313316	0.000318232	0.000323631		177	Body	CHH	0.000354526	0.000406143	0.000389663		177	Body	CHH	0.000292603	0.000293022	0.000294826
76	Upstream	CHG	0.649564	0.655078	0.65973		56	Body	CHH	0.000218867	0.000200804	0.000214077		178	Body	CHH	0.000290393	0.000298036	0.000298081		178	Body	CHH	0.000183213	0.000135907	0.000262675		178	Body	CHH	0.000301064	0.000316438	0.000322266
77	Upstream	CHG	0.64858	0.653049	0.657855		57	Body	CHH	0.000186845	0.000185743	0.000209556		179	Body	CHH	0.000326185	0.000338803	0.000336201		179	Body	CHH	0.000203822	0.000191341	0.000163016		179	Body	CHH	0.000305886	0.000309659	0.000318487
78	Upstream	CHG	0.636721	0.643548	0.649494		58	Body	CHH	0.000185736	0.000181212	0.00019068		180	Body	CHH	0.000324608	0.000316138	0.00033223		180	Body	CHH	0.000217037	0.000283234	0.000225861		180	Body	CHH	0.000292822	0.000298339	0.000312479
79	Upstream	CHG	0.648041	0.653305	0.65732		59	Body	CHH	0.000184128	0.00019366	0.00019975		181	Body	CHH	0.000344921	0.000342185	0.000341602		181	Body	CHH	0.000135601	0.000221453	0.000171882		181	Body	CHH	0.000300326	0.000317518	0.00031925
80	Upstream	CHG	0.658004	0.662921	0.667736		60	Body	CHH	0.000186059	0.000190078	0.000208107		182	Body	CHH	0.00031617	0.000297029	0.000312906		182	Body	CHH	0.000227284	0.000306804	0.000288878		182	Body	CHH	0.000263694	0.000260885	0.000264218
81	Upstream	CHG	0.654019	0.660495	0.664685		61	Body	CHH	0.000176826	0.000195427	0.000199553		183	Body	CHH	0.000305201	0.000306637	0.000322448		183	Body	CHH	0.000210438	0.00028258	0.000304098		183	Body	CHH	0.000286637	0.000297926	0.000292964
82	Upstream	CHG	0.652972	0.65873	0.661808		62	Body	CHH	0.000182075	0.000197872	0.000184328		184	Body	CHH	0.000292736	0.000285806	0.00031302		184	Body	CHH	0.00036552	0.000353251	0.00039186		184	Body	CHH	0.000309116	0.000311349	0.000310189
83	Upstream	CHG	0.646853	0.651136	0.658093		63	Body	CHH	0.000188349	0.000181723	0.000185666		185	Body	CHH	0.000285326	0.000294674	0.000303651		185	Body	CHH	0.000298543	0.000351633	0.000323883		185	Body	CHH	0.000273838	0.000277569	0.000283781
84	Upstream	CHG	0.652172	0.658508	0.661446		64	Body	CHH	0.000191639	0.0001908	0.000208633		186	Body	CHH	0.000267922	0.000288041	0.00029393		186	Body	CHH	0.000273589	0.000283851	0.000298964		186	Body	CHH	0.000273901	0.000283444	0.000285013
85	Upstream	CHG	0.654043	0.660878	0.664088		65	Body	CHH	0.000187008	0.000183861	0.000186334		187	Body	CHH	0.000293801	0.000307272	0.000315335		187	Body	CHH	0.000389748	0.000410591	0.000409366		187	Body	CHH	0.000279668	0.000284861	0.000277336
86	Upstream	CHG	0.651581	0.657597	0.661904		66	Body	CHH	0.000183809	0.000193993	0.000194276		188	Body	CHH	0.00027626	0.000299169	0.000305256		188	Body	CHH	0.000346985	0.000409112	0.000390966		188	Body	CHH	0.000272658	0.000290998	0.000296432
87	Upstream	CHG	0.651628	0.656845	0.662842		67	Body	CHH	0.000180233	0.000172405	0.00018545		189	Body	CHH	0.000303471	0.000306382	0.000302901		189	Body	CHH	0.000227395	0.000349827	0.000317905		189	Body	CHH	0.000311134	0.000327539	0.000320562
88	Upstream	CHG	0.639403	0.643813	0.648993		68	Body	CHH	0.000189332	0.00018679	0.000191328		190	Body	CHH	0.000291801	0.000295918	0.000311458		190	Body	CHH	0.000199443	0.000331253	0.000231637		190	Body	CHH	0.00027038	0.000277123	0.000279649
89	Upstream	CHG	0.655062	0.660823	0.664104		69	Body	CHH	0.000194228	0.000201641	0.000196918		191	Body	CHH	0.000298392	0.000299136	0.000315408		191	Body	CHH	0.000333744	0.00028252	0.000289609		191	Body	CHH	0.000290098	0.000290607	0.000296566
90	Upstream	CHG	0.649733	0.655898	0.661583		70	Body	CHH	0.000181525	0.000180575	0.000191076		192	Body	CHH	0.000302147	0.000297119	0.000308465		192	Body	CHH	0.000470499	0.000558051	0.000513361		192	Body	CHH	0.000283638	0.000298374	0.000298557
91	Upstream	CHG	0.644669	0.649533	0.652938		71	Body	CHH	0.000190676	0.000182921	0.000198688		193	Body	CHH	0.000307538	0.000317366	0.000321554		193	Body	CHH	0.00051581	0.000579267	0.000472451		193	Body	CHH	0.000292365	0.000300237	0.000307885
92	Upstream	CHG	0.657276	0.664104	0.666189		72	Body	CHH	0.000183176	0.000181499	0.000190428		194	Body	CHH	0.000307036	0.000300979	0.000317967		194	Body	CHH	0.000364133	0.000395823	0.000348825		194	Body	CHH	0.000287793	0.000287195	0.000296553
93	Upstream	CHG	0.646951	0.651574	0.657402		73	Body	CHH	0.000171072	0.000176616	0.000184191		195	Body	CHH	0.00029608	0.000309913	0.00030487		195	Body	CHH	0.00036786	0.000346506	0.00030563		195	Body	CHH	0.000305319	0.000315963	0.000312386
94	Upstream	CHG	0.648999	0.653351	0.659779		74	Body	CHH	0.000189644	0.000187929	0.00019459		196	Body	CHH	0.000301143	0.000290618	0.000312215		196	Body	CHH	0.000317838	0.000332176	0.000235979		196	Body	CHH	0.000297257	0.000305713	0.000312502
95	Upstream	CHG	0.648655	0.653282	0.657962		75	Body	CHH	0.000176451	0.00017585	0.000198162		197	Body	CHH	0.000341404	0.000324703	0.000330416		197	Body	CHH	0.000340515	0.000257593	0.000274267		197	Body	CHH	0.000266307	0.000266614	0.000274801
96	Upstream	CHG	0.646504	0.653088	0.657077		76	Body	CHH	0.00019024	0.0001821	0.000202345		198	Body	CHH	0.000275379	0.000279743	0.00028319		198	Body	CHH	0.000318899	0.000314169	0.000370423		198	Body	CHH	0.000292228	0.000301388	0.000315514
97	Upstream	CHG	0.652021	0.657445	0.662404		77	Body	CHH	0.000173095	0.000176487	0.000190646		199	Body	CHH	0.000261347	0.000298885	0.000296561		199	Body	CHH	0.000318238	0.000336551	0.0003497		199	Body	CHH	0.000308947	0.000307194	0.000306738
98	Upstream	CHG	0.650045	0.657045	0.660545		78	Body	CHH	0.000169333	0.000160207	0.000185664		200	Body	CHH	0.000276919	0.000287932	0.00028772		200	Body	CHH	0.000269732	0.000303569	0.000269405		200	Body	CHH	0.000294263	0.000301713	0.000315624
99	Upstream	CHG	0.648178	0.655002	0.659357		79	Body	CHH	0.000173237	0.000172531	0.000182912		201	Body	CHH	0.000314664	0.000304328	0.00033817		201	Body	CHH	0.000314354	0.000377758	0.000336381		201	Body	CHH	0.000262932	0.00026724	0.000282543
100	Upstream	CHG	0.669922	0.678977	0.67947		80	Body	CHH	0.000185123	0.000194087	0.000212278		202	Body	CHH	0.000316001	0.00031923	0.000322556		202	Body	CHH	0.000220174	0.000210205	0.000240137		202	Body	CHH	0.000282169	0.000289813	0.000299287
101	Body	CHG	0.68831	0.703309	0.698732		81	Downstream	CHH	0.00018389	0.000207086	0.000213128		203	Body	CHH	0.000326369	0.000331814	0.000329574		203	Body	CHH	0.000317464	0.000374362	0.00032335		203	Body	CHH	0.000297304	0.000305854	0.000309153
102	Body	CHG	0.676766	0.686558	0.686026		82	Downstream	CHH	0.000197205	0.000189703	0.000211631		204	Body	CHH	0.000327127	0.00033229	0.000346264		204	Body	CHH	0.000508452	0.000444697	0.000489708		204	Body	CHH	0.000276243	0.000296113	0.000290056
103	Body	CHG	0.674468	0.687694	0.685054		83	Downstream	CHH	0.000178201	0.000187069	0.000191281		205	Body	CHH	0.00028903	0.000305388	0.000312277		205	Body	CHH	0.000422549	0.000481923	0.0004359		205	Body	CHH	0.000281439	0.000289888	0.000289426
104	Body	CHG	0.674965	0.68567	0.686207		84	Downstream	CHH	0.000148108	0.000147345	0.000162806		206	Body	CHH	0.000282634	0.000277522	0.000291011		206	Body	CHH	0.000272665	0.000314175	0.000295371		206	Body	CHH	0.000312659	0.000312101	0.000325741
105	Body	CHG	0.672495	0.685231	0.684362		85	Downstream	CHH	0.000168931	0.000187204	0.000203468		207	Body	CHH	0.000296833	0.000298042	0.00030484		207	Body	CHH	0.000301426	0.000265897	0.00029671		207	Body	CHH	0.000299058	0.000308803	0.000310248
106	Body	CHG	0.686075	0.695239	0.694832		86	Downstream	CHH	0.000176684	0.000204275	0.000212937		208	Body	CHH	0.000309619	0.000312559	0.000316039		208	Body	CHH	0.000216391	0.000218606	0.000156501		208	Body	CHH	0.00029401	0.000309593	0.000301384
107	Body	CHG	0.68996	0.701413	0.700487		87	Downstream	CHH	0.000161656	0.000170663	0.000173824		209	Body	CHH	0.000301745	0.000320926	0.000330136		209	Body	CHH	0.00029678	0.000407408	0.000295209		209	Body	CHH	0.000279065	0.00028682	0.000301316
108	Body	CHG	0.690679	0.700971	0.700125		88	Downstream	CHH	0.000193098	0.000176583	0.000200982		210	Body	CHH	0.000308352	0.000300792	0.000320873		210	Body	CHH	0.000280022	0.000338795	0.000323266		210	Body	CHH	0.000301624	0.000298316	0.000319212
109	Body	CHG	0.687852	0.700627	0.696436		89	Downstream	CHH	0.000175653	0.00016488	0.000190103		211	Body	CHH	0.000326998	0.000346448	0.000342012		211	Body	CHH	0.000242349	0.000300276	0.000249749		211	Body	CHH	0.000293153	0.000302942	0.000304424
110	Body	CHG	0.685699	0.697795	0.692015		90	Downstream	CHH	0.000174121	0.000168762	0.000187831		212	Body	CHH	0.000289817	0.000299269	0.000292384		212	Body	CHH	0.000401645	0.000377241	0.000445174		212	Body	CHH	0.000308245	0.000316583	0.000318646
111	Body	CHG	0.688019	0.695673	0.693531		91	Downstream	CHH	0.000210592	0.000203971	0.000199838		213	Body	CHH	0.000317688	0.000323017	0.000334116		213	Body	CHH	0.000319387	0.000260933	0.000289813		213	Body	CHH	0.000266809	0.000289429	0.000283986
112	Body	CHG	0.689481	0.702787	0.70049		92	Downstream	CHH	0.000191046	0.000181141	0.000172193		214	Body	CHH	0.000316792	0.000302137	0.00032473		214	Body	CHH	0.00041127	0.000465439	0.000360154		214	Body	CHH	0.000288763	0.000288331	0.00029314
113	Body	CHG	0.677565	0.684912	0.682422		93	Downstream	CHH	0.00017814	0.000178022	0.000189145		215	Body	CHH	0.000327776	0.00034943	0.000352241		215	Body	CHH	0.000257278	0.000293411	0.000287171		215	Body	CHH	0.000279694	0.000285767	0.000292647
114	Body	CHG	0.686159	0.6991	0.696535		94	Downstream	CHH	0.000141057	0.000149589	0.000152098		216	Body	CHH	0.000294944	0.000305402	0.00031033		216	Body	CHH	0.000368617	0.000442549	0.000387257		216	Body	CHH	0.00031577	0.000330424	0.000316155
115	Body	CHG	0.686092	0.698164	0.695044		95	Downstream	CHH	0.000219763	0.000184688	0.000203515		217	Body	CHH	0.000285684	0.000309277	0.000297582		217	Body	CHH	0.000202559	0.000301565	0.000271246		217	Body	CHH	0.000290796	0.000293837	0.000314193
116	Body	CHG	0.68328	0.697763	0.691145		96	Downstream	CHH	0.000186456	0.00017871	0.000200529		218	Body	CHH	0.000310568	0.000325887	0.000321473		218	Body	CHH	0.000399563	0.000464058	0.000398446		218	Body	CHH	0.000314617	0.000313008	0.000332171
117	Body	CHG	0.685564	0.698029	0.692851		97	Downstream	CHH	0.000212614	0.000216348	0.000243496		219	Body	CHH	0.000314864	0.000321734	0.00033398		219	Body	CHH	0.000147918	0.000202539	0.000168467		219	Body	CHH	0.000283595	0.000287958	0.000284171
118	Body	CHG	0.687714	0.698438	0.699937		98	Downstream	CHH	0.000174733	0.000169467	0.000178528		220	Body	CHH	0.00031358	0.000317617	0.000328686		220	Body	CHH	0.000505926	0.000547177	0.000569125		220	Body	CHH	0.000289466	0.000321007	0.000322652
119	Body	CHG	0.688087	0.699634	0.695777		99	Downstream	CHH	0.000157713	0.000164346	0.000173444		221	Body	CHH	0.000356275	0.000356554	0.000377154		221	Body	CHH	0.000457468	0.000440457	0.000458802		221	Body	CHH	0.000284433	0.000289515	0.000286886
120	Body	CHG	0.68442	0.693801	0.69262		100	Downstream	CHH	0.000122536	0.000133601	0.000146975		222	Body	CHH	0.000302718	0.000323863	0.000317305		222	Body	CHH	0.00036522	0.000383398	0.000363892		222	Body	CHH	0.0002956	0.00028859	0.000294052
121	Downstream	CHG	0.667629	0.676368	0.676724		101	Downstream	CHH	0.000176379	0.00018766	0.000174501		223	Body	CHH	0.000345364	0.000345083	0.000374552		223	Body	CHH	0.00022809	0.000317725	0.000377383		223	Body	CHH	0.000313292	0.000331576	0.000343701
122	Downstream	CHG	0.654488	0.660951	0.66509		102	Downstream	CHH	0.000181821	0.000169157	0.00019803		224	Body	CHH	0.000352571	0.000351876	0.000361295		224	Body	CHH	0.000267295	0.000358697	0.000377691		224	Body	CHH	0.000284586	0.000303824	0.000316773
123	Downstream	CHG	0.655543	0.661884	0.667669		103	Downstream	CHH	0.000179844	0.00017651	0.000191797		225	Body	CHH	0.0003579	0.000384745	0.00037983		225	Body	CHH	0.000233459	0.000352549	0.000320765		225	Body	CHH	0.000276329	0.000290023	0.000309812
124	Downstream	CHG	0.649633	0.657099	0.660157		104	Downstream	CHH	0.000192823	0.000189546	0.000208235		226	Body	CHH	0.000319917	0.000337878	0.000349458		226	Body	CHH	0.000302585	0.000407624	0.000324736		226	Body	CHH	0.000299446	0.00031097	0.000327302
125	Downstream	CHG	0.642572	0.648432	0.652296		105	Downstream	CHH	0.000148741	0.000145124	0.000168998		227	Body	CHH	0.000313368	0.000328091	0.000345529		227	Body	CHH	0.00020029	0.000252759	0.000263446		227	Body	CHH	0.000311815	0.000318977	0.00032027
126	Downstream	CHG	0.650522	0.657474	0.660705		106	Downstream	CHH	0.000142307	0.000143983	0.00015685		228	Body	CHH	0.000296024	0.000307218	0.000308814		228	Body	CHH	0.000353348	0.000363265	0.00039777		228	Body	CHH	0.000288489	0.00028574	0.00030211
127	Downstream	CHG	0.650452	0.657193	0.66077		107	Downstream	CHH	0.000173525	0.000174964	0.000186945		229	Body	CHH	0.000281733	0.000297295	0.000300948		229	Body	CHH	0.000248677	0.000269147	0.00033986		229	Body	CHH	0.000279642	0.000278315	0.00029692
128	Downstream	CHG	0.65575	0.662569	0.666826		108	Downstream	CHH	0.000159898	0.000177893	0.00018072		230	Body	CHH	0.000342845	0.000347555	0.000372723		230	Body	CHH	0.000369197	0.000277351	0.000371812		230	Body	CHH	0.00029807	0.000307473	0.000307778
129	Downstream	CHG	0.650544	0.65798	0.662654		109	Downstream	CHH	0.000176102	0.000176852	0.000209323		231	Body	CHH	0.000273346	0.000291047	0.000290385		231	Body	CHH	0.000484381	0.000488188	0.000521295		231	Body	CHH	0.000303272	0.000301671	0.000311854
130	Downstream	CHG	0.658468	0.665291	0.668452		110	Downstream	CHH	0.00018994	0.000213753	0.000209647		232	Body	CHH	0.000299684	0.000314805	0.000336897		232	Body	CHH	0.000182986	0.000362006	0.000318698		232	Body	CHH	0.000289877	0.00030402	0.000290161
131	Downstream	CHG	0.650255	0.657143	0.660263		111	Downstream	CHH	0.000149775	0.000161426	0.000157416		233	Body	CHH	0.000310337	0.000301339	0.000331947		233	Body	CHH	0.000314422	0.000338023	0.00027678		233	Body	CHH	0.00029066	0.00030571	0.000302832
132	Downstream	CHG	0.650287	0.656909	0.661827		112	Downstream	CHH	0.000198976	0.000186336	0.000191506		234	Body	CHH	0.000285113	0.000274026	0.000294838		234	Body	CHH	0.000546046	0.000604808	0.000568352		234	Body	CHH	0.000273566	0.000277545	0.000279761
133	Downstream	CHG	0.639965	0.64645	0.650522		113	Downstream	CHH	0.000186663	0.000201941	0.000201115		235	Body	CHH	0.000270964	0.000262188	0.000311809		235	Body	CHH	0.000342359	0.000357942	0.000355749		235	Body	CHH	0.000283394	0.000294274	0.000292143
134	Downstream	CHG	0.653761	0.659898	0.665003		114	Downstream	CHH	0.000178703	0.000158591	0.000185411		236	Body	CHH	0.000254307	0.000228414	0.000248778		236	Body	CHH	0.000351661	0.000363317	0.000334141		236	Body	CHH	0.000269628	0.000280145	0.000298178
135	Downstream	CHG	0.646543	0.651277	0.655681		115	Downstream	CHH	0.00016051	0.000154739	0.000192897		237	Body	CHH	0.000190387	0.000195698	0.000212097		237	Body	CHH	0.000182597	0.000237857	0.000283566		237	Body	CHH	0.000251527	0.000268939	0.000268663
136	Downstream	CHG	0.651486	0.65735	0.661073		116	Downstream	CHH	0.000170954	0.000177296	0.00016388		238	Body	CHH	0.000228253	0.000224598	0.000242061		238	Body	CHH	0.000430296	0.000393231	0.000442508		238	Body	CHH	0.000256414	0.000270271	0.000268793
137	Downstream	CHG	0.649968	0.655731	0.660259		117	Downstream	CHH	0.000198224	0.000203622	0.000228381		239	Body	CHH	0.000253422	0.000246059	0.000295493		239	Body	CHH	0.000159686	0.00015284	0.000221647		239	Body	CHH	0.000279326	0.00026043	0.000260156
138	Downstream	CHG	0.649189	0.654977	0.659993		118	Downstream	CHH	0.000182068	0.000190151	0.000205986		240	Body	CHH	0.00034062	0.000327736	0.000377257		240	Body	CHH	0.000236574	0.000180631	0		240	Body	CHH	0.000264383	0.000246019	0.000270476
139	Downstream	CHG	0.655171	0.660564	0.665078		119	Downstream	CHH	0.000175961	0.00018922	0.000178573
140	Downstream	CHG	0.651951	0.656387	0.661877		120	Downstream	CHH	0.000216641	0.000240906	0.000230933
141	Downstream	CHG	0.642754	0.64776	0.653982
142	Downstream	CHG	0.645075	0.650386	0.6564
143	Downstream	CHG	0.645009	0.651756	0.656713
144	Downstream	CHG	0.656597	0.662005	0.666647
145	Downstream	CHG	0.66174	0.668716	0.671213
146	Downstream	CHG	0.653829	0.661003	0.666061
147	Downstream	CHG	0.653274	0.660484	0.663612
148	Downstream	CHG	0.64085	0.6468	0.651401
149	Downstream	CHG	0.649658	0.65507	0.659191
150	Downstream	CHG	0.65527	0.663411	0.666856
151	Downstream	CHG	0.642401	0.645873	0.654012
152	Downstream	CHG	0.643633	0.649551	0.653792
153	Downstream	CHG	0.652214	0.658689	0.664527
154	Downstream	CHG	0.648491	0.652701	0.659804
155	Downstream	CHG	0.647018	0.65143	0.657932
156	Downstream	CHG	0.647293	0.652102	0.658022
157	Downstream	CHG	0.63761	0.642894	0.649698
158	Downstream	CHG	0.648337	0.653959	0.658646
159	Downstream	CHG	0.640676	0.643988	0.650532
160	Downstream	CHG	0.645532	0.650573	0.654374
161	Downstream	CHG	0.63968	0.643912	0.649526
162	Downstream	CHG	0.6436	0.647599	0.653212
163	Downstream	CHG	0.647921	0.653244	0.658855
164	Downstream	CHG	0.65196	0.658348	0.663138
165	Downstream	CHG	0.651667	0.655945	0.660447
166	Downstream	CHG	0.646131	0.651215	0.655395
167	Downstream	CHG	0.649865	0.655048	0.65886
168	Downstream	CHG	0.650028	0.655891	0.658746
169	Downstream	CHG	0.650293	0.654829	0.66116
170	Downstream	CHG	0.657089	0.663398	0.666603
171	Downstream	CHG	0.647094	0.653752	0.656504
172	Downstream	CHG	0.637191	0.642156	0.647466
173	Downstream	CHG	0.643352	0.650795	0.65465
174	Downstream	CHG	0.652316	0.657121	0.660954
175	Downstream	CHG	0.635643	0.640631	0.646153
176	Downstream	CHG	0.653834	0.660801	0.664447
177	Downstream	CHG	0.645753	0.65177	0.65566
178	Downstream	CHG	0.649846	0.655095	0.661257
179	Downstream	CHG	0.644964	0.651392	0.654841
180	Downstream	CHG	0.640264	0.644895	0.650865
181	Downstream	CHG	0.650646	0.655747	0.661518
182	Downstream	CHG	0.64561	0.650354	0.656558
183	Downstream	CHG	0.661105	0.667519	0.670384
184	Downstream	CHG	0.652935	0.659604	0.663456
185	Downstream	CHG	0.656669	0.66241	0.666978
186	Downstream	CHG	0.643469	0.648228	0.653117
187	Downstream	CHG	0.655956	0.661728	0.666073
188	Downstream	CHG	0.659876	0.666002	0.668679
189	Downstream	CHG	0.650108	0.653694	0.660131
190	Downstream	CHG	0.653754	0.661118	0.663687
191	Downstream	CHG	0.655194	0.66011	0.665839
192	Downstream	CHG	0.65759	0.66316	0.665805
193	Downstream	CHG	0.660399	0.66635	0.670002
194	Downstream	CHG	0.645901	0.65181	0.658528
195	Downstream	CHG	0.644723	0.648537	0.654686
196	Downstream	CHG	0.64894	0.654995	0.660762
197	Downstream	CHG	0.651396	0.658139	0.661261
198	Downstream	CHG	0.652593	0.659048	0.662824
199	Downstream	CHG	0.647907	0.653514	0.658068
200	Downstream	CHG	0.655886	0.661591	0.664229
201	Downstream	CHG	0.65624	0.663022	0.665601
202	Downstream	CHG	0.659076	0.665872	0.669341
203	Downstream	CHG	0.661463	0.668811	0.672188
204	Downstream	CHG	0.648409	0.653693	0.659516
205	Downstream	CHG	0.657892	0.662892	0.666832
206	Downstream	CHG	0.65188	0.660186	0.662269
207	Downstream	CHG	0.66004	0.6677	0.669872
208	Downstream	CHG	0.637787	0.643331	0.648751
209	Downstream	CHG	0.654741	0.661455	0.665642
210	Downstream	CHG	0.649046	0.654296	0.66013
211	Downstream	CHG	0.645502	0.651832	0.656648
212	Downstream	CHG	0.649722	0.655659	0.66033
213	Downstream	CHG	0.657313	0.666228	0.669667
214	Downstream	CHG	0.643622	0.653165	0.655254
215	Downstream	CHG	0.652252	0.660939	0.66176
216	Downstream	CHG	0.653209	0.66207	0.663206
217	Downstream	CHG	0.65684	0.665091	0.667982
218	Downstream	CHG	0.656324	0.664574	0.667281
219	Downstream	CHG	0.664333	0.674525	0.67532
220	Downstream	CHG	0.659089	0.673896	0.672885
1	Upstream	CHH	0.000224118	0.00023787	0.000238685
2	Upstream	CHH	0.000250374	0.000257916	0.00027069
3	Upstream	CHH	0.000238348	0.000254723	0.000261387
4	Upstream	CHH	0.000264363	0.000277374	0.000294645
5	Upstream	CHH	0.000235251	0.000242219	0.000250898
6	Upstream	CHH	0.000193075	0.000203765	0.000207034
7	Upstream	CHH	0.000249766	0.000256309	0.000268655
8	Upstream	CHH	0.000253715	0.000253653	0.000253301
9	Upstream	CHH	0.000262297	0.000267438	0.00027864
10	Upstream	CHH	0.000299316	0.000286452	0.000312981
11	Upstream	CHH	0.000229403	0.000234039	0.00023246
12	Upstream	CHH	0.00025358	0.000251915	0.000258668
13	Upstream	CHH	0.000246278	0.00027207	0.000280425
14	Upstream	CHH	0.000253724	0.000263688	0.000268607
15	Upstream	CHH	0.000257807	0.000271403	0.000277152
16	Upstream	CHH	0.000280323	0.00026833	0.00029677
17	Upstream	CHH	0.00026224	0.000279745	0.000285639
18	Upstream	CHH	0.000284584	0.000295906	0.000306443
19	Upstream	CHH	0.00028641	0.000289361	0.000304898
20	Upstream	CHH	0.000271345	0.000278763	0.000285998
21	Upstream	CHH	0.000238076	0.000253417	0.00026884
22	Upstream	CHH	0.00021611	0.000219917	0.000235425
23	Upstream	CHH	0.000233947	0.00023788	0.000252714
24	Upstream	CHH	0.000242114	0.000244847	0.000257532
25	Upstream	CHH	0.000200736	0.000207254	0.000207696
26	Upstream	CHH	0.000259791	0.000255535	0.000266462
27	Upstream	CHH	0.000199655	0.00021376	0.000214288
28	Upstream	CHH	0.00022595	0.000240302	0.000257791
29	Upstream	CHH	0.000300827	0.000317654	0.000324153
30	Upstream	CHH	0.000302782	0.000316418	0.000318125
31	Upstream	CHH	0.000295696	0.000311874	0.000316886
32	Upstream	CHH	0.000297889	0.000311057	0.000314976
33	Upstream	CHH	0.000254927	0.000260827	0.000275182
34	Upstream	CHH	0.00023457	0.000246568	0.000249321
35	Upstream	CHH	0.000184039	0.000187474	0.000197053
36	Upstream	CHH	0.000201413	0.000200102	0.000209455
37	Upstream	CHH	0.000271591	0.000280135	0.000284077
38	Upstream	CHH	0.0002198	0.00022221	0.000227459
39	Upstream	CHH	0.000218186	0.000233295	0.000232438
40	Upstream	CHH	0.000223282	0.000234877	0.000230241
41	Upstream	CHH	0.000279895	0.000291696	0.000298707
42	Upstream	CHH	0.000219582	0.000232451	0.000238383
43	Upstream	CHH	0.000201179	0.000217957	0.000216133
44	Upstream	CHH	0.000208774	0.000216914	0.000220192
45	Upstream	CHH	0.000189229	0.000200227	0.000206177
46	Upstream	CHH	0.00020998	0.000215265	0.000230882
47	Upstream	CHH	0.000202055	0.000198762	0.000209791
48	Upstream	CHH	0.000185153	0.000193658	0.000201306
49	Upstream	CHH	0.000214438	0.000218956	0.000225803
50	Upstream	CHH	0.000208393	0.000216048	0.000221269
51	Upstream	CHH	0.000200356	0.000211787	0.000217874
52	Upstream	CHH	0.000197763	0.000205879	0.000210075
53	Upstream	CHH	0.000229865	0.000230422	0.0002383
54	Upstream	CHH	0.000228991	0.000238255	0.00024474
55	Upstream	CHH	0.000218964	0.000226725	0.000234712
56	Upstream	CHH	0.000222855	0.00022064	0.000237535
57	Upstream	CHH	0.000209233	0.000222381	0.000222173
58	Upstream	CHH	0.000206763	0.000212692	0.000223157
59	Upstream	CHH	0.000223693	0.000240259	0.000249016
60	Upstream	CHH	0.00017142	0.000177407	0.000185277
61	Upstream	CHH	0.000222425	0.000224007	0.00022841
62	Upstream	CHH	0.00027035	0.000282306	0.000295816
63	Upstream	CHH	0.000295133	0.000309031	0.000319643
64	Upstream	CHH	0.000264188	0.000268169	0.000288971
65	Upstream	CHH	0.000290871	0.000294725	0.000305554
66	Upstream	CHH	0.000275897	0.00028503	0.000292679
67	Upstream	CHH	0.000247867	0.000254798	0.00025747
68	Upstream	CHH	0.000222675	0.000225074	0.000231613
69	Upstream	CHH	0.000213002	0.00022079	0.000224851
70	Upstream	CHH	0.00019393	0.000203946	0.000210868
71	Upstream	CHH	0.000241897	0.000253607	0.000264397
72	Upstream	CHH	0.000233604	0.000244364	0.000242664
73	Upstream	CHH	0.000241285	0.000249325	0.000259497
74	Upstream	CHH	0.00022082	0.00022986	0.000244034
75	Upstream	CHH	0.000212628	0.000215514	0.000231904
76	Upstream	CHH	0.000217471	0.000217849	0.000224128
77	Upstream	CHH	0.000217034	0.000219545	0.00022353
78	Upstream	CHH	0.000192397	0.000189119	0.00019845
79	Upstream	CHH	0.000222014	0.000230423	0.000238528
80	Upstream	CHH	0.00022254	0.00022471	0.000244539
81	Upstream	CHH	0.000210533	0.000213646	0.000219831
82	Upstream	CHH	0.000276632	0.000290941	0.000297068
83	Upstream	CHH	0.000252692	0.000257382	0.00026593
84	Upstream	CHH	0.000283325	0.000305965	0.000308358
85	Upstream	CHH	0.000255211	0.000255251	0.000258409
86	Upstream	CHH	0.000224792	0.000222301	0.000235483
87	Upstream	CHH	0.000237011	0.000254489	0.000261612
88	Upstream	CHH	0.000253126	0.000259494	0.000270018
89	Upstream	CHH	0.00024206	0.000250199	0.000256477
90	Upstream	CHH	0.000207706	0.000215115	0.000218715
91	Upstream	CHH	0.000260157	0.000253048	0.000267535
92	Upstream	CHH	0.000240833	0.000251925	0.00026743
93	Upstream	CHH	0.00022948	0.000233554	0.000251525
94	Upstream	CHH	0.000200505	0.00021385	0.000228296
95	Upstream	CHH	0.000198493	0.00020602	0.000216211
96	Upstream	CHH	0.000235489	0.000236885	0.000239176
97	Upstream	CHH	0.000234575	0.000235258	0.000241941
98	Upstream	CHH	0.000209533	0.000212376	0.000234261
99	Upstream	CHH	0.000232767	0.000234665	0.000242594
100	Upstream	CHH	0.000222555	0.000226587	0.000235242
101	Body	CHH	0.00026595	0.000268431	0.000268794
102	Body	CHH	0.000235153	0.000229664	0.000239651
103	Body	CHH	0.000214385	0.000226885	0.000249671
104	Body	CHH	0.000388923	0.000378954	0.000408923
105	Body	CHH	0.000292559	0.000307587	0.000327413
106	Body	CHH	0.000298725	0.000299918	0.00031437
107	Body	CHH	0.000273962	0.000286074	0.000294149
108	Body	CHH	0.000286821	0.000284971	0.000298721
109	Body	CHH	0.000294139	0.000288808	0.000297128
110	Body	CHH	0.000303691	0.000299414	0.000297125
111	Body	CHH	0.000298428	0.000307531	0.000316787
112	Body	CHH	0.000349351	0.00037501	0.000371419
113	Body	CHH	0.0005035	0.000507958	0.000519832
114	Body	CHH	0.000373565	0.000390391	0.000400912
115	Body	CHH	0.000404427	0.000424318	0.0004458
116	Body	CHH	0.000430477	0.000427139	0.000440607
117	Body	CHH	0.00031328	0.000360726	0.000366148
118	Body	CHH	0.00028343	0.000299411	0.000301576
119	Body	CHH	0.000276737	0.000318546	0.000297004
120	Body	CHH	0.000333315	0.000361036	0.000386947
121	Downstream	CHH	0.000189081	0.00019245	0.000202578
122	Downstream	CHH	0.000186683	0.000202811	0.000208433
123	Downstream	CHH	0.000216641	0.000235749	0.000240012
124	Downstream	CHH	0.000243808	0.000244741	0.000242594
125	Downstream	CHH	0.000191238	0.000192077	0.000208841
126	Downstream	CHH	0.000201024	0.000211922	0.00021442
127	Downstream	CHH	0.000187974	0.000197772	0.000199067
128	Downstream	CHH	0.000217752	0.000230261	0.000234254
129	Downstream	CHH	0.000288599	0.000297563	0.00031081
130	Downstream	CHH	0.000193284	0.000199301	0.000200413
131	Downstream	CHH	0.000190051	0.000201338	0.000206737
132	Downstream	CHH	0.000196148	0.000201988	0.00021076
133	Downstream	CHH	0.000197755	0.00020584	0.000215453
134	Downstream	CHH	0.000236513	0.000238388	0.000240329
135	Downstream	CHH	0.000220486	0.000229536	0.000228536
136	Downstream	CHH	0.000204518	0.000208304	0.000213305
137	Downstream	CHH	0.000198827	0.00020613	0.000208958
138	Downstream	CHH	0.00023216	0.000249495	0.000255259
139	Downstream	CHH	0.000257916	0.000267825	0.000265223
140	Downstream	CHH	0.000219245	0.000227349	0.000234997
141	Downstream	CHH	0.000206647	0.000212591	0.000218686
142	Downstream	CHH	0.000189262	0.000189816	0.000200012
143	Downstream	CHH	0.00020268	0.000203739	0.000209474
144	Downstream	CHH	0.000206642	0.000215073	0.000228847
145	Downstream	CHH	0.000233715	0.000233051	0.000237452
146	Downstream	CHH	0.000208288	0.000215702	0.000229974
147	Downstream	CHH	0.000197524	0.000201758	0.000216839
148	Downstream	CHH	0.000174596	0.000189596	0.000196582
149	Downstream	CHH	0.000237798	0.000245258	0.000251149
150	Downstream	CHH	0.000221722	0.000226647	0.000235449
151	Downstream	CHH	0.000174765	0.000184104	0.000185727
152	Downstream	CHH	0.000260818	0.000255662	0.000278074
153	Downstream	CHH	0.000286137	0.000279549	0.000303458
154	Downstream	CHH	0.000200259	0.000200326	0.000211022
155	Downstream	CHH	0.000206553	0.000212356	0.000216389
156	Downstream	CHH	0.000198018	0.000216463	0.000214762
157	Downstream	CHH	0.000223223	0.000234116	0.000245483
158	Downstream	CHH	0.000237927	0.000250946	0.000255512
159	Downstream	CHH	0.000186139	0.000197007	0.000205949
160	Downstream	CHH	0.00024528	0.000258302	0.000263839
161	Downstream	CHH	0.000216526	0.000229895	0.000231378
162	Downstream	CHH	0.000227314	0.000218868	0.00023279
163	Downstream	CHH	0.000261914	0.000271474	0.000282061
164	Downstream	CHH	0.000295633	0.000304063	0.00030955
165	Downstream	CHH	0.000246936	0.000250349	0.000256755
166	Downstream	CHH	0.000302855	0.000313948	0.00031174
167	Downstream	CHH	0.00029784	0.000308335	0.000320614
168	Downstream	CHH	0.00030967	0.00031014	0.000322975
169	Downstream	CHH	0.000256397	0.00027468	0.000293721
170	Downstream	CHH	0.000244512	0.000251896	0.000261897
171	Downstream	CHH	0.000254648	0.000273771	0.000275645
172	Downstream	CHH	0.000212716	0.000221467	0.000226949
173	Downstream	CHH	0.00024073	0.000257337	0.000251719
174	Downstream	CHH	0.000215086	0.00021298	0.000226878
175	Downstream	CHH	0.000221608	0.000228721	0.000232255
176	Downstream	CHH	0.000321133	0.000319641	0.000333463
177	Downstream	CHH	0.000250174	0.000257675	0.00026948
178	Downstream	CHH	0.000236166	0.000231116	0.000238588
179	Downstream	CHH	0.000242859	0.000237416	0.000257839
180	Downstream	CHH	0.000235173	0.000247612	0.000251306
181	Downstream	CHH	0.000198557	0.000200217	0.000204326
182	Downstream	CHH	0.0002275	0.000227611	0.000240651
183	Downstream	CHH	0.000221699	0.00023024	0.000231012
184	Downstream	CHH	0.000228699	0.000238704	0.000237663
185	Downstream	CHH	0.00021905	0.000223406	0.000228063
186	Downstream	CHH	0.000194795	0.000194607	0.000208084
187	Downstream	CHH	0.000277525	0.000288296	0.000300949
188	Downstream	CHH	0.000223966	0.000229829	0.000238234
189	Downstream	CHH	0.000204248	0.000212934	0.000216082
190	Downstream	CHH	0.000228887	0.000232633	0.000241893
191	Downstream	CHH	0.000216908	0.000218655	0.000228905
192	Downstream	CHH	0.000229982	0.000228352	0.000241493
193	Downstream	CHH	0.000183456	0.000191545	0.000197241
194	Downstream	CHH	0.000218343	0.000221844	0.000226193
195	Downstream	CHH	0.000243847	0.000245219	0.000254496
196	Downstream	CHH	0.000185546	0.000192213	0.000201765
197	Downstream	CHH	0.000166282	0.000172363	0.000181625
198	Downstream	CHH	0.00020145	0.00020886	0.000208315
199	Downstream	CHH	0.000238783	0.000246481	0.000252452
200	Downstream	CHH	0.00024061	0.000234552	0.000241798
201	Downstream	CHH	0.000235413	0.000234043	0.00024938
202	Downstream	CHH	0.000220999	0.000219292	0.000226497
203	Downstream	CHH	0.000201737	0.000211689	0.000220542
204	Downstream	CHH	0.000182654	0.000183214	0.000193251
205	Downstream	CHH	0.000175364	0.000178369	0.000188562
206	Downstream	CHH	0.000227668	0.00023223	0.000241297
207	Downstream	CHH	0.000246797	0.000257529	0.000263891
208	Downstream	CHH	0.000210639	0.00020847	0.000221569
209	Downstream	CHH	0.00021245	0.000218319	0.000224769
210	Downstream	CHH	0.000217575	0.000225892	0.000224407
211	Downstream	CHH	0.000177499	0.000191	0.00018963
212	Downstream	CHH	0.000202807	0.000207338	0.000213189
213	Downstream	CHH	0.000253945	0.000260976	0.00026359
214	Downstream	CHH	0.000205538	0.000213284	0.000221466
215	Downstream	CHH	0.000252291	0.00025992	0.000265891
216	Downstream	CHH	0.000242517	0.000243613	0.000257099
217	Downstream	CHH	0.000213038	0.000215782	0.000223135
218	Downstream	CHH	0.000206263	0.000214316	0.000215371
219	Downstream	CHH	0.000197242	0.000205512	0.000214833
220	Downstream	CHH	0.000201875	0.000219752	0.000217863

## Sheet: Fig1d
SourceData_Fig. 1d Summary of MAPS analysis focusing on the WGD event common to all Cyatheales, including null simulation, positive simulation and experimental data analysis.
Experimental_data							Null_summary							Positive_summary
MRCA	Non-duplication Per	Duplication Per	Non-duplication	Duplication	Total		MRCA	Non-duplication Per	Duplication Per	Non-duplication	Duplication	Total		MRCA	Non-duplication Per	Duplication Per	Non-duplication	Duplication	Total
N2	90.9479	9.05207	4471	445	4916		N2	92.1384	7.86164	293	25	318		N2	90.5963	9.40367	395	41	436
N3	91.8762	8.12376	5078	449	5527		N3	99.3127	0.687285	289	2	291		N3	98.9556	1.04439	379	4	383
N4	78.35	21.65	3362	929	4291		N4	92.6573	7.34266	265	21	286		N4	77.5934	22.4066	187	54	241
N5	90.3187	9.68131	3741	401	4142		N5	94.8718	5.12821	222	12	234		N5	93.8776	6.12245	230	15	245
N6	83.5592	16.4408	2343	461	2804		N6	86.6337	13.3663	175	27	202		N6	69.5364	30.4636	105	46	151
N7	95.5352	4.46478	3445	161	3606		N7	82.5137	17.4863	151	32	183		N7	82.8025	17.1975	130	27	157
N8	91.3672	8.63276	3916	370	4286		N8	78.5714	21.4286	143	39	182		N8	73.4104	26.5896	127	46	173
							N2	92.2078	7.79221	284	24	308		N2	95.186	4.814	435	22	457
							N3	99.2857	0.714286	278	2	280		N3	99.2288	0.771208	386	3	389
							N4	91.5129	8.48708	248	23	271		N4	79.918	20.082	195	49	244
							N5	89.3805	10.6195	202	24	226		N5	90.4	9.6	226	24	250
							N6	81.1828	18.8172	151	35	186		N6	69.375	30.625	111	49	160
							N7	85.4749	14.5251	153	26	179		N7	86.9281	13.0719	133	20	153
							N8	78.8043	21.1957	145	39	184		N8	66.4835	33.5165	121	61	182
							N2	89.6552	10.3448	286	33	319		N2	92.7885	7.21154	386	30	416
							N3	98.9286	1.07143	277	3	280		N3	99.1736	0.826446	360	3	363
							N4	94.0959	5.90406	255	16	271		N4	83.6576	16.3424	215	42	257
							N5	91.5966	8.40336	218	20	238		N5	92.9688	7.03125	238	18	256
							N6	83.7563	16.2437	165	32	197		N6	69.3878	30.6122	102	45	147
							N7	85.1648	14.8352	155	27	182		N7	81.457	18.543	123	28	151
							N8	80.5405	19.4595	149	36	185		N8	71.345	28.655	122	49	171
							N2	90	10	279	31	310		N2	92.9062	7.09382	406	31	437
							N3	98.6577	1.34228	294	4	298		N3	99.2268	0.773196	385	3	388
							N4	93.3333	6.66667	266	19	285		N4	80.303	19.697	212	52	264
							N5	93.0736	6.92641	215	16	231		N5	92.0635	7.93651	232	20	252
							N6	80.6452	19.3548	150	36	186		N6	74.1722	25.8278	112	39	151
							N7	85.1648	14.8352	155	27	182		N7	86.4198	13.5802	140	22	162
							N8	76.9231	23.0769	140	42	182		N8	69.8225	30.1775	118	51	169
							N2	91.7981	8.20189	291	26	317		N2	95.2854	4.71464	384	19	403
							N3	99.6491	0.350877	284	1	285		N3	98.2507	1.74927	337	6	343
							N4	89.8876	10.1124	240	27	267		N4	80.8163	19.1837	198	47	245
							N5	95.9276	4.0724	212	9	221		N5	90.5738	9.42623	221	23	244
							N6	82.2917	17.7083	158	34	192		N6	82.0513	17.9487	128	28	156
							N7	83.6066	16.3934	153	30	183		N7	83.2258	16.7742	129	26	155
							N8	81.383	18.617	153	35	188		N8	71.6763	28.3237	124	49	173
							N2	89.8361	10.1639	274	31	305		N2	94.2263	5.77367	408	25	433
							N3	98.9091	1.09091	272	3	275		N3	99.1758	0.824176	361	3	364
							N4	93.8628	6.13718	260	17	277		N4	76.1719	23.8281	195	61	256
							N5	94.0928	5.90717	223	14	237		N5	91.2879	8.71212	241	23	264
							N6	83.1683	16.8317	168	34	202		N6	72.2543	27.7457	125	48	173
							N7	85.5556	14.4444	154	26	180		N7	87.4172	12.5828	132	19	151
							N8	77.5956	22.4044	142	41	183		N8	73.1707	26.8293	120	44	164
							N2	88.8514	11.1486	263	33	296		N2	91.3043	8.69565	420	40	460
							N3	98.913	1.08696	273	3	276		N3	99.4885	0.511509	389	2	391
							N4	93.3333	6.66667	252	18	270		N4	78.1893	21.8107	190	53	243
							N5	89.5928	10.4072	198	23	221		N5	93.3884	6.61157	226	16	242
							N6	82.8571	17.1429	145	30	175		N6	72.1854	27.8146	109	42	151
							N7	89.5349	10.4651	154	18	172		N7	80.3922	19.6078	123	30	153
							N8	83.0508	16.9492	147	30	177		N8	70.7865	29.2135	126	52	178
							N2	92.8571	7.14286	286	22	308		N2	91.5663	8.43373	380	35	415
							N3	99.2908	0.70922	280	2	282		N3	98.9011	1.0989	360	4	364
							N4	94.8339	5.16605	257	14	271		N4	79.1165	20.8835	197	52	249
							N5	92.5	7.5	222	18	240		N5	90.9836	9.01639	222	22	244
							N6	87.1795	12.8205	170	25	195		N6	75.7576	24.2424	125	40	165
							N7	86.1702	13.8298	162	26	188		N7	83.0303	16.9697	137	28	165
							N8	78.9189	21.0811	146	39	185		N8	74.1176	25.8824	126	44	170
							N2	87.1951	12.8049	286	42	328		N2	94.0741	5.92593	381	24	405
							N3	98.6301	1.36986	288	4	292		N3	99.4366	0.56338	353	2	355
							N4	92.126	7.87402	234	20	254		N4	80.7018	19.2982	184	44	228
							N5	94.2731	5.72687	214	13	227		N5	91.4027	8.59729	202	19	221
							N6	82.7225	17.2775	158	33	191		N6	72.6027	27.3973	106	40	146
							N7	83.7989	16.2011	150	29	179		N7	85.4305	14.5695	129	22	151
							N8	82.0106	17.9894	155	34	189		N8	75.2941	24.7059	128	42	170
							N2	88.6364	11.3636	273	35	308		N2	92.9978	7.00219	425	32	457
							N3	98.9286	1.07143	277	3	280		N3	98.4694	1.53061	386	6	392
							N4	92.607	7.393	238	19	257		N4	73.9496	26.0504	176	62	238
							N5	93.3628	6.63717	211	15	226		N5	90.4943	9.5057	238	25	263
							N6	85.2459	14.7541	156	27	183		N6	71.3333	28.6667	107	43	150
							N7	87.8613	12.1387	152	21	173		N7	83.4483	16.5517	121	24	145
							N8	83.9779	16.0221	152	29	181		N8	76.7442	23.2558	132	40	172
							N2	90.6667	9.33333	272	28	300		N2	93.5035	6.49652	403	28	431
							N3	99.2701	0.729927	272	2	274		N3	99.1914	0.808625	368	3	371
							N4	94.1176	5.88235	240	15	255		N4	84.1085	15.8915	217	41	258
							N5	90.3509	9.64912	206	22	228		N5	89.2562	10.7438	216	26	242
							N6	86.2944	13.7056	170	27	197		N6	69.5946	30.4054	103	45	148
							N7	88.8268	11.1732	159	20	179		N7	86.5385	13.4615	135	21	156
							N8	85.3261	14.6739	157	27	184		N8	73.8636	26.1364	130	46	176
							N2	89.1525	10.8475	263	32	295		N2	92.6503	7.34967	416	33	449
							N3	99.2424	0.757576	262	2	264		N3	99.2424	0.757576	393	3	396
							N4	94.0239	5.9761	236	15	251		N4	74.4856	25.5144	181	62	243
							N5	91.8552	8.1448	203	18	221		N5	91.1765	8.82353	217	21	238
							N6	83.0601	16.9399	152	31	183		N6	74.4966	25.5034	111	38	149
							N7	88.1356	11.8644	156	21	177		N7	82.6087	17.3913	133	28	161
							N8	78.022	21.978	142	40	182		N8	72.7811	27.2189	123	46	169
							N2	92.8814	7.11864	274	21	295		N2	93.4837	6.51629	373	26	399
							N3	99.2565	0.743494	267	2	269		N3	98.5673	1.43266	344	5	349
							N4	92.8302	7.16981	246	19	265		N4	81.2766	18.7234	191	44	235
							N5	91.8182	8.18182	202	18	220		N5	89.0909	10.9091	196	24	220
							N6	84.6154	15.3846	143	26	169		N6	72	28	108	42	150
							N7	89.1892	10.8108	165	20	185		N7	92.9936	7.00637	146	11	157
							N8	83.871	16.129	156	30	186		N8	74.7253	25.2747	136	46	182
							N2	91.0891	8.91089	276	27	303		N2	92.8406	7.15935	402	31	433
							N3	99.6296	0.37037	269	1	270		N3	99.455	0.544959	365	2	367
							N4	91.5751	8.42491	250	23	273		N4	80.2326	19.7674	207	51	258
							N5	95.0413	4.95868	230	12	242		N5	89.8833	10.1167	231	26	257
							N6	84.375	15.625	162	30	192		N6	78.125	21.875	125	35	160
							N7	83.5227	16.4773	147	29	176		N7	83.6601	16.3399	128	25	153
							N8	80.7692	19.2308	147	35	182		N8	67.052	32.948	116	57	173
							N2	91.6084	8.39161	262	24	286		N2	91.7874	8.21256	380	34	414
							N3	99.6296	0.37037	269	1	270		N3	99.1736	0.826446	360	3	363
							N4	93.1034	6.89655	243	18	261		N4	79.2531	20.7469	191	50	241
							N5	93.1193	6.88073	203	15	218		N5	91.0204	8.97959	223	22	245
							N6	84.2697	15.7303	150	28	178		N6	73.1544	26.8456	109	40	149
							N7	89.4444	10.5556	161	19	180		N7	82.9932	17.0068	122	25	147
							N8	82.8125	17.1875	159	33	192		N8	74.5455	25.4545	123	42	165
							N2	89.4389	10.5611	271	32	303		N2	93.8095	6.19048	394	26	420
							N3	98.9247	1.07527	276	3	279		N3	99.458	0.542005	367	2	369
							N4	92.3664	7.63359	242	20	262		N4	79.2829	20.7171	199	52	251
							N5	87.8924	12.1076	196	27	223		N5	89.6414	10.3586	225	26	251
							N6	87.6923	12.3077	171	24	195		N6	71.4286	28.5714	105	42	147
							N7	87.027	12.973	161	24	185		N7	83.3333	16.6667	130	26	156
							N8	87.9781	12.0219	161	22	183		N8	70.3488	29.6512	121	51	172
							N2	92.1311	7.86885	281	24	305		N2	92.5926	7.40741	400	32	432
							N3	98.2143	1.78571	275	5	280		N3	98.1233	1.87668	366	7	373
							N4	93.5849	6.41509	248	17	265		N4	80.695	19.305	209	50	259
							N5	94.1964	5.80357	211	13	224		N5	90.1961	9.80392	230	25	255
							N6	79.5812	20.4188	152	39	191		N6	75.4839	24.5161	117	38	155
							N7	86.0215	13.9785	160	26	186		N7	84.6667	15.3333	127	23	150
							N8	80.8989	19.1011	144	34	178		N8	68.6047	31.3953	118	54	172
							N2	85.0993	14.9007	257	45	302		N2	92.1569	7.84314	376	32	408
							N3	98.2394	1.76056	279	5	284		N3	98.9011	1.0989	360	4	364
							N4	96.6667	3.33333	261	9	270		N4	81.4815	18.5185	198	45	243
							N5	94.5607	5.43933	226	13	239		N5	90.9836	9.01639	222	22	244
							N6	82.7225	17.2775	158	33	191		N6	69.3878	30.6122	102	45	147
							N7	87.3684	12.6316	166	24	190		N7	89.5105	10.4895	128	15	143
							N8	85.7923	14.2077	157	26	183		N8	77.5148	22.4852	131	38	169
							N2	91.0891	8.91089	276	27	303		N2	91.1765	8.82353	372	36	408
							N3	98.5866	1.41343	279	4	283		N3	99.4382	0.561798	354	2	356
							N4	94.5946	5.40541	245	14	259		N4	84.3882	15.6118	200	37	237
							N5	92.8251	7.17489	207	16	223		N5	91.6318	8.3682	219	20	239
							N6	82.8729	17.1271	150	31	181		N6	71.3333	28.6667	107	43	150
							N7	84.5304	15.4696	153	28	181		N7	83.6364	16.3636	138	27	165
							N8	80.6452	19.3548	150	36	186		N8	75.2874	24.7126	131	43	174
							N2	91.3621	8.63787	275	26	301		N2	93.0435	6.95652	428	32	460
							N3	99.2509	0.749064	265	2	267		N3	99.7449	0.255102	391	1	392
							N4	93.1559	6.84411	245	18	263		N4	75.0988	24.9012	190	63	253
							N5	94.0678	5.9322	222	14	236		N5	92.7757	7.22433	244	19	263
							N6	84.6561	15.3439	160	29	189		N6	74.8466	25.1534	122	41	163
							N7	84.9711	15.0289	147	26	173		N7	83.6601	16.3399	128	25	153
							N8	85.7143	14.2857	156	26	182		N8	71.1864	28.8136	126	51	177
							N2	91.2903	8.70968	283	27	310		N2	93.4605	6.53951	343	24	367
							N3	98.9399	1.06007	280	3	283		N3	99.0741	0.925926	321	3	324
							N4	94.5312	5.46875	242	14	256		N4	80.3419	19.6581	188	46	234
							N5	89.5928	10.4072	198	23	221		N5	91.4798	8.52018	204	19	223
							N6	83.7079	16.2921	149	29	178		N6	72.2222	27.7778	104	40	144
							N7	88.2022	11.7978	157	21	178		N7	87.9195	12.0805	131	18	149
							N8	81.768	18.232	148	33	181		N8	75.625	24.375	121	39	160
							N2	89.2857	10.7143	275	33	308		N2	92.9095	7.09046	380	29	409
							N3	99.6337	0.3663	272	1	273		N3	98.645	1.35501	364	5	369
							N4	91.5058	8.49421	237	22	259		N4	79.2373	20.7627	187	49	236
							N5	91.4894	8.51064	215	20	235		N5	89.1775	10.8225	206	25	231
							N6	84.6561	15.3439	160	29	189		N6	75.9259	24.0741	123	39	162
							N7	85.8696	14.1304	158	26	184		N7	83.1169	16.8831	128	26	154
							N8	83.6842	16.3158	159	31	190		N8	72.9412	27.0588	124	46	170
							N2	89.769	10.231	272	31	303		N2	92.9504	7.04961	356	27	383
							N3	98.9091	1.09091	272	3	275		N3	99.7059	0.294118	339	1	340
							N4	92.0755	7.92453	244	21	265		N4	83.8174	16.1826	202	39	241
							N5	91.0314	8.96861	203	20	223		N5	94.3775	5.62249	235	14	249
							N6	83.2461	16.7539	159	32	191		N6	69.5946	30.4054	103	45	148
							N7	86.3388	13.6612	158	25	183		N7	85.4305	14.5695	129	22	151
							N8	80.8511	19.1489	152	36	188		N8	76.0479	23.9521	127	40	167
							N2	90.5923	9.40767	260	27	287		N2	91.4046	8.59539	436	41	477
							N3	98.513	1.48699	265	4	269		N3	99.2537	0.746269	399	3	402
							N4	91.7323	8.26772	233	21	254		N4	79.7665	20.2335	205	52	257
							N5	94.1176	5.88235	208	13	221		N5	93.9024	6.09756	231	15	246
							N6	79.4595	20.5405	147	38	185		N6	68.7117	31.2883	112	51	163
							N7	86.5169	13.4831	154	24	178		N7	81.5476	18.4524	137	31	168
							N8	81.768	18.232	148	33	181		N8	71.3483	28.6517	127	51	178
							N2	89.6774	10.3226	278	32	310		N2	93.3498	6.65025	379	27	406
							N3	99.3174	0.682594	291	2	293		N3	99.162	0.837989	355	3	358
							N4	93.3099	6.69014	265	19	284		N4	83.1967	16.8033	203	41	244
							N5	92.3729	7.62712	218	18	236		N5	91.7695	8.23045	223	20	243
							N6	80.8511	19.1489	152	36	188		N6	77.3006	22.6994	126	37	163
							N7	85.3261	14.6739	157	27	184		N7	84.2105	15.7895	128	24	152
							N8	80.4233	19.5767	152	37	189		N8	71.2575	28.7425	119	48	167
							N2	90.099	9.90099	273	30	303		N2	93.4555	6.5445	357	25	382
							N3	98.9091	1.09091	272	3	275		N3	98.8539	1.14613	345	4	349
							N4	95.2381	4.7619	240	12	252		N4	82.4786	17.5214	193	41	234
							N5	92.2374	7.76256	202	17	219		N5	92.4051	7.59494	219	18	237
							N6	84.5745	15.4255	159	29	188		N6	75	25	129	43	172
							N7	88.764	11.236	158	20	178		N7	84.1772	15.8228	133	25	158
							N8	81.0526	18.9474	154	36	190		N8	78.2857	21.7143	137	38	175
							N2	91.6129	8.3871	284	26	310		N2	92.2879	7.71208	359	30	389
							N3	98.5816	1.41844	278	4	282		N3	98.494	1.50602	327	5	332
							N4	92.963	7.03704	251	19	270		N4	83.4711	16.5289	202	40	242
							N5	93.9914	6.00858	219	14	233		N5	90.6383	9.3617	213	22	235
							N6	81.6327	18.3673	160	36	196		N6	70.1987	29.8013	106	45	151
							N7	86.9318	13.0682	153	23	176		N7	88.0503	11.9497	140	19	159
							N8	80.1075	19.8925	149	37	186		N8	77.3256	22.6744	133	39	172
							N2	91.25	8.75	292	28	320		N2	93.8492	6.15079	473	31	504
							N3	98.9324	1.06762	278	3	281		N3	99.5327	0.46729	426	2	428
							N4	93.3086	6.69145	251	18	269		N4	71.7949	28.2051	196	77	273
							N5	90.6667	9.33333	204	21	225		N5	91.4179	8.58209	245	23	268
							N6	84.1837	15.8163	165	31	196		N6	66.2338	33.7662	102	52	154
							N7	85.2459	14.7541	156	27	183		N7	77.8481	22.1519	123	35	158
							N8	78.453	21.547	142	39	181		N8	72.7811	27.2189	123	46	169
							N2	90.0332	9.96678	271	30	301		N2	92.7835	7.21649	360	28	388
							N3	100	0	279	0	279		N3	97.929	2.07101	331	7	338
							N4	89.7727	10.2273	237	27	264		N4	84.8485	15.1515	196	35	231
							N5	92.9204	7.07965	210	16	226		N5	92.2078	7.79221	213	18	231
							N6	83.6957	16.3043	154	30	184		N6	74.375	25.625	119	41	160
							N7	81.7143	18.2857	143	32	175		N7	84.3972	15.6028	119	22	141
							N8	85.3933	14.6067	152	26	178		N8	79.5031	20.4969	128	33	161
							N2	87.0307	12.9693	255	38	293		N2	92.3445	7.6555	386	32	418
							N3	98.524	1.47601	267	4	271		N3	98.5994	1.40056	352	5	357
							N4	93.4109	6.58915	241	17	258		N4	78.8382	21.1618	190	51	241
							N5	92.3445	7.6555	193	16	209		N5	89.2116	10.7884	215	26	241
							N6	84.6939	15.3061	166	30	196		N6	75.3165	24.6835	119	39	158
							N7	88.2353	11.7647	150	20	170		N7	82.8221	17.1779	135	28	163
							N8	81.25	18.75	143	33	176		N8	78.0899	21.9101	139	39	178
							N2	91.9355	8.06452	285	25	310		N2	92.7765	7.22348	411	32	443
							N3	98.8636	1.13636	261	3	264		N3	98.9276	1.07239	369	4	373
							N4	92.4901	7.50988	234	19	253		N4	75.8772	24.1228	173	55	228
							N5	91.0714	8.92857	204	20	224		N5	90.1235	9.87654	219	24	243
							N6	82.9897	17.0103	161	33	194		N6	73.9394	26.0606	122	43	165
							N7	88.7006	11.2994	157	20	177		N7	80.117	19.883	137	34	171
							N8	80.3371	19.6629	143	35	178		N8	78.5311	21.4689	139	38	177
							N2	87.3065	12.6935	282	41	323		N2	92.2717	7.72834	394	33	427
							N3	98.9547	1.0453	284	3	287		N3	98.6072	1.39276	354	5	359
							N4	92.4731	7.52688	258	21	279		N4	79.9163	20.0837	191	48	239
							N5	91.1504	8.84956	206	20	226		N5	92.5764	7.42358	212	17	229
							N6	82.3204	17.6796	149	32	181		N6	76.1589	23.8411	115	36	151
							N7	83.6257	16.3743	143	28	171		N7	84.7682	15.2318	128	23	151
							N8	80.5714	19.4286	141	34	175		N8	69.697	30.303	115	50	165
							N2	90.0332	9.96678	271	30	301		N2	93.9904	6.00962	391	25	416
							N3	98.5612	1.43885	274	4	278		N3	99.2	0.8	372	3	375
							N4	94.2529	5.74713	246	15	261		N4	74.8954	25.1046	179	60	239
							N5	91.3043	8.69565	210	20	230		N5	91.5663	8.43373	228	21	249
							N6	82.8283	17.1717	164	34	198		N6	75.1634	24.8366	115	38	153
							N7	89.4444	10.5556	161	19	180		N7	83.6364	16.3636	138	27	165
							N8	83.0601	16.9399	152	31	183		N8	72.093	27.907	124	48	172
							N2	91.9255	8.07453	296	26	322		N2	92.6267	7.37327	402	32	434
							N3	99.6528	0.347222	287	1	288		N3	99.4737	0.526316	378	2	380
							N4	93.2862	6.71378	264	19	283		N4	83.5294	16.4706	213	42	255
							N5	91.4894	8.51064	215	20	235		N5	90.4762	9.52381	228	24	252
							N6	79.1444	20.8556	148	39	187		N6	71.4286	28.5714	100	40	140
							N7	87.0787	12.9213	155	23	178		N7	78.8732	21.1268	112	30	142
							N8	79.4737	20.5263	151	39	190		N8	73.9884	26.0116	128	45	173
							N2	91.2903	8.70968	283	27	310		N2	93.3333	6.66667	392	28	420
							N3	98.5965	1.40351	281	4	285		N3	98.6301	1.36986	360	5	365
							N4	92.3664	7.63359	242	20	262		N4	78.4861	21.5139	197	54	251
							N5	93.4211	6.57895	213	15	228		N5	89.0244	10.9756	219	27	246
							N6	87.9121	12.0879	160	22	182		N6	73.4266	26.5734	105	38	143
							N7	85.7955	14.2045	151	25	176		N7	84.9315	15.0685	124	22	146
							N8	77.8947	22.1053	148	42	190		N8	71.5152	28.4848	118	47	165
							N2	91.6667	8.33333	275	25	300		N2	92.9612	7.03883	383	29	412
							N3	98.8764	1.1236	264	3	267		N3	99.4429	0.557103	357	2	359
							N4	94.1667	5.83333	226	14	240		N4	80.4979	19.5021	194	47	241
							N5	95.4955	4.5045	212	10	222		N5	90.2439	9.7561	222	24	246
							N6	83.2487	16.7513	164	33	197		N6	69.6774	30.3226	108	47	155
							N7	88.3721	11.6279	152	20	172		N7	81.9876	18.0124	132	29	161
							N8	78.6885	21.3115	144	39	183		N8	77.2455	22.7545	129	38	167
							N2	89.5425	10.4575	274	32	306		N2	93.4509	6.54912	371	26	397
							N3	99.6416	0.358423	278	1	279		N3	99.4366	0.56338	353	2	355
							N4	91.5058	8.49421	237	22	259		N4	81.8182	18.1818	189	42	231
							N5	90.7895	9.21053	207	21	228		N5	90.393	9.60699	207	22	229
							N6	83.6066	16.3934	153	30	183		N6	69.7842	30.2158	97	42	139
							N7	83.6957	16.3043	154	30	184		N7	84.2466	15.7534	123	23	146
							N8	80.3191	19.6809	151	37	188		N8	73.6196	26.3804	120	43	163
							N2	89.9054	10.0946	285	32	317		N2	92.3596	7.64045	411	34	445
							N3	100	0	282	0	282		N3	99.2481	0.75188	396	3	399
							N4	90.9774	9.02256	242	24	266		N4	77.6471	22.3529	198	57	255
							N5	91.342	8.65801	211	20	231		N5	92.0635	7.93651	232	20	252
							N6	79.3814	20.6186	154	40	194		N6	70.303	29.697	116	49	165
							N7	84.2105	15.7895	144	27	171		N7	81.9355	18.0645	127	28	155
							N8	83.7079	16.2921	149	29	178		N8	77.5862	22.4138	135	39	174
							N2	85.5799	14.4201	273	46	319		N2	93.8462	6.15385	366	24	390
							N3	99.6622	0.337838	295	1	296		N3	99.1176	0.882353	337	3	340
							N4	94.6043	5.39568	263	15	278		N4	82.0175	17.9825	187	41	228
							N5	90.4348	9.56522	208	22	230		N5	89.916	10.084	214	24	238
							N6	83.6957	16.3043	154	30	184		N6	70.1863	29.8137	113	48	161
							N7	85.3107	14.6893	151	26	177		N7	83.1325	16.8675	138	28	166
							N8	86.3388	13.6612	158	25	183		N8	80.814	19.186	139	33	172
							N2	87.8049	12.1951	288	40	328		N2	93.6364	6.36364	412	28	440
							N3	99.3266	0.673401	295	2	297		N3	98.4375	1.5625	378	6	384
							N4	90.8772	9.12281	259	26	285		N4	80.695	19.305	209	50	259
							N5	90.2954	9.70464	214	23	237		N5	89.8374	10.1626	221	25	246
							N6	80.9756	19.0244	166	39	205		N6	73.8562	26.1438	113	40	153
							N7	84.456	15.544	163	30	193		N7	82.2785	17.7215	130	28	158
							N8	80.1075	19.8925	149	37	186		N8	74.4318	25.5682	131	45	176
							N2	92.3077	7.69231	288	24	312		N2	93.578	6.42202	408	28	436
							N3	99.2933	0.706714	281	2	283		N3	100	0	383	0	383
							N4	93.1298	6.87023	244	18	262		N4	80.0813	19.9187	197	49	246
							N5	90.5579	9.44206	211	22	233		N5	89.6552	10.3448	234	27	261
							N6	84.9462	15.0538	158	28	186		N6	75.625	24.375	121	39	160
							N7	81.7143	18.2857	143	32	175		N7	81.0127	18.9873	128	30	158
							N8	86.1111	13.8889	155	25	180		N8	73.8889	26.1111	133	47	180
							N2	93.1596	6.84039	286	21	307		N2	93.8776	6.12245	368	24	392
							N3	98.5714	1.42857	276	4	280		N3	99.4135	0.58651	339	2	341
							N4	92.5795	7.42049	262	21	283		N4	81.0127	18.9873	192	45	237
							N5	93.8017	6.19835	227	15	242		N5	90.678	9.32203	214	22	236
							N6	84.5361	15.4639	164	30	194		N6	74.1722	25.8278	112	39	151
							N7	84.492	15.508	158	29	187		N7	85.8108	14.1892	127	21	148
							N8	79.6791	20.3209	149	38	187		N8	76.3636	23.6364	126	39	165
							N2	90.2597	9.74026	278	30	308		N2	93.4831	6.51685	416	29	445
							N3	99.278	0.722022	275	2	277		N3	99.4859	0.514139	387	2	389
							N4	93.1174	6.88259	230	17	247		N4	77.6923	22.3077	202	58	260
							N5	89.4231	10.5769	186	22	208		N5	89.5131	10.4869	239	28	267
							N6	82.1053	17.8947	156	34	190		N6	71.6867	28.3133	119	47	166
							N7	88.8889	11.1111	160	20	180		N7	80	20	128	32	160
							N8	82.8877	17.1123	155	32	187		N8	77.095	22.905	138	41	179
							N2	90.1235	9.87654	292	32	324		N2	94.5409	5.45906	381	22	403
							N3	99.3243	0.675676	294	2	296		N3	98.8439	1.15607	342	4	346
							N4	92.7273	7.27273	255	20	275		N4	82.1577	17.8423	198	43	241
							N5	92.3404	7.65957	217	18	235		N5	91.9643	8.03571	206	18	224
							N6	83.2432	16.7568	154	31	185		N6	76.6667	23.3333	115	35	150
							N7	86.2069	13.7931	150	24	174		N7	82.3529	17.6471	126	27	153
							N8	81.8653	18.1347	158	35	193		N8	74.0741	25.9259	120	42	162
							N2	91.1184	8.88158	277	27	304		N2	93.6219	6.37813	411	28	439
							N3	100	0	272	0	272		N3	98.6667	1.33333	370	5	375
							N4	93.1159	6.88406	257	19	276		N4	77.0751	22.9249	195	58	253
							N5	91.9831	8.01688	218	19	237		N5	94.5312	5.46875	242	14	256
							N6	82.6087	17.3913	171	36	207		N6	67.284	32.716	109	53	162
							N7	87.027	12.973	161	24	185		N7	82.3171	17.6829	135	29	164
							N8	80.7692	19.2308	147	35	182		N8	74.8503	25.1497	125	42	167
							N2	89.4737	10.5263	272	32	304		N2	93.0233	6.97674	400	30	430
							N3	99.2647	0.735294	270	2	272		N3	99.1892	0.810811	367	3	370
							N4	91.7266	8.27338	255	23	278		N4	80.0781	19.9219	205	51	256
							N5	92.1053	7.89474	210	18	228		N5	89.4309	10.5691	220	26	246
							N6	82.3529	17.6471	154	33	187		N6	75.817	24.183	116	37	153
							N7	82.1229	17.8771	147	32	179		N7	83.6601	16.3399	128	25	153
							N8	79.7753	20.2247	142	36	178		N8	74.7126	25.2874	130	44	174
							N2	87.4576	12.5424	258	37	295		N2	91.6479	8.35214	406	37	443
							N3	99.6337	0.3663	272	1	273		N3	99.2	0.8	372	3	375
							N4	94.0351	5.96491	268	17	285		N4	79.845	20.155	206	52	258
							N5	93.4426	6.55738	228	16	244		N5	91.635	8.36502	241	22	263
							N6	87.1658	12.8342	163	24	187		N6	72.6115	27.3885	114	43	157
							N7	82.7586	17.2414	144	30	174		N7	79.4521	20.5479	116	30	146
							N8	80.3371	19.6629	143	35	178		N8	72.3529	27.6471	123	47	170
							N2	89.0071	10.9929	251	31	282		N2	94.6759	5.32407	409	23	432
							N3	99.6269	0.373134	267	1	268		N3	99.2188	0.78125	381	3	384
							N4	95.8333	4.16667	253	11	264		N4	75.8491	24.1509	201	64	265
							N5	93.8053	6.19469	212	14	226		N5	89.7436	10.2564	210	24	234
							N6	82.7225	17.2775	158	33	191		N6	74.8344	25.1656	113	38	151
							N7	89.2045	10.7955	157	19	176		N7	83.7662	16.2338	129	25	154
							N8	82.3204	17.6796	149	32	181		N8	70.8571	29.1429	124	51	175
							N2	90.1639	9.83607	275	30	305		N2	92.3747	7.62527	424	35	459
							N3	98.9399	1.06007	280	3	283		N3	98.9744	1.02564	386	4	390
							N4	91.2088	8.79121	249	24	273		N4	73.3607	26.6393	179	65	244
							N5	90.8696	9.13043	209	21	230		N5	90.2439	9.7561	222	24	246
							N6	87.9581	12.0419	168	23	191		N6	73.8562	26.1438	113	40	153
							N7	87.0968	12.9032	162	24	186		N7	84.5638	15.4362	126	23	149
							N8	78.2609	21.7391	144	40	184		N8	69.5122	30.4878	114	50	164
							N2	90.8772	9.12281	259	26	285		N2	92.757	7.24299	397	31	428
							N3	99.6198	0.380228	262	1	263		N3	98.9474	1.05263	376	4	380
							N4	91.3725	8.62745	233	22	255		N4	78.5992	21.4008	202	55	257
							N5	92.3767	7.62332	206	17	223		N5	94.2149	5.78512	228	14	242
							N6	88.8298	11.1702	167	21	188		N6	72.5352	27.4648	103	39	142
							N7	85.4054	14.5946	158	27	185		N7	80.4196	19.5804	115	28	143
							N8	83.3333	16.6667	160	32	192		N8	73.6527	26.3473	123	44	167
							N2	90.0662	9.93377	272	30	302		N2	93.3962	6.60377	396	28	424
							N3	99.2727	0.727273	273	2	275		N3	98.9501	1.04987	377	4	381
							N4	92.8839	7.1161	248	19	267		N4	77.6	22.4	194	56	250
							N5	90.4167	9.58333	217	23	240		N5	89.2857	10.7143	225	27	252
							N6	82.199	17.801	157	34	191		N6	70	30	98	42	140
							N7	88.7006	11.2994	157	20	177		N7	86.3014	13.6986	126	20	146
							N8	80.4469	19.5531	144	35	179		N8	73.4104	26.5896	127	46	173
							N2	90.7051	9.29487	283	29	312		N2	94.6154	5.38462	369	21	390
							N3	98.5915	1.40845	280	4	284		N3	99.4203	0.57971	343	2	345
							N4	95.2727	4.72727	262	13	275		N4	82.0717	17.9283	206	45	251
							N5	91.9283	8.07175	205	18	223		N5	93.361	6.639	225	16	241
							N6	82.8877	17.1123	155	32	187		N6	70.2703	29.7297	104	44	148
							N7	84.4444	15.5556	152	28	180		N7	78.7097	21.2903	122	33	155
							N8	81.1828	18.8172	151	35	186		N8	78.5276	21.4724	128	35	163
							N2	90.9722	9.02778	262	26	288		N2	91.3265	8.67347	358	34	392
							N3	99.2727	0.727273	273	2	275		N3	99.6951	0.304878	327	1	328
							N4	93.8462	6.15385	244	16	260		N4	83.3333	16.6667	185	37	222
							N5	90.9091	9.09091	200	20	220		N5	92.4303	7.56972	232	19	251
							N6	85.3801	14.6199	146	25	171		N6	69.5652	30.4348	112	49	161
							N7	87.5	12.5	154	22	176		N7	83.3333	16.6667	125	25	150
							N8	83.2432	16.7568	154	31	185		N8	75.5952	24.4048	127	41	168
							N2	90.7643	9.23567	285	29	314		N2	92.7711	7.22892	385	30	415
							N3	98.5915	1.40845	280	4	284		N3	99.7191	0.280899	355	1	356
							N4	90.9774	9.02256	242	24	266		N4	80.8594	19.1406	207	49	256
							N5	93.1915	6.80851	219	16	235		N5	92.0635	7.93651	232	20	252
							N6	83.4197	16.5803	161	32	193		N6	69.3333	30.6667	104	46	150
							N7	91.1602	8.83978	165	16	181		N7	91.2162	8.78378	135	13	148
							N8	81.5217	18.4783	150	34	184		N8	73.6842	26.3158	126	45	171
							N2	90.5085	9.49153	267	28	295		N2	92.8279	7.17213	453	35	488
							N3	99.262	0.738007	269	2	271		N3	99.5283	0.471698	422	2	424
							N4	94.3609	5.6391	251	15	266		N4	76.6038	23.3962	203	62	265
							N5	91.5254	8.47458	216	20	236		N5	91.4062	8.59375	234	22	256
							N6	81.2834	18.7166	152	35	187		N6	71.6312	28.3688	101	40	141
							N7	87.1508	12.8492	156	23	179		N7	73.8255	26.1745	110	39	149
							N8	82.2222	17.7778	148	32	180		N8	75.7396	24.2604	128	41	169
							N2	88.8158	11.1842	270	34	304		N2	93.2854	6.71463	389	28	417
							N3	98.917	1.08303	274	3	277		N3	99.4652	0.534759	372	2	374
							N4	92.1933	7.80669	248	21	269		N4	86.6171	13.3829	233	36	269
							N5	90.3509	9.64912	206	22	228		N5	91.9028	8.09717	227	20	247
							N6	84.878	15.122	174	31	205		N6	76.5101	23.4899	114	35	149
							N7	86.1111	13.8889	155	25	180		N7	86.0927	13.9073	130	21	151
							N8	77.7174	22.2826	143	41	184		N8	71.2644	28.7356	124	50	174
							N2	91.7981	8.20189	291	26	317		N2	94.4186	5.5814	406	24	430
							N3	98.5915	1.40845	280	4	284		N3	99.1803	0.819672	363	3	366
							N4	92.1053	7.89474	245	21	266		N4	77.459	22.541	189	55	244
							N5	93.0736	6.92641	215	16	231		N5	91.6996	8.3004	232	21	253
							N6	84.4086	15.5914	157	29	186		N6	71.5232	28.4768	108	43	151
							N7	85.7923	14.2077	157	26	183		N7	86.5772	13.4228	129	20	149
							N8	76.3441	23.6559	142	44	186		N8	68.2927	31.7073	112	52	164
							N2	87.7551	12.2449	258	36	294		N2	92.8401	7.1599	389	30	419
							N3	99.2481	0.75188	264	2	266		N3	99.4609	0.539084	369	2	371
							N4	92.9961	7.00389	239	18	257		N4	78.9062	21.0938	202	54	256
							N5	89.9123	10.0877	205	23	228		N5	91.5966	8.40336	218	20	238
							N6	85.7923	14.2077	157	26	183		N6	72	28	108	42	150
							N7	90.7514	9.24855	157	16	173		N7	85.625	14.375	137	23	160
							N8	80.7487	19.2513	151	36	187		N8	72.6744	27.3256	125	47	172
							N2	90.1316	9.86842	274	30	304		N2	93.1111	6.88889	419	31	450
							N3	98.9583	1.04167	285	3	288		N3	98.9796	1.02041	388	4	392
							N4	93.2836	6.71642	250	18	268		N4	77.1654	22.8346	196	58	254
							N5	89.0909	10.9091	196	24	220		N5	91.791	8.20896	246	22	268
							N6	89.6739	10.3261	165	19	184		N6	67.3333	32.6667	101	49	150
							N7	82.3204	17.6796	149	32	181		N7	87.6623	12.3377	135	19	154
							N8	82.3529	17.6471	154	33	187		N8	74.2515	25.7485	124	43	167
							N2	91.1765	8.82353	279	27	306		N2	92.3628	7.63723	387	32	419
							N3	98.951	1.04895	283	3	286		N3	99.2347	0.765306	389	3	392
							N4	93.5018	6.49819	259	18	277		N4	78.6822	21.3178	203	55	258
							N5	90.9091	9.09091	210	21	231		N5	90.2834	9.7166	223	24	247
							N6	84.6154	15.3846	176	32	208		N6	69.6774	30.3226	108	47	155
							N7	88.4615	11.5385	161	21	182		N7	84.7134	15.2866	133	24	157
							N8	79.558	20.442	144	37	181		N8	77.1429	22.8571	135	40	175
							N2	88.75	11.25	284	36	320		N2	94.6136	5.38642	404	23	427
							N3	98.6301	1.36986	288	4	292		N3	98.9446	1.05541	375	4	379
							N4	93.9163	6.08365	247	16	263		N4	77.1084	22.8916	192	57	249
							N5	91.8103	8.18966	213	19	232		N5	92.3372	7.66284	241	20	261
							N6	81.5789	18.4211	155	35	190		N6	69.281	30.719	106	47	153
							N7	85.5615	14.4385	160	27	187		N7	83.9506	16.0494	136	26	162
							N8	79.6791	20.3209	149	38	187		N8	71.7514	28.2486	127	50	177
							N2	91.1765	8.82353	279	27	306		N2	93.5632	6.43678	407	28	435
							N3	99.6377	0.362319	275	1	276		N3	99.4723	0.527704	377	2	379
							N4	94.9416	5.05837	244	13	257		N4	77.4319	22.5681	199	58	257
							N5	92.3767	7.62332	206	17	223		N5	90.6122	9.38776	222	23	245
							N6	79.7927	20.2073	154	39	193		N6	75.3247	24.6753	116	38	154
							N7	81.3187	18.6813	148	34	182		N7	80.2548	19.7452	126	31	157
							N8	86.0215	13.9785	160	26	186		N8	76.7442	23.2558	132	40	172
							N2	90.5363	9.46372	287	30	317		N2	93.5252	6.47482	390	27	417
							N3	99.3031	0.696864	285	2	287		N3	99.1957	0.80429	370	3	373
							N4	92.1708	7.82918	259	22	281		N4	79.3774	20.6226	204	53	257
							N5	89.5833	10.4167	215	25	240		N5	89.8374	10.1626	221	25	246
							N6	83.6735	16.3265	164	32	196		N6	69.5364	30.4636	105	46	151
							N7	87.8453	12.1547	159	22	181		N7	84.6667	15.3333	127	23	150
							N8	76.9634	23.0366	147	44	191		N8	73.5294	26.4706	125	45	170
							N2	87.5	12.5	259	37	296		N2	94.1624	5.83756	371	23	394
							N3	98.9091	1.09091	272	3	275		N3	99.115	0.884956	336	3	339
							N4	93.2331	6.76692	248	18	266		N4	86.3071	13.6929	208	33	241
							N5	91.5556	8.44444	206	19	225		N5	90.535	9.46502	220	23	243
							N6	89.1192	10.8808	172	21	193		N6	70.6587	29.3413	118	49	167
							N7	87.4286	12.5714	153	22	175		N7	83.871	16.129	130	25	155
							N8	82.7957	17.2043	154	32	186		N8	76.506	23.494	127	39	166
							N2	88.6364	11.3636	273	35	308		N2	92.5926	7.40741	375	30	405
							N3	98.5965	1.40351	281	4	285		N3	99.4334	0.566572	351	2	353
							N4	93.3824	6.61765	254	18	272		N4	78.4483	21.5517	182	50	232
							N5	89.2377	10.7623	199	24	223		N5	90.3766	9.62343	216	23	239
							N6	83.4225	16.5775	156	31	187		N6	71.3333	28.6667	107	43	150
							N7	84.3575	15.6425	151	28	179		N7	82.4675	17.5325	127	27	154
							N8	79.0055	20.9945	143	38	181		N8	75.2941	24.7059	128	42	170
							N2	91.6667	8.33333	286	26	312		N2	94.0758	5.92417	397	25	422
							N3	98.2877	1.71233	287	5	292		N3	99.7143	0.285714	349	1	350
							N4	93.7956	6.20438	257	17	274		N4	82.5203	17.4797	203	43	246
							N5	92.7602	7.23982	205	16	221		N5	89.0756	10.9244	212	26	238
							N6	81.383	18.617	153	35	188		N6	73.5849	26.4151	117	42	159
							N7	86.1878	13.8122	156	25	181		N7	85.0649	14.9351	131	23	154
							N8	79.7814	20.2186	146	37	183		N8	73.8372	26.1628	127	45	172
							N2	91.6914	8.30861	309	28	337		N2	93.617	6.38298	396	27	423
							N3	98.6885	1.31148	301	4	305		N3	99.2063	0.793651	375	3	378
							N4	91.2281	8.77193	260	25	285		N4	80.4082	19.5918	197	48	245
							N5	92.2414	7.75862	214	18	232		N5	91.6667	8.33333	231	21	252
							N6	79.1878	20.8122	156	41	197		N6	72.956	27.044	116	43	159
							N7	84.5361	15.4639	164	30	194		N7	79.8701	20.1299	123	31	154
							N8	84.9741	15.0259	164	29	193		N8	76.1364	23.8636	134	42	176
							N2	90.2516	9.74843	287	31	318		N2	94.2643	5.73566	378	23	401
							N3	98.951	1.04895	283	3	286		N3	99.4203	0.57971	343	2	345
							N4	92.446	7.55396	257	21	278		N4	82.9876	17.0124	200	41	241
							N5	89.5197	10.4803	205	24	229		N5	91.7012	8.29876	221	20	241
							N6	84.1808	15.8192	149	28	177		N6	71.6129	28.3871	111	44	155
							N7	80.4734	19.5266	136	33	169		N7	88.4848	11.5152	146	19	165
							N8	80.5556	19.4444	145	35	180		N8	77.3481	22.6519	140	41	181
							N2	88.1579	11.8421	268	36	304		N2	94.5946	5.40541	420	24	444
							N3	98.8971	1.10294	269	3	272		N3	99.2405	0.759494	392	3	395
							N4	92.9368	7.0632	250	19	269		N4	77.7328	22.2672	192	55	247
							N5	90.0433	9.95671	208	23	231		N5	94.5833	5.41667	227	13	240
							N6	83.1579	16.8421	158	32	190		N6	75.1592	24.8408	118	39	157
							N7	84.0909	15.9091	148	28	176		N7	82.6923	17.3077	129	27	156
							N8	83.6066	16.3934	153	30	183		N8	72.9412	27.0588	124	46	170
							N2	88.8889	11.1111	272	34	306		N2	94.7619	5.2381	398	22	420
							N3	98.2332	1.76678	278	5	283		N3	98.9101	1.08992	363	4	367
							N4	92.3358	7.66423	253	21	274		N4	78.8	21.2	197	53	250
							N5	89.8305	10.1695	212	24	236		N5	90.535	9.46502	220	23	243
							N6	83.9378	16.0622	162	31	193		N6	72.6667	27.3333	109	41	150
							N7	84.5304	15.4696	153	28	181		N7	82.3129	17.6871	121	26	147
							N8	80.663	19.337	146	35	181		N8	73.9645	26.0355	125	44	169
							N2	90.2027	9.7973	267	29	296		N2	91.9315	8.06846	376	33	409
							N3	100	0	271	0	271		N3	99.1573	0.842697	353	3	356
							N4	92.5373	7.46269	248	20	268		N4	70.2586	29.7414	163	69	232
							N5	93.0736	6.92641	215	16	231		N5	93.361	6.639	225	16	241
							N6	77.8378	22.1622	144	41	185		N6	75.3247	24.6753	116	38	154
							N7	89.4444	10.5556	161	19	180		N7	83.0065	16.9935	127	26	153
							N8	82.7957	17.2043	154	32	186		N8	77.0186	22.9814	124	37	161
							N2	89.8026	10.1974	273	31	304		N2	93.7079	6.29213	417	28	445
							N3	98.8971	1.10294	269	3	272		N3	99.4695	0.530504	375	2	377
							N4	90.6015	9.3985	241	25	266		N4	75.8621	24.1379	198	63	261
							N5	92.9825	7.01754	212	16	228		N5	91.7969	8.20312	235	21	256
							N6	85.0515	14.9485	165	29	194		N6	71.9178	28.0822	105	41	146
							N7	85.7143	14.2857	150	25	175		N7	80.6897	19.3103	117	28	145
							N8	81.768	18.232	148	33	181		N8	73.0061	26.9939	119	44	163
							N2	89.6104	10.3896	276	32	308		N2	93.6585	6.34146	384	26	410
							N3	99.3007	0.699301	284	2	286		N3	98.8796	1.12045	353	4	357
							N4	93.633	6.36704	250	17	267		N4	81.4961	18.5039	207	47	254
							N5	92.6407	7.35931	214	17	231		N5	88.7967	11.2033	214	27	241
							N6	85.5	14.5	171	29	200		N6	68.4211	31.5789	104	48	152
							N7	84.5745	15.4255	159	29	188		N7	84.2105	15.7895	128	24	152
							N8	81.5789	18.4211	155	35	190		N8	78.2353	21.7647	133	37	170
							N2	91.5888	8.41121	294	27	321		N2	91.8367	8.16327	360	32	392
							N3	98.5765	1.42349	277	4	281		N3	99.4152	0.584795	340	2	342
							N4	94.1176	5.88235	240	15	255		N4	78.733	21.267	174	47	221
							N5	92.2414	7.75862	214	18	232		N5	92.3729	7.62712	218	18	236
							N6	77.0492	22.9508	141	42	183		N6	72.4359	27.5641	113	43	156
							N7	86.2275	13.7725	144	23	167		N7	77.8443	22.1557	130	37	167
							N8	83.6066	16.3934	153	30	183		N8	78.3784	21.6216	145	40	185
							N2	90.9091	9.09091	280	28	308		N2	91.5633	8.43672	369	34	403
							N3	98.1752	1.82482	269	5	274		N3	99.1404	0.859599	346	3	349
							N4	93.2836	6.71642	250	18	268		N4	78.9916	21.0084	188	50	238
							N5	93.7778	6.22222	211	14	225		N5	92.2414	7.75862	214	18	232
							N6	82.4176	17.5824	150	32	182		N6	80.7947	19.2053	122	29	151
							N7	86.5922	13.4078	155	24	179		N7	87.7419	12.2581	136	19	155
							N8	79.0055	20.9945	143	38	181		N8	76.7442	23.2558	132	40	172
							N2	91.2052	8.79479	280	27	307		N2	92.3833	7.61671	376	31	407
							N3	99.3007	0.699301	284	2	286		N3	98.8439	1.15607	342	4	346
							N4	92.4812	7.5188	246	20	266		N4	79.9197	20.0803	199	50	249
							N5	91.8919	8.10811	204	18	222		N5	90.9836	9.01639	222	22	244
							N6	87.0968	12.9032	162	24	186		N6	69.6774	30.3226	108	47	155
							N7	88.2682	11.7318	158	21	179		N7	81.1688	18.8312	125	29	154
							N8	76.5957	23.4043	144	44	188		N8	79.0698	20.9302	136	36	172
							N2	90.9091	9.09091	290	29	319		N2	92.5837	7.41627	387	31	418
							N3	98.2456	1.75439	280	5	285		N3	98.6301	1.36986	360	5	365
							N4	93.8697	6.13027	245	16	261		N4	75.2066	24.7934	182	60	242
							N5	91.9643	8.03571	206	18	224		N5	91.5929	8.40708	207	19	226
							N6	85.6436	14.3564	173	29	202		N6	76.8212	23.1788	116	35	151
							N7	90.1639	9.83607	165	18	183		N7	85.8974	14.1026	134	22	156
							N8	82.1053	17.8947	156	34	190		N8	72.0238	27.9762	121	47	168
							N2	90.5956	9.40439	289	30	319		N2	93.3649	6.63507	394	28	422
							N3	99.6491	0.350877	284	1	285		N3	98.6264	1.37363	359	5	364
							N4	92.0755	7.92453	244	21	265		N4	84.8485	15.1515	224	40	264
							N5	90.2222	9.77778	203	22	225		N5	92.4303	7.56972	232	19	251
							N6	80.1047	19.8953	153	38	191		N6	73.7931	26.2069	107	38	145
							N7	85.1648	14.8352	155	27	182		N7	85.443	14.557	135	23	158
							N8	85.7143	14.2857	156	26	182		N8	67.8571	32.1429	114	54	168
							N2	90.4615	9.53846	294	31	325		N2	91.253	8.74704	386	37	423
							N3	100	0	287	0	287		N3	99.7297	0.27027	369	1	370
							N4	94.9219	5.07812	243	13	256		N4	82.2878	17.7122	223	48	271
							N5	90.5983	9.40171	212	22	234		N5	90.2724	9.72763	232	25	257
							N6	82.9016	17.0984	160	33	193		N6	75.625	24.375	121	39	160
							N7	86.2857	13.7143	151	24	175		N7	85.034	14.966	125	22	147
							N8	78.836	21.164	149	40	189		N8	71.7647	28.2353	122	48	170
							N2	92.2559	7.74411	274	23	297		N2	91.2821	8.71795	356	34	390
							N3	99.6403	0.359712	277	1	278		N3	98.8024	1.1976	330	4	334
							N4	94.5652	5.43478	261	15	276		N4	82.377	17.623	201	43	244
							N5	93.75	6.25	210	14	224		N5	91.9149	8.08511	216	19	235
							N6	83.871	16.129	156	30	186		N6	78.4314	21.5686	120	33	153
							N7	87.7095	12.2905	157	22	179		N7	81.6456	18.3544	129	29	158
							N8	76.5957	23.4043	144	44	188		N8	75.4386	24.5614	129	42	171
							N2	88.6228	11.3772	296	38	334		N2	92.1659	7.8341	400	34	434
							N3	99.661	0.338983	294	1	295		N3	99.4792	0.520833	382	2	384
							N4	89.8917	10.1083	249	28	277		N4	82.7451	17.2549	211	44	255
							N5	89.4309	10.5691	220	26	246		N5	89.5753	10.4247	232	27	259
							N6	82.5243	17.4757	170	36	206		N6	70.922	29.078	100	41	141
							N7	87.5	12.5	161	23	184		N7	82.4324	17.5676	122	26	148
							N8	79.8969	20.1031	155	39	194		N8	74.6988	25.3012	124	42	166
							N2	89.4569	10.5431	280	33	313		N2	94.0367	5.9633	410	26	436
							N3	99.6516	0.348432	286	1	287		N3	98.913	1.08696	364	4	368
							N4	92.7757	7.22433	244	19	263		N4	79.2	20.8	198	52	250
							N5	93.5065	6.49351	216	15	231		N5	93.1452	6.85484	231	17	248
							N6	85.0267	14.9733	159	28	187		N6	71.5232	28.4768	108	43	151
							N7	85.9551	14.0449	153	25	178		N7	81.4103	18.5897	127	29	156
							N8	74.7312	25.2688	139	47	186		N8	73.5294	26.4706	125	45	170
							N2	91.1111	8.88889	287	28	315		N2	91.4989	8.50112	409	38	447
							N3	100	0	279	0	279		N3	99.2462	0.753769	395	3	398
							N4	93.1559	6.84411	245	18	263		N4	81.0036	18.9964	226	53	279
							N5	92.887	7.11297	222	17	239		N5	91.1032	8.8968	256	25	281
							N6	82.7957	17.2043	154	32	186		N6	67.7215	32.2785	107	51	158
							N7	83.871	16.129	156	30	186		N7	81.5951	18.4049	133	30	163
							N8	79.6791	20.3209	149	38	187		N8	75.4098	24.5902	138	45	183
							N2	89.5385	10.4615	291	34	325		N2	93.6118	6.38821	381	26	407
							N3	98.9933	1.00671	295	3	298		N3	99.1477	0.852273	349	3	352
							N4	91.4591	8.54093	257	24	281		N4	82.4268	17.5732	197	42	239
							N5	90.3614	9.63855	225	24	249		N5	90.1639	9.83607	220	24	244
							N6	84.466	15.534	174	32	206		N6	78.2609	21.7391	126	35	161
							N7	86.1878	13.8122	156	25	181		N7	87.1795	12.8205	136	20	156
							N8	80.4348	19.5652	148	36	184		N8	68.9024	31.0976	113	51	164
							N2	91.2752	8.72483	272	26	298		N2	93.0288	6.97115	387	29	416
							N3	99.2537	0.746269	266	2	268		N3	99.1979	0.802139	371	3	374
							N4	94.1176	5.88235	240	15	255		N4	79.9213	20.0787	203	51	254
							N5	94.9772	5.02283	208	11	219		N5	90.795	9.20502	217	22	239
							N6	84.7368	15.2632	161	29	190		N6	69.7368	30.2632	106	46	152
							N7	86.0335	13.9665	154	25	179		N7	83.8926	16.1074	125	24	149
							N8	84.492	15.508	158	29	187		N8	74.8538	25.1462	128	43	171
							N2	91.8831	8.11688	283	25	308		N2	92.8251	7.17489	414	32	446
							N3	97.5177	2.48227	275	7	282		N3	99.2084	0.791557	376	3	379
							N4	96.2687	3.73134	258	10	268		N4	74.8062	25.1938	193	65	258
							N5	91.1894	8.81057	207	20	227		N5	92.3664	7.63359	242	20	262
							N6	82.8877	17.1123	155	32	187		N6	75.974	24.026	117	37	154
							N7	86.2275	13.7725	144	23	167		N7	83.3333	16.6667	140	28	168
							N8	78.8889	21.1111	142	38	180		N8	74.1176	25.8824	126	44	170
							N2	91.6933	8.30671	287	26	313		N2	94.9153	5.08475	392	21	413
							N3	99.6528	0.347222	287	1	288		N3	99.4536	0.546448	364	2	366
							N4	89.8551	10.1449	248	28	276		N4	78.6325	21.3675	184	50	234
							N5	93.9655	6.03448	218	14	232		N5	89.5161	10.4839	222	26	248
							N6	88.0208	11.9792	169	23	192		N6	70.5479	29.4521	103	43	146
							N7	81.9767	18.0233	141	31	172		N7	84.6154	15.3846	132	24	156
							N8	74.1573	25.8427	132	46	178		N8	75	25	126	42	168
							N2	90.566	9.43396	288	30	318		N2	93.0876	6.91244	404	30	434
							N3	99.3151	0.684932	290	2	292		N3	99.4475	0.552486	360	2	362
							N4	95.9044	4.09556	281	12	293		N4	80.4979	19.5021	194	47	241
							N5	91.2134	8.78661	218	21	239		N5	89.7541	10.2459	219	25	244
							N6	80.5405	19.4595	149	36	185		N6	68.6275	31.3725	105	48	153
							N7	83.5165	16.4835	152	30	182		N7	87.2611	12.7389	137	20	157
							N8	83.1522	16.8478	153	31	184		N8	74.1379	25.8621	129	45	174
							N2	88.785	11.215	285	36	321		N2	93.494	6.50602	388	27	415
							N3	98.9286	1.07143	277	3	280		N3	98.5673	1.43266	344	5	349
							N4	92.7273	7.27273	255	20	275		N4	81.7021	18.2979	192	43	235
							N5	92.2747	7.72532	215	18	233		N5	90.9091	9.09091	220	22	242
							N6	85.641	14.359	167	28	195		N6	70.9677	29.0323	110	45	155
							N7	82.3232	17.6768	163	35	198		N7	84.7682	15.2318	128	23	151
							N8	80.1075	19.8925	149	37	186		N8	72.2543	27.7457	125	48	173
							N2	89.6552	10.3448	286	33	319		N2	92.217	7.78302	391	33	424
							N3	99.3031	0.696864	285	2	287		N3	99.187	0.813008	366	3	369
							N4	94.0075	5.99251	251	16	267		N4	79.5082	20.4918	194	50	244
							N5	88.6076	11.3924	210	27	237		N5	88.5375	11.4625	224	29	253
							N6	80.2083	19.7917	154	38	192		N6	78.2051	21.7949	122	34	156
							N7	83.5979	16.4021	158	31	189		N7	81.6456	18.3544	129	29	158
							N8	85.1852	14.8148	161	28	189		N8	75.2941	24.7059	128	42	170
							N2	91.3462	8.65385	285	27	312		N2	93.1122	6.88776	365	27	392
							N3	99.3266	0.673401	295	2	297		N3	99.4135	0.58651	339	2	341
							N4	94.0141	5.98592	267	17	284		N4	81.1024	18.8976	206	48	254
							N5	91.6318	8.3682	219	20	239		N5	90.9804	9.01961	232	23	255
							N6	83.7079	16.2921	149	29	178		N6	75	25	114	38	152
							N7	87.4286	12.5714	153	22	175		N7	85.9155	14.0845	122	20	142
							N8	80.3191	19.6809	151	37	188		N8	73.6527	26.3473	123	44	167
							N2	94.6429	5.35714	318	18	336		N2	93.128	6.87204	393	29	422
							N3	99.3333	0.666667	298	2	300		N3	98.8796	1.12045	353	4	357
							N4	92.7007	7.29927	254	20	274		N4	81.746	18.254	206	46	252
							N5	92.2078	7.79221	213	18	231		N5	90.0398	9.96016	226	25	251
							N6	86.6667	13.3333	169	26	195		N6	75.974	24.026	117	37	154
							N7	85.5615	14.4385	160	27	187		N7	87.0968	12.9032	135	20	155
							N8	79.7814	20.2186	146	37	183		N8	78.9474	21.0526	135	36	171
							N2	92.4399	7.56014	269	22	291		N2	91.5179	8.48214	410	38	448
							N3	98.9362	1.06383	279	3	282		N3	99.5	0.5	398	2	400
							N4	93.5361	6.46388	246	17	263		N4	72.6908	27.3092	181	68	249
							N5	92.9825	7.01754	212	16	228		N5	89.6825	10.3175	226	26	252
							N6	81.0526	18.9474	154	36	190		N6	69.281	30.719	106	47	153
							N7	86.4407	13.5593	153	24	177		N7	80.5031	19.4969	128	31	159
							N8	83.8889	16.1111	151	29	180		N8	78.8571	21.1429	138	37	175
							N2	89.5899	10.4101	284	33	317		N2	93.319	6.68103	433	31	464
							N3	98.6159	1.38408	285	4	289		N3	99.25	0.75	397	3	400
							N4	91.0156	8.98438	233	23	256		N4	76.0956	23.9044	191	60	251
							N5	92.4444	7.55556	208	17	225		N5	90.7336	9.26641	235	24	259
							N6	84.456	15.544	163	30	193		N6	69.4268	30.5732	109	48	157
							N7	85.6383	14.3617	161	27	188		N7	86.1635	13.8365	137	22	159
							N8	78.8043	21.1957	145	39	184		N8	72.6744	27.3256	125	47	172
							N2	91.4286	8.57143	288	27	315		N2	94.9495	5.05051	376	20	396
							N3	99.6599	0.340136	293	1	294		N3	99.7118	0.288184	346	1	347
							N4	95.2899	4.71014	263	13	276		N4	83.0579	16.9421	201	41	242
							N5	91.0638	8.93617	214	21	235		N5	89.6552	10.3448	208	24	232
							N6	89.6739	10.3261	165	19	184		N6	69.2308	30.7692	99	44	143
							N7	80.663	19.337	146	35	181		N7	89.1156	10.8844	131	16	147
							N8	80.5128	19.4872	157	38	195		N8	77.7778	22.2222	126	36	162
							N2	88.7789	11.2211	269	34	303		N2	94	6	376	24	400
							N3	98.1685	1.8315	268	5	273		N3	98.5549	1.44509	341	5	346
							N4	95.1673	4.83271	256	13	269		N4	82.3009	17.6991	186	40	226
							N5	93.0131	6.9869	213	16	229		N5	94.5607	5.43933	226	13	239
							N6	82.7411	17.2589	163	34	197		N6	76.5432	23.4568	124	38	162
							N7	83.5227	16.4773	147	29	176		N7	83.2298	16.7702	134	27	161
							N8	81.8681	18.1319	149	33	182		N8	74.1176	25.8824	126	44	170
							N2	92.517	7.48299	272	22	294		N2	92.0177	7.98226	415	36	451
							N3	98.9399	1.06007	280	3	283		N3	98.9418	1.0582	374	4	378
							N4	94.0741	5.92593	254	16	270		N4	79.8283	20.1717	186	47	233
							N5	92.093	7.90698	198	17	215		N5	92.2449	7.7551	226	19	245
							N6	84.3243	15.6757	156	29	185		N6	70.8333	29.1667	102	42	144
							N7	86.4407	13.5593	153	24	177		N7	82.5175	17.4825	118	25	143
							N8	79.5699	20.4301	148	38	186		N8	68.0233	31.9767	117	55	172
							N2	89.4915	10.5085	264	31	295		N2	94.9602	5.03979	358	19	377
							N3	99.631	0.369004	270	1	271		N3	99.375	0.625	318	2	320
							N4	94.636	5.36398	247	14	261		N4	87.6543	12.3457	213	30	243
							N5	93.3628	6.63717	211	15	226		N5	90.7173	9.2827	215	22	237
							N6	85.6354	14.3646	155	26	181		N6	72.1088	27.8912	106	41	147
							N7	85.5556	14.4444	154	26	180		N7	87.4214	12.5786	139	20	159
							N8	82.1053	17.8947	156	34	190		N8	69.9422	30.0578	121	52	173
							N2	88.4354	11.5646	260	34	294		N2	92.8731	7.12695	417	32	449
							N3	100	0	260	0	260		N3	99.25	0.75	397	3	400
							N4	92.9961	7.00389	239	18	257		N4	74.7934	25.2066	181	61	242
							N5	90.7489	9.2511	206	21	227		N5	89.6825	10.3175	226	26	252
							N6	85.6383	14.3617	161	27	188		N6	75.7576	24.2424	125	40	165
							N7	87.931	12.069	153	21	174		N7	80.6452	19.3548	125	30	155
							N8	81.5217	18.4783	150	34	184		N8	74.8603	25.1397	134	45	179
							N2	90.8517	9.14826	288	29	317		N2	93.0493	6.95067	415	31	446
							N3	98.9362	1.06383	279	3	282		N3	99.4872	0.512821	388	2	390
							N4	94.2857	5.71429	264	16	280		N4	77.0428	22.9572	198	59	257
							N5	94.5833	5.41667	227	13	240		N5	90.8714	9.12863	219	22	241
							N6	83.8542	16.1458	161	31	192		N6	74.026	25.974	114	40	154
							N7	83.0601	16.9399	152	31	183		N7	81.9355	18.0645	127	28	155
							N8	78.6096	21.3904	147	40	187		N8	70.6897	29.3103	123	51	174
