# Supplementary material for: The flying spider-monkey tree fern genome provides insights into fern evolution and arborescence
Source: Nat Plants. 2022 May 9;8(5):500–12. doi: 10.1038/s41477-022-01146-6 (PMC9122828; doi:10.1038/s41477-022-01146-6)
Supplement: Supplementary file 5 — Statistical source data for Fig. 2g. [file 41477_2022_1146_MOESM5_ESM.xlsx]

## Sheet: Fig2g
SourceData_Fig. 2g The content of acid-soluble lignin and acid-insoluble lignin calculated as % CWR (cell wall residue), and the content of lignin aromatic units (G, S, H) from the three canonical monolignols in phloem (Ph), sclerenchymatic belt (Sb), xylem (Xy), and spore (Sp).
Tissue	Weight (mg)	Acid-soluble lignin (% CWR)	Acid-insoluble lignin (% CWR)		Tissue	CWR (mg)	H (μmol/g CWR)	G (μmol/g CWR)	S (μmol/g CWR)
Sp-1	306.4	2.98708	54.7324		Sp-1	21.97	9.9307	105.612	0.550622
Sp-2	304.4	2.96097	54.0243		Sp-2	19.67	9.44888	102.496	0.233961
Ph-1	301.84	4.48489	11.3835		Ph-1	20.6	N.D.	1.08002	0.0745905
Ph-2	300.01	4.52385	9.05303		Ph-2	21.6	N.D.	1.11922	0.0514945
Xy-1	303.23	3.6036	36.3256		Xy-1	19.9	7.15301	306.144	0.116267
Xy-2	302.95	3.62991	36.2832		Xy-2	19.8	7.04514	305.733	0.114244
Sb-1	301.74	2.20282	15.583		Sb-1	21.1	N.D.	0.355722	0.376616
Sb-2	302.21	2.28	13.5171		Sb-2	20.1	N.D.	0.291779	0.332972
