# Supplementary material for: The flying spider-monkey tree fern genome provides insights into fern evolution and arborescence
Source: Nat Plants. 2022 May 9;8(5):500–12. doi: 10.1038/s41477-022-01146-6 (PMC9122828; doi:10.1038/s41477-022-01146-6)
Supplement: Supplementary file 6 — Statistical source data for Fig. 3b–d. [file 41477_2022_1146_MOESM6_ESM.xlsx]

## Sheet: Fig3b
SourceData_Fig. 3b FPKM values of genes related to monolignol biosynthetic pathway in leaf stage 1 (Le1), sorus stage 1 (So1), pith (Pi), sclerenchymatic belt (Sb), xylem (Xy), and phloem (Ph) with three biological replicates.
Symbol name	Gene	Le1-1	Le1-2	Le1-3	So1-1	So1-2	So1-3	Pi-1	Pi-2	Pi-3	Sb-1	Sb-2	Sb-3	Xy-1	Xy-2	Xy-3	Ph-1	Ph-2	Ph-3
AspiHCT38	Aspi01Gene26206	1.68617	1.58144	1.88258	2.07158	1.88551	1.99192	2.33804	1.87019	1.7153	0.938881	0.936342	1.03736	22.8515	18.8273	22.9049	6.53965	5.28427	6.00625
AspiCSE18	Aspi01Gene37595	9.46578	8.95185	10.5637	11.6294	9.74319	11.1631	3.85914	3.8954	4.13053	9.77793	8.31745	7.54314	31.5395	31.6554	34.0046	17.3522	14.2761	15.3963
AspiCCoAOMT4	Aspi01Gene45867	1.93519	2.00791	2.4677	7.51298	9.23584	7.77149	5.03454	4.4972	4.13109	0.812774	0.810576	0.22776	38.2079	35.3	36.239	6.55894	5.51482	7.15257
AspiCCoAOMT1	Aspi01Gene06453	4.55844	5.10324	4.04266	27.0779	24.6938	24.8186	2.7032	2.62159	2.27236	1.34296	1.6072	1.46318	94.1525	92.2777	101.921	19.8621	15.3438	18.5263
AspiC4H2	Aspi01Gene53936	0.118473	0.20953	0.154787	9.4609	8.42785	8.39348	5.52332	5.33431	4.52103	17.6226	14.956	11.6428	105.864	110.863	100.225	23.9379	22.9389	22.7254
AspiHCT64	Aspi01Gene47340	2.65045	1.54497	2.36565	0.31709	0.34189	0.296865	37.1266	32.4925	32.675	1.66769	2.14827	1.71743	129.271	124.652	115.867	63.0664	58.5854	56.1494
AspiPAL4	Aspi01Gene63625	13.6956	14.4455	13.6935	20.4521	18.6831	17.4019	57.3424	54.9205	53.4182	33.3433	33.2285	27.2147	135.339	136.879	137.142	22.37	22.7401	22.2277
AspiC3H3	Aspi01Gene43786	7.75085	6.46964	8.77001	65.1358	68.5632	68.7142	41.9206	36.7678	33.6904	62.0349	62.1821	55.5734	176.735	166.728	164.012	67.038	66.3318	67.6039
AspiCCR5b	Aspi01Gene20254	146.461	152.49	144.747	74.2688	71.8679	86.0222	25.4564	29.8026	28.8649	11.208	12.3376	12.8535	175.057	170.502	168.586	34.0473	35.3569	35.459
AspiC4H3	Aspi01Gene20905	6.02111	5.15731	5.19274	12.6275	11.7348	11.612	29.1853	26.5731	29.5629	36.7923	38.4207	28.5683	225.311	216.872	216.913	44.1884	44.8327	43.2656
AspiCAD32	Aspi01Gene38285	1.81593	1.82967	2.00158	32.2617	36.3345	34.2999	40.3255	40.5892	45.6996	71.9543	72.3744	69.4798	250.364	243.877	242.362	115.973	109.304	111.683
AspiCAD1	Aspi01Gene28791	150.459	146.791	150.231	244.17	251.464	261.058	74.5611	76.3139	79.2877	15.8478	16.6077	17.1041	769.772	797.11	790.64	196.548	205.199	200.747
AspiCCoAOMT2	Aspi01Gene06457	5.81819	3.9857	7.37228	37.5107	41.3138	39.6685	2.95589	3.1725	3.46933	0.758416	1.62619	0.803356	99.8867	104.944	93.9237	18.7589	17.1063	16.2716
Aspi4CL3	Aspi01Gene53545	1.65835	1.86774	2.25075	44.2957	45.668	49.0825	1.79502	1.20792	1.64762	0.288764	0.287984	0.203917	40.0072	40.4839	40.8377	5.45578	5.60302	5.81899
AspiHCT1b	Aspi01Gene62633	1.9331	2.08105	2.31334	59.7525	58.951	56.6731	4.45052	3.5483	3.66554	0.555645	0.130386	0.593515	84.1218	80.6081	79.6183	14.874	14.7766	16.1221
AspiCOMT2	Aspi01Gene33683	5.57664	5.85753	5.87559	67.9046	67.9124	65.9158	7.25411	6.71901	6.26674	1.3576	1.6872	1.52759	56.9596	55.5045	52.83	12.2945	13.0322	13.2547
AspiCSE1	Aspi01Gene58514	29.6312	29.0816	31.0575	99.1789	99.7388	101.278	3.57292	4.71248	5.08214	23.513	20.0307	20.1646	80.785	73.6776	72.8419	18.2441	17.2622	16.9416
AspiHCT85	Aspi01Gene62363	10.5061	11.4428	10.6269	139.648	140.598	139.018	13.0515	13.2099	12.1639	25.7361	25.2005	22.3368	66.5799	63.0189	62.4561	23.8785	21.5959	22.6666
Aspi4CL5	Aspi01Gene37829	14.6487	14.4098	14.8882	181.208	180.534	194.235	2.94116	2.94405	2.6147	0.993603	0.842279	1.15271	32.0156	34.9286	34.6213	8.90693	10.3981	9.33881
AspiCCR2a	Aspi01Gene54723	56.9807	56.7926	56.1274	215.15	223.596	227.228	5.80107	5.01128	4.7346	5.00422	5.26341	5.76558	195.924	205.198	203.724	54.443	56.2648	56.7771
AspiCCoAOMT3a	Aspi01Gene43044	121.806	118.877	116.956	227.807	239.879	259.889	5.68331	5.40889	5.54491	4.36109	4.26724	5.10511	45.2863	51.9766	51.4925	20.1436	19.9778	20.5412
AspiHCT3	Aspi01Gene39041	0	0	0	21.6129	20.5979	19.2171	1.03817	0.698614	0.728379	0.272783	0.233182	0.432437	0.117625	0	0	0.79168	0.498971	0.820439
AspiHCT22	Aspi01Gene23199	9.51798	9.45655	9.42661	21.5608	23.6607	22.701	0.383094	0.154677	0.267365	0	0	0.0391681	0.195322	0.242822	0.0756315	0.118316	0.191207	0.23355
AspiPAL3	Aspi01Gene23282	0.487989	0.375241	0.288292	28.3082	25.7845	21.7996	0	0	0	0	0.0246859	0	0	0	0	0	0	0
Aspi4CL12	Aspi01Gene13912	1.59776	1.6565	1.2669	26.6467	26.2945	27.3823	0.570799	1.02429	0.727175	2.44253	2.50003	2.91796	3.71864	4.32148	4.94578	2.44843	1.55108	1.44993
Aspi4CL26	Aspi01Gene46575	0.541201	0.63811	0.664052	29.1787	30.7573	32.0011	0.0812604	0.164048	0.0810176	0	0.0547555	0	0.0828619	0.429221	0.133689	0.0557705	0	0.192655
AspiCSE3a	Aspi01Gene31960	0	0	0	29.3392	29.4628	33.6108	0	0	0	0	0	0	0	0	0	0	0	0
AspiC3H2	Aspi01Gene20689	10.507	9.28564	11.5643	37.1919	38.1027	35.8885	13.9302	13.2353	12.4777	16.1125	17.6781	14.4911	31.1378	31.7913	31.7795	17.9602	19.1146	17.4118
AspiC3H1b	Aspi01Gene37809	9.36082	9.18539	10.6209	41.4369	37.6737	37.8426	3.86361	4.50815	4.55887	1.22141	1.36142	1.01473	1.66265	1.90972	2.13434	0.875779	0.919959	1.04445
AspiHCT91	Aspi01Gene67082	4.09031	4.56103	4.87182	48.3307	46.0224	43.2125	6.64301	5.7475	6.22286	2.51547	3.32029	2.23909	2.00985	1.15677	1.54928	6.91398	6.33974	6.49016
AspiCCR36	Aspi01Gene72550	20.4726	20.5455	18.7516	52.3781	48.323	49.9352	2.56912	2.14442	1.32998	1.70246	1.19848	1.41438	1.05798	1.72237	0.92662	1.57674	1.8741	2.3092
AspiCCR18	Aspi01Gene18536	11.4219	11.7502	11.9383	53.4841	53.3615	51.2914	0	0	0.104453	1.27414	0.741238	0.428456	0.0534153	0.110676	0	0.323562	0.0522899	0.425798
AspiHCT74	Aspi01Gene51971	21.204	23.009	20.9146	59.3297	56.3434	53.3406	1.1735	1.18452	1.7717	1.93689	1.76221	1.50832	0.854731	0.672975	0.595735	0.897435	0.803254	0.715412
AspiHCT11	Aspi01Gene27780	0.359045	0.384851	0.238815	60.7666	62.2311	54.8954	4.95971	4.134	4.75759	3.38913	4.63322	2.9196	10.3831	9.92327	10.6076	9.4382	7.42636	8.58991
AspiCSE15	Aspi01Gene25812	0.615611	0.871012	1.244	72.5397	66.5351	77.2055	0	0	0	0	0	0	0	0.149725	0	0	0	0
Aspi4CL48	Aspi01Gene67902	1.01678	1.06564	0.787229	76.0926	74.6705	74.6774	0.0867003	0	0	0	0	0	0	0.183182	0.085583	0	0	0
AspiHCT1a	Aspi01Gene50432	1.92742	1.30293	1.42363	76.8487	73.7585	77.6406	0.029583	0.0298609	0.0884838	0.0599636	0	0.0907382	0.180996	0.218762	0.204412	0.030455	0	0.18035
AspiCCR30	Aspi01Gene48422	23.0633	25.0686	22.6749	74.0251	73.6408	88.1392	9.9144	13.1899	12.4904	11.7718	11.6142	12.1724	12.8593	12.1389	11.9159	13.8366	12.6712	13.1506
AspiHCT57	Aspi01Gene44137	0.032082	0.189133	0.0670654	87.6853	82.2918	76.0458	0	0	0	0.0748573	0.14931	0.075517	0	0	0.182274	0	0	0
AspiCAD30	Aspi01Gene35797	18.0759	19.0387	19.9209	77.9897	83.4787	88.1289	15.8453	18.8063	19.053	17.0736	15.7515	19.4049	23.8813	18.9005	20.2819	17.4775	17.7291	16.0115
AspiHCT39	Aspi01Gene26406	6.52962	5.17329	6.64433	87.0972	89.3829	88.0417	0	0	0	0	0	0	0	0	0	0	0	0
AspiCAD16	Aspi01Gene09592	26.3726	26.738	27.1993	99.8782	102.741	110.73	30.5376	33.4459	34.5089	19.332	18.0577	19.365	6.25529	6.0074	6.18794	30.1931	31.5114	30.2094
AspiCAD43	Aspi01Gene53573	3.34765	3.94709	3.02965	101.283	106.426	116.537	15.2264	20.8722	16.5397	28.7202	26.505	31.0394	11.8845	13.0569	15.2622	11.0791	12.6193	11.6511
AspiHCT6	Aspi01Gene35222	0.488606	0.881089	0.720988	114.573	112.376	114.808	0.165427	0.333963	0.263893	0.100594	0.167204	0.236789	1.99051	1.92234	1.63295	0.544971	0.4954	0.268937
AspiC4H1	Aspi01Gene47385	20.0533	16.9585	20.642	160.372	158.681	144.44	13.0863	14.1091	13.5551	27.4935	26.872	19.4671	27.7598	27.3462	27.2496	26.6818	26.8571	27.6607
AspiHCT63	Aspi01Gene44120	1.47055	1.69698	1.60245	184.947	179.96	166.374	9.7246	10.4704	9.76736	3.68676	2.22064	2.43041	0.624357	1.10341	0.213317	2.11349	3.05601	1.57362
Aspi4CL17	Aspi01Gene16478	0.0975699	0.153388	0.16997	184.576	184.743	199.642	0	0	0	0	0	0	0	0	0.0369563	0	0	0
AspiCAD35	Aspi01Gene46219	48.0472	49.0094	52.7113	206.71	203.017	214.921	3.77301	4.71729	4.14646	9.47278	10.4872	7.45213	15.3895	15.6263	14.3897	9.35744	11.4273	10.0197
AspiCCR23	Aspi01Gene30430	0.0279296	0.0329308	0.0291926	197.417	202.921	253.398	0	0	0	0	0	0	0	0	0	0	0	0
AspiHCT47	Aspi01Gene33251	0	0	0	243.687	230.942	235.254	0	0	0	0	0	0	0	0	0	0	0	0
AspiCCR2b	Aspi01Gene71938	36.511	36.3767	36.5821	305.043	305.853	325.543	1.96315	1.39612	2.4466	1.04003	2.02933	1.73345	30.3915	32.0038	32.0185	33.3927	33.5815	33.1845
AspiPAL1	Aspi01Gene05640	61.112	62.574	63.6737	342.227	330.187	323.59	106.929	109.977	104.936	173.263	161.743	136.733	152.908	149.52	148.021	139.431	137.293	136.161
AspiCCR17	Aspi01Gene17918	1.90276	2.1254	1.83179	328.26	328.735	376.893	0.0576405	0.465456	0.34481	0.467341	0.466077	0.412527	0.764095	0.30446	0.341386	0.771414	0.575382	0.761368
AspiHCT49	Aspi01Gene33582	0	0	0	1017.88	975.927	1109.47	0	0	0	0	0	0	0	0	0	0	0	0

## Sheet: Fig3c
SourceData_Fig. 3c Relative contents of alsophilin, hispidin, resveratrol, piceatannol in leaf (Le), xylem (Xy), phloem (Ph), pith (Pi) and sclerenchymatic belt (Sb) of A. spinulosa, determined by UPLC-MS with three biological replicates.
Tissue	Hispidin	Alsophilin	Piceatannol	Resveratrol
Le-1	1097524	2000311	5895978	N.D.
Le-2	1029939	2228727	6447389	N.D.
Le-3	1138230	2837829	6069816	N.D.
Ph-1	13248840	N.D.	5673694	N.D.
Ph-2	12739999	N.D.	6192939	N.D.
Ph-3	10995634	N.D.	5017719	N.D.
Pi-1	3702845	N.D.	1852341	N.D.
Pi-2	5090835	N.D.	2247120	N.D.
Pi-3	5043277	N.D.	2436996	N.D.
Sb-1	38587633	21204797	18556261	N.D.
Sb-2	32623876	23234068	19120918	N.D.
Sb-3	38285364	20229107	18319052	N.D.
Xy-1	1351566758	497289894	4279550819	99520411
Xy-2	1324450808	567588858	5281587624	92444758
Xy-3	1292412478	490814134	4010913971	89269472

## Sheet: Fig3d
SourceData_Fig. 3d FPKM values of 17 genes encoding candidate oxidases for alsophilin biosynthesis in leaf stage 1 (Le1), pith (Pi), sclerenchymatic belt (Sb), xylem (Xy), and phloem (Ph) with three biological replicates.
Gene	Le1-1	Le1-2	Le1-3	Pi-1	Pi-2	Pi-3	Sb-1	Sb-2	Sb-3	Xy-1	Xy-2	Xy-3	Ph-1	Ph-2	Ph-3
Aspi01Gene31274	0	0	0	0	0	0	0	0	0	0.864254	0.639542	0.657351	0	0	0.184536
Aspi01Gene18434	0.106782	0.188855	0.0279028	1.44432	0.775475	1.28682	0.218012	0.341664	0.408448	39.3266	35.5153	35.7035	4.36578	5.21488	3.15364
Aspi01Gene70517	2.43392	2.19007	2.51051	0.774175	1.07914	0.882128	0.373625	0.149046	0.188459	5.56362	4.47868	5.45857	1.21447	1.288	1.04882
Aspi01Gene67246	0.130679	0.0770396	0.153662	1.84276	1.95498	1.64978	0.628889	0.437131	0.538306	28.7231	31.7831	34.2087	4.54913	4.46734	4.27972
Aspi01Gene61994	15.9258	13.9842	13.9171	140.179	137.422	132.826	18.0578	17.0109	12.4665	3246.51	3103.6	2966.05	716.075	720.909	717.83
Aspi01Gene30160	0.236088	0.259805	0.164509	0.996488	0.640087	0.70449	0.477418	0.329627	0.259337	10.4569	9.43601	10.1763	1.17508	1.44686	1.14137
Aspi01Gene33381	51.0728	49.3371	52.9165	867.679	782.263	739.144	464.316	487.411	376.188	1962	1979.45	1924.03	455.767	458.185	473.084
Aspi01Gene18435	0.156486	0.27676	0.163562	0.390297	0.575793	0.47893	0.243421	0.121381	0.0920873	7.92917	5.9944	7.70535	0.741787	1.04893	0.732127
Aspi01Gene41453	0.297695	0.1755	0.311156	0.228458	0.403558	0.455552	0.115769	0	0	6.58115	8.20575	10.3173	1.76394	1.53936	1.68294
Aspi01Gene02189	0.239833	0.133947	0.18471	1.48212	1.12936	0.622947	1.03085	1.11618	1.24792	3.33381	3.71475	3.84401	1.10696	1.68255	2.03744
Aspi01Gene66600	0.804337	1.04997	0.630531	2.11635	1.83582	2.47269	0.201083	0.100269	0.135237	16.2529	15.9296	15.766	3.60852	3.69703	4.36791
Aspi01Gene08586	6.83466	6.55552	6.46336	34.9985	30.348	35.2674	11.834	13.0327	13.8854	114.769	122.231	123.952	28.252	30.3239	30.1681
Aspi01Gene24087	1.34	1.50645	1.82402	0.358725	0.796611	0.715308	5.41707	4.27843	5.06137	17.3021	18.228	18.9091	8.23538	9.7042	9.25805
Aspi01Gene70388	20.7848	22.0641	20.3895	11.8439	12.0354	10.4612	1.97374	1.36583	1.3816	205.476	201.283	198.437	21.8082	22.1777	22.655
Aspi01Gene62280	7.71728	7.10578	7.50493	9.52472	9.26755	7.64724	2.92379	2.63818	2.50478	58.1813	54.0833	53.9484	8.06124	9.27927	9.5382
Aspi01Gene42240	10.8106	12.4074	11.2193	4.76598	3.85306	4.20177	16.0337	16.6371	15.3854	62.9763	67.0843	68.1073	13.0839	12.048	13.0032
Aspi01Gene27834	0.99517	1.25718	1.04017	0.572788	0.660766	0.734242	0.16586	0.0827059	0	3.42102	3.63059	2.74626	1.5163	1.14354	1.33027
