# Supplementary material for: The flying spider-monkey tree fern genome provides insights into fern evolution and arborescence
Source: Nat Plants. 2022 May 9;8(5):500–12. doi: 10.1038/s41477-022-01146-6 (PMC9122828; doi:10.1038/s41477-022-01146-6)
Supplement: Supplementary file 7 — Statistical source data for Extended Data Fig. 3a–d. [file 41477_2022_1146_MOESM7_ESM.xlsx]

## Sheet: ExtendedData_Fig3a
SourceData_ExtendedData_Fig. 3a Summary of second MAPS analysis focusing on the WGD event common to all Cyatheales, including null simulation, positive simulation and experimental data analysis.
Experimental_data							Null_summary							Positive_summary
MRCA	Non-duplication Per	Duplication Per	Non-duplication	Duplication	Total		MRCA	Non-duplication Per	Duplication Per	Non-duplication	Duplication	Total		MRCA	Non-duplication Per	Duplication Per	Non-duplication	Duplication	Total
N2	81.7171	18.2829	3160	707	3867		N2	91.5966	8.40336	218	20	238		N2	90.7173	9.2827	215	22	237
N3	57.4304	42.5696	2083	1544	3627		N3	84.5794	15.4206	181	33	214		N3	76.5625	23.4375	147	45	192
N4	88.4593	11.5407	3043	397	3440		N4	87.3171	12.6829	179	26	205		N4	83.6066	16.3934	153	30	183
N5	76.1417	23.8583	3568	1118	4686		N5	75.814	24.186	163	52	215		N5	79.703	20.297	161	41	202
							N2	92.0168	7.98319	219	19	238		N2	92.8287	7.17131	233	18	251
							N3	80.786	19.214	185	44	229		N3	76.0417	23.9583	146	46	192
							N4	85.3774	14.6226	181	31	212		N4	86.7021	13.2979	163	25	188
							N5	75	25	162	54	216		N5	72.1951	27.8049	148	57	205
							N2	94.7154	5.28455	233	13	246		N2	88.9344	11.0656	217	27	244
							N3	76.8889	23.1111	173	52	225		N3	75.1295	24.8705	145	48	193
							N4	87.4419	12.5581	188	27	215		N4	82.9016	17.0984	160	33	193
							N5	76.8868	23.1132	163	49	212		N5	75.6219	24.3781	152	49	201
							N2	90.5738	9.42623	221	23	244		N2	90.4959	9.50413	219	23	242
							N3	81.9383	18.0617	186	41	227		N3	72.2488	27.7512	151	58	209
							N4	88.2629	11.7371	188	25	213		N4	79.4737	20.5263	151	39	190
							N5	72.3301	27.6699	149	57	206		N5	76.555	23.445	160	49	209
							N2	89.8305	10.1695	212	24	236		N2	90.5405	9.45946	201	21	222
							N3	78.355	21.645	181	50	231		N3	72.1393	27.8607	145	56	201
							N4	85.1163	14.8837	183	32	215		N4	85.0515	14.9485	165	29	194
							N5	76.8868	23.1132	163	49	212		N5	71.0145	28.9855	147	60	207
							N2	91.4729	8.52713	236	22	258		N2	92.3077	7.69231	216	18	234
							N3	77.13	22.87	172	51	223		N3	80	20	148	37	185
							N4	84.3902	15.6098	173	32	205		N4	83.0769	16.9231	162	33	195
							N5	69.5238	30.4762	146	64	210		N5	70.9524	29.0476	149	61	210
							N2	93.361	6.639	225	16	241		N2	90.4215	9.57854	236	25	261
							N3	82.5112	17.4888	184	39	223		N3	79.0816	20.9184	155	41	196
							N4	87.963	12.037	190	26	216		N4	88.6598	11.3402	172	22	194
							N5	77.5785	22.4215	173	50	223		N5	69.7674	30.2326	150	65	215
							N2	96.5116	3.48837	249	9	258		N2	91.358	8.64198	222	21	243
							N3	83.0579	16.9421	201	41	242		N3	76.6169	23.3831	154	47	201
							N4	88.5321	11.4679	193	25	218		N4	86.8421	13.1579	165	25	190
							N5	72.9258	27.0742	167	62	229		N5	68.75	31.25	143	65	208
							N2	94.3089	5.69106	232	14	246		N2	91.7647	8.23529	234	21	255
							N3	81.2227	18.7773	186	43	229		N3	70.8134	29.1866	148	61	209
							N4	87.7358	12.2642	186	26	212		N4	84.456	15.544	163	30	193
							N5	78.1818	21.8182	172	48	220		N5	71.9048	28.0952	151	59	210
							N2	93.4156	6.58436	227	16	243		N2	89.5161	10.4839	222	26	248
							N3	80.2632	19.7368	183	45	228		N3	75.7576	24.2424	150	48	198
							N4	84.9558	15.0442	192	34	226		N4	80.198	19.802	162	40	202
							N5	79.8246	20.1754	182	46	228		N5	72.8571	27.1429	153	57	210
							N2	94.2623	5.7377	230	14	244		N2	90.9502	9.04977	201	20	221
							N3	83.4043	16.5957	196	39	235		N3	70.2247	29.7753	125	53	178
							N4	79.7297	20.2703	177	45	222		N4	83.3333	16.6667	160	32	192
							N5	77.4648	22.5352	165	48	213		N5	74.3842	25.6158	151	52	203
							N2	92.7039	7.29614	216	17	233		N2	91.6318	8.3682	219	20	239
							N3	81.7797	18.2203	193	43	236		N3	70.7921	29.2079	143	59	202
							N4	83.1776	16.8224	178	36	214		N4	88	12	176	24	200
							N5	73.5577	26.4423	153	55	208		N5	70.8738	29.1262	146	60	206
							N2	94.0678	5.9322	222	14	236		N2	92.4303	7.56972	232	19	251
							N3	79.0393	20.9607	181	48	229		N3	72.8643	27.1357	145	54	199
							N4	88.8393	11.1607	199	25	224		N4	85.0515	14.9485	165	29	194
							N5	76.4977	23.5023	166	51	217		N5	72.5962	27.4038	151	57	208
							N2	93.2271	6.77291	234	17	251		N2	89.6414	10.3586	225	26	251
							N3	79.1304	20.8696	182	48	230		N3	76.699	23.301	158	48	206
							N4	86.9565	13.0435	180	27	207		N4	88.3838	11.6162	175	23	198
							N5	76.9953	23.0047	164	49	213		N5	72.9358	27.0642	159	59	218
							N2	91.4286	8.57143	224	21	245		N2	92.7126	7.28745	229	18	247
							N3	82.906	17.094	194	40	234		N3	76.3819	23.6181	152	47	199
							N4	85.782	14.218	181	30	211		N4	84.153	15.847	154	29	183
							N5	73.0233	26.9767	157	58	215		N5	70.3349	29.6651	147	62	209
							N2	94.7598	5.24017	217	12	229		N2	92.5197	7.48031	235	19	254
							N3	79.5556	20.4444	179	46	225		N3	77.3869	22.6131	154	45	199
							N4	85.4369	14.5631	176	30	206		N4	86.5922	13.4078	155	24	179
							N5	75	25	156	52	208		N5	72.4638	27.5362	150	57	207
							N2	91.5323	8.46774	227	21	248		N2	91.4397	8.56031	235	22	257
							N3	75.1055	24.8945	178	59	237		N3	74.7423	25.2577	145	49	194
							N4	84.6154	15.3846	187	34	221		N4	87.3016	12.6984	165	24	189
							N5	76.7857	23.2143	172	52	224		N5	74.6411	25.3589	156	53	209
							N2	94.6502	5.34979	230	13	243		N2	91.2281	8.77193	208	20	228
							N3	74.8899	25.1101	170	57	227		N3	74.3455	25.6545	142	49	191
							N4	83.871	16.129	182	35	217		N4	85.8639	14.1361	164	27	191
							N5	74.1935	25.8065	161	56	217		N5	70.8738	29.1262	146	60	206
							N2	93.5897	6.41026	219	15	234		N2	92.4051	7.59494	219	18	237
							N3	81.9005	18.0995	181	40	221		N3	75.2577	24.7423	146	48	194
							N4	84.8341	15.1659	179	32	211		N4	80.5	19.5	161	39	200
							N5	75.4717	24.5283	160	52	212		N5	74.2857	25.7143	156	54	210
							N2	92.887	7.11297	222	17	239		N2	92.3387	7.66129	229	19	248
							N3	81.7352	18.2648	179	40	219		N3	71.2195	28.7805	146	59	205
							N4	85.6436	14.3564	173	29	202		N4	86.5979	13.4021	168	26	194
							N5	79.1469	20.8531	167	44	211		N5	73.9336	26.0664	156	55	211
							N2	93.3333	6.66667	224	16	240		N2	93.6975	6.30252	223	15	238
							N3	82.3009	17.6991	186	40	226		N3	73.3333	26.6667	143	52	195
							N4	89.9497	10.0503	179	20	199		N4	83.6735	16.3265	164	32	196
							N5	81.6425	18.3575	169	38	207		N5	75.122	24.878	154	51	205
							N2	93.3333	6.66667	238	17	255		N2	91.3043	8.69565	210	20	230
							N3	80.4348	19.5652	185	45	230		N3	75.1269	24.8731	148	49	197
							N4	85.782	14.218	181	30	211		N4	83.4225	16.5775	156	31	187
							N5	74.1784	25.8216	158	55	213		N5	74.1463	25.8537	152	53	205
							N2	89.9614	10.0386	233	26	259		N2	91.8033	8.19672	224	20	244
							N3	82.4034	17.5966	192	41	233		N3	69.8492	30.1508	139	60	199
							N4	87.037	12.963	188	28	216		N4	84.153	15.847	154	29	183
							N5	72.0721	27.9279	160	62	222		N5	71.2195	28.7805	146	59	205
							N2	91.7391	8.26087	211	19	230		N2	91.5612	8.43882	217	20	237
							N3	82.8704	17.1296	179	37	216		N3	73.7968	26.2032	138	49	187
							N4	82.4074	17.5926	178	38	216		N4	87.1795	12.8205	170	25	195
							N5	73.8532	26.1468	161	57	218		N5	73.5	26.5	147	53	200
							N2	91.6	8.4	229	21	250		N2	91.7749	8.22511	212	19	231
							N3	79.3722	20.6278	177	46	223		N3	76.8041	23.1959	149	45	194
							N4	81.7757	18.2243	175	39	214		N4	85.7143	14.2857	168	28	196
							N5	79.9065	20.0935	171	43	214		N5	73.7864	26.2136	152	54	206
							N2	93.4615	6.53846	243	17	260		N2	93.6441	6.35593	221	15	236
							N3	79.8387	20.1613	198	50	248		N3	78.9744	21.0256	154	41	195
							N4	87.3913	12.6087	201	29	230		N4	84.456	15.544	163	30	193
							N5	72.766	27.234	171	64	235		N5	77.7778	22.2222	161	46	207
							N2	91.2281	8.77193	208	20	228		N2	88.4615	11.5385	207	27	234
							N3	80.8696	19.1304	186	44	230		N3	76.6497	23.3503	151	46	197
							N4	92.4171	7.58294	195	16	211		N4	85.1064	14.8936	160	28	188
							N5	76.4423	23.5577	159	49	208		N5	73.2057	26.7943	153	56	209
							N2	89.6266	10.3734	216	25	241		N2	93.2735	6.72646	208	15	223
							N3	76.2931	23.7069	177	55	232		N3	72.8155	27.1845	150	56	206
							N4	89.0995	10.9005	188	23	211		N4	82.0652	17.9348	151	33	184
							N5	74.4395	25.5605	166	57	223		N5	71.4286	28.5714	150	60	210
							N2	92.2481	7.75194	238	20	258		N2	90.2439	9.7561	222	24	246
							N3	82.6613	17.3387	205	43	248		N3	70.936	29.064	144	59	203
							N4	83.2599	16.7401	189	38	227		N4	85.1485	14.8515	172	30	202
							N5	78.8546	21.1454	179	48	227		N5	70.892	29.108	151	62	213
							N2	92.7966	7.20339	219	17	236		N2	92.3729	7.62712	218	18	236
							N3	81.0811	18.9189	180	42	222		N3	72	28	144	56	200
							N4	83.1818	16.8182	183	37	220		N4	82.2581	17.7419	153	33	186
							N5	77.7778	22.2222	168	48	216		N5	73.0769	26.9231	152	56	208
							N2	92.1162	7.88382	222	19	241		N2	90.9836	9.01639	222	22	244
							N3	80.0905	19.9095	177	44	221		N3	77.0732	22.9268	158	47	205
							N4	87.6712	12.3288	192	27	219		N4	84.5361	15.4639	164	30	194
							N5	75.7991	24.2009	166	53	219		N5	72.3301	27.6699	149	57	206
							N2	91.0569	8.94309	224	22	246		N2	89.8734	10.1266	213	24	237
							N3	80.2575	19.7425	187	46	233		N3	72.2513	27.7487	138	53	191
							N4	86.0987	13.9013	192	31	223		N4	82.7957	17.2043	154	32	186
							N5	78.8991	21.1009	172	46	218		N5	64.5933	35.4067	135	74	209
							N2	95.2381	4.7619	240	12	252		N2	90.9091	9.09091	200	20	220
							N3	78.8793	21.1207	183	49	232		N3	78.453	21.547	142	39	181
							N4	83.7004	16.2996	190	37	227		N4	85.2632	14.7368	162	28	190
							N5	77.1552	22.8448	179	53	232		N5	69.7561	30.2439	143	62	205
							N2	91.8455	8.15451	214	19	233		N2	87.5536	12.4464	204	29	233
							N3	81.448	18.552	180	41	221		N3	72.9858	27.0142	154	57	211
							N4	83.0097	16.9903	171	35	206		N4	84.0796	15.9204	169	32	201
							N5	76.7327	23.2673	155	47	202		N5	71.8894	28.1106	156	61	217
							N2	90.5983	9.40171	212	22	234		N2	91.8455	8.15451	214	19	233
							N3	82.7586	17.2414	192	40	232		N3	75.1244	24.8756	151	50	201
							N4	85.8491	14.1509	182	30	212		N4	84.5361	15.4639	164	30	194
							N5	74.537	25.463	161	55	216		N5	74.5192	25.4808	155	53	208
							N2	90.5172	9.48276	210	22	232		N2	88.8889	11.1111	216	27	243
							N3	81.1404	18.8596	185	43	228		N3	76.4103	23.5897	149	46	195
							N4	84.2105	15.7895	176	33	209		N4	85.5	14.5	171	29	200
							N5	78.5047	21.4953	168	46	214		N5	70.3349	29.6651	147	62	209
							N2	93.0041	6.99588	226	17	243		N2	91.0638	8.93617	214	21	235
							N3	80.531	19.469	182	44	226		N3	76.8473	23.1527	156	47	203
							N4	87.7451	12.2549	179	25	204		N4	86.0825	13.9175	167	27	194
							N5	79.1469	20.8531	167	44	211		N5	75.4808	24.5192	157	51	208
							N2	92.6531	7.34694	227	18	245		N2	92.5926	7.40741	225	18	243
							N3	79.9107	20.0893	179	45	224		N3	75	25	153	51	204
							N4	86.8421	13.1579	198	30	228		N4	84.7716	15.2284	167	30	197
							N5	74.6479	25.3521	159	54	213		N5	74.1294	25.8706	149	52	201
							N2	92.7419	7.25806	230	18	248		N2	92.4603	7.53968	233	19	252
							N3	81.5451	18.4549	190	43	233		N3	75.2632	24.7368	143	47	190
							N4	87.0192	12.9808	181	27	208		N4	77.9661	22.0339	138	39	177
							N5	73.9726	26.0274	162	57	219		N5	71.2121	28.7879	141	57	198
							N2	94.7368	5.26316	234	13	247		N2	92.7126	7.28745	229	18	247
							N3	79.8319	20.1681	190	48	238		N3	67.5532	32.4468	127	61	188
							N4	84.1346	15.8654	175	33	208		N4	81.8182	18.1818	162	36	198
							N5	73.7327	26.2673	160	57	217		N5	75.122	24.878	154	51	205
							N2	93.5484	6.45161	232	16	248		N2	93.133	6.86695	217	16	233
							N3	81.6594	18.3406	187	42	229		N3	71.1957	28.8043	131	53	184
							N4	80.2885	19.7115	167	41	208		N4	84.153	15.847	154	29	183
							N5	70.6977	29.3023	152	63	215		N5	70.297	29.703	142	60	202
							N2	91.9355	8.06452	228	20	248		N2	93.4694	6.53061	229	16	245
							N3	80.4348	19.5652	185	45	230		N3	70.283	29.717	149	63	212
							N4	85.9155	14.0845	183	30	213		N4	85.9375	14.0625	165	27	192
							N5	72.5581	27.4419	156	59	215		N5	69.9029	30.0971	144	62	206
							N2	92.8	7.2	232	18	250		N2	91.4163	8.58369	213	20	233
							N3	79.386	20.614	181	47	228		N3	76.5625	23.4375	147	45	192
							N4	87.0192	12.9808	181	27	208		N4	85.4922	14.5078	165	28	193
							N5	72.4771	27.5229	158	60	218		N5	69.4175	30.5825	143	63	206
							N2	92.9688	7.03125	238	18	256		N2	92.7966	7.20339	219	17	236
							N3	81.7391	18.2609	188	42	230		N3	74.7573	25.2427	154	52	206
							N4	85.1852	14.8148	184	32	216		N4	84.6154	15.3846	165	30	195
							N5	78.4141	21.5859	178	49	227		N5	71.6346	28.3654	149	59	208
							N2	92.0833	7.91667	221	19	240		N2	91.4163	8.58369	213	20	233
							N3	81.6038	18.3962	173	39	212		N3	72.6368	27.3632	146	55	201
							N4	87.3171	12.6829	179	26	205		N4	85.3535	14.6465	169	29	198
							N5	72.6852	27.3148	157	59	216		N5	65.7277	34.2723	140	73	213
							N2	92.7203	7.27969	242	19	261		N2	93.913	6.08696	216	14	230
							N3	80.4255	19.5745	189	46	235		N3	79.2135	20.7865	141	37	178
							N4	79.2627	20.7373	172	45	217		N4	85.2459	14.7541	156	27	183
							N5	73.3645	26.6355	157	57	214		N5	74.0196	25.9804	151	53	204
							N2	94.2623	5.7377	230	14	244		N2	91.8803	8.11966	215	19	234
							N3	83.3333	16.6667	190	38	228		N3	76.8421	23.1579	146	44	190
							N4	86.7925	13.2075	184	28	212		N4	81.1828	18.8172	151	35	186
							N5	70.9821	29.0179	159	65	224		N5	73.0392	26.9608	149	55	204
							N2	94.2623	5.7377	230	14	244		N2	92.2449	7.7551	226	19	245
							N3	79.7235	20.2765	173	44	217		N3	78.0612	21.9388	153	43	196
							N4	86.4486	13.5514	185	29	214		N4	86.911	13.089	166	25	191
							N5	74.2857	25.7143	156	54	210		N5	74.5098	25.4902	152	52	204
							N2	92.2374	7.76256	202	17	219		N2	91.0638	8.93617	214	21	235
							N3	77.3148	22.6852	167	49	216		N3	73.8693	26.1307	147	52	199
							N4	88.5	11.5	177	23	200		N4	87.0787	12.9213	155	23	178
							N5	74.6411	25.3589	156	53	209		N5	69.6517	30.3483	140	61	201
							N2	90.795	9.20502	217	22	239		N2	88.8889	11.1111	232	29	261
							N3	80.2691	19.7309	179	44	223		N3	74.0933	25.9067	143	50	193
							N4	88.9401	11.0599	193	24	217		N4	86.9347	13.0653	173	26	199
							N5	71.1628	28.8372	153	62	215		N5	72.9469	27.0531	151	56	207
							N2	93.8326	6.1674	213	14	227		N2	92.9825	7.01754	212	16	228
							N3	76.8519	23.1481	166	50	216		N3	72.7723	27.2277	147	55	202
							N4	89.0476	10.9524	187	23	210		N4	84.6154	15.3846	165	30	195
							N5	75.8454	24.1546	157	50	207		N5	71.0145	28.9855	147	60	207
							N2	92.6923	7.30769	241	19	260		N2	91.1647	8.83534	227	22	249
							N3	81.0924	18.9076	193	45	238		N3	72.7273	27.2727	152	57	209
							N4	85.9729	14.0271	190	31	221		N4	81.9588	18.0412	159	35	194
							N5	75.7576	24.2424	175	56	231		N5	71.6418	28.3582	144	57	201
							N2	92.8287	7.17131	233	18	251		N2	89.8734	10.1266	213	24	237
							N3	82.0833	17.9167	197	43	240		N3	72.449	27.551	142	54	196
							N4	82.7273	17.2727	182	38	220		N4	86.0825	13.9175	167	27	194
							N5	75.6881	24.3119	165	53	218		N5	71.9807	28.0193	149	58	207
							N2	93.6441	6.35593	221	15	236		N2	91.4062	8.59375	234	22	256
							N3	82.684	17.316	191	40	231		N3	72.1925	27.8075	135	52	187
							N4	82.6291	17.3709	176	37	213		N4	79.8913	20.1087	147	37	184
							N5	76.0181	23.9819	168	53	221		N5	72.2222	27.7778	143	55	198
							N2	93.1818	6.81818	246	18	264		N2	92.6941	7.30594	203	16	219
							N3	80.1653	19.8347	194	48	242		N3	75.4011	24.5989	141	46	187
							N4	86.7257	13.2743	196	30	226		N4	80.6122	19.3878	158	38	196
							N5	75.5656	24.4344	167	54	221		N5	78.3654	21.6346	163	45	208
							N2	93.0041	6.99588	226	17	243		N2	92.8889	7.11111	209	16	225
							N3	79.8206	20.1794	178	45	223		N3	70.3704	29.6296	133	56	189
							N4	86.2559	13.7441	182	29	211		N4	86.6667	13.3333	169	26	195
							N5	74.0741	25.9259	160	56	216		N5	72.1649	27.8351	140	54	194
							N2	95.7627	4.23729	226	10	236		N2	90.7631	9.23695	226	23	249
							N3	78.8288	21.1712	175	47	222		N3	75.6098	24.3902	155	50	205
							N4	83.8095	16.1905	176	34	210		N4	86.7021	13.2979	163	25	188
							N5	78.3186	21.6814	177	49	226		N5	67.2897	32.7103	144	70	214
							N2	93.1624	6.83761	218	16	234		N2	92.1162	7.88382	222	19	241
							N3	80.7175	19.2825	180	43	223		N3	77.7228	22.2772	157	45	202
							N4	86.9955	13.0045	194	29	223		N4	88.6598	11.3402	172	22	194
							N5	72.9358	27.0642	159	59	218		N5	69.0476	30.9524	145	65	210
							N2	92.2764	7.72358	227	19	246		N2	91.8699	8.13008	226	20	246
							N3	79.2035	20.7965	179	47	226		N3	76.4103	23.5897	149	46	195
							N4	87.8505	12.1495	188	26	214		N4	84.4221	15.5779	168	31	199
							N5	75.2212	24.7788	170	56	226		N5	71.6418	28.3582	144	57	201
							N2	95	5	228	12	240		N2	88.6076	11.3924	210	27	237
							N3	78.9238	21.0762	176	47	223		N3	74.7475	25.2525	148	50	198
							N4	83.0357	16.9643	186	38	224		N4	83.9572	16.0428	157	30	187
							N5	78.5714	21.4286	176	48	224		N5	73.8916	26.1084	150	53	203
							N2	90.7173	9.2827	215	22	237		N2	93.0435	6.95652	214	16	230
							N3	80	20	176	44	220		N3	76.9663	23.0337	137	41	178
							N4	88.0184	11.9816	191	26	217		N4	83.0688	16.9312	157	32	189
							N5	76.9953	23.0047	164	49	213		N5	72.5888	27.4112	143	54	197
							N2	93.75	6.25	210	14	224		N2	88.412	11.588	206	27	233
							N3	84.5455	15.4545	186	34	220		N3	78.4615	21.5385	153	42	195
							N4	85.8537	14.1463	176	29	205		N4	82.6087	17.3913	152	32	184
							N5	75.7282	24.2718	156	50	206		N5	70	30	147	63	210
							N2	92.9167	7.08333	223	17	240		N2	90.678	9.32203	214	22	236
							N3	82.1596	17.8404	175	38	213		N3	71.5789	28.4211	136	54	190
							N4	86.7647	13.2353	177	27	204		N4	84.2697	15.7303	150	28	178
							N5	68.599	31.401	142	65	207		N5	74.8718	25.1282	146	49	195
							N2	90.9836	9.01639	222	22	244		N2	91.1017	8.89831	215	21	236
							N3	78.903	21.097	187	50	237		N3	73.7968	26.2032	138	49	187
							N4	89.0411	10.9589	195	24	219		N4	85.6383	14.3617	161	27	188
							N5	77.4194	22.5806	168	49	217		N5	69.4581	30.5419	141	62	203
							N2	94.3609	5.6391	251	15	266		N2	92.8	7.2	232	18	250
							N3	82.1577	17.8423	198	43	241		N3	75.1269	24.8731	148	49	197
							N4	82.0276	17.9724	178	39	217		N4	87.8947	12.1053	167	23	190
							N5	80.4255	19.5745	189	46	235		N5	69.5238	30.4762	146	64	210
							N2	92.9461	7.05394	224	17	241		N2	93.0041	6.99588	226	17	243
							N3	81.1404	18.8596	185	43	228		N3	73.6559	26.3441	137	49	186
							N4	86.3208	13.6792	183	29	212		N4	84.264	15.736	166	31	197
							N5	76.9231	23.0769	170	51	221		N5	75.6098	24.3902	155	50	205
							N2	92.0949	7.90514	233	20	253		N2	89.3162	10.6838	209	25	234
							N3	82.377	17.623	201	43	244		N3	75.1244	24.8756	151	50	201
							N4	88.7324	11.2676	189	24	213		N4	84.7368	15.2632	161	29	190
							N5	73.516	26.484	161	58	219		N5	68.4729	31.5271	139	64	203
							N2	94.7791	5.22088	236	13	249		N2	94.2029	5.7971	195	12	207
							N3	81.0924	18.9076	193	45	238		N3	71.6667	28.3333	129	51	180
							N4	79.6209	20.3791	168	43	211		N4	83.1522	16.8478	153	31	184
							N5	79.0909	20.9091	174	46	220		N5	72.6368	27.3632	146	55	201
							N2	92.3077	7.69231	228	19	247		N2	92.3077	7.69231	216	18	234
							N3	80.0885	19.9115	181	45	226		N3	77.5	22.5	155	45	200
							N4	83.7438	16.2562	170	33	203		N4	89.2857	10.7143	175	21	196
							N5	72.8571	27.1429	153	57	210		N5	76.2136	23.7864	157	49	206
							N2	92.5197	7.48031	235	19	254		N2	91.8455	8.15451	214	19	233
							N3	84	16	189	36	225		N3	80.303	19.697	159	39	198
							N4	83.7104	16.2896	185	36	221		N4	86.4865	13.5135	160	25	185
							N5	79.9065	20.0935	171	43	214		N5	76.2136	23.7864	157	49	206
							N2	91.498	8.50202	226	21	247		N2	91.5612	8.43882	217	20	237
							N3	80.2691	19.7309	179	44	223		N3	76.1628	23.8372	131	41	172
							N4	88.785	11.215	190	24	214		N4	80.2139	19.7861	150	37	187
							N5	72.4299	27.5701	155	59	214		N5	76.3547	23.6453	155	48	203
							N2	90.7563	9.2437	216	22	238		N2	88.5714	11.4286	217	28	245
							N3	79.2035	20.7965	179	47	226		N3	75.7895	24.2105	144	46	190
							N4	86.9369	13.0631	193	29	222		N4	85.9375	14.0625	165	27	192
							N5	72.0183	27.9817	157	61	218		N5	77.7251	22.2749	164	47	211
							N2	92.623	7.37705	226	18	244		N2	91.9028	8.09717	227	20	247
							N3	82.9694	17.0306	190	39	229		N3	77.5401	22.4599	145	42	187
							N4	85.3774	14.6226	181	31	212		N4	85.4054	14.5946	158	27	185
							N5	72.8111	27.1889	158	59	217		N5	69.9507	30.0493	142	61	203
							N2	91.4286	8.57143	224	21	245		N2	94.5378	5.46218	225	13	238
							N3	82.8452	17.1548	198	41	239		N3	74.0741	25.9259	140	49	189
							N4	87.156	12.844	190	28	218		N4	88.8298	11.1702	167	21	188
							N5	73.0088	26.9912	165	61	226		N5	73.6318	26.3682	148	53	201
							N2	94.2529	5.74713	246	15	261		N2	89.2116	10.7884	215	26	241
							N3	78.5408	21.4592	183	50	233		N3	70.5263	29.4737	134	56	190
							N4	84.141	15.859	191	36	227		N4	84.127	15.873	159	30	189
							N5	73.1278	26.8722	166	61	227		N5	73.8693	26.1307	147	52	199
							N2	93.0328	6.96721	227	17	244		N2	92.3387	7.66129	229	19	248
							N3	86.3636	13.6364	190	30	220		N3	76.6839	23.3161	148	45	193
							N4	84.3602	15.6398	178	33	211		N4	83.5106	16.4894	157	31	188
							N5	77.0642	22.9358	168	50	218		N5	74.7423	25.2577	145	49	194
							N2	94.7368	5.26316	234	13	247		N2	89.5397	10.4603	214	25	239
							N3	79.0179	20.9821	177	47	224		N3	81.9095	18.0905	163	36	199
							N4	83.3333	16.6667	180	36	216		N4	85.4271	14.5729	170	29	199
							N5	79.638	20.362	176	45	221		N5	75.2336	24.7664	161	53	214
							N2	94.5148	5.48523	224	13	237		N2	91.0931	8.90688	225	22	247
							N3	80.3493	19.6507	184	45	229		N3	71.1538	28.8462	148	60	208
							N4	87.037	12.963	188	28	216		N4	83.7563	16.2437	165	32	197
							N5	73.9535	26.0465	159	56	215		N5	71.1538	28.8462	148	60	208
							N2	90.7258	9.27419	225	23	248		N2	93.5484	6.45161	232	16	248
							N3	84.7534	15.2466	189	34	223		N3	77.0335	22.9665	161	48	209
							N4	85.0242	14.9758	176	31	207		N4	82.3834	17.6166	159	34	193
							N5	78.5047	21.4953	168	46	214		N5	70.5314	29.4686	146	61	207
							N2	91.2863	8.71369	220	21	241		N2	91.5966	8.40336	218	20	238
							N3	77.3333	22.6667	174	51	225		N3	74.6032	25.3968	141	48	189
							N4	85.7143	14.2857	186	31	217		N4	86.413	13.587	159	25	184
							N5	77.1028	22.8972	165	49	214		N5	67.4757	32.5243	139	67	206
							N2	91.9028	8.09717	227	20	247		N2	88.755	11.245	221	28	249
							N3	81.0811	18.9189	180	42	222		N3	75.6345	24.3655	149	48	197
							N4	83.2536	16.7464	174	35	209		N4	85.4054	14.5946	158	27	185
							N5	76.6355	23.3645	164	50	214		N5	69.7115	30.2885	145	63	208
							N2	93.1452	6.85484	231	17	248		N2	94.3775	5.62249	235	14	249
							N3	80	20	180	45	225		N3	71.5084	28.4916	128	51	179
							N4	87.4439	12.5561	195	28	223		N4	79.4595	20.5405	147	38	185
							N5	77.5785	22.4215	173	50	223		N5	69.8492	30.1508	139	60	199
							N2	91.9149	8.08511	216	19	235		N2	89.4737	10.5263	204	24	228
							N3	77.8281	22.1719	172	49	221		N3	72.2513	27.7487	138	53	191
							N4	82.7751	17.2249	173	36	209		N4	78.9744	21.0256	154	41	195
							N5	76.3636	23.6364	168	52	220		N5	70.8738	29.1262	146	60	206
							N2	95.5556	4.44444	215	10	225		N2	89.9194	10.0806	223	25	248
							N3	80.3493	19.6507	184	45	229		N3	75.1269	24.8731	148	49	197
							N4	83.5616	16.4384	183	36	219		N4	87.1134	12.8866	169	25	194
							N5	72.2467	27.7533	164	63	227		N5	69.8492	30.1508	139	60	199
							N2	91.9149	8.08511	216	19	235		N2	91.8699	8.13008	226	20	246
							N3	81.3333	18.6667	183	42	225		N3	77.551	22.449	152	44	196
							N4	86.2559	13.7441	182	29	211		N4	82.7586	17.2414	168	35	203
							N5	73.8916	26.1084	150	53	203		N5	76.2376	23.7624	154	48	202
							N2	92.2747	7.72532	215	18	233		N2	90.8367	9.16335	228	23	251
							N3	84.4037	15.5963	184	34	218		N3	74.7525	25.2475	151	51	202
							N4	84.3902	15.6098	173	32	205		N4	88.2353	11.7647	165	22	187
							N5	75.5981	24.4019	158	51	209		N5	67.3077	32.6923	140	68	208
							N2	95.8333	4.16667	207	9	216		N2	93.0736	6.92641	215	16	231
							N3	79.4118	20.5882	162	42	204		N3	77.6042	22.3958	149	43	192
							N4	82.9897	17.0103	161	33	194		N4	80.9278	19.0722	157	37	194
							N5	76.5	23.5	153	47	200		N5	70.098	29.902	143	61	204
							N2	93.5065	6.49351	216	15	231		N2	91.498	8.50202	226	21	247
							N3	79.2793	20.7207	176	46	222		N3	79.3814	20.6186	154	40	194
							N4	83.8095	16.1905	176	34	210		N4	82.8877	17.1123	155	32	187
							N5	74.7573	25.2427	154	52	206		N5	71.9807	28.0193	149	58	207
							N2	91.4286	8.57143	224	21	245		N2	94.1441	5.85586	209	13	222
							N3	80.0885	19.9115	181	45	226		N3	77.451	22.549	158	46	204
							N4	86.4865	13.5135	192	30	222		N4	81.7204	18.2796	152	34	186
							N5	72	28	162	63	225		N5	68.5446	31.4554	146	67	213
							N2	93.75	6.25	225	15	240		N2	92.9752	7.02479	225	17	242
							N3	80.2575	19.7425	187	46	233		N3	75.5208	24.4792	145	47	192
							N4	83.3333	16.6667	185	37	222		N4	85.2632	14.7368	162	28	190
							N5	81.6143	18.3857	182	41	223		N5	66.3462	33.6538	138	70	208
							N2	93.4156	6.58436	227	16	243		N2	90.678	9.32203	214	22	236
							N3	79.8246	20.1754	182	46	228		N3	76.3441	23.6559	142	44	186
							N4	86.9347	13.0653	173	26	199		N4	86.911	13.089	166	25	191
							N5	77.4038	22.5962	161	47	208		N5	67.9245	32.0755	144	68	212
							N2	90.9836	9.01639	222	22	244		N2	92.8	7.2	232	18	250
							N3	79.9127	20.0873	183	46	229		N3	76.8473	23.1527	156	47	203
							N4	84.186	15.814	181	34	215		N4	83.5979	16.4021	158	31	189
							N5	77.2093	22.7907	166	49	215		N5	72.5962	27.4038	151	57	208
							N2	91.3386	8.66142	232	22	254		N2	90.4959	9.50413	219	23	242
							N3	79.5652	20.4348	183	47	230		N3	75.6614	24.3386	143	46	189
							N4	84.0909	15.9091	185	35	220		N4	80.3191	19.6809	151	37	188
							N5	76.0563	23.9437	162	51	213		N5	75.4808	24.5192	157	51	208
							N2	93.6567	6.34328	251	17	268		N2	92	8	230	20	250
							N3	80.8163	19.1837	198	47	245		N3	77.4869	22.5131	148	43	191
							N4	83.3333	16.6667	195	39	234		N4	83.1633	16.8367	163	33	196
							N5	74.7863	25.2137	175	59	234		N5	72.9064	27.0936	148	55	203
							N2	93.0328	6.96721	227	17	244		N2	91.2	8.8	228	22	250
							N3	79.5556	20.4444	179	46	225		N3	67.3469	32.6531	132	64	196
							N4	84.2593	15.7407	182	34	216		N4	85.8639	14.1361	164	27	191
							N5	78.341	21.659	170	47	217		N5	73.7864	26.2136	152	54	206
							N2	94.9807	5.01931	246	13	259		N2	94.7598	5.24017	217	12	229
							N3	80.9524	19.0476	204	48	252		N3	73.7968	26.2032	138	49	187
							N4	85.3211	14.6789	186	32	218		N4	81.7204	18.2796	152	34	186
							N5	75.8772	24.1228	173	55	228		N5	70.297	29.703	142	60	202
							N2	92.562	7.43802	224	18	242		N2	90.625	9.375	203	21	224
							N3	82.8829	17.1171	184	38	222		N3	75.7576	24.2424	150	48	198
							N4	86.1905	13.8095	181	29	210		N4	86.4583	13.5417	166	26	192
							N5	77.7778	22.2222	168	48	216		N5	79.798	20.202	158	40	198
							N2	92.7711	7.22892	231	18	249		N2	93.3921	6.60793	212	15	227
							N3	80.9955	19.0045	179	42	221		N3	70.2247	29.7753	125	53	178
							N4	88.1279	11.8721	193	26	219		N4	83.6842	16.3158	159	31	190
							N5	73.3945	26.6055	160	58	218		N5	69.8492	30.1508	139	60	199
							N2	94.958	5.04202	226	12	238		N2	90.9465	9.0535	221	22	243
							N3	78.1659	21.8341	179	50	229		N3	73.0964	26.9036	144	53	197
							N4	85.1675	14.8325	178	31	209		N4	87.4346	12.5654	167	24	191
							N5	74.5192	25.4808	155	53	208		N5	74.5192	25.4808	155	53	208
							N2	93.0894	6.91057	229	17	246		N2	92.9461	7.05394	224	17	241
							N3	81.7352	18.2648	179	40	219		N3	72.0588	27.9412	147	57	204
							N4	83.4123	16.5877	176	35	211		N4	82.0513	17.9487	160	35	195
							N5	69.0909	30.9091	152	68	220		N5	76.9231	23.0769	160	48	208

## Sheet: ExtendedData_Fig3b
SourceData_ExtendedData_Fig. 3b GO enrichment of syntenic homoeologs, using all syntenic gene pairs and genomic background, respectively.
ColinearBackgr_Goenrichment:
Class	GO_Name	GO_ID	GO_Level	P_value	EnrichmentScore	HitsGenesCountsInSelectedSet	HitsGenesCountsInBackground	AllGenesCountsInSelectedSet	AllGenesCountsInBackground	GenesOfSelectedSetInGOterm	corrected p-value
Molecular function	transporter activity	GO:0005215	2	2.22045e-16	1.45624	204	280	1622	3242	Aspi01Gene15717,Aspi01Gene11337,Aspi01Gene13992,Aspi01Gene24655,Aspi01Gene10012,Aspi01Gene26411,Aspi01Gene50924,Aspi01Gene27744,Aspi01Gene49954,Aspi01Gene18829,Aspi01Gene64719,Aspi01Gene15779,Aspi01Gene13110,Aspi01Gene01137,Aspi01Gene38401,Aspi01Gene40724,Aspi01Gene64708,Aspi01Gene72329,Aspi01Gene18850,Aspi01Gene40755,Aspi01Gene17468,Aspi01Gene16164,Aspi01Gene40693,Aspi01Gene21516,Aspi01Gene05499…	5.77316e-15
Molecular function	DNA-binding transcription factor activity	GO:0003700	4	1.09935e-06	1.18876	317	533	1622	3242	Aspi01Gene68244,Aspi01Gene40706,Aspi01Gene15766,Aspi01Gene44253,Aspi01Gene11385,Aspi01Gene14466,Aspi01Gene05520,Aspi01Gene34058,Aspi01Gene35380,Aspi01Gene22061,Aspi01Gene72364,Aspi01Gene05550,Aspi01Gene18861,Aspi01Gene31830,Aspi01Gene30507,Aspi01Gene68289,Aspi01Gene40737,Aspi01Gene47379,Aspi01Gene62023,Aspi01Gene63359,Aspi01Gene17437,Aspi01Gene38379,Aspi01Gene38365,Aspi01Gene08549,Aspi01Gene63317…	1.42916e-05
Molecular function	transcription regulator activity	GO:0140110	3	7.19934e-06	1.16683	331	567	1622	3242	Aspi01Gene68244,Aspi01Gene40706,Aspi01Gene15766,Aspi01Gene44253,Aspi01Gene49969,Aspi01Gene11385,Aspi01Gene14466,Aspi01Gene05520,Aspi01Gene34058,Aspi01Gene35380,Aspi01Gene22061,Aspi01Gene72364,Aspi01Gene05550,Aspi01Gene18861,Aspi01Gene31830,Aspi01Gene30507,Aspi01Gene68289,Aspi01Gene40737,Aspi01Gene47379,Aspi01Gene62023,Aspi01Gene63359,Aspi01Gene17437,Aspi01Gene38379,Aspi01Gene38365,Aspi01Gene08549…	6.23943e-05
Molecular function	carbohydrate binding	GO:0030246	3	0.00522204	1.56425	18	23	1622	3242	Aspi01Gene34083,Aspi01Gene21564,Aspi01Gene40812,Aspi01Gene13197,Aspi01Gene51474,Aspi01Gene46660,Aspi01Gene07945,Aspi01Gene16878,Aspi01Gene29288,Aspi01Gene22685,Aspi01Gene13813,Aspi01Gene22476,Aspi01Gene59706,Aspi01Gene56641,Aspi01Gene25698,Aspi01Gene39422,Aspi01Gene58290,Aspi01Gene20455,	0.0339433
Molecular function	hydrolase activity	GO:0016787	3	0.0303383	1.0787	272	504	1622	3242	Aspi01Gene47310,Aspi01Gene71896,Aspi01Gene13992,Aspi01Gene10012,Aspi01Gene26411,Aspi01Gene48625,Aspi01Gene34070,Aspi01Gene40761,Aspi01Gene40788,Aspi01Gene10091,Aspi01Gene40796,Aspi01Gene38401,Aspi01Gene31831,Aspi01Gene05543,Aspi01Gene31812,Aspi01Gene72329,Aspi01Gene18850,Aspi01Gene34083,Aspi01Gene13072,Aspi01Gene05460,Aspi01Gene17443,Aspi01Gene19209,Aspi01Gene40693,Aspi01Gene65976,Aspi01Gene05499…	0.157759
Molecular function	motor activity	GO:0003774	8	0.0432005	1.35631	19	28	1622	3242	Aspi01Gene52851,Aspi01Gene46974,Aspi01Gene61402,Aspi01Gene41841,Aspi01Gene61597,Aspi01Gene67350,Aspi01Gene14890,Aspi01Gene05031,Aspi01Gene58564,Aspi01Gene15400,Aspi01Gene17138,Aspi01Gene13618,Aspi01Gene64391,Aspi01Gene39961,Aspi01Gene08043,Aspi01Gene56593,Aspi01Gene65428,Aspi01Gene61099,Aspi01Gene18293,	0.187202
Cellular component	membrane	GO:0016020	3	8.41166e-10	1.11927	864	1592	1844	3803	Aspi01Gene15717,Aspi01Gene37987,Aspi01Gene22012,Aspi01Gene12690,Aspi01Gene68249,Aspi01Gene71896,Aspi01Gene11338,Aspi01Gene11337,Aspi01Gene13992,Aspi01Gene24655,Aspi01Gene59329,Aspi01Gene33597,Aspi01Gene10012,Aspi01Gene12673,Aspi01Gene12676,Aspi01Gene62904,Aspi01Gene26411,Aspi01Gene50924,Aspi01Gene49931,Aspi01Gene11396,Aspi01Gene27744,Aspi01Gene22044,Aspi01Gene14439,Aspi01Gene10072,Aspi01Gene45595…	2.10292e-08
Cellular component	plasma membrane	GO:0005886	4	1.32409e-08	1.16539	521	922	1844	3803	Aspi01Gene37987,Aspi01Gene71896,Aspi01Gene11337,Aspi01Gene13992,Aspi01Gene24655,Aspi01Gene59329,Aspi01Gene33597,Aspi01Gene12673,Aspi01Gene62904,Aspi01Gene26411,Aspi01Gene50924,Aspi01Gene49931,Aspi01Gene11396,Aspi01Gene22044,Aspi01Gene45595,Aspi01Gene49954,Aspi01Gene11384,Aspi01Gene18829,Aspi01Gene40761,Aspi01Gene38422,Aspi01Gene35398,Aspi01Gene15779,Aspi01Gene01135,Aspi01Gene22061,Aspi01Gene40797…	1.65511e-07
Cellular component	thylakoid	GO:0009579	3	0.0139179	1.1862	88	153	1844	3803	Aspi01Gene12676,Aspi01Gene49931,Aspi01Gene27761,Aspi01Gene31831,Aspi01Gene29501,Aspi01Gene30436,Aspi01Gene19210,Aspi01Gene58809,Aspi01Gene46822,Aspi01Gene11306,Aspi01Gene65111,Aspi01Gene43081,Aspi01Gene40828,Aspi01Gene48747,Aspi01Gene69671,Aspi01Gene51505,Aspi01Gene51529,Aspi01Gene10986,Aspi01Gene34948,Aspi01Gene71076,Aspi01Gene53234,Aspi01Gene66566,Aspi01Gene04830,Aspi01Gene01777,Aspi01Gene23121…	0.115983
Cellular component	cytoskeleton	GO:0005856	6	0.0181462	1.18697	80	139	1844	3803	Aspi01Gene33597,Aspi01Gene22044,Aspi01Gene11385,Aspi01Gene43822,Aspi01Gene60353,Aspi01Gene62030,Aspi01Gene67726,Aspi01Gene28148,Aspi01Gene54498,Aspi01Gene45541,Aspi01Gene34854,Aspi01Gene54475,Aspi01Gene65113,Aspi01Gene70698,Aspi01Gene40803,Aspi01Gene03845,Aspi01Gene09197,Aspi01Gene71968,Aspi01Gene64869,Aspi01Gene52851,Aspi01Gene31884,Aspi01Gene46981,Aspi01Gene03826,Aspi01Gene46974,Aspi01Gene68015…	0.113414
Cellular component	chloroplast	GO:0009507	7	0.0487492	1.06455	319	618	1844	3803	Aspi01Gene09038,Aspi01Gene56263,Aspi01Gene22005,Aspi01Gene68249,Aspi01Gene13992,Aspi01Gene59328,Aspi01Gene12676,Aspi01Gene62909,Aspi01Gene49931,Aspi01Gene70526,Aspi01Gene15741,Aspi01Gene27761,Aspi01Gene22065,Aspi01Gene16204,Aspi01Gene31831,Aspi01Gene38465,Aspi01Gene40737,Aspi01Gene29501,Aspi01Gene18847,Aspi01Gene31812,Aspi01Gene30436,Aspi01Gene13099,Aspi01Gene26388,Aspi01Gene07223,Aspi01Gene40693…	0.243746
Biological process	response to light stimulus	GO:0009416	5	1.04607e-08	1.30736	205	320	1840	3755	Aspi01Gene56263,Aspi01Gene68244,Aspi01Gene59329,Aspi01Gene40706,Aspi01Gene49969,Aspi01Gene18829,Aspi01Gene27761,Aspi01Gene22065,Aspi01Gene40792,Aspi01Gene27756,Aspi01Gene05550,Aspi01Gene16204,Aspi01Gene29501,Aspi01Gene47379,Aspi01Gene13099,Aspi01Gene17437,Aspi01Gene38379,Aspi01Gene37906,Aspi01Gene46860,Aspi01Gene71811,Aspi01Gene16193,Aspi01Gene33576,Aspi01Gene13984,Aspi01Gene12655,Aspi01Gene62092…	4.81191e-07
Biological process	response to abiotic stimulus	GO:0009628	3	8.18314e-05	1.11993	450	820	1840	3755	Aspi01Gene22012,Aspi01Gene56263,Aspi01Gene68244,Aspi01Gene68249,Aspi01Gene11337,Aspi01Gene59329,Aspi01Gene40706,Aspi01Gene10012,Aspi01Gene12676,Aspi01Gene26411,Aspi01Gene09078,Aspi01Gene49969,Aspi01Gene11384,Aspi01Gene18829,Aspi01Gene27761,Aspi01Gene34058,Aspi01Gene51438,Aspi01Gene72371,Aspi01Gene22065,Aspi01Gene40792,Aspi01Gene27756,Aspi01Gene05550,Aspi01Gene16204,Aspi01Gene31830,Aspi01Gene64708…	0.00188212
Biological process	photosynthesis	GO:0015979	4	0.000506651	1.45769	40	56	1840	3755	Aspi01Gene56263,Aspi01Gene62909,Aspi01Gene31831,Aspi01Gene29501,Aspi01Gene40828,Aspi01Gene61714,Aspi01Gene51505,Aspi01Gene50175,Aspi01Gene34948,Aspi01Gene71076,Aspi01Gene53241,Aspi01Gene66566,Aspi01Gene01777,Aspi01Gene23121,Aspi01Gene26212,Aspi01Gene39517,Aspi01Gene62745,Aspi01Gene64447,Aspi01Gene41799,Aspi01Gene68874,Aspi01Gene68659,Aspi01Gene02842,Aspi01Gene45250,Aspi01Gene72833,Aspi01Gene23066…	0.00776865
Biological process	anatomical structure development	GO:0048856	3	0.00103685	1.07542	635	1205	1840	3755	Aspi01Gene09038,Aspi01Gene37987,Aspi01Gene22012,Aspi01Gene56263,Aspi01Gene68244,Aspi01Gene12690,Aspi01Gene68249,Aspi01Gene71896,Aspi01Gene62943,Aspi01Gene40706,Aspi01Gene33597,Aspi01Gene12676,Aspi01Gene22044,Aspi01Gene10072,Aspi01Gene23363,Aspi01Gene69569,Aspi01Gene11385,Aspi01Gene48633,Aspi01Gene14466,Aspi01Gene22096,Aspi01Gene34070,Aspi01Gene38422,Aspi01Gene27761,Aspi01Gene34058,Aspi01Gene50107…	0.0119238
Biological process	response to external stimulus	GO:0009605	3	0.00107072	1.12739	295	534	1840	3755	Aspi01Gene09038,Aspi01Gene24655,Aspi01Gene59329,Aspi01Gene26411,Aspi01Gene11384,Aspi01Gene27761,Aspi01Gene34058,Aspi01Gene15779,Aspi01Gene01137,Aspi01Gene72371,Aspi01Gene40792,Aspi01Gene10091,Aspi01Gene31831,Aspi01Gene40737,Aspi01Gene47379,Aspi01Gene63359,Aspi01Gene17437,Aspi01Gene05466,Aspi01Gene04139,Aspi01Gene65976,Aspi01Gene64674,Aspi01Gene29453,Aspi01Gene28192,Aspi01Gene54498,Aspi01Gene71836…	0.00985058
Biological process	post-embryonic development	GO:0009791	3	0.0019699	1.11041	333	612	1840	3755	Aspi01Gene09038,Aspi01Gene22012,Aspi01Gene56263,Aspi01Gene12690,Aspi01Gene68249,Aspi01Gene71896,Aspi01Gene12676,Aspi01Gene10072,Aspi01Gene11385,Aspi01Gene14466,Aspi01Gene22096,Aspi01Gene27761,Aspi01Gene34058,Aspi01Gene72371,Aspi01Gene26421,Aspi01Gene38403,Aspi01Gene40792,Aspi01Gene10096,Aspi01Gene72364,Aspi01Gene40797,Aspi01Gene18861,Aspi01Gene30507,Aspi01Gene52716,Aspi01Gene68289,Aspi01Gene47379…	0.0151025
Biological process	biosynthetic process	GO:0009058	3	0.00332953	1.05775	750	1447	1840	3755	Aspi01Gene22012,Aspi01Gene56263,Aspi01Gene68244,Aspi01Gene62943,Aspi01Gene13992,Aspi01Gene24655,Aspi01Gene40706,Aspi01Gene12676,Aspi01Gene27742,Aspi01Gene22054,Aspi01Gene39724,Aspi01Gene45574,Aspi01Gene15766,Aspi01Gene44253,Aspi01Gene70526,Aspi01Gene45595,Aspi01Gene69561,Aspi01Gene49969,Aspi01Gene11385,Aspi01Gene48633,Aspi01Gene23356,Aspi01Gene14466,Aspi01Gene22096,Aspi01Gene40761,Aspi01Gene01156…	0.0218798
Biological process	flower development	GO:0009908	7	0.00374028	1.19854	111	189	1840	3755	Aspi01Gene10072,Aspi01Gene11385,Aspi01Gene27761,Aspi01Gene34058,Aspi01Gene72371,Aspi01Gene26421,Aspi01Gene38403,Aspi01Gene40792,Aspi01Gene30507,Aspi01Gene52716,Aspi01Gene68289,Aspi01Gene47379,Aspi01Gene72327,Aspi01Gene04141,Aspi01Gene04139,Aspi01Gene50015,Aspi01Gene71811,Aspi01Gene20218,Aspi01Gene00663,Aspi01Gene00665,Aspi01Gene70698,Aspi01Gene01205,Aspi01Gene15819,Aspi01Gene47453,Aspi01Gene03841…	0.0215066
Biological process	response to biotic stimulus	GO:0009607	3	0.00395908	1.13684	205	368	1840	3755	Aspi01Gene09038,Aspi01Gene26411,Aspi01Gene27761,Aspi01Gene15779,Aspi01Gene01137,Aspi01Gene72371,Aspi01Gene40792,Aspi01Gene10091,Aspi01Gene31831,Aspi01Gene40737,Aspi01Gene63359,Aspi01Gene17437,Aspi01Gene65976,Aspi01Gene64674,Aspi01Gene29453,Aspi01Gene54498,Aspi01Gene71836,Aspi01Gene34858,Aspi01Gene70514,Aspi01Gene20218,Aspi01Gene49919,Aspi01Gene69516,Aspi01Gene16193,Aspi01Gene53118,Aspi01Gene46822…	0.0202353
Biological process	multicellular organism development	GO:0007275	4	0.0273781	1.05362	523	1013	1840	3755	Aspi01Gene09038,Aspi01Gene37987,Aspi01Gene22012,Aspi01Gene56263,Aspi01Gene68244,Aspi01Gene12690,Aspi01Gene68249,Aspi01Gene71896,Aspi01Gene62943,Aspi01Gene40706,Aspi01Gene33597,Aspi01Gene12676,Aspi01Gene22044,Aspi01Gene10072,Aspi01Gene11385,Aspi01Gene48633,Aspi01Gene14466,Aspi01Gene22096,Aspi01Gene34070,Aspi01Gene27761,Aspi01Gene34058,Aspi01Gene50107,Aspi01Gene72371,Aspi01Gene26421,Aspi01Gene38403…	0.125939
Biological process	cell growth	GO:0016049	3	0.0286292	1.14939	98	174	1840	3755	Aspi01Gene71896,Aspi01Gene38422,Aspi01Gene22065,Aspi01Gene22061,Aspi01Gene40797,Aspi01Gene72310,Aspi01Gene05544,Aspi01Gene60353,Aspi01Gene10821,Aspi01Gene62030,Aspi01Gene38379,Aspi01Gene07223,Aspi01Gene37906,Aspi01Gene54498,Aspi01Gene34854,Aspi01Gene70514,Aspi01Gene33578,Aspi01Gene33576,Aspi01Gene13984,Aspi01Gene39808,Aspi01Gene70698,Aspi01Gene09197,Aspi01Gene34126,Aspi01Gene60482,Aspi01Gene25247…	0.119722
Biological process	tropism	GO:0009606	4	0.0474918	1.28141	27	43	1840	3755	Aspi01Gene59329,Aspi01Gene34058,Aspi01Gene72371,Aspi01Gene47444,Aspi01Gene03845,Aspi01Gene09197,Aspi01Gene42609,Aspi01Gene42595,Aspi01Gene40531,Aspi01Gene14182,Aspi01Gene59052,Aspi01Gene54268,Aspi01Gene53075,Aspi01Gene13015,Aspi01Gene01020,Aspi01Gene40671,Aspi01Gene00532,Aspi01Gene14021,Aspi01Gene19723,Aspi01Gene71554,Aspi01Gene71555,Aspi01Gene23058,Aspi01Gene26117,Aspi01Gene64329,Aspi01Gene46501…	0.182052
GenomicBackgr_GOenrichment:
Class	GO_Name	GO_ID	GO_Level	P_value	EnrichmentScore	HitsGenesCountsInSelectedSet	HitsGenesCountsInBackground	AllGenesCountsInSelectedSet	AllGenesCountsInBackground	GenesOfSelectedSetInGOterm	corrP_value
Molecular function	transcription regulator activity	GO:0140110	3	3.33067e-16	1.79651	331	1572	1622	13839	Aspi01Gene68244,Aspi01Gene40706,Aspi01Gene15766,Aspi01Gene44253,Aspi01Gene49969,Aspi01Gene11385,Aspi01Gene14466,Aspi01Gene05520,Aspi01Gene34058,Aspi01Gene35380,Aspi01Gene22061,Aspi01Gene72364,Aspi01Gene05550,Aspi01Gene18861,Aspi01Gene31830,Aspi01Gene30507,Aspi01Gene68289,Aspi01Gene40737,Aspi01Gene47379,Aspi01Gene62023,Aspi01Gene63359,Aspi01Gene17437,Aspi01Gene38379,Aspi01Gene38365,Aspi01Gene08549…	8.65974e-15
Molecular function	DNA-binding transcription factor activity	GO:0003700	4	4.44089e-16	1.89005	317	1431	1622	13839	Aspi01Gene68244,Aspi01Gene40706,Aspi01Gene15766,Aspi01Gene44253,Aspi01Gene11385,Aspi01Gene14466,Aspi01Gene05520,Aspi01Gene34058,Aspi01Gene35380,Aspi01Gene22061,Aspi01Gene72364,Aspi01Gene05550,Aspi01Gene18861,Aspi01Gene31830,Aspi01Gene30507,Aspi01Gene68289,Aspi01Gene40737,Aspi01Gene47379,Aspi01Gene62023,Aspi01Gene63359,Aspi01Gene17437,Aspi01Gene38379,Aspi01Gene38365,Aspi01Gene08549,Aspi01Gene63317…	5.77316e-15
Molecular function	transporter activity	GO:0005215	2	2.20128e-05	1.30475	204	1334	1622	13839	Aspi01Gene15717,Aspi01Gene11337,Aspi01Gene13992,Aspi01Gene24655,Aspi01Gene10012,Aspi01Gene26411,Aspi01Gene50924,Aspi01Gene27744,Aspi01Gene49954,Aspi01Gene18829,Aspi01Gene64719,Aspi01Gene15779,Aspi01Gene13110,Aspi01Gene01137,Aspi01Gene38401,Aspi01Gene40724,Aspi01Gene64708,Aspi01Gene72329,Aspi01Gene18850,Aspi01Gene40755,Aspi01Gene17468,Aspi01Gene16164,Aspi01Gene40693,Aspi01Gene21516,Aspi01Gene05499…	0.000190778
Molecular function	DNA binding	GO:0003677	5	4.61751e-05	1.27025	226	1518	1622	13839	Aspi01Gene68244,Aspi01Gene40706,Aspi01Gene15766,Aspi01Gene49969,Aspi01Gene11385,Aspi01Gene51438,Aspi01Gene40788,Aspi01Gene26421,Aspi01Gene22061,Aspi01Gene05550,Aspi01Gene31830,Aspi01Gene30507,Aspi01Gene68289,Aspi01Gene40737,Aspi01Gene63359,Aspi01Gene17437,Aspi01Gene38379,Aspi01Gene59294,Aspi01Gene08549,Aspi01Gene37906,Aspi01Gene46860,Aspi01Gene12616,Aspi01Gene45541,Aspi01Gene44227,Aspi01Gene69516…	0.000300138
Molecular function	signaling receptor activity	GO:0038023	3	0.00106508	1.49504	58	331	1622	13839	Aspi01Gene10012,Aspi01Gene12673,Aspi01Gene38403,Aspi01Gene72327,Aspi01Gene04139,Aspi01Gene22877,Aspi01Gene00663,Aspi01Gene14594,Aspi01Gene13286,Aspi01Gene54549,Aspi01Gene30566,Aspi01Gene32335,Aspi01Gene45679,Aspi01Gene53259,Aspi01Gene13774,Aspi01Gene41862,Aspi01Gene19892,Aspi01Gene30266,Aspi01Gene54268,Aspi01Gene10656,Aspi01Gene32005,Aspi01Gene62852,Aspi01Gene71796,Aspi01Gene27614,Aspi01Gene03698…	0.00553843
Molecular function	lipid binding	GO:0008289	3	0.0149722	1.44204	36	213	1622	13839	Aspi01Gene40758,Aspi01Gene54498,Aspi01Gene34858,Aspi01Gene45558,Aspi01Gene17551,Aspi01Gene10994,Aspi01Gene71057,Aspi01Gene45679,Aspi01Gene71954,Aspi01Gene50739,Aspi01Gene36480,Aspi01Gene05301,Aspi01Gene07883,Aspi01Gene19892,Aspi01Gene07192,Aspi01Gene71741,Aspi01Gene08435,Aspi01Gene16054,Aspi01Gene13531,Aspi01Gene51818,Aspi01Gene69160,Aspi01Gene52247,Aspi01Gene55357,Aspi01Gene68660,Aspi01Gene38940…	0.0648795
Cellular component	plasma membrane	GO:0005886	4	1.53211e-14	1.33155	521	3444	1844	16231	Aspi01Gene37987,Aspi01Gene71896,Aspi01Gene11337,Aspi01Gene13992,Aspi01Gene24655,Aspi01Gene59329,Aspi01Gene33597,Aspi01Gene12673,Aspi01Gene62904,Aspi01Gene26411,Aspi01Gene50924,Aspi01Gene49931,Aspi01Gene11396,Aspi01Gene22044,Aspi01Gene45595,Aspi01Gene49954,Aspi01Gene11384,Aspi01Gene18829,Aspi01Gene40761,Aspi01Gene38422,Aspi01Gene35398,Aspi01Gene15779,Aspi01Gene01135,Aspi01Gene22061,Aspi01Gene40797…	3.83027e-13
Cellular component	membrane	GO:0016020	3	2.32503e-12	1.19032	864	6389	1844	16231	Aspi01Gene15717,Aspi01Gene37987,Aspi01Gene22012,Aspi01Gene12690,Aspi01Gene68249,Aspi01Gene71896,Aspi01Gene11338,Aspi01Gene11337,Aspi01Gene13992,Aspi01Gene24655,Aspi01Gene59329,Aspi01Gene33597,Aspi01Gene10012,Aspi01Gene12673,Aspi01Gene12676,Aspi01Gene62904,Aspi01Gene26411,Aspi01Gene50924,Aspi01Gene49931,Aspi01Gene11396,Aspi01Gene27744,Aspi01Gene22044,Aspi01Gene14439,Aspi01Gene10072,Aspi01Gene45595…	2.90629e-11
Cellular component	Golgi apparatus	GO:0005794	6	3.58173e-07	1.41598	185	1150	1844	16231	Aspi01Gene62943,Aspi01Gene13992,Aspi01Gene24655,Aspi01Gene36624,Aspi01Gene26411,Aspi01Gene22054,Aspi01Gene14432,Aspi01Gene48633,Aspi01Gene22096,Aspi01Gene50107,Aspi01Gene72378,Aspi01Gene38409,Aspi01Gene72321,Aspi01Gene40758,Aspi01Gene51376,Aspi01Gene26388,Aspi01Gene42454,Aspi01Gene07210,Aspi01Gene07223,Aspi01Gene30468,Aspi01Gene40693,Aspi01Gene08528,Aspi01Gene19235,Aspi01Gene67790,Aspi01Gene08563…	2.98478e-06
Cellular component	cytoskeleton	GO:0005856	6	0.00231846	1.36466	80	516	1844	16231	Aspi01Gene33597,Aspi01Gene22044,Aspi01Gene11385,Aspi01Gene43822,Aspi01Gene60353,Aspi01Gene62030,Aspi01Gene67726,Aspi01Gene28148,Aspi01Gene54498,Aspi01Gene45541,Aspi01Gene34854,Aspi01Gene54475,Aspi01Gene65113,Aspi01Gene70698,Aspi01Gene40803,Aspi01Gene03845,Aspi01Gene09197,Aspi01Gene71968,Aspi01Gene64869,Aspi01Gene52851,Aspi01Gene31884,Aspi01Gene46981,Aspi01Gene03826,Aspi01Gene46974,Aspi01Gene68015…	0.0144904
Biological process	response to light stimulus	GO:0009416	5	1.39874e-10	1.52561	205	1164	1840	15939	Aspi01Gene56263,Aspi01Gene68244,Aspi01Gene59329,Aspi01Gene40706,Aspi01Gene49969,Aspi01Gene18829,Aspi01Gene27761,Aspi01Gene22065,Aspi01Gene40792,Aspi01Gene27756,Aspi01Gene05550,Aspi01Gene16204,Aspi01Gene29501,Aspi01Gene47379,Aspi01Gene13099,Aspi01Gene17437,Aspi01Gene38379,Aspi01Gene37906,Aspi01Gene46860,Aspi01Gene71811,Aspi01Gene16193,Aspi01Gene33576,Aspi01Gene13984,Aspi01Gene12655,Aspi01Gene62092…	6.43419e-09
Biological process	anatomical structure development	GO:0048856	3	3.43168e-10	1.21994	635	4509	1840	15939	Aspi01Gene09038,Aspi01Gene37987,Aspi01Gene22012,Aspi01Gene56263,Aspi01Gene68244,Aspi01Gene12690,Aspi01Gene68249,Aspi01Gene71896,Aspi01Gene62943,Aspi01Gene40706,Aspi01Gene33597,Aspi01Gene12676,Aspi01Gene22044,Aspi01Gene10072,Aspi01Gene23363,Aspi01Gene69569,Aspi01Gene11385,Aspi01Gene48633,Aspi01Gene14466,Aspi01Gene22096,Aspi01Gene34070,Aspi01Gene38422,Aspi01Gene27761,Aspi01Gene34058,Aspi01Gene50107…	7.89288e-09
Biological process	post-embryonic development	GO:0009791	3	3.80392e-08	1.30525	333	2210	1840	15939	Aspi01Gene09038,Aspi01Gene22012,Aspi01Gene56263,Aspi01Gene12690,Aspi01Gene68249,Aspi01Gene71896,Aspi01Gene12676,Aspi01Gene10072,Aspi01Gene11385,Aspi01Gene14466,Aspi01Gene22096,Aspi01Gene27761,Aspi01Gene34058,Aspi01Gene72371,Aspi01Gene26421,Aspi01Gene38403,Aspi01Gene40792,Aspi01Gene10096,Aspi01Gene72364,Aspi01Gene40797,Aspi01Gene18861,Aspi01Gene30507,Aspi01Gene52716,Aspi01Gene68289,Aspi01Gene47379…	5.83268e-07
Biological process	biosynthetic process	GO:0009058	3	1.22138e-07	1.15541	750	5623	1840	15939	Aspi01Gene22012,Aspi01Gene56263,Aspi01Gene68244,Aspi01Gene62943,Aspi01Gene13992,Aspi01Gene24655,Aspi01Gene40706,Aspi01Gene12676,Aspi01Gene27742,Aspi01Gene22054,Aspi01Gene39724,Aspi01Gene45574,Aspi01Gene15766,Aspi01Gene44253,Aspi01Gene70526,Aspi01Gene45595,Aspi01Gene69561,Aspi01Gene49969,Aspi01Gene11385,Aspi01Gene48633,Aspi01Gene23356,Aspi01Gene14466,Aspi01Gene22096,Aspi01Gene40761,Aspi01Gene01156…	1.40458e-06
Biological process	multicellular organism development	GO:0007275	4	2.45269e-06	1.18197	523	3833	1840	15939	Aspi01Gene09038,Aspi01Gene37987,Aspi01Gene22012,Aspi01Gene56263,Aspi01Gene68244,Aspi01Gene12690,Aspi01Gene68249,Aspi01Gene71896,Aspi01Gene62943,Aspi01Gene40706,Aspi01Gene33597,Aspi01Gene12676,Aspi01Gene22044,Aspi01Gene10072,Aspi01Gene11385,Aspi01Gene48633,Aspi01Gene14466,Aspi01Gene22096,Aspi01Gene34070,Aspi01Gene27761,Aspi01Gene34058,Aspi01Gene50107,Aspi01Gene72371,Aspi01Gene26421,Aspi01Gene38403…	2.25648e-05
Biological process	response to abiotic stimulus	GO:0009628	3	1.27259e-05	1.18556	450	3288	1840	15939	Aspi01Gene22012,Aspi01Gene56263,Aspi01Gene68244,Aspi01Gene68249,Aspi01Gene11337,Aspi01Gene59329,Aspi01Gene40706,Aspi01Gene10012,Aspi01Gene12676,Aspi01Gene26411,Aspi01Gene09078,Aspi01Gene49969,Aspi01Gene11384,Aspi01Gene18829,Aspi01Gene27761,Aspi01Gene34058,Aspi01Gene51438,Aspi01Gene72371,Aspi01Gene22065,Aspi01Gene40792,Aspi01Gene27756,Aspi01Gene05550,Aspi01Gene16204,Aspi01Gene31830,Aspi01Gene64708…	9.75653e-05
Biological process	cell differentiation	GO:0030154	4	1.71702e-05	1.31792	199	1308	1840	15939	Aspi01Gene71896,Aspi01Gene38422,Aspi01Gene38403,Aspi01Gene22061,Aspi01Gene38409,Aspi01Gene10091,Aspi01Gene27754,Aspi01Gene05550,Aspi01Gene72310,Aspi01Gene30507,Aspi01Gene68289,Aspi01Gene47379,Aspi01Gene72327,Aspi01Gene72321,Aspi01Gene10821,Aspi01Gene62030,Aspi01Gene63359,Aspi01Gene17437,Aspi01Gene28148,Aspi01Gene07223,Aspi01Gene19202,Aspi01Gene12616,Aspi01Gene44227,Aspi01Gene16193,Aspi01Gene50098…	0.000112833
Biological process	response to endogenous stimulus	GO:0009719	3	3.44138e-05	1.21161	341	2438	1840	15939	Aspi01Gene22012,Aspi01Gene68249,Aspi01Gene62943,Aspi01Gene11337,Aspi01Gene10012,Aspi01Gene56297,Aspi01Gene44253,Aspi01Gene48633,Aspi01Gene05520,Aspi01Gene27761,Aspi01Gene50107,Aspi01Gene72371,Aspi01Gene22065,Aspi01Gene22061,Aspi01Gene40792,Aspi01Gene05550,Aspi01Gene31830,Aspi01Gene64708,Aspi01Gene29501,Aspi01Gene61689,Aspi01Gene04141,Aspi01Gene10821,Aspi01Gene63359,Aspi01Gene17437,Aspi01Gene42444…	0.000197879
Biological process	flower development	GO:0009908	7	4.1813e-05	1.43943	111	668	1840	15939	Aspi01Gene10072,Aspi01Gene11385,Aspi01Gene27761,Aspi01Gene34058,Aspi01Gene72371,Aspi01Gene26421,Aspi01Gene38403,Aspi01Gene40792,Aspi01Gene30507,Aspi01Gene52716,Aspi01Gene68289,Aspi01Gene47379,Aspi01Gene72327,Aspi01Gene04141,Aspi01Gene04139,Aspi01Gene50015,Aspi01Gene71811,Aspi01Gene20218,Aspi01Gene00663,Aspi01Gene00665,Aspi01Gene70698,Aspi01Gene01205,Aspi01Gene15819,Aspi01Gene47453,Aspi01Gene03841…	0.000213711
Biological process	reproduction	GO:0000003	2	8.69392e-05	1.20766	318	2281	1840	15939	Aspi01Gene12690,Aspi01Gene68249,Aspi01Gene12676,Aspi01Gene10072,Aspi01Gene11385,Aspi01Gene14466,Aspi01Gene22096,Aspi01Gene34070,Aspi01Gene38422,Aspi01Gene27761,Aspi01Gene34058,Aspi01Gene72371,Aspi01Gene26421,Aspi01Gene38403,Aspi01Gene40792,Aspi01Gene10096,Aspi01Gene72364,Aspi01Gene40797,Aspi01Gene72310,Aspi01Gene30507,Aspi01Gene52716,Aspi01Gene68289,Aspi01Gene47379,Aspi01Gene72327,Aspi01Gene04141…	0.00039992
Biological process	cell communication	GO:0007154	3	0.00145779	1.15834	324	2423	1840	15939	Aspi01Gene37987,Aspi01Gene22012,Aspi01Gene03716,Aspi01Gene24655,Aspi01Gene10012,Aspi01Gene12673,Aspi01Gene14439,Aspi01Gene11384,Aspi01Gene72371,Aspi01Gene38403,Aspi01Gene22065,Aspi01Gene22061,Aspi01Gene40792,Aspi01Gene27754,Aspi01Gene05550,Aspi01Gene31830,Aspi01Gene72327,Aspi01Gene04141,Aspi01Gene10821,Aspi01Gene38379,Aspi01Gene25051,Aspi01Gene05466,Aspi01Gene04139,Aspi01Gene08549,Aspi01Gene28192…	0.0060962
Biological process	response to chemical	GO:0042221	3	0.00274157	1.10408	532	4174	1840	15939	Aspi01Gene22012,Aspi01Gene68249,Aspi01Gene62943,Aspi01Gene11337,Aspi01Gene10012,Aspi01Gene12676,Aspi01Gene56297,Aspi01Gene62909,Aspi01Gene26411,Aspi01Gene09078,Aspi01Gene44253,Aspi01Gene49954,Aspi01Gene11384,Aspi01Gene48633,Aspi01Gene05520,Aspi01Gene27761,Aspi01Gene50107,Aspi01Gene01137,Aspi01Gene72371,Aspi01Gene22065,Aspi01Gene22061,Aspi01Gene40792,Aspi01Gene05550,Aspi01Gene31830,Aspi01Gene64708…	0.0105093
Biological process	response to external stimulus	GO:0009605	3	0.00428699	1.14696	295	2228	1840	15939	Aspi01Gene09038,Aspi01Gene24655,Aspi01Gene59329,Aspi01Gene26411,Aspi01Gene11384,Aspi01Gene27761,Aspi01Gene34058,Aspi01Gene15779,Aspi01Gene01137,Aspi01Gene72371,Aspi01Gene40792,Aspi01Gene10091,Aspi01Gene31831,Aspi01Gene40737,Aspi01Gene47379,Aspi01Gene63359,Aspi01Gene17437,Aspi01Gene05466,Aspi01Gene04139,Aspi01Gene65976,Aspi01Gene64674,Aspi01Gene29453,Aspi01Gene28192,Aspi01Gene54498,Aspi01Gene71836…	0.0151693
Biological process	signal transduction	GO:0007165	5	0.0063523	1.14577	273	2064	1840	15939	Aspi01Gene37987,Aspi01Gene22012,Aspi01Gene03716,Aspi01Gene24655,Aspi01Gene10012,Aspi01Gene12673,Aspi01Gene14439,Aspi01Gene11384,Aspi01Gene38403,Aspi01Gene22065,Aspi01Gene22061,Aspi01Gene40792,Aspi01Gene27754,Aspi01Gene05550,Aspi01Gene31830,Aspi01Gene72327,Aspi01Gene04141,Aspi01Gene10821,Aspi01Gene38379,Aspi01Gene25051,Aspi01Gene04139,Aspi01Gene08549,Aspi01Gene34854,Aspi01Gene22877,Aspi01Gene22874…	0.0208718
Biological process	fruit ripening	GO:0009835	5	0.00802953	3.60938	5	12	1840	15939	Aspi01Gene51517,Aspi01Gene39531,Aspi01Gene67614,Aspi01Gene46438,Aspi01Gene12932,	0.0246239
Biological process	cell growth	GO:0016049	3	0.0134083	1.24112	98	684	1840	15939	Aspi01Gene71896,Aspi01Gene38422,Aspi01Gene22065,Aspi01Gene22061,Aspi01Gene40797,Aspi01Gene72310,Aspi01Gene05544,Aspi01Gene60353,Aspi01Gene10821,Aspi01Gene62030,Aspi01Gene38379,Aspi01Gene07223,Aspi01Gene37906,Aspi01Gene54498,Aspi01Gene34854,Aspi01Gene70514,Aspi01Gene33578,Aspi01Gene33576,Aspi01Gene13984,Aspi01Gene39808,Aspi01Gene70698,Aspi01Gene09197,Aspi01Gene34126,Aspi01Gene60482,Aspi01Gene25247…	0.0385488
Biological process	cell-cell signaling	GO:0007267	4	0.0200878	1.59572	21	114	1840	15939	Aspi01Gene37987,Aspi01Gene40812,Aspi01Gene28210,Aspi01Gene46981,Aspi01Gene41862,Aspi01Gene07945,Aspi01Gene54268,Aspi01Gene13813,Aspi01Gene08199,Aspi01Gene72776,Aspi01Gene02027,Aspi01Gene43301,Aspi01Gene01505,Aspi01Gene71554,Aspi01Gene71555,Aspi01Gene64329,Aspi01Gene09569,Aspi01Gene49369,Aspi01Gene10392,Aspi01Gene36109,Aspi01Gene28452,	0.0543552
Biological process	tropism	GO:0009606	4	0.0236938	1.4803	27	158	1840	15939	Aspi01Gene59329,Aspi01Gene34058,Aspi01Gene72371,Aspi01Gene47444,Aspi01Gene03845,Aspi01Gene09197,Aspi01Gene42609,Aspi01Gene42595,Aspi01Gene40531,Aspi01Gene14182,Aspi01Gene59052,Aspi01Gene54268,Aspi01Gene53075,Aspi01Gene13015,Aspi01Gene01020,Aspi01Gene40671,Aspi01Gene00532,Aspi01Gene14021,Aspi01Gene19723,Aspi01Gene71554,Aspi01Gene71555,Aspi01Gene23058,Aspi01Gene26117,Aspi01Gene64329,Aspi01Gene46501…	0.0605508
Biological process	carbohydrate metabolic process	GO:0005975	4	0.0311092	1.20037	97	700	1840	15939	Aspi01Gene71896,Aspi01Gene62943,Aspi01Gene48633,Aspi01Gene22096,Aspi01Gene40779,Aspi01Gene50107,Aspi01Gene05543,Aspi01Gene17443,Aspi01Gene13904,Aspi01Gene54442,Aspi01Gene33555,Aspi01Gene41164,Aspi01Gene39808,Aspi01Gene60405,Aspi01Gene70698,Aspi01Gene47453,Aspi01Gene70640,Aspi01Gene09190,Aspi01Gene27896,Aspi01Gene05620,Aspi01Gene46154,Aspi01Gene37241,Aspi01Gene04329,Aspi01Gene51495,Aspi01Gene09969…	0.0753171
Biological process	response to biotic stimulus	GO:0009607	3	0.0340471	1.12464	205	1579	1840	15939	Aspi01Gene09038,Aspi01Gene26411,Aspi01Gene27761,Aspi01Gene15779,Aspi01Gene01137,Aspi01Gene72371,Aspi01Gene40792,Aspi01Gene10091,Aspi01Gene31831,Aspi01Gene40737,Aspi01Gene63359,Aspi01Gene17437,Aspi01Gene65976,Aspi01Gene64674,Aspi01Gene29453,Aspi01Gene54498,Aspi01Gene71836,Aspi01Gene34858,Aspi01Gene70514,Aspi01Gene20218,Aspi01Gene49919,Aspi01Gene69516,Aspi01Gene16193,Aspi01Gene53118,Aspi01Gene46822…	0.0783082
Biological process	abscission	GO:0009838	3	0.0363162	2.03824	8	34	1840	15939	Aspi01Gene20218,Aspi01Gene53704,Aspi01Gene29721,Aspi01Gene24037,Aspi01Gene53310,Aspi01Gene19451,Aspi01Gene66818,Aspi01Gene63673,	0.0795497
Biological process	growth	GO:0040007	2	0.0456813	1.15378	126	946	1840	15939	Aspi01Gene71896,Aspi01Gene38422,Aspi01Gene22065,Aspi01Gene22061,Aspi01Gene40797,Aspi01Gene72310,Aspi01Gene05544,Aspi01Gene05543,Aspi01Gene60353,Aspi01Gene10821,Aspi01Gene62030,Aspi01Gene38379,Aspi01Gene07223,Aspi01Gene37906,Aspi01Gene54498,Aspi01Gene34854,Aspi01Gene70514,Aspi01Gene33578,Aspi01Gene33576,Aspi01Gene13984,Aspi01Gene39808,Aspi01Gene70698,Aspi01Gene15819,Aspi01Gene09197,Aspi01Gene34126…	0.0955155
Biological process	transport	GO:0006810	4	0.0481695	1.08164	345	2763	1840	15939	Aspi01Gene15717,Aspi01Gene11337,Aspi01Gene13992,Aspi01Gene24655,Aspi01Gene10012,Aspi01Gene26411,Aspi01Gene50924,Aspi01Gene27744,Aspi01Gene44253,Aspi01Gene49954,Aspi01Gene11384,Aspi01Gene18829,Aspi01Gene64719,Aspi01Gene38422,Aspi01Gene34058,Aspi01Gene15779,Aspi01Gene13110,Aspi01Gene01137,Aspi01Gene38401,Aspi01Gene72310,Aspi01Gene40724,Aspi01Gene64708,Aspi01Gene72329,Aspi01Gene18850,Aspi01Gene40755…	0.096339
Biological process	embryo development	GO:0009790	5	0.0481707	1.1779	96	706	1840	15939	Aspi01Gene12690,Aspi01Gene68249,Aspi01Gene33597,Aspi01Gene22044,Aspi01Gene14466,Aspi01Gene10096,Aspi01Gene72364,Aspi01Gene59294,Aspi01Gene55727,Aspi01Gene12603,Aspi01Gene34853,Aspi01Gene34854,Aspi01Gene71836,Aspi01Gene01995,Aspi01Gene58821,Aspi01Gene00658,Aspi01Gene60405,Aspi01Gene35441,Aspi01Gene70640,Aspi01Gene63525,Aspi01Gene51517,Aspi01Gene51508,Aspi01Gene28210,Aspi01Gene71052,Aspi01Gene08655…	0.0923273

## Sheet: ExtendedData_Fig3c
SourceData_ExtendedData_Fig. 3c Log2 fold change (L2F) as calculated for gene 1 and gene 2 in different comparions. St: stem; So: sorus; Le: leaf; Ga: gametophyte.
Aspi_data_all-DESEQ2_res.Le-Ga-ALLsynPairs_toPlot									Aspi_data_all-DESEQ2_res.Le-St-ALLsynPairs_toPlot									Aspi_data_all-DESEQ2_res.So-Ga-ALLsynPairs_toPlot									Aspi_data_all-DESEQ2_res.So-Le-ALLsynPairs_toPlot									Aspi_data_all-DESEQ2_res.St-Ga-ALLsynPairs_toPlot									Aspi_data_all-DESEQ2_res.St-So-ALLsynPairs_toPlot
BME_1	BME_2	BME_L2F	L2F_1	L2F_2	L2F_diff	chromPair			BME_1	BME_2	BME_L2F	L2F_1	L2F_2	L2F_diff	chromPair			BME_1	BME_2	BME_L2F	L2F_1	L2F_2	L2F_diff	chromPair			BME_1	BME_2	BME_L2F	L2F_1	L2F_2	L2F_diff	chromPair			BME_1	BME_2	BME_L2F	L2F_1	L2F_2	L2F_diff	chromPair			BME_1	BME_2	BME_L2F	L2F_1	L2F_2
Aspi01Gene00003_Aspi01Gene18626	1725.6	843.24	1.03308	0.20686	-1.87915	2.08601	i0-i0		Aspi01Gene00003_Aspi01Gene18626	1725.6	843.24	1.03308	-1.06067	-3.61807	2.55741	i0-i0		Aspi01Gene00003_Aspi01Gene18626	1725.6	843.24	1.03308	1.45511	1.65808	0.202967	i0-i0		Aspi01Gene00003_Aspi01Gene18626	1725.6	843.24	1.03308	-1.24825	-3.53723	2.28897	i0-i0		Aspi01Gene00003_Aspi01Gene18626	1725.6	843.24	1.03308	1.26753	1.73893	0.471397	i0-i0		Aspi01Gene00003_Aspi01Gene18626	1725.6	843.24	1.03308	-0.187584
Aspi01Gene00007_Aspi01Gene18628	453.975	85.1249	2.41496	-2.49476	-2.72276	0.227999	i0-i0		Aspi01Gene00007_Aspi01Gene18628	453.975	85.1249	2.41496	-2.33022	-5.67746	3.34724	i0-i0		Aspi01Gene00007_Aspi01Gene18628	453.975	85.1249	2.41496	-4.73375	-2.01361	2.72014	i0-i0		Aspi01Gene00007_Aspi01Gene18628	453.975	85.1249	2.41496	2.23899	-0.709148	2.94814	i0-i0		Aspi01Gene00007_Aspi01Gene18628	453.975	85.1249	2.41496	-0.16454	2.9547	3.11924	i0-i0		Aspi01Gene00007_Aspi01Gene18628	453.975	85.1249	2.41496	4.56921
Aspi01Gene00025_Aspi01Gene18643	797.012	762.579	0.0637161	-1.64118	-1.55012	0.0910562	i0-i0		Aspi01Gene00025_Aspi01Gene18643	797.012	762.579	0.0637161	-1.44327	-1.47673	0.0334651	i0-i0		Aspi01Gene00025_Aspi01Gene18643	797.012	762.579	0.0637161	0.463106	-0.732039	1.19515	i0-i0		Aspi01Gene00025_Aspi01Gene18643	797.012	762.579	0.0637161	-2.10429	-0.818084	1.2862	i0-i0		Aspi01Gene00025_Aspi01Gene18643	797.012	762.579	0.0637161	-0.19791	-0.0733891	0.124521	i0-i0		Aspi01Gene00025_Aspi01Gene18643	797.012	762.579	0.0637161	-0.661016
Aspi01Gene00033_Aspi01Gene18645	290.684	76.6368	1.92334	0.230406	5.84922	5.61881	i0-i0		Aspi01Gene00033_Aspi01Gene18645	290.684	76.6368	1.92334	-1.2522	-1.16393	0.0882731	i0-i0		Aspi01Gene00033_Aspi01Gene18645	290.684	76.6368	1.92334	3.10076	5.76497	2.66421	i0-i0		Aspi01Gene00033_Aspi01Gene18645	290.684	76.6368	1.92334	-2.87035	0.0842497	2.9546	i0-i0		Aspi01Gene00033_Aspi01Gene18645	290.684	76.6368	1.92334	1.48261	7.01315	5.53054	i0-i0		Aspi01Gene00033_Aspi01Gene18645	290.684	76.6368	1.92334	-1.61815
Aspi01Gene00049_Aspi01Gene18659	162.395	396.751	-1.28873	-5.61195	8.54867	14.1606	i0-i0		Aspi01Gene00049_Aspi01Gene18659	162.395	396.751	-1.28873	-4.34778	1.99578	6.34356	i0-i0		Aspi01Gene00049_Aspi01Gene18659	162.395	396.751	-1.28873	-2.93035	9.95693	12.8873	i0-i0		Aspi01Gene00049_Aspi01Gene18659	162.395	396.751	-1.28873	-2.6816	-1.40826	1.27334	i0-i0		Aspi01Gene00049_Aspi01Gene18659	162.395	396.751	-1.28873	-1.26417	6.55289	7.81706	i0-i0		Aspi01Gene00049_Aspi01Gene18659	162.395	396.751	-1.28873	1.66618
Aspi01Gene00053_Aspi01Gene18662	620.079	937.804	-0.596834	4.51161	1.47981	3.0318	i0-i0		Aspi01Gene00053_Aspi01Gene18662	620.079	937.804	-0.596834	2.44089	1.40299	1.0379	i0-i0		Aspi01Gene00053_Aspi01Gene18662	620.079	937.804	-0.596834	4.04585	3.95889	0.0869612	i0-i0		Aspi01Gene00053_Aspi01Gene18662	620.079	937.804	-0.596834	0.465758	-2.47908	2.94484	i0-i0		Aspi01Gene00053_Aspi01Gene18662	620.079	937.804	-0.596834	2.07072	0.0768148	1.9939	i0-i0		Aspi01Gene00053_Aspi01Gene18662	620.079	937.804	-0.596834	-1.97513
Aspi01Gene00058_Aspi01Gene18681	127.233	767.678	-2.59303	-2.89266	-0.278528	2.61413	i0-i0		Aspi01Gene00058_Aspi01Gene18681	127.233	767.678	-2.59303	-0.68483	-3.78802	3.10319	i0-i0		Aspi01Gene00058_Aspi01Gene18681	127.233	767.678	-2.59303	-1.81639	-0.013947	1.80245	i0-i0		Aspi01Gene00058_Aspi01Gene18681	127.233	767.678	-2.59303	-1.07626	-0.264581	0.811684	i0-i0		Aspi01Gene00058_Aspi01Gene18681	127.233	767.678	-2.59303	-2.20783	3.5095	5.71732	i0-i0		Aspi01Gene00058_Aspi01Gene18681	127.233	767.678	-2.59303	-0.391435
Aspi01Gene00061_Aspi01Gene18682	235.711	863.087	-1.87249	-1.77183	0.062186	1.83402	i0-i0		Aspi01Gene00061_Aspi01Gene18682	235.711	863.087	-1.87249	0.302697	-3.55172	3.85442	i0-i0		Aspi01Gene00061_Aspi01Gene18682	235.711	863.087	-1.87249	-1.36733	0.154706	1.52204	i0-i0		Aspi01Gene00061_Aspi01Gene18682	235.711	863.087	-1.87249	-0.404505	-0.0925202	0.311985	i0-i0		Aspi01Gene00061_Aspi01Gene18682	235.711	863.087	-1.87249	-2.07453	3.61391	5.68844	i0-i0		Aspi01Gene00061_Aspi01Gene18682	235.711	863.087	-1.87249	-0.707202
Aspi01Gene00212_Aspi01Gene03491	112.24	399.954	-1.83324	1.33084	0.899722	0.431117	i0-i0		Aspi01Gene00212_Aspi01Gene03491	112.24	399.954	-1.83324	1.08555	-0.601219	1.68677	i0-i0		Aspi01Gene00212_Aspi01Gene03491	112.24	399.954	-1.83324	2.42641	1.09742	1.32899	i0-i0		Aspi01Gene00212_Aspi01Gene03491	112.24	399.954	-1.83324	-1.09557	-0.1977	0.897874	i0-i0		Aspi01Gene00212_Aspi01Gene03491	112.24	399.954	-1.83324	0.245285	1.50094	1.25566	i0-i0		Aspi01Gene00212_Aspi01Gene03491	112.24	399.954	-1.83324	-2.18113
Aspi01Gene00230_Aspi01Gene03478	123.683	146.789	-0.247101	1.73786	1.95276	0.214892	i0-i0		Aspi01Gene00230_Aspi01Gene03478	123.683	146.789	-0.247101	-1.3956	0.901047	2.29665	i0-i0		Aspi01Gene00230_Aspi01Gene03478	123.683	146.789	-0.247101	3.29254	3.31603	0.0234872	i0-i0		Aspi01Gene00230_Aspi01Gene03478	123.683	146.789	-0.247101	-1.55467	-1.36327	0.191405	i0-i0		Aspi01Gene00230_Aspi01Gene03478	123.683	146.789	-0.247101	3.13346	1.05171	2.08175	i0-i0		Aspi01Gene00230_Aspi01Gene03478	123.683	146.789	-0.247101	-0.159076
Aspi01Gene00238_Aspi01Gene03462	17.0984	98.9494	-2.53283	-6.78793	1.75722	8.54515	i0-i0		Aspi01Gene00238_Aspi01Gene03462	17.0984	98.9494	-2.53283	3.66601	-2.34379	6.00979	i0-i0		Aspi01Gene00238_Aspi01Gene03462	17.0984	98.9494	-2.53283	-5.11031	2.17228	7.28258	i0-i0		Aspi01Gene00238_Aspi01Gene03462	17.0984	98.9494	-2.53283	-1.67763	-0.415056	1.26257	i0-i0		Aspi01Gene00238_Aspi01Gene03462	17.0984	98.9494	-2.53283	-10.4539	4.10101	14.5549	i0-i0		Aspi01Gene00238_Aspi01Gene03462	17.0984	98.9494	-2.53283	-5.34363
Aspi01Gene00242_Aspi01Gene03454	425.329	351.844	0.273643	-1.51811	-0.590687	0.927423	i0-i0		Aspi01Gene00242_Aspi01Gene03454	425.329	351.844	0.273643	-0.247276	-0.175977	0.0712993	i0-i0		Aspi01Gene00242_Aspi01Gene03454	425.329	351.844	0.273643	-0.208091	-0.365577	0.157485	i0-i0		Aspi01Gene00242_Aspi01Gene03454	425.329	351.844	0.273643	-1.31002	-0.22511	1.08491	i0-i0		Aspi01Gene00242_Aspi01Gene03454	425.329	351.844	0.273643	-1.27083	-0.41471	0.856124	i0-i0		Aspi01Gene00242_Aspi01Gene03454	425.329	351.844	0.273643	-1.06274
Aspi01Gene00249_Aspi01Gene03444	78.2713	83.5754	-0.0945952	-1.50358	2.25471	3.75829	i0-i0		Aspi01Gene00249_Aspi01Gene03444	78.2713	83.5754	-0.0945952	1.15851	4.93033	3.77182	i0-i0		Aspi01Gene00249_Aspi01Gene03444	78.2713	83.5754	-0.0945952	-1.96605	-2.15342	0.18737	i0-i0		Aspi01Gene00249_Aspi01Gene03444	78.2713	83.5754	-0.0945952	0.462469	4.40813	3.94566	i0-i0		Aspi01Gene00249_Aspi01Gene03444	78.2713	83.5754	-0.0945952	-2.66209	-2.67563	0.0135329	i0-i0		Aspi01Gene00249_Aspi01Gene03444	78.2713	83.5754	-0.0945952	-0.696043
Aspi01Gene00258_Aspi01Gene03439	23.3676	43.9125	-0.910119	7.7492	5.56081	2.18839	i0-i0		Aspi01Gene00258_Aspi01Gene03439	23.3676	43.9125	-0.910119	2.49477	2.27996	0.214804	i0-i0		Aspi01Gene00258_Aspi01Gene03439	23.3676	43.9125	-0.910119	4.18699	9.36743	5.18044	i0-i0		Aspi01Gene00258_Aspi01Gene03439	23.3676	43.9125	-0.910119	3.56221	-3.80662	7.36883	i0-i0		Aspi01Gene00258_Aspi01Gene03439	23.3676	43.9125	-0.910119	5.25443	3.28084	1.97359	i0-i0		Aspi01Gene00258_Aspi01Gene03439	23.3676	43.9125	-0.910119	1.06744
Aspi01Gene00259_Aspi01Gene03432	820.327	175.309	2.2263	-4.54358	-2.47127	2.07232	i0-i0		Aspi01Gene00259_Aspi01Gene03432	820.327	175.309	2.2263	-1.12408	-0.811713	0.312372	i0-i0		Aspi01Gene00259_Aspi01Gene03432	820.327	175.309	2.2263	-1.59076	-0.753307	0.837456	i0-i0		Aspi01Gene00259_Aspi01Gene03432	820.327	175.309	2.2263	-2.95282	-1.71796	1.23486	i0-i0		Aspi01Gene00259_Aspi01Gene03432	820.327	175.309	2.2263	-3.4195	-1.65955	1.75995	i0-i0		Aspi01Gene00259_Aspi01Gene03432	820.327	175.309	2.2263	-1.82874
Aspi01Gene00263_Aspi01Gene03419	124.227	176.259	-0.504715	0.362059	2.23427	1.87221	i0-i0		Aspi01Gene00263_Aspi01Gene03419	124.227	176.259	-0.504715	0.312698	0.482737	0.170039	i0-i0		Aspi01Gene00263_Aspi01Gene03419	124.227	176.259	-0.504715	1.41764	1.64782	0.230178	i0-i0		Aspi01Gene00263_Aspi01Gene03419	124.227	176.259	-0.504715	-1.05558	0.586453	1.64204	i0-i0		Aspi01Gene00263_Aspi01Gene03419	124.227	176.259	-0.504715	0.0493607	1.75154	1.70218	i0-i0		Aspi01Gene00263_Aspi01Gene03419	124.227	176.259	-0.504715	-1.36828
Aspi01Gene00267_Aspi01Gene03405	697.012	1261.41	-0.85578	2.95926	3.48259	0.523329	i0-i0		Aspi01Gene00267_Aspi01Gene03405	697.012	1261.41	-0.85578	2.54837	3.07156	0.523187	i0-i0		Aspi01Gene00267_Aspi01Gene03405	697.012	1261.41	-0.85578	0.561871	0.865279	0.303408	i0-i0		Aspi01Gene00267_Aspi01Gene03405	697.012	1261.41	-0.85578	2.39739	2.61731	0.219921	i0-i0		Aspi01Gene00267_Aspi01Gene03405	697.012	1261.41	-0.85578	0.410883	0.411026	0.000142531	i0-i0		Aspi01Gene00267_Aspi01Gene03405	697.012	1261.41	-0.85578	-0.150987
Aspi01Gene00271_Aspi01Gene03403	565.678	607.687	-0.103348	0.225484	0.867369	0.641885	i0-i0		Aspi01Gene00271_Aspi01Gene03403	565.678	607.687	-0.103348	0.0839584	0.0662919	0.0176665	i0-i0		Aspi01Gene00271_Aspi01Gene03403	565.678	607.687	-0.103348	1.1043	3.26117	2.15687	i0-i0		Aspi01Gene00271_Aspi01Gene03403	565.678	607.687	-0.103348	-0.878814	-2.3938	1.51499	i0-i0		Aspi01Gene00271_Aspi01Gene03403	565.678	607.687	-0.103348	0.141525	0.801077	0.659551	i0-i0		Aspi01Gene00271_Aspi01Gene03403	565.678	607.687	-0.103348	-0.962772
Aspi01Gene00272_Aspi01Gene03401	120.778	774.997	-2.68184	-0.688616	-0.104135	0.584481	i0-i0		Aspi01Gene00272_Aspi01Gene03401	120.778	774.997	-2.68184	-1.70508	0.576779	2.28186	i0-i0		Aspi01Gene00272_Aspi01Gene03401	120.778	774.997	-2.68184	-0.809592	2.23671	3.0463	i0-i0		Aspi01Gene00272_Aspi01Gene03401	120.778	774.997	-2.68184	0.120976	-2.34084	2.46182	i0-i0		Aspi01Gene00272_Aspi01Gene03401	120.778	774.997	-2.68184	1.01646	-0.680914	1.69738	i0-i0		Aspi01Gene00272_Aspi01Gene03401	120.778	774.997	-2.68184	1.82606
Aspi01Gene00274_Aspi01Gene03377	346.454	0.390955	9.79144	-0.0427445	-0.309665	0.266921	i0-i0		Aspi01Gene00274_Aspi01Gene03377	346.454	0.390955	9.79144	-1.04562	0.0142659	1.05988	i0-i0		Aspi01Gene00274_Aspi01Gene03377	346.454	0.390955	9.79144	-0.441613	1.76024	2.20186	i0-i0		Aspi01Gene00274_Aspi01Gene03377	346.454	0.390955	9.79144	0.398869	-2.06991	2.46878	i0-i0		Aspi01Gene00274_Aspi01Gene03377	346.454	0.390955	9.79144	1.00287	-0.323931	1.32681	i0-i0		Aspi01Gene00274_Aspi01Gene03377	346.454	0.390955	9.79144	1.44449
Aspi01Gene00297_Aspi01Gene03758	545.8	297.571	0.875139	-1.21997	0.0742243	1.29419	i0-i0		Aspi01Gene00297_Aspi01Gene03758	545.8	297.571	0.875139	1.68059	1.33529	0.345302	i0-i0		Aspi01Gene00297_Aspi01Gene03758	545.8	297.571	0.875139	-0.526694	-0.299098	0.227596	i0-i0		Aspi01Gene00297_Aspi01Gene03758	545.8	297.571	0.875139	-0.693273	0.373323	1.0666	i0-i0		Aspi01Gene00297_Aspi01Gene03758	545.8	297.571	0.875139	-2.90056	-1.26106	1.63949	i0-i0		Aspi01Gene00297_Aspi01Gene03758	545.8	297.571	0.875139	-2.37386
Aspi01Gene00301_Aspi01Gene03757	145.577	176.676	-0.279326	1.79382	1.74719	0.046635	i0-i0		Aspi01Gene00301_Aspi01Gene03757	145.577	176.676	-0.279326	3.4649	3.0459	0.418999	i0-i0		Aspi01Gene00301_Aspi01Gene03757	145.577	176.676	-0.279326	-1.37864	-1.93449	0.555843	i0-i0		Aspi01Gene00301_Aspi01Gene03757	145.577	176.676	-0.279326	3.17247	3.68167	0.509208	i0-i0		Aspi01Gene00301_Aspi01Gene03757	145.577	176.676	-0.279326	-1.67107	-1.29871	0.372364	i0-i0		Aspi01Gene00301_Aspi01Gene03757	145.577	176.676	-0.279326	-0.29243
Aspi01Gene00302_Aspi01Gene03738	470.37	798.314	-0.763158	-0.0596095	0.338245	0.397855	i0-i0		Aspi01Gene00302_Aspi01Gene03738	470.37	798.314	-0.763158	-0.66579	1.68216	2.34795	i0-i0		Aspi01Gene00302_Aspi01Gene03738	470.37	798.314	-0.763158	0.227133	-0.12226	0.349393	i0-i0		Aspi01Gene00302_Aspi01Gene03738	470.37	798.314	-0.763158	-0.286742	0.460506	0.747248	i0-i0		Aspi01Gene00302_Aspi01Gene03738	470.37	798.314	-0.763158	0.606181	-1.34391	1.95009	i0-i0		Aspi01Gene00302_Aspi01Gene03738	470.37	798.314	-0.763158	0.379048
Aspi01Gene00306_Aspi01Gene03730	467.925	335.692	0.479136	-3.86053	-3.23545	0.625081	i0-i0		Aspi01Gene00306_Aspi01Gene03730	467.925	335.692	0.479136	-1.59293	-1.25513	0.337803	i0-i0		Aspi01Gene00306_Aspi01Gene03730	467.925	335.692	0.479136	-1.62085	-1.63552	0.0146759	i0-i0		Aspi01Gene00306_Aspi01Gene03730	467.925	335.692	0.479136	-2.23968	-1.59992	0.639757	i0-i0		Aspi01Gene00306_Aspi01Gene03730	467.925	335.692	0.479136	-2.26759	-1.98031	0.287279	i0-i0		Aspi01Gene00306_Aspi01Gene03730	467.925	335.692	0.479136	-0.646745
Aspi01Gene00311_Aspi01Gene03722	156.699	98.5794	0.668637	1.86854	0.961348	0.907194	i0-i0		Aspi01Gene00311_Aspi01Gene03722	156.699	98.5794	0.668637	1.41328	1.50035	0.0870684	i0-i0		Aspi01Gene00311_Aspi01Gene03722	156.699	98.5794	0.668637	-0.864554	1.18387	2.04842	i0-i0		Aspi01Gene00311_Aspi01Gene03722	156.699	98.5794	0.668637	2.7331	-0.222523	2.95562	i0-i0		Aspi01Gene00311_Aspi01Gene03722	156.699	98.5794	0.668637	0.455263	-0.539	0.994262	i0-i0		Aspi01Gene00311_Aspi01Gene03722	156.699	98.5794	0.668637	1.31982
Aspi01Gene00316_Aspi01Gene03716	67.1143	106.128	-0.66112	-1.60531	0.552662	2.15797	i0-i0		Aspi01Gene00316_Aspi01Gene03716	67.1143	106.128	-0.66112	1.97231	0.702239	1.27007	i0-i0		Aspi01Gene00316_Aspi01Gene03716	67.1143	106.128	-0.66112	-0.38504	0.49306	0.878101	i0-i0		Aspi01Gene00316_Aspi01Gene03716	67.1143	106.128	-0.66112	-1.22027	0.0596013	1.27987	i0-i0		Aspi01Gene00316_Aspi01Gene03716	67.1143	106.128	-0.66112	-3.57762	-0.149578	3.42804	i0-i0		Aspi01Gene00316_Aspi01Gene03716	67.1143	106.128	-0.66112	-3.19258
Aspi01Gene00326_Aspi01Gene03700	2078.65	1022.01	1.02424	0.0173772	3.22197	3.20459	i0-i0		Aspi01Gene00326_Aspi01Gene03700	2078.65	1022.01	1.02424	1.44888	0.722108	0.726768	i0-i0		Aspi01Gene00326_Aspi01Gene03700	2078.65	1022.01	1.02424	-1.24038	1.57983	2.82022	i0-i0		Aspi01Gene00326_Aspi01Gene03700	2078.65	1022.01	1.02424	1.25776	1.64214	0.384374	i0-i0		Aspi01Gene00326_Aspi01Gene03700	2078.65	1022.01	1.02424	-1.4315	2.49986	3.93136	i0-i0		Aspi01Gene00326_Aspi01Gene03700	2078.65	1022.01	1.02424	-0.191114
Aspi01Gene00332_Aspi01Gene03698	502.402	339.754	0.564352	2.41306	3.89568	1.48263	i0-i0		Aspi01Gene00332_Aspi01Gene03698	502.402	339.754	0.564352	0.686326	3.1196	2.43327	i0-i0		Aspi01Gene00332_Aspi01Gene03698	502.402	339.754	0.564352	-0.801427	2.21823	3.01966	i0-i0		Aspi01Gene00332_Aspi01Gene03698	502.402	339.754	0.564352	3.21449	1.67745	1.53703	i0-i0		Aspi01Gene00332_Aspi01Gene03698	502.402	339.754	0.564352	1.72673	0.776086	0.950646	i0-i0		Aspi01Gene00332_Aspi01Gene03698	502.402	339.754	0.564352	2.52816
Aspi01Gene00338_Aspi01Gene03696	217.837	1924.15	-3.1429	1.42238	2.08755	0.665173	i0-i0		Aspi01Gene00338_Aspi01Gene03696	217.837	1924.15	-3.1429	2.21723	-0.830314	3.04755	i0-i0		Aspi01Gene00338_Aspi01Gene03696	217.837	1924.15	-3.1429	-1.39207	0.516369	1.90844	i0-i0		Aspi01Gene00338_Aspi01Gene03696	217.837	1924.15	-3.1429	2.81445	1.57118	1.24327	i0-i0		Aspi01Gene00338_Aspi01Gene03696	217.837	1924.15	-3.1429	-0.794859	2.91786	3.71272	i0-i0		Aspi01Gene00338_Aspi01Gene03696	217.837	1924.15	-3.1429	0.597211
Aspi01Gene00346_Aspi01Gene03688	110.242	35.6458	1.62888	1.14415	0.607286	0.536867	i0-i0		Aspi01Gene00346_Aspi01Gene03688	110.242	35.6458	1.62888	1.46173	0.83523	0.6265	i0-i0		Aspi01Gene00346_Aspi01Gene03688	110.242	35.6458	1.62888	-0.821811	-0.0462237	0.775587	i0-i0		Aspi01Gene00346_Aspi01Gene03688	110.242	35.6458	1.62888	1.96596	0.65351	1.31245	i0-i0		Aspi01Gene00346_Aspi01Gene03688	110.242	35.6458	1.62888	-0.317577	-0.227944	0.0896328	i0-i0		Aspi01Gene00346_Aspi01Gene03688	110.242	35.6458	1.62888	0.504233
Aspi01Gene00348_Aspi01Gene03686	101.785	94.5515	0.106353	0.247726	-0.304688	0.552414	i0-i0		Aspi01Gene00348_Aspi01Gene03686	101.785	94.5515	0.106353	1.0069	0.795697	0.2112	i0-i0		Aspi01Gene00348_Aspi01Gene03686	101.785	94.5515	0.106353	-1.93901	-1.54846	0.390552	i0-i0		Aspi01Gene00348_Aspi01Gene03686	101.785	94.5515	0.106353	2.18673	1.24377	0.942967	i0-i0		Aspi01Gene00348_Aspi01Gene03686	101.785	94.5515	0.106353	-0.759171	-1.10039	0.341214	i0-i0		Aspi01Gene00348_Aspi01Gene03686	101.785	94.5515	0.106353	1.17984
Aspi01Gene00350_Aspi01Gene03685	151.558	615.402	-2.02166	-0.0953561	-0.64634	0.550984	i0-i0		Aspi01Gene00350_Aspi01Gene03685	151.558	615.402	-2.02166	-1.28136	-1.12622	0.155142	i0-i0		Aspi01Gene00350_Aspi01Gene03685	151.558	615.402	-2.02166	-0.415092	1.08281	1.4979	i0-i0		Aspi01Gene00350_Aspi01Gene03685	151.558	615.402	-2.02166	0.319736	-1.72915	2.04889	i0-i0		Aspi01Gene00350_Aspi01Gene03685	151.558	615.402	-2.02166	1.186	0.479877	0.706126	i0-i0		Aspi01Gene00350_Aspi01Gene03685	151.558	615.402	-2.02166	1.6011
Aspi01Gene00353_Aspi01Gene03675	108.376	279.137	-1.36493	-0.436181	-0.21308	0.223101	i0-i0		Aspi01Gene00353_Aspi01Gene03675	108.376	279.137	-1.36493	-0.197036	-0.540948	0.343912	i0-i0		Aspi01Gene00353_Aspi01Gene03675	108.376	279.137	-1.36493	0.539481	1.283	0.743518	i0-i0		Aspi01Gene00353_Aspi01Gene03675	108.376	279.137	-1.36493	-0.975662	-1.49608	0.520417	i0-i0		Aspi01Gene00353_Aspi01Gene03675	108.376	279.137	-1.36493	-0.239145	0.327868	0.567012	i0-i0		Aspi01Gene00353_Aspi01Gene03675	108.376	279.137	-1.36493	-0.778625
Aspi01Gene00360_Aspi01Gene03672	183.291	228.42	-0.317557	1.75178	-0.0804039	1.83218	i0-i0		Aspi01Gene00360_Aspi01Gene03672	183.291	228.42	-0.317557	0.371949	-1.32313	1.69508	i0-i0		Aspi01Gene00360_Aspi01Gene03672	183.291	228.42	-0.317557	0.394663	0.0281004	0.366563	i0-i0		Aspi01Gene00360_Aspi01Gene03672	183.291	228.42	-0.317557	1.35712	-0.108504	1.46562	i0-i0		Aspi01Gene00360_Aspi01Gene03672	183.291	228.42	-0.317557	1.37983	1.24272	0.137107	i0-i0		Aspi01Gene00360_Aspi01Gene03672	183.291	228.42	-0.317557	0.985168
Aspi01Gene00361_Aspi01Gene03669	280.353	459.38	-0.712445	2.77235	1.43488	1.33748	i0-i0		Aspi01Gene00361_Aspi01Gene03669	280.353	459.38	-0.712445	1.33622	0.187375	1.14884	i0-i0		Aspi01Gene00361_Aspi01Gene03669	280.353	459.38	-0.712445	0.90404	0.411186	0.492854	i0-i0		Aspi01Gene00361_Aspi01Gene03669	280.353	459.38	-0.712445	1.86831	1.02369	0.844623	i0-i0		Aspi01Gene00361_Aspi01Gene03669	280.353	459.38	-0.712445	1.43614	1.2475	0.188633	i0-i0		Aspi01Gene00361_Aspi01Gene03669	280.353	459.38	-0.712445	0.532096
Aspi01Gene00362_Aspi01Gene03664	6.77592	42.6671	-2.65463	2.26993	7.98973	5.7198	i0-i0		Aspi01Gene00362_Aspi01Gene03664	6.77592	42.6671	-2.65463	-1.37578	4.97404	6.34982	i0-i0		Aspi01Gene00362_Aspi01Gene03664	6.77592	42.6671	-2.65463	-2.41656	6.40334	8.8199	i0-i0		Aspi01Gene00362_Aspi01Gene03664	6.77592	42.6671	-2.65463	4.68649	1.58639	3.1001	i0-i0		Aspi01Gene00362_Aspi01Gene03664	6.77592	42.6671	-2.65463	3.64571	3.01569	0.630027	i0-i0		Aspi01Gene00362_Aspi01Gene03664	6.77592	42.6671	-2.65463	6.06227
Aspi01Gene00365_Aspi01Gene03661	79.1403	317.37	-2.00368	-0.431049	-2.09109	1.66004	i0-i0		Aspi01Gene00365_Aspi01Gene03661	79.1403	317.37	-2.00368	0.114638	-1.68642	1.80105	i0-i0		Aspi01Gene00365_Aspi01Gene03661	79.1403	317.37	-2.00368	0.295019	-0.775415	1.07043	i0-i0		Aspi01Gene00365_Aspi01Gene03661	79.1403	317.37	-2.00368	-0.726069	-1.31567	0.589603	i0-i0		Aspi01Gene00365_Aspi01Gene03661	79.1403	317.37	-2.00368	-0.545688	-0.404671	0.141017	i0-i0		Aspi01Gene00365_Aspi01Gene03661	79.1403	317.37	-2.00368	-0.840707
Aspi01Gene00369_Aspi01Gene03657	2993.1	3460.73	-0.209434	-0.453838	0.224354	0.678192	i0-i0		Aspi01Gene00369_Aspi01Gene03657	2993.1	3460.73	-0.209434	-1.40717	-1.22395	0.183216	i0-i0		Aspi01Gene00369_Aspi01Gene03657	2993.1	3460.73	-0.209434	0.0357284	0.623224	0.587496	i0-i0		Aspi01Gene00369_Aspi01Gene03657	2993.1	3460.73	-0.209434	-0.489566	-0.398871	0.0906955	i0-i0		Aspi01Gene00369_Aspi01Gene03657	2993.1	3460.73	-0.209434	0.953327	1.4483	0.494976	i0-i0		Aspi01Gene00369_Aspi01Gene03657	2993.1	3460.73	-0.209434	0.917599
Aspi01Gene00371_Aspi01Gene03655	274.537	154.501	0.82938	0.987271	1.41666	0.429385	i0-i0		Aspi01Gene00371_Aspi01Gene03655	274.537	154.501	0.82938	1.00474	0.985264	0.0194801	i0-i0		Aspi01Gene00371_Aspi01Gene03655	274.537	154.501	0.82938	0.556485	1.98658	1.43009	i0-i0		Aspi01Gene00371_Aspi01Gene03655	274.537	154.501	0.82938	0.430786	-0.569922	1.00071	i0-i0		Aspi01Gene00371_Aspi01Gene03655	274.537	154.501	0.82938	-0.0174735	0.431392	0.448865	i0-i0		Aspi01Gene00371_Aspi01Gene03655	274.537	154.501	0.82938	-0.573959
Aspi01Gene00375_Aspi01Gene03654	221.46	211.341	0.0674722	1.36637	1.32008	0.0462924	i0-i0		Aspi01Gene00375_Aspi01Gene03654	221.46	211.341	0.0674722	0.955233	1.17278	0.217542	i0-i0		Aspi01Gene00375_Aspi01Gene03654	221.46	211.341	0.0674722	1.22771	1.85435	0.626645	i0-i0		Aspi01Gene00375_Aspi01Gene03654	221.46	211.341	0.0674722	0.138663	-0.534274	0.672937	i0-i0		Aspi01Gene00375_Aspi01Gene03654	221.46	211.341	0.0674722	0.411138	0.147303	0.263835	i0-i0		Aspi01Gene00375_Aspi01Gene03654	221.46	211.341	0.0674722	-0.81657
Aspi01Gene00376_Aspi01Gene03639	359.316	79.1973	2.18173	0.492155	1.49246	1.0003	i0-i0		Aspi01Gene00376_Aspi01Gene03639	359.316	79.1973	2.18173	1.76876	2.59595	0.827188	i0-i0		Aspi01Gene00376_Aspi01Gene03639	359.316	79.1973	2.18173	-0.201443	0.212621	0.414064	i0-i0		Aspi01Gene00376_Aspi01Gene03639	359.316	79.1973	2.18173	0.693598	1.27984	0.58624	i0-i0		Aspi01Gene00376_Aspi01Gene03639	359.316	79.1973	2.18173	-1.27661	-1.10349	0.173116	i0-i0		Aspi01Gene00376_Aspi01Gene03639	359.316	79.1973	2.18173	-1.07517
Aspi01Gene00385_Aspi01Gene03622	896.995	9.19598	6.60795	-1.24304	-5.75183	4.50879	i0-i0		Aspi01Gene00385_Aspi01Gene03622	896.995	9.19598	6.60795	-1.00044	2.92739	3.92783	i0-i0		Aspi01Gene00385_Aspi01Gene03622	896.995	9.19598	6.60795	-3.70804	-6.68516	2.97712	i0-i0		Aspi01Gene00385_Aspi01Gene03622	896.995	9.19598	6.60795	2.465	0.933325	1.53168	i0-i0		Aspi01Gene00385_Aspi01Gene03622	896.995	9.19598	6.60795	-0.242596	-8.67922	8.43663	i0-i0		Aspi01Gene00385_Aspi01Gene03622	896.995	9.19598	6.60795	3.46545
Aspi01Gene00440_Aspi01Gene04019	166.074	107.752	0.624109	-3.90178	-1.97489	1.92688	i0-i0		Aspi01Gene00440_Aspi01Gene04019	166.074	107.752	0.624109	-3.79212	-2.04268	1.74944	i0-i0		Aspi01Gene00440_Aspi01Gene04019	166.074	107.752	0.624109	-0.939173	-0.701822	0.237351	i0-i0		Aspi01Gene00440_Aspi01Gene04019	166.074	107.752	0.624109	-2.96261	-1.27307	1.68953	i0-i0		Aspi01Gene00440_Aspi01Gene04019	166.074	107.752	0.624109	-0.109658	0.0677885	0.177447	i0-i0		Aspi01Gene00440_Aspi01Gene04019	166.074	107.752	0.624109	0.829515
Aspi01Gene00447_Aspi01Gene04013	291.916	526.701	-0.851432	-1.73571	-2.05211	0.316399	i0-i0		Aspi01Gene00447_Aspi01Gene04013	291.916	526.701	-0.851432	0.243211	-1.99221	2.23542	i0-i0		Aspi01Gene00447_Aspi01Gene04013	291.916	526.701	-0.851432	-1.36443	-1.30913	0.055303	i0-i0		Aspi01Gene00447_Aspi01Gene04013	291.916	526.701	-0.851432	-0.371281	-0.742983	0.371702	i0-i0		Aspi01Gene00447_Aspi01Gene04013	291.916	526.701	-0.851432	-1.97892	-0.0599062	1.91902	i0-i0		Aspi01Gene00447_Aspi01Gene04013	291.916	526.701	-0.851432	-0.614492
Aspi01Gene00454_Aspi01Gene03993	1212.73	716.346	0.759535	-0.984716	1.17759	2.16231	i0-i0		Aspi01Gene00454_Aspi01Gene03993	1212.73	716.346	0.759535	2.33163	-1.52154	3.85317	i0-i0		Aspi01Gene00454_Aspi01Gene03993	1212.73	716.346	0.759535	-0.468201	0.825485	1.29369	i0-i0		Aspi01Gene00454_Aspi01Gene03993	1212.73	716.346	0.759535	-0.516515	0.352108	0.868622	i0-i0		Aspi01Gene00454_Aspi01Gene03993	1212.73	716.346	0.759535	-3.31635	2.69913	6.01548	i0-i0		Aspi01Gene00454_Aspi01Gene03993	1212.73	716.346	0.759535	-2.84815
Aspi01Gene00456_Aspi01Gene03989	244.526	3263.3	-3.73827	1.53821	1.2201	0.318119	i0-i0		Aspi01Gene00456_Aspi01Gene03989	244.526	3263.3	-3.73827	1.83134	-0.484267	2.31561	i0-i0		Aspi01Gene00456_Aspi01Gene03989	244.526	3263.3	-3.73827	-0.109512	0.760365	0.869877	i0-i0		Aspi01Gene00456_Aspi01Gene03989	244.526	3263.3	-3.73827	1.64773	0.459731	1.188	i0-i0		Aspi01Gene00456_Aspi01Gene03989	244.526	3263.3	-3.73827	-0.293127	1.70436	1.99749	i0-i0		Aspi01Gene00456_Aspi01Gene03989	244.526	3263.3	-3.73827	-0.183615
Aspi01Gene00461_Aspi01Gene03984	296.815	644.627	-1.1189	-1.27522	-3.106	1.83078	i0-i0		Aspi01Gene00461_Aspi01Gene03984	296.815	644.627	-1.1189	6.35423	4.5245	1.82973	i0-i0		Aspi01Gene00461_Aspi01Gene03984	296.815	644.627	-1.1189	2.41158	-1.63824	4.04981	i0-i0		Aspi01Gene00461_Aspi01Gene03984	296.815	644.627	-1.1189	-3.68679	-1.46777	2.21903	i0-i0		Aspi01Gene00461_Aspi01Gene03984	296.815	644.627	-1.1189	-7.62945	-7.63051	0.0010577	i0-i0		Aspi01Gene00461_Aspi01Gene03984	296.815	644.627	-1.1189	-10.041
Aspi01Gene00466_Aspi01Gene03980	2099.38	1605.4	0.387026	1.10587	2.71247	1.6066	i0-i0		Aspi01Gene00466_Aspi01Gene03980	2099.38	1605.4	0.387026	0.0330225	1.4031	1.37008	i0-i0		Aspi01Gene00466_Aspi01Gene03980	2099.38	1605.4	0.387026	0.790064	0.531123	0.258941	i0-i0		Aspi01Gene00466_Aspi01Gene03980	2099.38	1605.4	0.387026	0.315808	2.18135	1.86554	i0-i0		Aspi01Gene00466_Aspi01Gene03980	2099.38	1605.4	0.387026	1.07285	1.30937	0.236524	i0-i0		Aspi01Gene00466_Aspi01Gene03980	2099.38	1605.4	0.387026	0.282786
Aspi01Gene00468_Aspi01Gene03970	29.0754	5.22046	2.47755	-10.2533	-8.63613	1.61715	i0-i0		Aspi01Gene00468_Aspi01Gene03970	29.0754	5.22046	2.47755	-6.31222	0	6.31222	i0-i0		Aspi01Gene00468_Aspi01Gene03970	29.0754	5.22046	2.47755	-6.14565	-6.1944	0.0487536	i0-i0		Aspi01Gene00468_Aspi01Gene03970	29.0754	5.22046	2.47755	-4.10763	-2.44173	1.6659	i0-i0		Aspi01Gene00468_Aspi01Gene03970	29.0754	5.22046	2.47755	-3.94106	-9.21763	5.27657	i0-i0		Aspi01Gene00468_Aspi01Gene03970	29.0754	5.22046	2.47755	2.20459
Aspi01Gene00469_Aspi01Gene03969	609.895	669.692	-0.134937	0.289149	-0.583842	0.872991	i0-i0		Aspi01Gene00469_Aspi01Gene03969	609.895	669.692	-0.134937	0.190077	-0.790781	0.980859	i0-i0		Aspi01Gene00469_Aspi01Gene03969	609.895	669.692	-0.134937	0.314868	-0.472855	0.787723	i0-i0		Aspi01Gene00469_Aspi01Gene03969	609.895	669.692	-0.134937	-0.0257193	-0.110987	0.0852677	i0-i0		Aspi01Gene00469_Aspi01Gene03969	609.895	669.692	-0.134937	0.0990715	0.206939	0.107868	i0-i0		Aspi01Gene00469_Aspi01Gene03969	609.895	669.692	-0.134937	-0.215797
Aspi01Gene00473_Aspi01Gene03967	109.627	769.575	-2.81146	1.57871	-0.824421	2.40313	i0-i0		Aspi01Gene00473_Aspi01Gene03967	109.627	769.575	-2.81146	0.666738	-1.47343	2.14017	i0-i0		Aspi01Gene00473_Aspi01Gene03967	109.627	769.575	-2.81146	-0.464656	-0.0126343	0.452022	i0-i0		Aspi01Gene00473_Aspi01Gene03967	109.627	769.575	-2.81146	2.04336	-0.811787	2.85515	i0-i0		Aspi01Gene00473_Aspi01Gene03967	109.627	769.575	-2.81146	0.911968	0.649013	0.262955	i0-i0		Aspi01Gene00473_Aspi01Gene03967	109.627	769.575	-2.81146	1.37662
Aspi01Gene00475_Aspi01Gene03958	1566.12	9.86275	7.31099	-2.96322	-2.62251	0.340713	i0-i0		Aspi01Gene00475_Aspi01Gene03958	1566.12	9.86275	7.31099	-4.91718	-3.1105	1.80668	i0-i0		Aspi01Gene00475_Aspi01Gene03958	1566.12	9.86275	7.31099	-3.43742	-3.06893	0.368486	i0-i0		Aspi01Gene00475_Aspi01Gene03958	1566.12	9.86275	7.31099	0.474194	0.446421	0.0277731	i0-i0		Aspi01Gene00475_Aspi01Gene03958	1566.12	9.86275	7.31099	1.95395	0.487987	1.46597	i0-i0		Aspi01Gene00475_Aspi01Gene03958	1566.12	9.86275	7.31099	5.39137
Aspi01Gene00480_Aspi01Gene03952	330.122	260.621	0.341047	5.44123	1.37657	4.06466	i0-i0		Aspi01Gene00480_Aspi01Gene03952	330.122	260.621	0.341047	-2.29859	-1.67458	0.624015	i0-i0		Aspi01Gene00480_Aspi01Gene03952	330.122	260.621	0.341047	5.93943	-0.909746	6.84917	i0-i0		Aspi01Gene00480_Aspi01Gene03952	330.122	260.621	0.341047	-0.498197	2.28632	2.78452	i0-i0		Aspi01Gene00480_Aspi01Gene03952	330.122	260.621	0.341047	7.73982	3.05115	4.68867	i0-i0		Aspi01Gene00480_Aspi01Gene03952	330.122	260.621	0.341047	1.8004
Aspi01Gene00498_Aspi01Gene03927	279.53	222.149	0.331472	2.09222	-0.631452	2.72368	i0-i0		Aspi01Gene00498_Aspi01Gene03927	279.53	222.149	0.331472	-1.26065	-0.970589	0.29006	i0-i0		Aspi01Gene00498_Aspi01Gene03927	279.53	222.149	0.331472	5.03582	-0.417203	5.45302	i0-i0		Aspi01Gene00498_Aspi01Gene03927	279.53	222.149	0.331472	-2.94359	-0.214249	2.72934	i0-i0		Aspi01Gene00498_Aspi01Gene03927	279.53	222.149	0.331472	3.35287	0.339137	3.01374	i0-i0		Aspi01Gene00498_Aspi01Gene03927	279.53	222.149	0.331472	-1.68294
Aspi01Gene00505_Aspi01Gene03879	193.529	625.753	-1.69304	2.05541	6.83687	4.78146	i0-i0		Aspi01Gene00505_Aspi01Gene03879	193.529	625.753	-1.69304	-1.58465	0.940475	2.52512	i0-i0		Aspi01Gene00505_Aspi01Gene03879	193.529	625.753	-1.69304	0.00338751	5.24612	5.24273	i0-i0		Aspi01Gene00505_Aspi01Gene03879	193.529	625.753	-1.69304	2.05203	1.59075	0.461274	i0-i0		Aspi01Gene00505_Aspi01Gene03879	193.529	625.753	-1.69304	3.64006	5.8964	2.25634	i0-i0		Aspi01Gene00505_Aspi01Gene03879	193.529	625.753	-1.69304	3.63667
Aspi01Gene00509_Aspi01Gene03875	1510.97	202.941	2.89634	9.87136	6.74712	3.12424	i0-i0		Aspi01Gene00509_Aspi01Gene03875	1510.97	202.941	2.89634	-2.61578	0.324734	2.94052	i0-i0		Aspi01Gene00509_Aspi01Gene03875	1510.97	202.941	2.89634	2.10019	5.69849	3.5983	i0-i0		Aspi01Gene00509_Aspi01Gene03875	1510.97	202.941	2.89634	7.77117	1.04863	6.72254	i0-i0		Aspi01Gene00509_Aspi01Gene03875	1510.97	202.941	2.89634	12.4871	6.42238	6.06476	i0-i0		Aspi01Gene00509_Aspi01Gene03875	1510.97	202.941	2.89634	10.387
Aspi01Gene00512_Aspi01Gene03859	173.765	133.14	0.384192	1.3202	0.344841	0.975361	i0-i0		Aspi01Gene00512_Aspi01Gene03859	173.765	133.14	0.384192	-0.832336	-1.53872	0.70638	i0-i0		Aspi01Gene00512_Aspi01Gene03859	173.765	133.14	0.384192	-2.68949	-0.275313	2.41418	i0-i0		Aspi01Gene00512_Aspi01Gene03859	173.765	133.14	0.384192	4.00969	0.620154	3.38954	i0-i0		Aspi01Gene00512_Aspi01Gene03859	173.765	133.14	0.384192	2.15254	1.88356	0.268981	i0-i0		Aspi01Gene00512_Aspi01Gene03859	173.765	133.14	0.384192	4.84203
Aspi01Gene00518_Aspi01Gene03853	0.0625697	116.569	-10.8634	-1.59179	1.46746	3.05925	i0-i0		Aspi01Gene00518_Aspi01Gene03853	0.0625697	116.569	-10.8634	0.507511	1.05848	0.550965	i0-i0		Aspi01Gene00518_Aspi01Gene03853	0.0625697	116.569	-10.8634	-2.41626	0.501014	2.91728	i0-i0		Aspi01Gene00518_Aspi01Gene03853	0.0625697	116.569	-10.8634	0	0.966449	0.966449	i0-i0		Aspi01Gene00518_Aspi01Gene03853	0.0625697	116.569	-10.8634	-2.0993	0.408987	2.50828	i0-i0		Aspi01Gene00518_Aspi01Gene03853	0.0625697	116.569	-10.8634	0.316965
Aspi01Gene00526_Aspi01Gene03848	1.27755	138.244	-6.75769	-1.0376	0.488876	1.52647	i0-i0		Aspi01Gene00526_Aspi01Gene03848	1.27755	138.244	-6.75769	-0.344724	0.346478	0.691201	i0-i0		Aspi01Gene00526_Aspi01Gene03848	1.27755	138.244	-6.75769	-2.08338	0.411133	2.49452	i0-i0		Aspi01Gene00526_Aspi01Gene03848	1.27755	138.244	-6.75769	1.04579	0.0777429	0.968044	i0-i0		Aspi01Gene00526_Aspi01Gene03848	1.27755	138.244	-6.75769	-0.692873	0.142398	0.835271	i0-i0		Aspi01Gene00526_Aspi01Gene03848	1.27755	138.244	-6.75769	1.39051
Aspi01Gene00529_Aspi01Gene03847	30.6304	25.5212	0.263268	-2.19625	-0.631082	1.56517	i0-i0		Aspi01Gene00529_Aspi01Gene03847	30.6304	25.5212	0.263268	-1.87679	-0.0516781	1.82511	i0-i0		Aspi01Gene00529_Aspi01Gene03847	30.6304	25.5212	0.263268	-0.91018	-1.03199	0.121815	i0-i0		Aspi01Gene00529_Aspi01Gene03847	30.6304	25.5212	0.263268	-1.28607	0.400912	1.68699	i0-i0		Aspi01Gene00529_Aspi01Gene03847	30.6304	25.5212	0.263268	-0.319464	-0.579404	0.259941	i0-i0		Aspi01Gene00529_Aspi01Gene03847	30.6304	25.5212	0.263268	0.590716
Aspi01Gene00532_Aspi01Gene03845	157.322	101.301	0.635078	3.75762	2.25703	1.50058	i0-i0		Aspi01Gene00532_Aspi01Gene03845	157.322	101.301	0.635078	2.20405	3.79267	1.58862	i0-i0		Aspi01Gene00532_Aspi01Gene03845	157.322	101.301	0.635078	-1.844	0.25498	2.09898	i0-i0		Aspi01Gene00532_Aspi01Gene03845	157.322	101.301	0.635078	5.60161	2.00205	3.59956	i0-i0		Aspi01Gene00532_Aspi01Gene03845	157.322	101.301	0.635078	1.55356	-1.53564	3.0892	i0-i0		Aspi01Gene00532_Aspi01Gene03845	157.322	101.301	0.635078	3.39756
Aspi01Gene00533_Aspi01Gene03844	423.577	477.16	-0.171849	-0.726498	0.71624	1.44274	i0-i0		Aspi01Gene00533_Aspi01Gene03844	423.577	477.16	-0.171849	-0.71797	1.12985	1.84782	i0-i0		Aspi01Gene00533_Aspi01Gene03844	423.577	477.16	-0.171849	-0.996079	1.27838	2.27446	i0-i0		Aspi01Gene00533_Aspi01Gene03844	423.577	477.16	-0.171849	0.269582	-0.562145	0.831726	i0-i0		Aspi01Gene00533_Aspi01Gene03844	423.577	477.16	-0.171849	-0.00852814	-0.413615	0.405087	i0-i0		Aspi01Gene00533_Aspi01Gene03844	423.577	477.16	-0.171849	0.987551
Aspi01Gene00535_Aspi01Gene03841	14.1173	373.519	-4.72564	-3.6815	3.22201	6.90351	i0-i0		Aspi01Gene00535_Aspi01Gene03841	14.1173	373.519	-4.72564	-2.46475	1.21808	3.68283	i0-i0		Aspi01Gene00535_Aspi01Gene03841	14.1173	373.519	-4.72564	-1.23168	-1.3888	0.157124	i0-i0		Aspi01Gene00535_Aspi01Gene03841	14.1173	373.519	-4.72564	-2.44983	4.61081	7.06064	i0-i0		Aspi01Gene00535_Aspi01Gene03841	14.1173	373.519	-4.72564	-1.21675	2.00393	3.22068	i0-i0		Aspi01Gene00535_Aspi01Gene03841	14.1173	373.519	-4.72564	0.0149243
Aspi01Gene00538_Aspi01Gene03835	51.6944	2.79387	4.20967	-0.0846681	1.3708	1.45547	i0-i0		Aspi01Gene00538_Aspi01Gene03835	51.6944	2.79387	4.20967	1.09101	3.54435	2.45334	i0-i0		Aspi01Gene00538_Aspi01Gene03835	51.6944	2.79387	4.20967	1.0514	4.42292	3.37151	i0-i0		Aspi01Gene00538_Aspi01Gene03835	51.6944	2.79387	4.20967	-1.13607	-3.05211	1.91604	i0-i0		Aspi01Gene00538_Aspi01Gene03835	51.6944	2.79387	4.20967	-1.17568	-2.17355	0.997872	i0-i0		Aspi01Gene00538_Aspi01Gene03835	51.6944	2.79387	4.20967	-2.22708
Aspi01Gene00539_Aspi01Gene03826	248.328	2166.89	-3.1253	-2.8203	0.091888	2.91219	i0-i0		Aspi01Gene00539_Aspi01Gene03826	248.328	2166.89	-3.1253	-4.1009	-2.65227	1.44863	i0-i0		Aspi01Gene00539_Aspi01Gene03826	248.328	2166.89	-3.1253	-0.770926	1.53571	2.30663	i0-i0		Aspi01Gene00539_Aspi01Gene03826	248.328	2166.89	-3.1253	-2.04938	-1.44382	0.605557	i0-i0		Aspi01Gene00539_Aspi01Gene03826	248.328	2166.89	-3.1253	1.2806	2.74416	1.46356	i0-i0		Aspi01Gene00539_Aspi01Gene03826	248.328	2166.89	-3.1253	2.05153
Aspi01Gene00547_Aspi01Gene03822	663.97	1354.36	-1.02842	1.54707	2.79043	1.24336	i0-i0		Aspi01Gene00547_Aspi01Gene03822	663.97	1354.36	-1.02842	1.50898	3.21317	1.7042	i0-i0		Aspi01Gene00547_Aspi01Gene03822	663.97	1354.36	-1.02842	1.07795	1.1498	0.071857	i0-i0		Aspi01Gene00547_Aspi01Gene03822	663.97	1354.36	-1.02842	0.469126	1.64063	1.1715	i0-i0		Aspi01Gene00547_Aspi01Gene03822	663.97	1354.36	-1.02842	0.0380956	-0.422738	0.460834	i0-i0		Aspi01Gene00547_Aspi01Gene03822	663.97	1354.36	-1.02842	-1.03985
Aspi01Gene00553_Aspi01Gene03817	640.791	68.2706	3.23052	-2.01539	-2.65767	0.642283	i0-i0		Aspi01Gene00553_Aspi01Gene03817	640.791	68.2706	3.23052	-2.71824	-3.48109	0.762856	i0-i0		Aspi01Gene00553_Aspi01Gene03817	640.791	68.2706	3.23052	0.431226	-0.125197	0.556423	i0-i0		Aspi01Gene00553_Aspi01Gene03817	640.791	68.2706	3.23052	-2.44661	-2.53247	0.0858594	i0-i0		Aspi01Gene00553_Aspi01Gene03817	640.791	68.2706	3.23052	0.702848	0.823421	0.120573	i0-i0		Aspi01Gene00553_Aspi01Gene03817	640.791	68.2706	3.23052	0.271622
Aspi01Gene00569_Aspi01Gene03791	61.9327	81.3296	-0.393078	4.30617	4.28276	0.023407	i0-i0		Aspi01Gene00569_Aspi01Gene03791	61.9327	81.3296	-0.393078	2.8396	1.53465	1.30494	i0-i0		Aspi01Gene00569_Aspi01Gene03791	61.9327	81.3296	-0.393078	-0.659049	6.67585	7.3349	i0-i0		Aspi01Gene00569_Aspi01Gene03791	61.9327	81.3296	-0.393078	4.96522	-2.39309	7.35831	i0-i0		Aspi01Gene00569_Aspi01Gene03791	61.9327	81.3296	-0.393078	1.46657	2.74811	1.28154	i0-i0		Aspi01Gene00569_Aspi01Gene03791	61.9327	81.3296	-0.393078	2.12562
Aspi01Gene00591_Aspi01Gene04028	666.372	506.688	0.395231	0.801703	-1.15329	1.955	i0-i0		Aspi01Gene00591_Aspi01Gene04028	666.372	506.688	0.395231	-0.301856	0.69828	1.00014	i0-i0		Aspi01Gene00591_Aspi01Gene04028	666.372	506.688	0.395231	2.79685	-0.880755	3.67761	i0-i0		Aspi01Gene00591_Aspi01Gene04028	666.372	506.688	0.395231	-1.99515	-0.272537	1.72261	i0-i0		Aspi01Gene00591_Aspi01Gene04028	666.372	506.688	0.395231	1.10356	-1.85157	2.95513	i0-i0		Aspi01Gene00591_Aspi01Gene04028	666.372	506.688	0.395231	-1.69329
Aspi01Gene00598_Aspi01Gene04036	123.476	124.65	-0.0136529	0.691948	-1.94222	2.63416	i0-i0		Aspi01Gene00598_Aspi01Gene04036	123.476	124.65	-0.0136529	2.83029	5.12402	2.29373	i0-i0		Aspi01Gene00598_Aspi01Gene04036	123.476	124.65	-0.0136529	-1.60881	-2.46018	0.851376	i0-i0		Aspi01Gene00598_Aspi01Gene04036	123.476	124.65	-0.0136529	2.30075	0.517967	1.78279	i0-i0		Aspi01Gene00598_Aspi01Gene04036	123.476	124.65	-0.0136529	-2.13834	-7.06623	4.9279	i0-i0		Aspi01Gene00598_Aspi01Gene04036	123.476	124.65	-0.0136529	-0.529531
Aspi01Gene00622_Aspi01Gene04056	1.80837	25.4736	-3.81624	-6.35722	-5.18921	1.168	i0-i0		Aspi01Gene00622_Aspi01Gene04056	1.80837	25.4736	-3.81624	0.778777	-7.2273	8.00608	i0-i0		Aspi01Gene00622_Aspi01Gene04056	1.80837	25.4736	-3.81624	-6.29584	-1.70437	4.59147	i0-i0		Aspi01Gene00622_Aspi01Gene04056	1.80837	25.4736	-3.81624	-0.0613791	-3.48485	3.42347	i0-i0		Aspi01Gene00622_Aspi01Gene04056	1.80837	25.4736	-3.81624	-7.13599	2.03809	9.17408	i0-i0		Aspi01Gene00622_Aspi01Gene04056	1.80837	25.4736	-3.81624	-0.840157
Aspi01Gene00638_Aspi01Gene04072	43.7859	333.619	-2.92966	-9.30559	3.47529	12.7809	i0-i0		Aspi01Gene00638_Aspi01Gene04072	43.7859	333.619	-2.92966	0	-5.11202	5.11202	i0-i0		Aspi01Gene00638_Aspi01Gene04072	43.7859	333.619	-2.92966	0.583129	2.33692	1.75379	i0-i0		Aspi01Gene00638_Aspi01Gene04072	43.7859	333.619	-2.92966	-9.88871	1.13837	11.0271	i0-i0		Aspi01Gene00638_Aspi01Gene04072	43.7859	333.619	-2.92966	-9.88707	8.5873	18.4744	i0-i0		Aspi01Gene00638_Aspi01Gene04072	43.7859	333.619	-2.92966	-10.4702
Aspi01Gene00650_Aspi01Gene04097	378.259	101.048	1.90433	10.3827	6.7938	3.58888	i0-i0		Aspi01Gene00650_Aspi01Gene04097	378.259	101.048	1.90433	1.57042	2.40822	0.837797	i0-i0		Aspi01Gene00650_Aspi01Gene04097	378.259	101.048	1.90433	5.14567	1.86001	3.28565	i0-i0		Aspi01Gene00650_Aspi01Gene04097	378.259	101.048	1.90433	5.23702	4.93379	0.303227	i0-i0		Aspi01Gene00650_Aspi01Gene04097	378.259	101.048	1.90433	8.81226	4.38558	4.42668	i0-i0		Aspi01Gene00650_Aspi01Gene04097	378.259	101.048	1.90433	3.66659
Aspi01Gene00654_Aspi01Gene04107	328.009	449.478	-0.454516	6.45992	3.76679	2.69313	i0-i0		Aspi01Gene00654_Aspi01Gene04107	328.009	449.478	-0.454516	3.32749	-0.133828	3.46132	i0-i0		Aspi01Gene00654_Aspi01Gene04107	328.009	449.478	-0.454516	5.11558	3.88096	1.23462	i0-i0		Aspi01Gene00654_Aspi01Gene04107	328.009	449.478	-0.454516	1.34434	-0.11417	1.45851	i0-i0		Aspi01Gene00654_Aspi01Gene04107	328.009	449.478	-0.454516	3.13242	3.90062	0.768192	i0-i0		Aspi01Gene00654_Aspi01Gene04107	328.009	449.478	-0.454516	-1.98315
Aspi01Gene00658_Aspi01Gene04108	84.4071	458.356	-2.44103	-1.22251	-0.263688	0.958821	i0-i0		Aspi01Gene00658_Aspi01Gene04108	84.4071	458.356	-2.44103	-1.7422	-0.062207	1.67999	i0-i0		Aspi01Gene00658_Aspi01Gene04108	84.4071	458.356	-2.44103	-0.0188167	1.49678	1.5156	i0-i0		Aspi01Gene00658_Aspi01Gene04108	84.4071	458.356	-2.44103	-1.20369	-1.76047	0.556777	i0-i0		Aspi01Gene00658_Aspi01Gene04108	84.4071	458.356	-2.44103	0.519692	-0.201481	0.721173	i0-i0		Aspi01Gene00658_Aspi01Gene04108	84.4071	458.356	-2.44103	0.538509
Aspi01Gene00663_Aspi01Gene04139	214.189	193.681	0.145204	-3.26972	0.0968238	3.36654	i0-i0		Aspi01Gene00663_Aspi01Gene04139	214.189	193.681	0.145204	-2.13662	-0.910193	1.22643	i0-i0		Aspi01Gene00663_Aspi01Gene04139	214.189	193.681	0.145204	-1.63079	1.12729	2.75808	i0-i0		Aspi01Gene00663_Aspi01Gene04139	214.189	193.681	0.145204	-1.63893	-1.03047	0.608464	i0-i0		Aspi01Gene00663_Aspi01Gene04139	214.189	193.681	0.145204	-1.1331	1.00702	2.14012	i0-i0		Aspi01Gene00663_Aspi01Gene04139	214.189	193.681	0.145204	0.497688
Aspi01Gene00665_Aspi01Gene04141	133.084	173.448	-0.382171	-1.75014	1.00096	2.7511	i0-i0		Aspi01Gene00665_Aspi01Gene04141	133.084	173.448	-0.382171	-1.12237	-0.266945	0.855429	i0-i0		Aspi01Gene00665_Aspi01Gene04141	133.084	173.448	-0.382171	-0.538379	1.45418	1.99256	i0-i0		Aspi01Gene00665_Aspi01Gene04141	133.084	173.448	-0.382171	-1.21176	-0.453221	0.758535	i0-i0		Aspi01Gene00665_Aspi01Gene04141	133.084	173.448	-0.382171	-0.627762	1.26791	1.89567	i0-i0		Aspi01Gene00665_Aspi01Gene04141	133.084	173.448	-0.382171	-0.0893823
Aspi01Gene00667_Aspi01Gene04149	33.3537	306.17	-3.19841	-2.50856	0.318022	2.82658	i0-i0		Aspi01Gene00667_Aspi01Gene04149	33.3537	306.17	-3.19841	0.633962	1.62912	0.995156	i0-i0		Aspi01Gene00667_Aspi01Gene04149	33.3537	306.17	-3.19841	-0.145146	-0.641769	0.496623	i0-i0		Aspi01Gene00667_Aspi01Gene04149	33.3537	306.17	-3.19841	-2.36341	0.959791	3.3232	i0-i0		Aspi01Gene00667_Aspi01Gene04149	33.3537	306.17	-3.19841	-3.14252	-1.3111	1.83142	i0-i0		Aspi01Gene00667_Aspi01Gene04149	33.3537	306.17	-3.19841	-2.99737
Aspi01Gene00676_Aspi01Gene04156	545.442	473.089	0.205314	-3.00982	-3.6098	0.599977	i0-i0		Aspi01Gene00676_Aspi01Gene04156	545.442	473.089	0.205314	-2.92658	-3.03672	0.11014	i0-i0		Aspi01Gene00676_Aspi01Gene04156	545.442	473.089	0.205314	-1.31984	-1.13223	0.187617	i0-i0		Aspi01Gene00676_Aspi01Gene04156	545.442	473.089	0.205314	-1.68998	-2.47757	0.787594	i0-i0		Aspi01Gene00676_Aspi01Gene04156	545.442	473.089	0.205314	-0.0832387	-0.573076	0.489837	i0-i0		Aspi01Gene00676_Aspi01Gene04156	545.442	473.089	0.205314	1.2366
Aspi01Gene00680_Aspi01Gene04165	1694.85	1196.82	0.501955	1.39694	-0.535524	1.93246	i0-i0		Aspi01Gene00680_Aspi01Gene04165	1694.85	1196.82	0.501955	-0.421771	-0.465782	0.0440111	i0-i0		Aspi01Gene00680_Aspi01Gene04165	1694.85	1196.82	0.501955	1.75889	0.207094	1.5518	i0-i0		Aspi01Gene00680_Aspi01Gene04165	1694.85	1196.82	0.501955	-0.361956	-0.742619	0.380663	i0-i0		Aspi01Gene00680_Aspi01Gene04165	1694.85	1196.82	0.501955	1.81871	-0.0697423	1.88845	i0-i0		Aspi01Gene00680_Aspi01Gene04165	1694.85	1196.82	0.501955	0.0598152
Aspi01Gene00693_Aspi01Gene04174	111.056	121.179	-0.125846	0.527731	-0.411054	0.938785	i0-i0		Aspi01Gene00693_Aspi01Gene04174	111.056	121.179	-0.125846	0.532124	0.106323	0.425801	i0-i0		Aspi01Gene00693_Aspi01Gene04174	111.056	121.179	-0.125846	0.0687862	-0.835306	0.904092	i0-i0		Aspi01Gene00693_Aspi01Gene04174	111.056	121.179	-0.125846	0.458945	0.424252	0.0346929	i0-i0		Aspi01Gene00693_Aspi01Gene04174	111.056	121.179	-0.125846	-0.0043929	-0.517377	0.512984	i0-i0		Aspi01Gene00693_Aspi01Gene04174	111.056	121.179	-0.125846	-0.0731791
Aspi01Gene00697_Aspi01Gene04178	548.851	474.746	0.209259	1.35907	0.467866	0.891201	i0-i0		Aspi01Gene00697_Aspi01Gene04178	548.851	474.746	0.209259	0.877082	0.454956	0.422126	i0-i0		Aspi01Gene00697_Aspi01Gene04178	548.851	474.746	0.209259	0.697584	-0.24288	0.940464	i0-i0		Aspi01Gene00697_Aspi01Gene04178	548.851	474.746	0.209259	0.661483	0.710746	0.0492627	i0-i0		Aspi01Gene00697_Aspi01Gene04178	548.851	474.746	0.209259	0.481985	0.0129101	0.469075	i0-i0		Aspi01Gene00697_Aspi01Gene04178	548.851	474.746	0.209259	-0.215599
Aspi01Gene00700_Aspi01Gene04189	1719.72	5640.44	-1.71364	0.12767	-0.874005	1.00168	i0-i0		Aspi01Gene00700_Aspi01Gene04189	1719.72	5640.44	-1.71364	-0.595437	-1.72718	1.13174	i0-i0		Aspi01Gene00700_Aspi01Gene04189	1719.72	5640.44	-1.71364	-0.310023	-1.28863	0.978605	i0-i0		Aspi01Gene00700_Aspi01Gene04189	1719.72	5640.44	-1.71364	0.437693	0.414622	0.0230706	i0-i0		Aspi01Gene00700_Aspi01Gene04189	1719.72	5640.44	-1.71364	0.723107	0.853174	0.130066	i0-i0		Aspi01Gene00700_Aspi01Gene04189	1719.72	5640.44	-1.71364	1.03313
Aspi01Gene00701_Aspi01Gene04191	125.204	12.9956	3.26819	0.25516	-0.433133	0.688293	i0-i0		Aspi01Gene00701_Aspi01Gene04191	125.204	12.9956	3.26819	4.4099	0.289019	4.12088	i0-i0		Aspi01Gene00701_Aspi01Gene04191	125.204	12.9956	3.26819	0.225086	0.036177	0.188909	i0-i0		Aspi01Gene00701_Aspi01Gene04191	125.204	12.9956	3.26819	0.0300746	-0.46931	0.499385	i0-i0		Aspi01Gene00701_Aspi01Gene04191	125.204	12.9956	3.26819	-4.15474	-0.722152	3.43259	i0-i0		Aspi01Gene00701_Aspi01Gene04191	125.204	12.9956	3.26819	-4.37982
Aspi01Gene00704_Aspi01Gene04192	1174.3	88.4487	3.73081	0.511246	2.70806	2.19682	i0-i0		Aspi01Gene00704_Aspi01Gene04192	1174.3	88.4487	3.73081	-0.521988	-0.905243	0.383256	i0-i0		Aspi01Gene00704_Aspi01Gene04192	1174.3	88.4487	3.73081	-0.0172113	4.51112	4.52833	i0-i0		Aspi01Gene00704_Aspi01Gene04192	1174.3	88.4487	3.73081	0.528458	-1.80306	2.33151	i0-i0		Aspi01Gene00704_Aspi01Gene04192	1174.3	88.4487	3.73081	1.03323	3.61331	2.58007	i0-i0		Aspi01Gene00704_Aspi01Gene04192	1174.3	88.4487	3.73081	1.05045
Aspi01Gene00706_Aspi01Gene04198	1000.19	2074.48	-1.05248	1.10128	0.374784	0.726495	i0-i0		Aspi01Gene00706_Aspi01Gene04198	1000.19	2074.48	-1.05248	0.0502868	-0.154787	0.205074	i0-i0		Aspi01Gene00706_Aspi01Gene04198	1000.19	2074.48	-1.05248	0.769054	0.680276	0.0887775	i0-i0		Aspi01Gene00706_Aspi01Gene04198	1000.19	2074.48	-1.05248	0.332225	-0.305492	0.637718	i0-i0		Aspi01Gene00706_Aspi01Gene04198	1000.19	2074.48	-1.05248	1.05099	0.529571	0.521421	i0-i0		Aspi01Gene00706_Aspi01Gene04198	1000.19	2074.48	-1.05248	0.281939
Aspi01Gene00713_Aspi01Gene04200	146.088	324.412	-1.15099	1.6845	1.37651	0.307994	i0-i0		Aspi01Gene00713_Aspi01Gene04200	146.088	324.412	-1.15099	0.605525	0.842642	0.237116	i0-i0		Aspi01Gene00713_Aspi01Gene04200	146.088	324.412	-1.15099	1.28286	0.355827	0.927035	i0-i0		Aspi01Gene00713_Aspi01Gene04200	146.088	324.412	-1.15099	0.401642	1.02068	0.619041	i0-i0		Aspi01Gene00713_Aspi01Gene04200	146.088	324.412	-1.15099	1.07898	0.533868	0.54511	i0-i0		Aspi01Gene00713_Aspi01Gene04200	146.088	324.412	-1.15099	-0.203884
Aspi01Gene00716_Aspi01Gene04214	1226.68	1324.42	-0.110603	-0.764245	-0.953548	0.189304	i0-i0		Aspi01Gene00716_Aspi01Gene04214	1226.68	1324.42	-0.110603	-0.944147	-0.948058	0.00391055	i0-i0		Aspi01Gene00716_Aspi01Gene04214	1226.68	1324.42	-0.110603	0.225822	-0.365531	0.591353	i0-i0		Aspi01Gene00716_Aspi01Gene04214	1226.68	1324.42	-0.110603	-0.990066	-0.588017	0.402049	i0-i0		Aspi01Gene00716_Aspi01Gene04214	1226.68	1324.42	-0.110603	0.179903	-0.00549064	0.185393	i0-i0		Aspi01Gene00716_Aspi01Gene04214	1226.68	1324.42	-0.110603	-0.0459192
Aspi01Gene00724_Aspi01Gene04245	729.245	1133.49	-0.636298	-1.43079	-0.777779	0.65301	i0-i0		Aspi01Gene00724_Aspi01Gene04245	729.245	1133.49	-0.636298	-1.92917	-1.77705	0.152126	i0-i0		Aspi01Gene00724_Aspi01Gene04245	729.245	1133.49	-0.636298	-1.11645	0.400425	1.51688	i0-i0		Aspi01Gene00724_Aspi01Gene04245	729.245	1133.49	-0.636298	-0.314336	-1.1782	0.863868	i0-i0		Aspi01Gene00724_Aspi01Gene04245	729.245	1133.49	-0.636298	0.498385	0.999269	0.500884	i0-i0		Aspi01Gene00724_Aspi01Gene04245	729.245	1133.49	-0.636298	1.61484
Aspi01Gene00746_Aspi01Gene04280	160.713	174.38	-0.11775	-0.265037	0.119682	0.384719	i0-i0		Aspi01Gene00746_Aspi01Gene04280	160.713	174.38	-0.11775	0.953873	0.315184	0.638689	i0-i0		Aspi01Gene00746_Aspi01Gene04280	160.713	174.38	-0.11775	-0.546538	-0.532877	0.0136612	i0-i0		Aspi01Gene00746_Aspi01Gene04280	160.713	174.38	-0.11775	0.281501	0.652559	0.371058	i0-i0		Aspi01Gene00746_Aspi01Gene04280	160.713	174.38	-0.11775	-1.21891	-0.195502	1.02341	i0-i0		Aspi01Gene00746_Aspi01Gene04280	160.713	174.38	-0.11775	-0.672372
Aspi01Gene00747_Aspi01Gene04281	111.477	285.664	-1.35757	-1.11819	-1.48737	0.369177	i0-i0		Aspi01Gene00747_Aspi01Gene04281	111.477	285.664	-1.35757	0.23746	-0.686279	0.923739	i0-i0		Aspi01Gene00747_Aspi01Gene04281	111.477	285.664	-1.35757	-1.04133	-1.42627	0.384934	i0-i0		Aspi01Gene00747_Aspi01Gene04281	111.477	285.664	-1.35757	-0.0768584	-0.0611018	0.0157567	i0-i0		Aspi01Gene00747_Aspi01Gene04281	111.477	285.664	-1.35757	-1.35565	-0.801091	0.554562	i0-i0		Aspi01Gene00747_Aspi01Gene04281	111.477	285.664	-1.35757	-0.314318
Aspi01Gene00759_Aspi01Gene04291	78.3757	242.927	-1.63204	0.34996	2.05637	1.70641	i0-i0		Aspi01Gene00759_Aspi01Gene04291	78.3757	242.927	-1.63204	-0.922778	1.69956	2.62234	i0-i0		Aspi01Gene00759_Aspi01Gene04291	78.3757	242.927	-1.63204	1.18408	0.793021	0.391057	i0-i0		Aspi01Gene00759_Aspi01Gene04291	78.3757	242.927	-1.63204	-0.834119	1.26335	2.09747	i0-i0		Aspi01Gene00759_Aspi01Gene04291	78.3757	242.927	-1.63204	1.27274	0.356814	0.915924	i0-i0		Aspi01Gene00759_Aspi01Gene04291	78.3757	242.927	-1.63204	0.0886595
Aspi01Gene00766_Aspi01Gene04293	36.0695	155.722	-2.11012	-1.93305	2.99062	4.92367	i0-i0		Aspi01Gene00766_Aspi01Gene04293	36.0695	155.722	-2.11012	0.751863	2.55948	1.80762	i0-i0		Aspi01Gene00766_Aspi01Gene04293	36.0695	155.722	-2.11012	-1.55666	0.445107	2.00176	i0-i0		Aspi01Gene00766_Aspi01Gene04293	36.0695	155.722	-2.11012	-0.376393	2.54551	2.9219	i0-i0		Aspi01Gene00766_Aspi01Gene04293	36.0695	155.722	-2.11012	-2.68491	0.431135	3.11605	i0-i0		Aspi01Gene00766_Aspi01Gene04293	36.0695	155.722	-2.11012	-1.12826
Aspi01Gene00773_Aspi01Gene04296	987.969	1612.53	-0.706787	1.21905	-0.783706	2.00276	i0-i0		Aspi01Gene00773_Aspi01Gene04296	987.969	1612.53	-0.706787	0.100644	0.457785	0.357141	i0-i0		Aspi01Gene00773_Aspi01Gene04296	987.969	1612.53	-0.706787	1.31076	-0.111814	1.42257	i0-i0		Aspi01Gene00773_Aspi01Gene04296	987.969	1612.53	-0.706787	-0.09171	-0.671892	0.580182	i0-i0		Aspi01Gene00773_Aspi01Gene04296	987.969	1612.53	-0.706787	1.11841	-1.24149	2.3599	i0-i0		Aspi01Gene00773_Aspi01Gene04296	987.969	1612.53	-0.706787	-0.192354
Aspi01Gene00782_Aspi01Gene04299	102.581	122.031	-0.250485	-1.06849	-2.02804	0.959549	i0-i0		Aspi01Gene00782_Aspi01Gene04299	102.581	122.031	-0.250485	-1.4445	-1.53952	0.0950206	i0-i0		Aspi01Gene00782_Aspi01Gene04299	102.581	122.031	-0.250485	0.0798762	-0.59059	0.670466	i0-i0		Aspi01Gene00782_Aspi01Gene04299	102.581	122.031	-0.250485	-1.14837	-1.43745	0.289083	i0-i0		Aspi01Gene00782_Aspi01Gene04299	102.581	122.031	-0.250485	0.376009	-0.48852	0.864529	i0-i0		Aspi01Gene00782_Aspi01Gene04299	102.581	122.031	-0.250485	0.296133
Aspi01Gene00784_Aspi01Gene04300	99.4201	142.795	-0.522336	0.499173	-0.583745	1.08292	i0-i0		Aspi01Gene00784_Aspi01Gene04300	99.4201	142.795	-0.522336	-0.389882	-0.141602	0.248281	i0-i0		Aspi01Gene00784_Aspi01Gene04300	99.4201	142.795	-0.522336	1.04111	0.199189	0.841926	i0-i0		Aspi01Gene00784_Aspi01Gene04300	99.4201	142.795	-0.522336	-0.541941	-0.782934	0.240993	i0-i0		Aspi01Gene00784_Aspi01Gene04300	99.4201	142.795	-0.522336	0.889056	-0.442144	1.3312	i0-i0		Aspi01Gene00784_Aspi01Gene04300	99.4201	142.795	-0.522336	-0.152059
Aspi01Gene00793_Aspi01Gene04303	197.997	25.1445	2.97716	2.4988	2.5689	0.0701065	i0-i0		Aspi01Gene00793_Aspi01Gene04303	197.997	25.1445	2.97716	2.10985	4.68924	2.57939	i0-i0		Aspi01Gene00793_Aspi01Gene04303	197.997	25.1445	2.97716	0.341323	-4.80147	5.14279	i0-i0		Aspi01Gene00793_Aspi01Gene04303	197.997	25.1445	2.97716	2.15748	7.37037	5.2129	i0-i0		Aspi01Gene00793_Aspi01Gene04303	197.997	25.1445	2.97716	0.388948	-2.12034	2.50928	i0-i0		Aspi01Gene00793_Aspi01Gene04303	197.997	25.1445	2.97716	0.0476256
Aspi01Gene00795_Aspi01Gene04306	348.606	941.684	-1.43365	-5.50964	0.318697	5.82833	i0-i0		Aspi01Gene00795_Aspi01Gene04306	348.606	941.684	-1.43365	-2.3751	0.348013	2.72311	i0-i0		Aspi01Gene00795_Aspi01Gene04306	348.606	941.684	-1.43365	-1.93933	-0.391159	1.54817	i0-i0		Aspi01Gene00795_Aspi01Gene04306	348.606	941.684	-1.43365	-3.57031	0.709856	4.28017	i0-i0		Aspi01Gene00795_Aspi01Gene04306	348.606	941.684	-1.43365	-3.13454	-0.029316	3.10522	i0-i0		Aspi01Gene00795_Aspi01Gene04306	348.606	941.684	-1.43365	-1.19521
Aspi01Gene00798_Aspi01Gene04309	6.09003	64.2535	-3.39926	-0.243761	-3.42507	3.18131	i0-i0		Aspi01Gene00798_Aspi01Gene04309	6.09003	64.2535	-3.39926	1.06733	5.31657	4.24924	i0-i0		Aspi01Gene00798_Aspi01Gene04309	6.09003	64.2535	-3.39926	-0.691068	-0.982763	0.291695	i0-i0		Aspi01Gene00798_Aspi01Gene04309	6.09003	64.2535	-3.39926	0.447307	-2.44231	2.88962	i0-i0		Aspi01Gene00798_Aspi01Gene04309	6.09003	64.2535	-3.39926	-1.31109	-8.74164	7.43056	i0-i0		Aspi01Gene00798_Aspi01Gene04309	6.09003	64.2535	-3.39926	-0.620018
Aspi01Gene00810_Aspi01Gene04318	32.3076	106.183	-1.71661	-0.0773227	-1.77016	1.69284	i0-i0		Aspi01Gene00810_Aspi01Gene04318	32.3076	106.183	-1.71661	0.373633	-1.39418	1.76781	i0-i0		Aspi01Gene00810_Aspi01Gene04318	32.3076	106.183	-1.71661	1.75998	-0.248999	2.00898	i0-i0		Aspi01Gene00810_Aspi01Gene04318	32.3076	106.183	-1.71661	-1.8373	-1.52116	0.316138	i0-i0		Aspi01Gene00810_Aspi01Gene04318	32.3076	106.183	-1.71661	-0.450956	-0.375984	0.0749711	i0-i0		Aspi01Gene00810_Aspi01Gene04318	32.3076	106.183	-1.71661	-2.21093
Aspi01Gene00812_Aspi01Gene04322	78.9987	443.976	-2.49058	2.95604	0.630247	2.32579	i0-i0		Aspi01Gene00812_Aspi01Gene04322	78.9987	443.976	-2.49058	2.15292	1.146	1.00692	i0-i0		Aspi01Gene00812_Aspi01Gene04322	78.9987	443.976	-2.49058	0.389626	-0.14098	0.530606	i0-i0		Aspi01Gene00812_Aspi01Gene04322	78.9987	443.976	-2.49058	2.56642	0.771227	1.79519	i0-i0		Aspi01Gene00812_Aspi01Gene04322	78.9987	443.976	-2.49058	0.803121	-0.515753	1.31887	i0-i0		Aspi01Gene00812_Aspi01Gene04322	78.9987	443.976	-2.49058	0.413496
Aspi01Gene00814_Aspi01Gene04325	507.549	350.155	0.535555	1.03959	0.87702	0.162568	i0-i0		Aspi01Gene00814_Aspi01Gene04325	507.549	350.155	0.535555	-0.100006	-0.0114747	0.0885309	i0-i0		Aspi01Gene00814_Aspi01Gene04325	507.549	350.155	0.535555	-0.714276	2.55551	3.26978	i0-i0		Aspi01Gene00814_Aspi01Gene04325	507.549	350.155	0.535555	1.75386	-1.67849	3.43235	i0-i0		Aspi01Gene00814_Aspi01Gene04325	507.549	350.155	0.535555	1.13959	0.888495	0.251099	i0-i0		Aspi01Gene00814_Aspi01Gene04325	507.549	350.155	0.535555	1.85387
Aspi01Gene00819_Aspi01Gene04329	133.621	556.95	-2.0594	-0.656929	-3.07682	2.41989	i0-i0		Aspi01Gene00819_Aspi01Gene04329	133.621	556.95	-2.0594	-1.31771	-1.45797	0.140256	i0-i0		Aspi01Gene00819_Aspi01Gene04329	133.621	556.95	-2.0594	2.39655	-0.780691	3.17724	i0-i0		Aspi01Gene00819_Aspi01Gene04329	133.621	556.95	-2.0594	-3.05348	-2.29613	0.757348	i0-i0		Aspi01Gene00819_Aspi01Gene04329	133.621	556.95	-2.0594	0.660783	-1.61885	2.27964	i0-i0		Aspi01Gene00819_Aspi01Gene04329	133.621	556.95	-2.0594	-1.73577
Aspi01Gene00899_Aspi01Gene28947	420.872	74.4724	2.4986	1.28656	1.13295	0.153611	i0-i0		Aspi01Gene00899_Aspi01Gene28947	420.872	74.4724	2.4986	3.60044	1.56119	2.03925	i0-i0		Aspi01Gene00899_Aspi01Gene28947	420.872	74.4724	2.4986	-0.744726	-0.396125	0.348601	i0-i0		Aspi01Gene00899_Aspi01Gene28947	420.872	74.4724	2.4986	2.03128	1.52907	0.502212	i0-i0		Aspi01Gene00899_Aspi01Gene28947	420.872	74.4724	2.4986	-2.31388	-0.428243	1.88564	i0-i0		Aspi01Gene00899_Aspi01Gene28947	420.872	74.4724	2.4986	-1.56915
Aspi01Gene00909_Aspi01Gene28937	196.189	359.657	-0.874374	-4.59238	-3.02976	1.56262	i0-i0		Aspi01Gene00909_Aspi01Gene28937	196.189	359.657	-0.874374	-4.32606	-2.98331	1.34276	i0-i0		Aspi01Gene00909_Aspi01Gene28937	196.189	359.657	-0.874374	-0.765647	-0.685749	0.0798984	i0-i0		Aspi01Gene00909_Aspi01Gene28937	196.189	359.657	-0.874374	-3.82673	-2.34401	1.48272	i0-i0		Aspi01Gene00909_Aspi01Gene28937	196.189	359.657	-0.874374	-0.266315	-0.0464496	0.219865	i0-i0		Aspi01Gene00909_Aspi01Gene28937	196.189	359.657	-0.874374	0.499333
Aspi01Gene00923_Aspi01Gene28924	350.685	272.239	0.365304	-4.10803	-3.28423	0.823798	i0-i0		Aspi01Gene00923_Aspi01Gene28924	350.685	272.239	0.365304	-0.0182839	-0.433074	0.414791	i0-i0		Aspi01Gene00923_Aspi01Gene28924	350.685	272.239	0.365304	-3.10913	-1.62198	1.48715	i0-i0		Aspi01Gene00923_Aspi01Gene28924	350.685	272.239	0.365304	-0.998904	-1.66226	0.663354	i0-i0		Aspi01Gene00923_Aspi01Gene28924	350.685	272.239	0.365304	-4.08975	-2.85116	1.23859	i0-i0		Aspi01Gene00923_Aspi01Gene28924	350.685	272.239	0.365304	-0.980621
Aspi01Gene00926_Aspi01Gene28922	535.572	424.337	0.335871	1.20941	4.98323	3.77382	i0-i0		Aspi01Gene00926_Aspi01Gene28922	535.572	424.337	0.335871	1.55545	2.34908	0.793626	i0-i0		Aspi01Gene00926_Aspi01Gene28922	535.572	424.337	0.335871	2.18632	0.934257	1.25206	i0-i0		Aspi01Gene00926_Aspi01Gene28922	535.572	424.337	0.335871	-0.976905	4.04898	5.02588	i0-i0		Aspi01Gene00926_Aspi01Gene28922	535.572	424.337	0.335871	-0.346042	2.63415	2.9802	i0-i0		Aspi01Gene00926_Aspi01Gene28922	535.572	424.337	0.335871	-2.53236
Aspi01Gene00928_Aspi01Gene28918	269.249	462.157	-0.779446	-0.275865	-0.57149	0.295625	i0-i0		Aspi01Gene00928_Aspi01Gene28918	269.249	462.157	-0.779446	0.054675	-0.926542	0.981217	i0-i0		Aspi01Gene00928_Aspi01Gene28918	269.249	462.157	-0.779446	0.752006	0.616257	0.135749	i0-i0		Aspi01Gene00928_Aspi01Gene28918	269.249	462.157	-0.779446	-1.02787	-1.18775	0.159877	i0-i0		Aspi01Gene00928_Aspi01Gene28918	269.249	462.157	-0.779446	-0.33054	0.355052	0.685592	i0-i0		Aspi01Gene00928_Aspi01Gene28918	269.249	462.157	-0.779446	-1.08255
Aspi01Gene00931_Aspi01Gene28917	396.906	162.268	1.29042	-0.806554	7.4473	8.25386	i0-i0		Aspi01Gene00931_Aspi01Gene28917	396.906	162.268	1.29042	3.4244	1.49677	1.92762	i0-i0		Aspi01Gene00931_Aspi01Gene28917	396.906	162.268	1.29042	0.727831	6.61756	5.88973	i0-i0		Aspi01Gene00931_Aspi01Gene28917	396.906	162.268	1.29042	-1.53439	0.829746	2.36413	i0-i0		Aspi01Gene00931_Aspi01Gene28917	396.906	162.268	1.29042	-4.23095	5.95053	10.1815	i0-i0		Aspi01Gene00931_Aspi01Gene28917	396.906	162.268	1.29042	-4.95878
Aspi01Gene00937_Aspi01Gene28894	212.431	22.0238	3.26986	6.27506	1.57392	4.70114	i0-i0		Aspi01Gene00937_Aspi01Gene28894	212.431	22.0238	3.26986	-2.20961	-2.87811	0.668503	i0-i0		Aspi01Gene00937_Aspi01Gene28894	212.431	22.0238	3.26986	7.86547	1.58239	6.28308	i0-i0		Aspi01Gene00937_Aspi01Gene28894	212.431	22.0238	3.26986	-1.59041	-0.0084746	1.58194	i0-i0		Aspi01Gene00937_Aspi01Gene28894	212.431	22.0238	3.26986	8.48467	4.45203	4.03264	i0-i0		Aspi01Gene00937_Aspi01Gene28894	212.431	22.0238	3.26986	0.619195
Aspi01Gene00938_Aspi01Gene28886	299.299	124.291	1.26786	0.497619	0.309725	0.187893	i0-i0		Aspi01Gene00938_Aspi01Gene28886	299.299	124.291	1.26786	-0.0472935	0.580961	0.628255	i0-i0		Aspi01Gene00938_Aspi01Gene28886	299.299	124.291	1.26786	0.508233	0.434411	0.073822	i0-i0		Aspi01Gene00938_Aspi01Gene28886	299.299	124.291	1.26786	-0.0106143	-0.124686	0.114071	i0-i0		Aspi01Gene00938_Aspi01Gene28886	299.299	124.291	1.26786	0.544912	-0.271236	0.816148	i0-i0		Aspi01Gene00938_Aspi01Gene28886	299.299	124.291	1.26786	0.0366792
Aspi01Gene00942_Aspi01Gene28876	1451.25	1134.9	0.354723	-1.03813	10.8488	11.8869	i0-i0		Aspi01Gene00942_Aspi01Gene28876	1451.25	1134.9	0.354723	10.527	11.4082	0.881156	i0-i0		Aspi01Gene00942_Aspi01Gene28876	1451.25	1134.9	0.354723	-3.59705	7.67071	11.2678	i0-i0		Aspi01Gene00942_Aspi01Gene28876	1451.25	1134.9	0.354723	2.55892	3.17806	0.619143	i0-i0		Aspi01Gene00942_Aspi01Gene28876	1451.25	1134.9	0.354723	-11.5651	-0.55938	11.0057	i0-i0		Aspi01Gene00942_Aspi01Gene28876	1451.25	1134.9	0.354723	-7.96808
Aspi01Gene00953_Aspi01Gene28852	714.953	98.6143	2.85798	-2.20472	6.9432	9.14792	i0-i0		Aspi01Gene00953_Aspi01Gene28852	714.953	98.6143	2.85798	-0.608944	7.24704	7.85599	i0-i0		Aspi01Gene00953_Aspi01Gene28852	714.953	98.6143	2.85798	-0.576079	7.06013	7.63621	i0-i0		Aspi01Gene00953_Aspi01Gene28852	714.953	98.6143	2.85798	-1.62864	-0.116931	1.51171	i0-i0		Aspi01Gene00953_Aspi01Gene28852	714.953	98.6143	2.85798	-1.59578	-0.303844	1.29193	i0-i0		Aspi01Gene00953_Aspi01Gene28852	714.953	98.6143	2.85798	-1.0197
Aspi01Gene00968_Aspi01Gene28802	6.38719	22.4996	-1.81664	-8.04614	-3.57354	4.4726	i0-i0		Aspi01Gene00968_Aspi01Gene28802	6.38719	22.4996	-1.81664	-1.30778	-4.51761	3.20983	i0-i0		Aspi01Gene00968_Aspi01Gene28802	6.38719	22.4996	-1.81664	-1.89015	2.00808	3.89822	i0-i0		Aspi01Gene00968_Aspi01Gene28802	6.38719	22.4996	-1.81664	-6.156	-5.58162	0.57438	i0-i0		Aspi01Gene00968_Aspi01Gene28802	6.38719	22.4996	-1.81664	-6.73837	0.944066	7.68243	i0-i0		Aspi01Gene00968_Aspi01Gene28802	6.38719	22.4996	-1.81664	-4.84822
Aspi01Gene00983_Aspi01Gene28814	1026.03	1327.19	-0.371306	-2.88088	-3.14791	0.267029	i0-i0		Aspi01Gene00983_Aspi01Gene28814	1026.03	1327.19	-0.371306	-2.87468	-3.78214	0.907461	i0-i0		Aspi01Gene00983_Aspi01Gene28814	1026.03	1327.19	-0.371306	-0.523326	-0.202035	0.321291	i0-i0		Aspi01Gene00983_Aspi01Gene28814	1026.03	1327.19	-0.371306	-2.35755	-2.94587	0.588321	i0-i0		Aspi01Gene00983_Aspi01Gene28814	1026.03	1327.19	-0.371306	-0.00619878	0.634233	0.640432	i0-i0		Aspi01Gene00983_Aspi01Gene28814	1026.03	1327.19	-0.371306	0.517128
Aspi01Gene00995_Aspi01Gene28806	484.922	691.721	-0.512436	-1.45781	-1.91997	0.462153	i0-i0		Aspi01Gene00995_Aspi01Gene28806	484.922	691.721	-0.512436	-1.40184	-2.17044	0.768593	i0-i0		Aspi01Gene00995_Aspi01Gene28806	484.922	691.721	-0.512436	-1.63037	-2.26688	0.636506	i0-i0		Aspi01Gene00995_Aspi01Gene28806	484.922	691.721	-0.512436	0.172561	0.346914	0.174353	i0-i0		Aspi01Gene00995_Aspi01Gene28806	484.922	691.721	-0.512436	-0.0559682	0.250472	0.30644	i0-i0		Aspi01Gene00995_Aspi01Gene28806	484.922	691.721	-0.512436	1.57441
Aspi01Gene00999_Aspi01Gene28822	32.1263	13.5594	1.24446	0.00811375	-1.22038	1.22849	i0-i0		Aspi01Gene00999_Aspi01Gene28822	32.1263	13.5594	1.24446	-1.54738	-0.765945	0.781431	i0-i0		Aspi01Gene00999_Aspi01Gene28822	32.1263	13.5594	1.24446	-0.991202	-0.828736	0.162466	i0-i0		Aspi01Gene00999_Aspi01Gene28822	32.1263	13.5594	1.24446	0.999316	-0.391642	1.39096	i0-i0		Aspi01Gene00999_Aspi01Gene28822	32.1263	13.5594	1.24446	1.55549	-0.454433	2.00992	i0-i0		Aspi01Gene00999_Aspi01Gene28822	32.1263	13.5594	1.24446	2.54669
Aspi01Gene01000_Aspi01Gene28823	327.623	151.342	1.11423	0.0346493	-0.288392	0.323041	i0-i0		Aspi01Gene01000_Aspi01Gene28823	327.623	151.342	1.11423	-0.716506	-0.340792	0.375715	i0-i0		Aspi01Gene01000_Aspi01Gene28823	327.623	151.342	1.11423	-1.59093	0.0161089	1.60704	i0-i0		Aspi01Gene01000_Aspi01Gene28823	327.623	151.342	1.11423	1.62558	-0.304501	1.93008	i0-i0		Aspi01Gene01000_Aspi01Gene28823	327.623	151.342	1.11423	0.751156	0.0524001	0.698756	i0-i0		Aspi01Gene01000_Aspi01Gene28823	327.623	151.342	1.11423	2.34209
Aspi01Gene01002_Aspi01Gene28825	83.41	71.2735	0.226854	-6.02233	0.744747	6.76707	i0-i0		Aspi01Gene01002_Aspi01Gene28825	83.41	71.2735	0.226854	-3.03782	1.34689	4.38471	i0-i0		Aspi01Gene01002_Aspi01Gene28825	83.41	71.2735	0.226854	-2.58613	9.27757	11.8637	i0-i0		Aspi01Gene01002_Aspi01Gene28825	83.41	71.2735	0.226854	-3.4362	-8.53282	5.09662	i0-i0		Aspi01Gene01002_Aspi01Gene28825	83.41	71.2735	0.226854	-2.98451	-0.602141	2.38236	i0-i0		Aspi01Gene01002_Aspi01Gene28825	83.41	71.2735	0.226854	-0.398378
Aspi01Gene01008_Aspi01Gene28835	43.0534	0.0293736	10.5174	-0.690769	-1.59178	0.901013	i0-i0		Aspi01Gene01008_Aspi01Gene28835	43.0534	0.0293736	10.5174	-1.68775	0	1.68775	i0-i0		Aspi01Gene01008_Aspi01Gene28835	43.0534	0.0293736	10.5174	-2.16555	-2.41626	0.250711	i0-i0		Aspi01Gene01008_Aspi01Gene28835	43.0534	0.0293736	10.5174	1.47478	0	1.47478	i0-i0		Aspi01Gene01008_Aspi01Gene28835	43.0534	0.0293736	10.5174	0.996985	-2.17328	3.17026	i0-i0		Aspi01Gene01008_Aspi01Gene28835	43.0534	0.0293736	10.5174	3.16253
Aspi01Gene01011_Aspi01Gene28845	19975.8	4171.84	2.25949	2.48031	1.88239	0.597921	i0-i0		Aspi01Gene01011_Aspi01Gene28845	19975.8	4171.84	2.25949	1.47745	1.62796	0.150512	i0-i0		Aspi01Gene01011_Aspi01Gene28845	19975.8	4171.84	2.25949	0.902098	-0.334144	1.23624	i0-i0		Aspi01Gene01011_Aspi01Gene28845	19975.8	4171.84	2.25949	1.57822	2.21654	0.638322	i0-i0		Aspi01Gene01011_Aspi01Gene28845	19975.8	4171.84	2.25949	1.00287	0.254435	0.748433	i0-i0		Aspi01Gene01011_Aspi01Gene28845	19975.8	4171.84	2.25949	0.100769
Aspi01Gene01017_Aspi01Gene28766	22.8682	164.293	-2.84485	-3.75724	-0.727028	3.03021	i0-i0		Aspi01Gene01017_Aspi01Gene28766	22.8682	164.293	-2.84485	-1.78787	0.944374	2.73224	i0-i0		Aspi01Gene01017_Aspi01Gene28766	22.8682	164.293	-2.84485	-0.273577	-1.32687	1.05329	i0-i0		Aspi01Gene01017_Aspi01Gene28766	22.8682	164.293	-2.84485	-3.48366	0.599843	4.0835	i0-i0		Aspi01Gene01017_Aspi01Gene28766	22.8682	164.293	-2.84485	-1.96937	-1.6714	0.297968	i0-i0		Aspi01Gene01017_Aspi01Gene28766	22.8682	164.293	-2.84485	-1.69579
Aspi01Gene01020_Aspi01Gene28763	0.260583	206.048	-9.62702	1.88972	-3.06089	4.95061	i0-i0		Aspi01Gene01020_Aspi01Gene28763	0.260583	206.048	-9.62702	2.87952	-2.18235	5.06187	i0-i0		Aspi01Gene01020_Aspi01Gene28763	0.260583	206.048	-9.62702	0	-3.14436	3.14436	i0-i0		Aspi01Gene01020_Aspi01Gene28763	0.260583	206.048	-9.62702	3.34447	0.0834706	3.261	i0-i0		Aspi01Gene01020_Aspi01Gene28763	0.260583	206.048	-9.62702	-0.989806	-0.878539	0.111267	i0-i0		Aspi01Gene01020_Aspi01Gene28763	0.260583	206.048	-9.62702	0.464949
Aspi01Gene01034_Aspi01Gene28758	311.382	145.47	1.09796	0.321669	-3.42184	3.74351	i0-i0		Aspi01Gene01034_Aspi01Gene28758	311.382	145.47	1.09796	-0.0943446	-1.25665	1.1623	i0-i0		Aspi01Gene01034_Aspi01Gene28758	311.382	145.47	1.09796	-2.32784	-2.55979	0.231949	i0-i0		Aspi01Gene01034_Aspi01Gene28758	311.382	145.47	1.09796	2.64951	-0.862056	3.51156	i0-i0		Aspi01Gene01034_Aspi01Gene28758	311.382	145.47	1.09796	0.416013	-2.1652	2.58121	i0-i0		Aspi01Gene01034_Aspi01Gene28758	311.382	145.47	1.09796	2.74385
Aspi01Gene01041_Aspi01Gene28757	220.913	354.965	-0.684201	0.437021	1.16192	0.724904	i0-i0		Aspi01Gene01041_Aspi01Gene28757	220.913	354.965	-0.684201	0.956746	1.20374	0.246998	i0-i0		Aspi01Gene01041_Aspi01Gene28757	220.913	354.965	-0.684201	0.764253	0.455627	0.308625	i0-i0		Aspi01Gene01041_Aspi01Gene28757	220.913	354.965	-0.684201	-0.327232	0.706298	1.03353	i0-i0		Aspi01Gene01041_Aspi01Gene28757	220.913	354.965	-0.684201	-0.519725	-0.0418193	0.477905	i0-i0		Aspi01Gene01041_Aspi01Gene28757	220.913	354.965	-0.684201	-1.28398
Aspi01Gene01044_Aspi01Gene28741	109.813	13.0428	3.07372	-2.12193	-0.308372	1.81356	i0-i0		Aspi01Gene01044_Aspi01Gene28741	109.813	13.0428	3.07372	-0.415433	7.03471	7.45014	i0-i0		Aspi01Gene01044_Aspi01Gene28741	109.813	13.0428	3.07372	-1.71206	0.505934	2.218	i0-i0		Aspi01Gene01044_Aspi01Gene28741	109.813	13.0428	3.07372	-0.409867	-0.814305	0.404438	i0-i0		Aspi01Gene01044_Aspi01Gene28741	109.813	13.0428	3.07372	-1.7065	-7.34308	5.63658	i0-i0		Aspi01Gene01044_Aspi01Gene28741	109.813	13.0428	3.07372	0.00556557
Aspi01Gene01056_Aspi01Gene28731	92.1595	70.6157	0.384144	0.185278	-1.7136	1.89888	i0-i0		Aspi01Gene01056_Aspi01Gene28731	92.1595	70.6157	0.384144	0.901691	0.93154	0.0298495	i0-i0		Aspi01Gene01056_Aspi01Gene28731	92.1595	70.6157	0.384144	1.93653	2.89348	0.956957	i0-i0		Aspi01Gene01056_Aspi01Gene28731	92.1595	70.6157	0.384144	-1.75125	-4.60708	2.85583	i0-i0		Aspi01Gene01056_Aspi01Gene28731	92.1595	70.6157	0.384144	-0.716412	-2.64514	1.92873	i0-i0		Aspi01Gene01056_Aspi01Gene28731	92.1595	70.6157	0.384144	-2.65294
Aspi01Gene01059_Aspi01Gene28725	182.677	695.534	-1.92883	-0.596552	-0.465355	0.131197	i0-i0		Aspi01Gene01059_Aspi01Gene28725	182.677	695.534	-1.92883	-0.737651	-1.31985	0.582203	i0-i0		Aspi01Gene01059_Aspi01Gene28725	182.677	695.534	-1.92883	-4.58317	-5.33573	0.752558	i0-i0		Aspi01Gene01059_Aspi01Gene28725	182.677	695.534	-1.92883	3.98662	4.87037	0.883754	i0-i0		Aspi01Gene01059_Aspi01Gene28725	182.677	695.534	-1.92883	0.141099	0.854498	0.713399	i0-i0		Aspi01Gene01059_Aspi01Gene28725	182.677	695.534	-1.92883	4.72427
Aspi01Gene01082_Aspi01Gene28709	16.2915	864.068	-5.72896	-3.24464	-0.694624	2.55002	i0-i0		Aspi01Gene01082_Aspi01Gene28709	16.2915	864.068	-5.72896	-2.00582	0.613098	2.61891	i0-i0		Aspi01Gene01082_Aspi01Gene28709	16.2915	864.068	-5.72896	-7.74853	1.00806	8.75659	i0-i0		Aspi01Gene01082_Aspi01Gene28709	16.2915	864.068	-5.72896	4.50389	-1.70268	6.20657	i0-i0		Aspi01Gene01082_Aspi01Gene28709	16.2915	864.068	-5.72896	-1.23882	-1.30772	0.0688983	i0-i0		Aspi01Gene01082_Aspi01Gene28709	16.2915	864.068	-5.72896	6.50971
Aspi01Gene01104_Aspi01Gene28668	51.3447	6.78104	2.92064	-2.6223	4.54306	7.16536	i0-i0		Aspi01Gene01104_Aspi01Gene28668	51.3447	6.78104	2.92064	6.83532	5.68085	1.15448	i0-i0		Aspi01Gene01104_Aspi01Gene28668	51.3447	6.78104	2.92064	1.07751	6.5264	5.44889	i0-i0		Aspi01Gene01104_Aspi01Gene28668	51.3447	6.78104	2.92064	-3.69981	-1.98334	1.71647	i0-i0		Aspi01Gene01104_Aspi01Gene28668	51.3447	6.78104	2.92064	-9.45762	-1.13779	8.31983	i0-i0		Aspi01Gene01104_Aspi01Gene28668	51.3447	6.78104	2.92064	-10.5351
Aspi01Gene01115_Aspi01Gene28663	282.264	265.484	0.0884191	-0.698047	0.610357	1.3084	i0-i0		Aspi01Gene01115_Aspi01Gene28663	282.264	265.484	0.0884191	-0.777592	-0.471178	0.306413	i0-i0		Aspi01Gene01115_Aspi01Gene28663	282.264	265.484	0.0884191	0.404646	0.961952	0.557306	i0-i0		Aspi01Gene01115_Aspi01Gene28663	282.264	265.484	0.0884191	-1.10269	-0.351595	0.751098	i0-i0		Aspi01Gene01115_Aspi01Gene28663	282.264	265.484	0.0884191	0.0795446	1.08154	1.00199	i0-i0		Aspi01Gene01115_Aspi01Gene28663	282.264	265.484	0.0884191	-0.325101
Aspi01Gene01120_Aspi01Gene28662	913.416	309.605	1.56084	0.0954198	0.533311	0.437891	i0-i0		Aspi01Gene01120_Aspi01Gene28662	913.416	309.605	1.56084	-0.343493	-1.11613	0.772636	i0-i0		Aspi01Gene01120_Aspi01Gene28662	913.416	309.605	1.56084	-0.213799	0.710663	0.924462	i0-i0		Aspi01Gene01120_Aspi01Gene28662	913.416	309.605	1.56084	0.309218	-0.177352	0.486571	i0-i0		Aspi01Gene01120_Aspi01Gene28662	913.416	309.605	1.56084	0.438913	1.64944	1.21053	i0-i0		Aspi01Gene01120_Aspi01Gene28662	913.416	309.605	1.56084	0.652711
Aspi01Gene01122_Aspi01Gene28661	1193.25	125.94	3.24409	9.74508	7.81099	1.93409	i0-i0		Aspi01Gene01122_Aspi01Gene28661	1193.25	125.94	3.24409	11.7339	0.143559	11.5903	i0-i0		Aspi01Gene01122_Aspi01Gene28661	1193.25	125.94	3.24409	0.227046	-2.09597	2.32301	i0-i0		Aspi01Gene01122_Aspi01Gene28661	1193.25	125.94	3.24409	9.51803	9.90695	0.388917	i0-i0		Aspi01Gene01122_Aspi01Gene28661	1193.25	125.94	3.24409	-1.98879	7.66743	9.65621	i0-i0		Aspi01Gene01122_Aspi01Gene28661	1193.25	125.94	3.24409	-2.21583
Aspi01Gene01129_Aspi01Gene28659	397.28	611.938	-0.62323	-1.21657	-1.35768	0.141106	i0-i0		Aspi01Gene01129_Aspi01Gene28659	397.28	611.938	-0.62323	-2.06491	-1.40944	0.655473	i0-i0		Aspi01Gene01129_Aspi01Gene28659	397.28	611.938	-0.62323	-1.12948	0.107426	1.23691	i0-i0		Aspi01Gene01129_Aspi01Gene28659	397.28	611.938	-0.62323	-0.0870909	-1.46511	1.37801	i0-i0		Aspi01Gene01129_Aspi01Gene28659	397.28	611.938	-0.62323	0.84834	0.0517612	0.796578	i0-i0		Aspi01Gene01129_Aspi01Gene28659	397.28	611.938	-0.62323	1.97782
Aspi01Gene01133_Aspi01Gene28636	54.877	302.226	-2.46136	0.358525	4.71659	4.35807	i0-i0		Aspi01Gene01133_Aspi01Gene28636	54.877	302.226	-2.46136	-0.384157	-2.85673	2.47258	i0-i0		Aspi01Gene01133_Aspi01Gene28636	54.877	302.226	-2.46136	1.16813	6.66313	5.495	i0-i0		Aspi01Gene01133_Aspi01Gene28636	54.877	302.226	-2.46136	-0.809605	-1.94654	1.13693	i0-i0		Aspi01Gene01133_Aspi01Gene28636	54.877	302.226	-2.46136	0.742682	7.57333	6.83064	i0-i0		Aspi01Gene01133_Aspi01Gene28636	54.877	302.226	-2.46136	-0.425448
Aspi01Gene01135_Aspi01Gene28632	62.8599	8.18064	2.94186	-5.95568	-2.29228	3.6634	i0-i0		Aspi01Gene01135_Aspi01Gene28632	62.8599	8.18064	2.94186	-8.21416	-2.95243	5.26173	i0-i0		Aspi01Gene01135_Aspi01Gene28632	62.8599	8.18064	2.94186	-1.37921	-5.6948	4.31558	i0-i0		Aspi01Gene01135_Aspi01Gene28632	62.8599	8.18064	2.94186	-4.57647	3.40252	7.97899	i0-i0		Aspi01Gene01135_Aspi01Gene28632	62.8599	8.18064	2.94186	2.25847	0.660142	1.59833	i0-i0		Aspi01Gene01135_Aspi01Gene28632	62.8599	8.18064	2.94186	3.63769
Aspi01Gene01135_Aspi01Gene28639	62.8599	225.545	-1.8432	-5.95568	-5.08522	0.870462	i0-i0		Aspi01Gene01135_Aspi01Gene28639	62.8599	225.545	-1.8432	-8.21416	-6.75032	1.46384	i0-i0		Aspi01Gene01135_Aspi01Gene28639	62.8599	225.545	-1.8432	-1.37921	-7.25825	5.87904	i0-i0		Aspi01Gene01135_Aspi01Gene28639	62.8599	225.545	-1.8432	-4.57647	2.17303	6.7495	i0-i0		Aspi01Gene01135_Aspi01Gene28639	62.8599	225.545	-1.8432	2.25847	1.66509	0.593381	i0-i0		Aspi01Gene01135_Aspi01Gene28639	62.8599	225.545	-1.8432	3.63769
Aspi01Gene01137_Aspi01Gene28624	6.30292	2205.84	-8.45109	-3.73516	-0.0622875	3.67287	i0-i0		Aspi01Gene01137_Aspi01Gene28624	6.30292	2205.84	-8.45109	4.80087	-3.66533	8.4662	i0-i0		Aspi01Gene01137_Aspi01Gene28624	6.30292	2205.84	-8.45109	-7.36877	-3.48613	3.88265	i0-i0		Aspi01Gene01137_Aspi01Gene28624	6.30292	2205.84	-8.45109	3.63362	3.42384	0.209775	i0-i0		Aspi01Gene01137_Aspi01Gene28624	6.30292	2205.84	-8.45109	-8.53603	3.60304	12.1391	i0-i0		Aspi01Gene01137_Aspi01Gene28624	6.30292	2205.84	-8.45109	-1.16725
Aspi01Gene01137_Aspi01Gene28635	6.30292	117.653	-4.22237	-3.73516	-2.27494	1.46022	i0-i0		Aspi01Gene01137_Aspi01Gene28635	6.30292	117.653	-4.22237	4.80087	-2.26158	7.06245	i0-i0		Aspi01Gene01137_Aspi01Gene28635	6.30292	117.653	-4.22237	-7.36877	1.50949	8.87826	i0-i0		Aspi01Gene01137_Aspi01Gene28635	6.30292	117.653	-4.22237	3.63362	-3.78442	7.41804	i0-i0		Aspi01Gene01137_Aspi01Gene28635	6.30292	117.653	-4.22237	-8.53603	-0.0133549	8.52267	i0-i0		Aspi01Gene01137_Aspi01Gene28635	6.30292	117.653	-4.22237	-1.16725
Aspi01Gene01156_Aspi01Gene28621	123.664	172.109	-0.476898	2.06442	0.0471168	2.01731	i0-i0		Aspi01Gene01156_Aspi01Gene28621	123.664	172.109	-0.476898	0.753861	0.459659	0.294202	i0-i0		Aspi01Gene01156_Aspi01Gene28621	123.664	172.109	-0.476898	-0.375862	-1.61904	1.24317	i0-i0		Aspi01Gene01156_Aspi01Gene28621	123.664	172.109	-0.476898	2.44029	1.66615	0.774133	i0-i0		Aspi01Gene01156_Aspi01Gene28621	123.664	172.109	-0.476898	1.31056	-0.412542	1.7231	i0-i0		Aspi01Gene01156_Aspi01Gene28621	123.664	172.109	-0.476898	1.68643
Aspi01Gene01156_Aspi01Gene28627	123.664	178.422	-0.528867	2.06442	4.6253	2.56088	i0-i0		Aspi01Gene01156_Aspi01Gene28627	123.664	178.422	-0.528867	0.753861	-0.746533	1.50039	i0-i0		Aspi01Gene01156_Aspi01Gene28627	123.664	178.422	-0.528867	-0.375862	3.42938	3.80525	i0-i0		Aspi01Gene01156_Aspi01Gene28627	123.664	178.422	-0.528867	2.44029	1.19592	1.24437	i0-i0		Aspi01Gene01156_Aspi01Gene28627	123.664	178.422	-0.528867	1.31056	5.37183	4.06127	i0-i0		Aspi01Gene01156_Aspi01Gene28627	123.664	178.422	-0.528867	1.68643
Aspi01Gene01159_Aspi01Gene28622	836.93	430.715	0.958375	0.241756	-0.214344	0.4561	i0-i0		Aspi01Gene01159_Aspi01Gene28622	836.93	430.715	0.958375	0.0525893	-0.495835	0.548425	i0-i0		Aspi01Gene01159_Aspi01Gene28622	836.93	430.715	0.958375	0.518548	0.533461	0.0149133	i0-i0		Aspi01Gene01159_Aspi01Gene28622	836.93	430.715	0.958375	-0.276792	-0.747805	0.471013	i0-i0		Aspi01Gene01159_Aspi01Gene28622	836.93	430.715	0.958375	0.189166	0.281491	0.0923248	i0-i0		Aspi01Gene01159_Aspi01Gene28622	836.93	430.715	0.958375	-0.329381
Aspi01Gene01160_Aspi01Gene28616	329.193	153.811	1.09777	1.76893	1.60548	0.163458	i0-i0		Aspi01Gene01160_Aspi01Gene28616	329.193	153.811	1.09777	1.9842	0.713532	1.27067	i0-i0		Aspi01Gene01160_Aspi01Gene28616	329.193	153.811	1.09777	0.553626	0.670452	0.116826	i0-i0		Aspi01Gene01160_Aspi01Gene28616	329.193	153.811	1.09777	1.21531	0.935024	0.280285	i0-i0		Aspi01Gene01160_Aspi01Gene28616	329.193	153.811	1.09777	-0.215263	0.891944	1.10721	i0-i0		Aspi01Gene01160_Aspi01Gene28616	329.193	153.811	1.09777	-0.768889
Aspi01Gene01161_Aspi01Gene28615	296.197	321.873	-0.119933	-1.35988	0.141561	1.50144	i0-i0		Aspi01Gene01161_Aspi01Gene28615	296.197	321.873	-0.119933	-1.16528	0.200763	1.36605	i0-i0		Aspi01Gene01161_Aspi01Gene28615	296.197	321.873	-0.119933	0.439251	1.21327	0.774016	i0-i0		Aspi01Gene01161_Aspi01Gene28615	296.197	321.873	-0.119933	-1.79913	-1.07171	0.727422	i0-i0		Aspi01Gene01161_Aspi01Gene28615	296.197	321.873	-0.119933	-0.194595	-0.0592023	0.135393	i0-i0		Aspi01Gene01161_Aspi01Gene28615	296.197	321.873	-0.119933	-0.633846
Aspi01Gene01167_Aspi01Gene28614	2594.77	754.989	1.78108	-0.354854	-0.108808	0.246046	i0-i0		Aspi01Gene01167_Aspi01Gene28614	2594.77	754.989	1.78108	-1.1421	-0.758888	0.383208	i0-i0		Aspi01Gene01167_Aspi01Gene28614	2594.77	754.989	1.78108	0.231169	0.512402	0.281233	i0-i0		Aspi01Gene01167_Aspi01Gene28614	2594.77	754.989	1.78108	-0.586023	-0.62121	0.0351872	i0-i0		Aspi01Gene01167_Aspi01Gene28614	2594.77	754.989	1.78108	0.787242	0.65008	0.137162	i0-i0		Aspi01Gene01167_Aspi01Gene28614	2594.77	754.989	1.78108	0.556073
Aspi01Gene01169_Aspi01Gene28603	651.25	1057.34	-0.699154	1.48238	0.888893	0.593484	i0-i0		Aspi01Gene01169_Aspi01Gene28603	651.25	1057.34	-0.699154	1.31786	0.480171	0.837686	i0-i0		Aspi01Gene01169_Aspi01Gene28603	651.25	1057.34	-0.699154	0.216304	-0.0612278	0.277532	i0-i0		Aspi01Gene01169_Aspi01Gene28603	651.25	1057.34	-0.699154	1.26607	0.950121	0.315952	i0-i0		Aspi01Gene01169_Aspi01Gene28603	651.25	1057.34	-0.699154	0.16452	0.408722	0.244202	i0-i0		Aspi01Gene01169_Aspi01Gene28603	651.25	1057.34	-0.699154	-0.0517843
Aspi01Gene01173_Aspi01Gene28599	0.372105	197.834	-9.05437	-4.30144	0.586174	4.88762	i0-i0		Aspi01Gene01173_Aspi01Gene28599	0.372105	197.834	-9.05437	-0.0103879	0.331962	0.34235	i0-i0		Aspi01Gene01173_Aspi01Gene28599	0.372105	197.834	-9.05437	-5.12593	0.751347	5.87727	i0-i0		Aspi01Gene01173_Aspi01Gene28599	0.372105	197.834	-9.05437	0	-0.165173	0.165173	i0-i0		Aspi01Gene01173_Aspi01Gene28599	0.372105	197.834	-9.05437	-4.29105	0.254213	4.54527	i0-i0		Aspi01Gene01173_Aspi01Gene28599	0.372105	197.834	-9.05437	0.834873
Aspi01Gene01177_Aspi01Gene28608	3453.09	8.84681	8.60851	-0.463988	-3.55157	3.08758	i0-i0		Aspi01Gene01177_Aspi01Gene28608	3453.09	8.84681	8.60851	-3.18501	-4.06924	0.884225	i0-i0		Aspi01Gene01177_Aspi01Gene28608	3453.09	8.84681	8.60851	0.0137607	-3.48884	3.5026	i0-i0		Aspi01Gene01177_Aspi01Gene28608	3453.09	8.84681	8.60851	-0.477749	-0.062735	0.415014	i0-i0		Aspi01Gene01177_Aspi01Gene28608	3453.09	8.84681	8.60851	2.72103	0.517666	2.20336	i0-i0		Aspi01Gene01177_Aspi01Gene28608	3453.09	8.84681	8.60851	2.70726
Aspi01Gene01178_Aspi01Gene28607	412.02	559.674	-0.441873	-0.46315	-0.48512	0.0219706	i0-i0		Aspi01Gene01178_Aspi01Gene28607	412.02	559.674	-0.441873	0.323895	-0.0324377	0.356332	i0-i0		Aspi01Gene01178_Aspi01Gene28607	412.02	559.674	-0.441873	0.0134037	-0.607439	0.620843	i0-i0		Aspi01Gene01178_Aspi01Gene28607	412.02	559.674	-0.441873	-0.476553	0.122319	0.598872	i0-i0		Aspi01Gene01178_Aspi01Gene28607	412.02	559.674	-0.441873	-0.787044	-0.452682	0.334362	i0-i0		Aspi01Gene01178_Aspi01Gene28607	412.02	559.674	-0.441873	-0.800448
Aspi01Gene01186_Aspi01Gene28593	729.261	314.981	1.21117	2.06554	2.09434	0.028798	i0-i0		Aspi01Gene01186_Aspi01Gene28593	729.261	314.981	1.21117	0.491632	0.674309	0.182678	i0-i0		Aspi01Gene01186_Aspi01Gene28593	729.261	314.981	1.21117	1.51003	1.2173	0.292734	i0-i0		Aspi01Gene01186_Aspi01Gene28593	729.261	314.981	1.21117	0.555507	0.877039	0.321532	i0-i0		Aspi01Gene01186_Aspi01Gene28593	729.261	314.981	1.21117	1.57391	1.42003	0.15388	i0-i0		Aspi01Gene01186_Aspi01Gene28593	729.261	314.981	1.21117	0.0638755
Aspi01Gene01187_Aspi01Gene28589	443.655	232.709	0.930911	0.981842	1.37003	0.388183	i0-i0		Aspi01Gene01187_Aspi01Gene28589	443.655	232.709	0.930911	-0.21846	0.0577512	0.276211	i0-i0		Aspi01Gene01187_Aspi01Gene28589	443.655	232.709	0.930911	0.696945	0.955507	0.258562	i0-i0		Aspi01Gene01187_Aspi01Gene28589	443.655	232.709	0.930911	0.284897	0.414518	0.129621	i0-i0		Aspi01Gene01187_Aspi01Gene28589	443.655	232.709	0.930911	1.2003	1.31227	0.111972	i0-i0		Aspi01Gene01187_Aspi01Gene28589	443.655	232.709	0.930911	0.503357
Aspi01Gene01192_Aspi01Gene28582	37.2054	1.57583	4.56132	-0.0915026	0.919478	1.01098	i0-i0		Aspi01Gene01192_Aspi01Gene28582	37.2054	1.57583	4.56132	1.25454	1.55432	0.299775	i0-i0		Aspi01Gene01192_Aspi01Gene28582	37.2054	1.57583	4.56132	-0.353962	-3.90374	3.54978	i0-i0		Aspi01Gene01192_Aspi01Gene28582	37.2054	1.57583	4.56132	0.262459	4.82322	4.56076	i0-i0		Aspi01Gene01192_Aspi01Gene28582	37.2054	1.57583	4.56132	-1.34604	-0.634838	0.711206	i0-i0		Aspi01Gene01192_Aspi01Gene28582	37.2054	1.57583	4.56132	-0.992082
Aspi01Gene01193_Aspi01Gene28564	2660.36	3346.15	-0.330882	0.954944	1.67845	0.723505	i0-i0		Aspi01Gene01193_Aspi01Gene28564	2660.36	3346.15	-0.330882	0.113938	0.530103	0.416166	i0-i0		Aspi01Gene01193_Aspi01Gene28564	2660.36	3346.15	-0.330882	-1.38296	-0.224574	1.15839	i0-i0		Aspi01Gene01193_Aspi01Gene28564	2660.36	3346.15	-0.330882	2.33791	1.90302	0.434883	i0-i0		Aspi01Gene01193_Aspi01Gene28564	2660.36	3346.15	-0.330882	0.841007	1.14835	0.307339	i0-i0		Aspi01Gene01193_Aspi01Gene28564	2660.36	3346.15	-0.330882	2.22397
Aspi01Gene01194_Aspi01Gene28559	48.4272	7.10506	2.7689	-2.4803	-7.32286	4.84255	i0-i0		Aspi01Gene01194_Aspi01Gene28559	48.4272	7.10506	2.7689	-1.22721	-2.3929	1.16569	i0-i0		Aspi01Gene01194_Aspi01Gene28559	48.4272	7.10506	2.7689	-2.02928	-6.85626	4.82698	i0-i0		Aspi01Gene01194_Aspi01Gene28559	48.4272	7.10506	2.7689	-0.451023	-0.466598	0.0155757	i0-i0		Aspi01Gene01194_Aspi01Gene28559	48.4272	7.10506	2.7689	-1.25309	-4.92995	3.67686	i0-i0		Aspi01Gene01194_Aspi01Gene28559	48.4272	7.10506	2.7689	0.77619
Aspi01Gene01200_Aspi01Gene28553	28.1147	145.364	-2.37028	-0.842764	-2.06427	1.2215	i0-i0		Aspi01Gene01200_Aspi01Gene28553	28.1147	145.364	-2.37028	-0.541027	-5.38316	4.84213	i0-i0		Aspi01Gene01200_Aspi01Gene28553	28.1147	145.364	-2.37028	-0.421937	-1.26977	0.847835	i0-i0		Aspi01Gene01200_Aspi01Gene28553	28.1147	145.364	-2.37028	-0.420827	-0.794495	0.373668	i0-i0		Aspi01Gene01200_Aspi01Gene28553	28.1147	145.364	-2.37028	-0.301738	3.31889	3.62063	i0-i0		Aspi01Gene01200_Aspi01Gene28553	28.1147	145.364	-2.37028	0.1202
Aspi01Gene01205_Aspi01Gene28550	134.191	69.057	0.958424	1.78673	0.420225	1.36651	i0-i0		Aspi01Gene01205_Aspi01Gene28550	134.191	69.057	0.958424	4.669	5.93928	1.27028	i0-i0		Aspi01Gene01205_Aspi01Gene28550	134.191	69.057	0.958424	-6.50785	-6.3859	0.121949	i0-i0		Aspi01Gene01205_Aspi01Gene28550	134.191	69.057	0.958424	8.29458	6.80612	1.48846	i0-i0		Aspi01Gene01205_Aspi01Gene28550	134.191	69.057	0.958424	-2.88227	-5.51905	2.63678	i0-i0		Aspi01Gene01205_Aspi01Gene28550	134.191	69.057	0.958424	3.62558
Aspi01Gene01206_Aspi01Gene28543	401.257	39.7984	3.33375	-0.00206449	0.810812	0.812877	i0-i0		Aspi01Gene01206_Aspi01Gene28543	401.257	39.7984	3.33375	-0.414161	0.0926461	0.506807	i0-i0		Aspi01Gene01206_Aspi01Gene28543	401.257	39.7984	3.33375	0.00103561	1.76136	1.76032	i0-i0		Aspi01Gene01206_Aspi01Gene28543	401.257	39.7984	3.33375	-0.0031001	-0.950544	0.947444	i0-i0		Aspi01Gene01206_Aspi01Gene28543	401.257	39.7984	3.33375	0.412097	0.718166	0.306069	i0-i0		Aspi01Gene01206_Aspi01Gene28543	401.257	39.7984	3.33375	0.411061
Aspi01Gene01210_Aspi01Gene28534	18.1315	16.9842	0.0943099	-10.4878	-5.05981	5.42801	i0-i0		Aspi01Gene01210_Aspi01Gene28534	18.1315	16.9842	0.0943099	0	1.29153	1.29153	i0-i0		Aspi01Gene01210_Aspi01Gene28534	18.1315	16.9842	0.0943099	-10.6711	-10.9003	0.229217	i0-i0		Aspi01Gene01210_Aspi01Gene28534	18.1315	16.9842	0.0943099	0.183289	5.84051	5.65722	i0-i0		Aspi01Gene01210_Aspi01Gene28534	18.1315	16.9842	0.0943099	-11.0693	-6.35133	4.71801	i0-i0		Aspi01Gene01210_Aspi01Gene28534	18.1315	16.9842	0.0943099	-0.398241
Aspi01Gene01216_Aspi01Gene28529	119.266	2.03281	5.87456	1.14006	1.19105	0.0509857	i0-i0		Aspi01Gene01216_Aspi01Gene28529	119.266	2.03281	5.87456	-3.02638	6.13754	9.16392	i0-i0		Aspi01Gene01216_Aspi01Gene28529	119.266	2.03281	5.87456	-5.15825	-5.1895	0.0312468	i0-i0		Aspi01Gene01216_Aspi01Gene28529	119.266	2.03281	5.87456	6.29831	6.38055	0.0822325	i0-i0		Aspi01Gene01216_Aspi01Gene28529	119.266	2.03281	5.87456	4.16644	-4.94649	9.11293	i0-i0		Aspi01Gene01216_Aspi01Gene28529	119.266	2.03281	5.87456	9.32469
Aspi01Gene01222_Aspi01Gene28525	1826.04	2035.87	-0.15693	1.03106	0.281369	0.749689	i0-i0		Aspi01Gene01222_Aspi01Gene28525	1826.04	2035.87	-0.15693	0.542144	0.525242	0.0169015	i0-i0		Aspi01Gene01222_Aspi01Gene28525	1826.04	2035.87	-0.15693	0.328818	-0.0187007	0.347519	i0-i0		Aspi01Gene01222_Aspi01Gene28525	1826.04	2035.87	-0.15693	0.70224	0.300069	0.402171	i0-i0		Aspi01Gene01222_Aspi01Gene28525	1826.04	2035.87	-0.15693	0.488914	-0.243874	0.732788	i0-i0		Aspi01Gene01222_Aspi01Gene28525	1826.04	2035.87	-0.15693	0.160096
Aspi01Gene01230_Aspi01Gene28520	4502.48	1209.71	1.89606	0.257115	-0.0324835	0.289598	i0-i0		Aspi01Gene01230_Aspi01Gene28520	4502.48	1209.71	1.89606	-0.813825	-0.110257	0.703569	i0-i0		Aspi01Gene01230_Aspi01Gene28520	4502.48	1209.71	1.89606	0.287433	-0.417289	0.704722	i0-i0		Aspi01Gene01230_Aspi01Gene28520	4502.48	1209.71	1.89606	-0.0303184	0.384805	0.415124	i0-i0		Aspi01Gene01230_Aspi01Gene28520	4502.48	1209.71	1.89606	1.07094	0.077773	0.993167	i0-i0		Aspi01Gene01230_Aspi01Gene28520	4502.48	1209.71	1.89606	0.783507
Aspi01Gene01242_Aspi01Gene28506	356.406	71.0883	2.32584	2.79318	-0.704947	3.49812	i0-i0		Aspi01Gene01242_Aspi01Gene28506	356.406	71.0883	2.32584	1.3089	0.316196	0.992705	i0-i0		Aspi01Gene01242_Aspi01Gene28506	356.406	71.0883	2.32584	1.3011	-0.177673	1.47878	i0-i0		Aspi01Gene01242_Aspi01Gene28506	356.406	71.0883	2.32584	1.49207	-0.527274	2.01935	i0-i0		Aspi01Gene01242_Aspi01Gene28506	356.406	71.0883	2.32584	1.48428	-1.02114	2.50542	i0-i0		Aspi01Gene01242_Aspi01Gene28506	356.406	71.0883	2.32584	0.183172
Aspi01Gene01243_Aspi01Gene28490	333.691	0.0371403	13.1332	0.278223	0	0.278223	i0-i0		Aspi01Gene01243_Aspi01Gene28490	333.691	0.0371403	13.1332	2.74868	0.433516	2.31516	i0-i0		Aspi01Gene01243_Aspi01Gene28490	333.691	0.0371403	13.1332	1.81743	-1.13407	2.9515	i0-i0		Aspi01Gene01243_Aspi01Gene28490	333.691	0.0371403	13.1332	-1.53921	0.503881	2.04309	i0-i0		Aspi01Gene01243_Aspi01Gene28490	333.691	0.0371403	13.1332	-2.47045	-1.0637	1.40675	i0-i0		Aspi01Gene01243_Aspi01Gene28490	333.691	0.0371403	13.1332	-4.28789
Aspi01Gene01244_Aspi01Gene28488	1055.77	880.911	0.261231	-1.98442	-2.55357	0.569152	i0-i0		Aspi01Gene01244_Aspi01Gene28488	1055.77	880.911	0.261231	-2.4487	-2.70028	0.251578	i0-i0		Aspi01Gene01244_Aspi01Gene28488	1055.77	880.911	0.261231	0.454751	0.0845735	0.370178	i0-i0		Aspi01Gene01244_Aspi01Gene28488	1055.77	880.911	0.261231	-2.43917	-2.63814	0.198975	i0-i0		Aspi01Gene01244_Aspi01Gene28488	1055.77	880.911	0.261231	0.464284	0.146709	0.317574	i0-i0		Aspi01Gene01244_Aspi01Gene28488	1055.77	880.911	0.261231	0.00953241
Aspi01Gene01246_Aspi01Gene28487	106.583	164.359	-0.62487	0.218907	1.12735	0.908446	i0-i0		Aspi01Gene01246_Aspi01Gene28487	106.583	164.359	-0.62487	2.09626	2.7622	0.665945	i0-i0		Aspi01Gene01246_Aspi01Gene28487	106.583	164.359	-0.62487	-0.371478	1.43495	1.80643	i0-i0		Aspi01Gene01246_Aspi01Gene28487	106.583	164.359	-0.62487	0.590386	-0.307597	0.897982	i0-i0		Aspi01Gene01246_Aspi01Gene28487	106.583	164.359	-0.62487	-1.87735	-1.63485	0.242501	i0-i0		Aspi01Gene01246_Aspi01Gene28487	106.583	164.359	-0.62487	-1.50587
Aspi01Gene01247_Aspi01Gene28486	2390.15	85.0326	4.81294	-1.18022	-6.92562	5.74541	i0-i0		Aspi01Gene01247_Aspi01Gene28486	2390.15	85.0326	4.81294	-0.62806	-4.529	3.90094	i0-i0		Aspi01Gene01247_Aspi01Gene28486	2390.15	85.0326	4.81294	0.215378	-3.42566	3.64104	i0-i0		Aspi01Gene01247_Aspi01Gene28486	2390.15	85.0326	4.81294	-1.39559	-3.49996	2.10437	i0-i0		Aspi01Gene01247_Aspi01Gene28486	2390.15	85.0326	4.81294	-0.552155	-2.39662	1.84446	i0-i0		Aspi01Gene01247_Aspi01Gene28486	2390.15	85.0326	4.81294	-0.767534
Aspi01Gene01252_Aspi01Gene28475	1252.54	1135.86	0.141069	3.67115	1.59252	2.07863	i0-i0		Aspi01Gene01252_Aspi01Gene28475	1252.54	1135.86	0.141069	2.74888	1.17042	1.57846	i0-i0		Aspi01Gene01252_Aspi01Gene28475	1252.54	1135.86	0.141069	1.85823	0.683746	1.17448	i0-i0		Aspi01Gene01252_Aspi01Gene28475	1252.54	1135.86	0.141069	1.81292	0.908776	0.904148	i0-i0		Aspi01Gene01252_Aspi01Gene28475	1252.54	1135.86	0.141069	0.922274	0.422102	0.500173	i0-i0		Aspi01Gene01252_Aspi01Gene28475	1252.54	1135.86	0.141069	-0.935952
Aspi01Gene01263_Aspi01Gene28460	1091.89	1563.43	-0.517883	0.157705	-0.565909	0.723614	i0-i0		Aspi01Gene01263_Aspi01Gene28460	1091.89	1563.43	-0.517883	-0.20072	-0.380906	0.180185	i0-i0		Aspi01Gene01263_Aspi01Gene28460	1091.89	1563.43	-0.517883	0.536463	-0.137963	0.674426	i0-i0		Aspi01Gene01263_Aspi01Gene28460	1091.89	1563.43	-0.517883	-0.378758	-0.427945	0.0491879	i0-i0		Aspi01Gene01263_Aspi01Gene28460	1091.89	1563.43	-0.517883	0.358425	-0.185003	0.543428	i0-i0		Aspi01Gene01263_Aspi01Gene28460	1091.89	1563.43	-0.517883	-0.178037
Aspi01Gene01266_Aspi01Gene28459	874.125	205.808	2.08654	-1.60917	-4.91876	3.30959	i0-i0		Aspi01Gene01266_Aspi01Gene28459	874.125	205.808	2.08654	3.66341	-0.410779	4.07419	i0-i0		Aspi01Gene01266_Aspi01Gene28459	874.125	205.808	2.08654	-0.907272	-2.47909	1.57182	i0-i0		Aspi01Gene01266_Aspi01Gene28459	874.125	205.808	2.08654	-0.701901	-2.43967	1.73777	i0-i0		Aspi01Gene01266_Aspi01Gene28459	874.125	205.808	2.08654	-5.27258	-4.50798	0.7646	i0-i0		Aspi01Gene01266_Aspi01Gene28459	874.125	205.808	2.08654	-4.36531
Aspi01Gene01269_Aspi01Gene28457	760.563	2334.15	-1.61776	1.4345	-2.12068	3.55518	i0-i0		Aspi01Gene01269_Aspi01Gene28457	760.563	2334.15	-1.61776	0.87582	-1.92482	2.80064	i0-i0		Aspi01Gene01269_Aspi01Gene28457	760.563	2334.15	-1.61776	0.108037	-1.8481	1.95614	i0-i0		Aspi01Gene01269_Aspi01Gene28457	760.563	2334.15	-1.61776	1.32646	-0.272581	1.59904	i0-i0		Aspi01Gene01269_Aspi01Gene28457	760.563	2334.15	-1.61776	0.558679	-0.195855	0.754534	i0-i0		Aspi01Gene01269_Aspi01Gene28457	760.563	2334.15	-1.61776	0.450641
Aspi01Gene01270_Aspi01Gene28455	1380.71	859.648	0.68359	4.24161	1.81631	2.4253	i0-i0		Aspi01Gene01270_Aspi01Gene28455	1380.71	859.648	0.68359	3.16624	1.56214	1.6041	i0-i0		Aspi01Gene01270_Aspi01Gene28455	1380.71	859.648	0.68359	0.982766	-0.0153185	0.998084	i0-i0		Aspi01Gene01270_Aspi01Gene28455	1380.71	859.648	0.68359	3.25885	1.83163	1.42722	i0-i0		Aspi01Gene01270_Aspi01Gene28455	1380.71	859.648	0.68359	1.07538	0.254172	0.821204	i0-i0		Aspi01Gene01270_Aspi01Gene28455	1380.71	859.648	0.68359	0.0926099
Aspi01Gene01272_Aspi01Gene28452	290.28	162.663	0.83556	2.51823	-2.36134	4.87957	i0-i0		Aspi01Gene01272_Aspi01Gene28452	290.28	162.663	0.83556	-0.905848	9.1998	10.1057	i0-i0		Aspi01Gene01272_Aspi01Gene28452	290.28	162.663	0.83556	3.32953	-1.46193	4.79147	i0-i0		Aspi01Gene01272_Aspi01Gene28452	290.28	162.663	0.83556	-0.811307	-0.899409	0.0881021	i0-i0		Aspi01Gene01272_Aspi01Gene28452	290.28	162.663	0.83556	3.42407	-11.5611	14.9852	i0-i0		Aspi01Gene01272_Aspi01Gene28452	290.28	162.663	0.83556	0.0945413
Aspi01Gene01281_Aspi01Gene28446	267.186	269.653	-0.0132593	1.45803	1.09064	0.36739	i0-i0		Aspi01Gene01281_Aspi01Gene28446	267.186	269.653	-0.0132593	-0.616395	-0.760858	0.144463	i0-i0		Aspi01Gene01281_Aspi01Gene28446	267.186	269.653	-0.0132593	-1.74831	-3.8042	2.05589	i0-i0		Aspi01Gene01281_Aspi01Gene28446	267.186	269.653	-0.0132593	3.20635	4.89484	1.6885	i0-i0		Aspi01Gene01281_Aspi01Gene28446	267.186	269.653	-0.0132593	2.07443	1.8515	0.222926	i0-i0		Aspi01Gene01281_Aspi01Gene28446	267.186	269.653	-0.0132593	3.82274
Aspi01Gene01293_Aspi01Gene28438	695.211	571.48	0.282747	0.414476	-0.78518	1.19966	i0-i0		Aspi01Gene01293_Aspi01Gene28438	695.211	571.48	0.282747	-0.191829	-0.69701	0.505181	i0-i0		Aspi01Gene01293_Aspi01Gene28438	695.211	571.48	0.282747	1.64997	0.610885	1.03909	i0-i0		Aspi01Gene01293_Aspi01Gene28438	695.211	571.48	0.282747	-1.2355	-1.39607	0.160569	i0-i0		Aspi01Gene01293_Aspi01Gene28438	695.211	571.48	0.282747	0.606305	-0.0881699	0.694475	i0-i0		Aspi01Gene01293_Aspi01Gene28438	695.211	571.48	0.282747	-1.04367
Aspi01Gene01296_Aspi01Gene28436	975.323	1399.76	-0.521227	-0.785981	-0.0370808	0.748901	i0-i0		Aspi01Gene01296_Aspi01Gene28436	975.323	1399.76	-0.521227	-1.67186	-0.621183	1.05068	i0-i0		Aspi01Gene01296_Aspi01Gene28436	975.323	1399.76	-0.521227	0.109096	0.262124	0.153028	i0-i0		Aspi01Gene01296_Aspi01Gene28436	975.323	1399.76	-0.521227	-0.895077	-0.299204	0.595873	i0-i0		Aspi01Gene01296_Aspi01Gene28436	975.323	1399.76	-0.521227	0.885879	0.584102	0.301777	i0-i0		Aspi01Gene01296_Aspi01Gene28436	975.323	1399.76	-0.521227	0.776783
Aspi01Gene01299_Aspi01Gene28426	379.309	443.066	-0.224147	0.454884	0.697206	0.242322	i0-i0		Aspi01Gene01299_Aspi01Gene28426	379.309	443.066	-0.224147	2.00738	2.02216	0.0147761	i0-i0		Aspi01Gene01299_Aspi01Gene28426	379.309	443.066	-0.224147	-0.536608	-0.526482	0.010126	i0-i0		Aspi01Gene01299_Aspi01Gene28426	379.309	443.066	-0.224147	0.991492	1.22369	0.232196	i0-i0		Aspi01Gene01299_Aspi01Gene28426	379.309	443.066	-0.224147	-1.5525	-1.32495	0.227546	i0-i0		Aspi01Gene01299_Aspi01Gene28426	379.309	443.066	-0.224147	-1.01589
Aspi01Gene01300_Aspi01Gene28417	115.072	192.598	-0.743061	-0.580538	-2.49273	1.91219	i0-i0		Aspi01Gene01300_Aspi01Gene28417	115.072	192.598	-0.743061	0.686464	-1.46656	2.15302	i0-i0		Aspi01Gene01300_Aspi01Gene28417	115.072	192.598	-0.743061	-0.747706	-1.81695	1.06925	i0-i0		Aspi01Gene01300_Aspi01Gene28417	115.072	192.598	-0.743061	0.167168	-0.675772	0.842941	i0-i0		Aspi01Gene01300_Aspi01Gene28417	115.072	192.598	-0.743061	-1.267	-1.02617	0.240832	i0-i0		Aspi01Gene01300_Aspi01Gene28417	115.072	192.598	-0.743061	-0.519296
Aspi01Gene01305_Aspi01Gene28413	796.481	353.128	1.17345	-0.954882	-1.30035	0.345471	i0-i0		Aspi01Gene01305_Aspi01Gene28413	796.481	353.128	1.17345	-0.673433	-0.861779	0.188346	i0-i0		Aspi01Gene01305_Aspi01Gene28413	796.481	353.128	1.17345	-0.0715267	-0.123184	0.0516577	i0-i0		Aspi01Gene01305_Aspi01Gene28413	796.481	353.128	1.17345	-0.883355	-1.17717	0.293813	i0-i0		Aspi01Gene01305_Aspi01Gene28413	796.481	353.128	1.17345	-0.281449	-0.438574	0.157125	i0-i0		Aspi01Gene01305_Aspi01Gene28413	796.481	353.128	1.17345	-0.209922
Aspi01Gene01325_Aspi01Gene28392	7.18382	2113.08	-8.20038	2.21416	-1.6109	3.82506	i0-i0		Aspi01Gene01325_Aspi01Gene28392	7.18382	2113.08	-8.20038	6.80872	-5.41242	12.2211	i0-i0		Aspi01Gene01325_Aspi01Gene28392	7.18382	2113.08	-8.20038	-5.38268	0.593594	5.97627	i0-i0		Aspi01Gene01325_Aspi01Gene28392	7.18382	2113.08	-8.20038	7.59683	-2.2045	9.80133	i0-i0		Aspi01Gene01325_Aspi01Gene28392	7.18382	2113.08	-8.20038	-4.59456	3.80152	8.39608	i0-i0		Aspi01Gene01325_Aspi01Gene28392	7.18382	2113.08	-8.20038	0.788114
Aspi01Gene01342_Aspi01Gene28412	276.957	419.032	-0.597401	-2.0711	-0.997546	1.07356	i0-i0		Aspi01Gene01342_Aspi01Gene28412	276.957	419.032	-0.597401	-1.08772	-2.10675	1.01903	i0-i0		Aspi01Gene01342_Aspi01Gene28412	276.957	419.032	-0.597401	-0.59419	0.939435	1.53362	i0-i0		Aspi01Gene01342_Aspi01Gene28412	276.957	419.032	-0.597401	-1.47691	-1.93698	0.460069	i0-i0		Aspi01Gene01342_Aspi01Gene28412	276.957	419.032	-0.597401	-0.983381	1.10921	2.09259	i0-i0		Aspi01Gene01342_Aspi01Gene28412	276.957	419.032	-0.597401	-0.389192
Aspi01Gene01343_Aspi01Gene28411	596.932	625.243	-0.0668505	1.5137	3.21216	1.69845	i0-i0		Aspi01Gene01343_Aspi01Gene28411	596.932	625.243	-0.0668505	1.1153	2.06479	0.94949	i0-i0		Aspi01Gene01343_Aspi01Gene28411	596.932	625.243	-0.0668505	0.417436	0.747708	0.330273	i0-i0		Aspi01Gene01343_Aspi01Gene28411	596.932	625.243	-0.0668505	1.09627	2.46445	1.36818	i0-i0		Aspi01Gene01343_Aspi01Gene28411	596.932	625.243	-0.0668505	0.398402	1.14737	0.748965	i0-i0		Aspi01Gene01343_Aspi01Gene28411	596.932	625.243	-0.0668505	-0.0190335
Aspi01Gene01344_Aspi01Gene28410	355.83	359.389	-0.0143618	1.01852	-1.28098	2.2995	i0-i0		Aspi01Gene01344_Aspi01Gene28410	355.83	359.389	-0.0143618	-1.12728	-0.601875	0.525409	i0-i0		Aspi01Gene01344_Aspi01Gene28410	355.83	359.389	-0.0143618	1.64338	0.138708	1.50467	i0-i0		Aspi01Gene01344_Aspi01Gene28410	355.83	359.389	-0.0143618	-0.624859	-1.41969	0.794827	i0-i0		Aspi01Gene01344_Aspi01Gene28410	355.83	359.389	-0.0143618	2.14581	-0.679104	2.82491	i0-i0		Aspi01Gene01344_Aspi01Gene28410	355.83	359.389	-0.0143618	0.502425
Aspi01Gene01349_Aspi01Gene28402	124.027	1380.61	-3.47658	7.92085	11.1891	3.26824	i0-i0		Aspi01Gene01349_Aspi01Gene28402	124.027	1380.61	-3.47658	0.357278	1.82195	1.46467	i0-i0		Aspi01Gene01349_Aspi01Gene28402	124.027	1380.61	-3.47658	4.6382	10.4696	5.83145	i0-i0		Aspi01Gene01349_Aspi01Gene28402	124.027	1380.61	-3.47658	3.28265	0.719443	2.56321	i0-i0		Aspi01Gene01349_Aspi01Gene28402	124.027	1380.61	-3.47658	7.56357	9.36714	1.80356	i0-i0		Aspi01Gene01349_Aspi01Gene28402	124.027	1380.61	-3.47658	2.92537
Aspi01Gene01351_Aspi01Gene28400	367.858	431.397	-0.229868	-3.01401	-3.2104	0.196394	i0-i0		Aspi01Gene01351_Aspi01Gene28400	367.858	431.397	-0.229868	0.397486	9.42106	9.02358	i0-i0		Aspi01Gene01351_Aspi01Gene28400	367.858	431.397	-0.229868	-2.98105	-2.11304	0.868003	i0-i0		Aspi01Gene01351_Aspi01Gene28400	367.858	431.397	-0.229868	-0.0329572	-1.09736	1.0644	i0-i0		Aspi01Gene01351_Aspi01Gene28400	367.858	431.397	-0.229868	-3.41149	-12.6315	9.21997	i0-i0		Aspi01Gene01351_Aspi01Gene28400	367.858	431.397	-0.229868	-0.430443
Aspi01Gene01355_Aspi01Gene28384	1263.47	149.957	3.07477	1.66915	0.318295	1.35085	i0-i0		Aspi01Gene01355_Aspi01Gene28384	1263.47	149.957	3.07477	-0.610477	-0.687416	0.0769398	i0-i0		Aspi01Gene01355_Aspi01Gene28384	1263.47	149.957	3.07477	0.481642	0.374821	0.106821	i0-i0		Aspi01Gene01355_Aspi01Gene28384	1263.47	149.957	3.07477	1.1875	-0.0565259	1.24403	i0-i0		Aspi01Gene01355_Aspi01Gene28384	1263.47	149.957	3.07477	2.27962	1.00571	1.27391	i0-i0		Aspi01Gene01355_Aspi01Gene28384	1263.47	149.957	3.07477	1.79798
Aspi01Gene01364_Aspi01Gene28380	577.627	333.806	0.791126	1.77599	0.528849	1.24714	i0-i0		Aspi01Gene01364_Aspi01Gene28380	577.627	333.806	0.791126	-0.280702	-1.06964	0.788933	i0-i0		Aspi01Gene01364_Aspi01Gene28380	577.627	333.806	0.791126	2.16096	1.82583	0.335122	i0-i0		Aspi01Gene01364_Aspi01Gene28380	577.627	333.806	0.791126	-0.384968	-1.29698	0.912016	i0-i0		Aspi01Gene01364_Aspi01Gene28380	577.627	333.806	0.791126	2.05669	1.59848	0.458205	i0-i0		Aspi01Gene01364_Aspi01Gene28380	577.627	333.806	0.791126	-0.104266
Aspi01Gene01374_Aspi01Gene28358	895.296	215.788	2.05275	-1.13633	-0.131333	1.005	i0-i0		Aspi01Gene01374_Aspi01Gene28358	895.296	215.788	2.05275	-3.70043	0.20934	3.90977	i0-i0		Aspi01Gene01374_Aspi01Gene28358	895.296	215.788	2.05275	2.23619	-3.05322	5.28941	i0-i0		Aspi01Gene01374_Aspi01Gene28358	895.296	215.788	2.05275	-3.37252	2.92189	6.2944	i0-i0		Aspi01Gene01374_Aspi01Gene28358	895.296	215.788	2.05275	2.5641	-0.340674	2.90477	i0-i0		Aspi01Gene01374_Aspi01Gene28358	895.296	215.788	2.05275	0.327909
Aspi01Gene01375_Aspi01Gene28354	3762.4	2995.37	0.328917	0.212314	0.148332	0.0639822	i0-i0		Aspi01Gene01375_Aspi01Gene28354	3762.4	2995.37	0.328917	-0.852627	-1.1667	0.314072	i0-i0		Aspi01Gene01375_Aspi01Gene28354	3762.4	2995.37	0.328917	0.977331	0.397954	0.579376	i0-i0		Aspi01Gene01375_Aspi01Gene28354	3762.4	2995.37	0.328917	-0.765016	-0.249622	0.515394	i0-i0		Aspi01Gene01375_Aspi01Gene28354	3762.4	2995.37	0.328917	1.06494	1.31503	0.25009	i0-i0		Aspi01Gene01375_Aspi01Gene28354	3762.4	2995.37	0.328917	0.0876107
Aspi01Gene01380_Aspi01Gene28352	462.146	978.62	-1.0824	-0.107525	0.446833	0.554358	i0-i0		Aspi01Gene01380_Aspi01Gene28352	462.146	978.62	-1.0824	-0.448809	-0.414628	0.0341808	i0-i0		Aspi01Gene01380_Aspi01Gene28352	462.146	978.62	-1.0824	0.197174	1.04833	0.851159	i0-i0		Aspi01Gene01380_Aspi01Gene28352	462.146	978.62	-1.0824	-0.304699	-0.6015	0.296801	i0-i0		Aspi01Gene01380_Aspi01Gene28352	462.146	978.62	-1.0824	0.341283	0.861461	0.520177	i0-i0		Aspi01Gene01380_Aspi01Gene28352	462.146	978.62	-1.0824	0.14411
Aspi01Gene01381_Aspi01Gene28350	178.36	354.753	-0.992024	0.509695	-0.880256	1.38995	i0-i0		Aspi01Gene01381_Aspi01Gene28350	178.36	354.753	-0.992024	0.519884	-0.741548	1.26143	i0-i0		Aspi01Gene01381_Aspi01Gene28350	178.36	354.753	-0.992024	1.13557	0.516184	0.619389	i0-i0		Aspi01Gene01381_Aspi01Gene28350	178.36	354.753	-0.992024	-0.625878	-1.39644	0.770562	i0-i0		Aspi01Gene01381_Aspi01Gene28350	178.36	354.753	-0.992024	-0.0101888	-0.138708	0.128519	i0-i0		Aspi01Gene01381_Aspi01Gene28350	178.36	354.753	-0.992024	-1.14576
Aspi01Gene01382_Aspi01Gene28349	118.913	360.969	-1.60197	-0.912372	-1.84127	0.928897	i0-i0		Aspi01Gene01382_Aspi01Gene28349	118.913	360.969	-1.60197	-0.517432	-1.63097	1.11354	i0-i0		Aspi01Gene01382_Aspi01Gene28349	118.913	360.969	-1.60197	-0.244352	-0.301558	0.0572064	i0-i0		Aspi01Gene01382_Aspi01Gene28349	118.913	360.969	-1.60197	-0.66802	-1.53971	0.871691	i0-i0		Aspi01Gene01382_Aspi01Gene28349	118.913	360.969	-1.60197	-0.39494	-0.210296	0.184644	i0-i0		Aspi01Gene01382_Aspi01Gene28349	118.913	360.969	-1.60197	-0.150588
Aspi01Gene01383_Aspi01Gene28348	482.12	209.405	1.2031	-0.952107	-2.03947	1.08736	i0-i0		Aspi01Gene01383_Aspi01Gene28348	482.12	209.405	1.2031	0.5256	1.12467	0.599075	i0-i0		Aspi01Gene01383_Aspi01Gene28348	482.12	209.405	1.2031	0.631167	-0.911596	1.54276	i0-i0		Aspi01Gene01383_Aspi01Gene28348	482.12	209.405	1.2031	-1.58327	-1.12787	0.455401	i0-i0		Aspi01Gene01383_Aspi01Gene28348	482.12	209.405	1.2031	-1.47771	-3.16415	1.68644	i0-i0		Aspi01Gene01383_Aspi01Gene28348	482.12	209.405	1.2031	-2.10887
Aspi01Gene01390_Aspi01Gene28344	2.90796	172.694	-5.89207	5.60299	3.00603	2.59696	i0-i0		Aspi01Gene01390_Aspi01Gene28344	2.90796	172.694	-5.89207	6.66677	10.6256	3.95879	i0-i0		Aspi01Gene01390_Aspi01Gene28344	2.90796	172.694	-5.89207	-0.49296	0.405284	0.898244	i0-i0		Aspi01Gene01390_Aspi01Gene28344	2.90796	172.694	-5.89207	6.09595	2.60075	3.4952	i0-i0		Aspi01Gene01390_Aspi01Gene28344	2.90796	172.694	-5.89207	-1.06378	-7.61952	6.55574	i0-i0		Aspi01Gene01390_Aspi01Gene28344	2.90796	172.694	-5.89207	-0.57082
Aspi01Gene01406_Aspi01Gene28330	618.708	233.058	1.40857	0.765353	-0.617139	1.38249	i0-i0		Aspi01Gene01406_Aspi01Gene28330	618.708	233.058	1.40857	-0.0883828	1.41735	1.50573	i0-i0		Aspi01Gene01406_Aspi01Gene28330	618.708	233.058	1.40857	-0.420498	-1.84439	1.42389	i0-i0		Aspi01Gene01406_Aspi01Gene28330	618.708	233.058	1.40857	1.18585	1.22725	0.0414029	i0-i0		Aspi01Gene01406_Aspi01Gene28330	618.708	233.058	1.40857	0.853736	-2.03449	2.88822	i0-i0		Aspi01Gene01406_Aspi01Gene28330	618.708	233.058	1.40857	1.27423
Aspi01Gene01412_Aspi01Gene28303	27.2595	535.272	-4.29544	-1.24739	-1.13596	0.111438	i0-i0		Aspi01Gene01412_Aspi01Gene28303	27.2595	535.272	-4.29544	-1.01614	-0.420625	0.595514	i0-i0		Aspi01Gene01412_Aspi01Gene28303	27.2595	535.272	-4.29544	-0.879041	0.272044	1.15109	i0-i0		Aspi01Gene01412_Aspi01Gene28303	27.2595	535.272	-4.29544	-0.368353	-1.408	1.03965	i0-i0		Aspi01Gene01412_Aspi01Gene28303	27.2595	535.272	-4.29544	-0.231255	-0.715332	0.484076	i0-i0		Aspi01Gene01412_Aspi01Gene28303	27.2595	535.272	-4.29544	0.647786
Aspi01Gene01417_Aspi01Gene28302	389.359	122.682	1.66617	4.72856	4.2694	0.459159	i0-i0		Aspi01Gene01417_Aspi01Gene28302	389.359	122.682	1.66617	2.85089	2.30941	0.541485	i0-i0		Aspi01Gene01417_Aspi01Gene28302	389.359	122.682	1.66617	1.51399	1.47459	0.0393953	i0-i0		Aspi01Gene01417_Aspi01Gene28302	389.359	122.682	1.66617	3.21457	2.79481	0.419763	i0-i0		Aspi01Gene01417_Aspi01Gene28302	389.359	122.682	1.66617	1.87767	1.96	0.0823268	i0-i0		Aspi01Gene01417_Aspi01Gene28302	389.359	122.682	1.66617	0.36368
Aspi01Gene01418_Aspi01Gene28301	682.57	330.782	1.0451	4.20439	4.09279	0.111593	i0-i0		Aspi01Gene01418_Aspi01Gene28301	682.57	330.782	1.0451	2.6753	2.97759	0.302294	i0-i0		Aspi01Gene01418_Aspi01Gene28301	682.57	330.782	1.0451	1.41255	0.930768	0.481782	i0-i0		Aspi01Gene01418_Aspi01Gene28301	682.57	330.782	1.0451	2.79184	3.16203	0.37019	i0-i0		Aspi01Gene01418_Aspi01Gene28301	682.57	330.782	1.0451	1.52909	1.1152	0.413887	i0-i0		Aspi01Gene01418_Aspi01Gene28301	682.57	330.782	1.0451	0.116536
Aspi01Gene01421_Aspi01Gene28289	450.414	167.926	1.42342	4.45854	4.87042	0.411877	i0-i0		Aspi01Gene01421_Aspi01Gene28289	450.414	167.926	1.42342	-2.27674	-3.50856	1.23182	i0-i0		Aspi01Gene01421_Aspi01Gene28289	450.414	167.926	1.42342	0.749698	0.498426	0.251273	i0-i0		Aspi01Gene01421_Aspi01Gene28289	450.414	167.926	1.42342	3.70884	4.37199	0.66315	i0-i0		Aspi01Gene01421_Aspi01Gene28289	450.414	167.926	1.42342	6.73528	8.37898	1.6437	i0-i0		Aspi01Gene01421_Aspi01Gene28289	450.414	167.926	1.42342	5.98558
Aspi01Gene01455_Aspi01Gene28270	790.507	476.901	0.72909	-1.34764	-0.93346	0.414185	i0-i0		Aspi01Gene01455_Aspi01Gene28270	790.507	476.901	0.72909	-1.02014	-1.38931	0.369168	i0-i0		Aspi01Gene01455_Aspi01Gene28270	790.507	476.901	0.72909	-0.173728	-0.264513	0.0907856	i0-i0		Aspi01Gene01455_Aspi01Gene28270	790.507	476.901	0.72909	-1.17392	-0.668946	0.50497	i0-i0		Aspi01Gene01455_Aspi01Gene28270	790.507	476.901	0.72909	-0.327505	0.455848	0.783352	i0-i0		Aspi01Gene01455_Aspi01Gene28270	790.507	476.901	0.72909	-0.153777
Aspi01Gene01479_Aspi01Gene28254	112.626	1350.64	-3.58402	-0.348779	-0.796305	0.447526	i0-i0		Aspi01Gene01479_Aspi01Gene28254	112.626	1350.64	-3.58402	1.92833	-2.00337	3.9317	i0-i0		Aspi01Gene01479_Aspi01Gene28254	112.626	1350.64	-3.58402	-1.90922	-0.305257	1.60397	i0-i0		Aspi01Gene01479_Aspi01Gene28254	112.626	1350.64	-3.58402	1.56045	-0.491048	2.05149	i0-i0		Aspi01Gene01479_Aspi01Gene28254	112.626	1350.64	-3.58402	-2.27711	1.20706	3.48417	i0-i0		Aspi01Gene01479_Aspi01Gene28254	112.626	1350.64	-3.58402	-0.367887
Aspi01Gene01490_Aspi01Gene28243	805.933	1250.26	-0.633495	2.6208	1.97368	0.647123	i0-i0		Aspi01Gene01490_Aspi01Gene28243	805.933	1250.26	-0.633495	2.53194	1.33014	1.2018	i0-i0		Aspi01Gene01490_Aspi01Gene28243	805.933	1250.26	-0.633495	1.60891	1.34888	0.260029	i0-i0		Aspi01Gene01490_Aspi01Gene28243	805.933	1250.26	-0.633495	1.0119	0.624801	0.387095	i0-i0		Aspi01Gene01490_Aspi01Gene28243	805.933	1250.26	-0.633495	0.0888614	0.64354	0.554679	i0-i0		Aspi01Gene01490_Aspi01Gene28243	805.933	1250.26	-0.633495	-1.52005
Aspi01Gene01492_Aspi01Gene28242	918.409	1469.03	-0.677656	-1.02488	-1.59623	0.571345	i0-i0		Aspi01Gene01492_Aspi01Gene28242	918.409	1469.03	-0.677656	-1.94186	-1.61552	0.326339	i0-i0		Aspi01Gene01492_Aspi01Gene28242	918.409	1469.03	-0.677656	0.455019	0.00971445	0.445304	i0-i0		Aspi01Gene01492_Aspi01Gene28242	918.409	1469.03	-0.677656	-1.4799	-1.60594	0.12604	i0-i0		Aspi01Gene01492_Aspi01Gene28242	918.409	1469.03	-0.677656	0.916973	0.0192888	0.897684	i0-i0		Aspi01Gene01492_Aspi01Gene28242	918.409	1469.03	-0.677656	0.461954
Aspi01Gene01497_Aspi01Gene28236	43.9205	31.2679	0.490212	2.62177	-0.445017	3.06678	i0-i0		Aspi01Gene01497_Aspi01Gene28236	43.9205	31.2679	0.490212	0.696189	0.758759	0.06257	i0-i0		Aspi01Gene01497_Aspi01Gene28236	43.9205	31.2679	0.490212	-0.196838	-3.32588	3.12904	i0-i0		Aspi01Gene01497_Aspi01Gene28236	43.9205	31.2679	0.490212	2.8186	2.88086	0.0622562	i0-i0		Aspi01Gene01497_Aspi01Gene28236	43.9205	31.2679	0.490212	1.92558	-1.20378	3.12935	i0-i0		Aspi01Gene01497_Aspi01Gene28236	43.9205	31.2679	0.490212	2.12241
Aspi01Gene01503_Aspi01Gene28204	332.513	1455.95	-2.13048	-3.16686	1.98809	5.15495	i0-i0		Aspi01Gene01503_Aspi01Gene28204	332.513	1455.95	-2.13048	-0.359574	0.362237	0.721811	i0-i0		Aspi01Gene01503_Aspi01Gene28204	332.513	1455.95	-2.13048	-1.59748	1.23186	2.82934	i0-i0		Aspi01Gene01503_Aspi01Gene28204	332.513	1455.95	-2.13048	-1.56938	0.756225	2.32561	i0-i0		Aspi01Gene01503_Aspi01Gene28204	332.513	1455.95	-2.13048	-2.80729	1.62585	4.43313	i0-i0		Aspi01Gene01503_Aspi01Gene28204	332.513	1455.95	-2.13048	-1.20981
Aspi01Gene01505_Aspi01Gene28210	2004.56	561.683	1.83545	-1.5239	3.3083	4.8322	i0-i0		Aspi01Gene01505_Aspi01Gene28210	2004.56	561.683	1.83545	-2.92758	-1.86145	1.06614	i0-i0		Aspi01Gene01505_Aspi01Gene28210	2004.56	561.683	1.83545	-0.174188	-1.69404	1.51985	i0-i0		Aspi01Gene01505_Aspi01Gene28210	2004.56	561.683	1.83545	-1.34971	5.00234	6.35205	i0-i0		Aspi01Gene01505_Aspi01Gene28210	2004.56	561.683	1.83545	1.40368	5.16975	3.76607	i0-i0		Aspi01Gene01505_Aspi01Gene28210	2004.56	561.683	1.83545	1.57787
Aspi01Gene01510_Aspi01Gene28216	514.463	87.2595	2.55968	-0.488767	2.03099	2.51976	i0-i0		Aspi01Gene01510_Aspi01Gene28216	514.463	87.2595	2.55968	-1.23827	1.54064	2.77891	i0-i0		Aspi01Gene01510_Aspi01Gene28216	514.463	87.2595	2.55968	-0.647263	1.46001	2.10728	i0-i0		Aspi01Gene01510_Aspi01Gene28216	514.463	87.2595	2.55968	0.158496	0.570977	0.412481	i0-i0		Aspi01Gene01510_Aspi01Gene28216	514.463	87.2595	2.55968	0.749502	0.490349	0.259153	i0-i0		Aspi01Gene01510_Aspi01Gene28216	514.463	87.2595	2.55968	1.39677
Aspi01Gene01513_Aspi01Gene28224	1.49781	123.936	-6.37059	-1.33152	4.02258	5.3541	i0-i0		Aspi01Gene01513_Aspi01Gene28224	1.49781	123.936	-6.37059	-1.36435	1.95012	3.31447	i0-i0		Aspi01Gene01513_Aspi01Gene28224	1.49781	123.936	-6.37059	-3.768	-0.833699	2.9343	i0-i0		Aspi01Gene01513_Aspi01Gene28224	1.49781	123.936	-6.37059	2.43648	4.85628	2.4198	i0-i0		Aspi01Gene01513_Aspi01Gene28224	1.49781	123.936	-6.37059	0.0328345	2.07247	2.03963	i0-i0		Aspi01Gene01513_Aspi01Gene28224	1.49781	123.936	-6.37059	3.80083
Aspi01Gene01523_Aspi01Gene28192	315.064	215.334	0.549071	-0.521417	-4.51343	3.99202	i0-i0		Aspi01Gene01523_Aspi01Gene28192	315.064	215.334	0.549071	-0.9194	-2.1292	1.2098	i0-i0		Aspi01Gene01523_Aspi01Gene28192	315.064	215.334	0.549071	-0.30455	-1.96851	1.66396	i0-i0		Aspi01Gene01523_Aspi01Gene28192	315.064	215.334	0.549071	-0.216867	-2.54492	2.32805	i0-i0		Aspi01Gene01523_Aspi01Gene28192	315.064	215.334	0.549071	0.397983	-2.38424	2.78222	i0-i0		Aspi01Gene01523_Aspi01Gene28192	315.064	215.334	0.549071	0.702533
Aspi01Gene01537_Aspi01Gene28180	327.414	1641.23	-2.32559	1.7618	1.82791	0.0661027	i0-i0		Aspi01Gene01537_Aspi01Gene28180	327.414	1641.23	-2.32559	2.02274	0.305609	1.71713	i0-i0		Aspi01Gene01537_Aspi01Gene28180	327.414	1641.23	-2.32559	-2.78638	0.246744	3.03312	i0-i0		Aspi01Gene01537_Aspi01Gene28180	327.414	1641.23	-2.32559	4.54818	1.58116	2.96702	i0-i0		Aspi01Gene01537_Aspi01Gene28180	327.414	1641.23	-2.32559	-0.260932	1.5223	1.78323	i0-i0		Aspi01Gene01537_Aspi01Gene28180	327.414	1641.23	-2.32559	2.52545
Aspi01Gene01538_Aspi01Gene28173	1661.57	197.398	3.07337	-0.774761	-1.20939	0.43463	i0-i0		Aspi01Gene01538_Aspi01Gene28173	1661.57	197.398	3.07337	0.117546	0.592571	0.475024	i0-i0		Aspi01Gene01538_Aspi01Gene28173	1661.57	197.398	3.07337	-1.42909	-0.716842	0.712245	i0-i0		Aspi01Gene01538_Aspi01Gene28173	1661.57	197.398	3.07337	0.654327	-0.492549	1.14688	i0-i0		Aspi01Gene01538_Aspi01Gene28173	1661.57	197.398	3.07337	-0.892307	-1.80196	0.909655	i0-i0		Aspi01Gene01538_Aspi01Gene28173	1661.57	197.398	3.07337	0.536781
Aspi01Gene01552_Aspi01Gene28150	670.763	1159.05	-0.789064	0.0634608	-1.88744	1.9509	i0-i0		Aspi01Gene01552_Aspi01Gene28150	670.763	1159.05	-0.789064	1.00532	-0.399422	1.40474	i0-i0		Aspi01Gene01552_Aspi01Gene28150	670.763	1159.05	-0.789064	-0.636668	-1.83237	1.19571	i0-i0		Aspi01Gene01552_Aspi01Gene28150	670.763	1159.05	-0.789064	0.700129	-0.0550636	0.755192	i0-i0		Aspi01Gene01552_Aspi01Gene28150	670.763	1159.05	-0.789064	-0.941858	-1.48802	0.546158	i0-i0		Aspi01Gene01552_Aspi01Gene28150	670.763	1159.05	-0.789064	-0.305191
Aspi01Gene01555_Aspi01Gene28148	39.114	53.1691	-0.442903	-3.30037	-3.49843	0.198064	i0-i0		Aspi01Gene01555_Aspi01Gene28148	39.114	53.1691	-0.442903	1.43413	-0.38746	1.82159	i0-i0		Aspi01Gene01555_Aspi01Gene28148	39.114	53.1691	-0.442903	-0.79182	-2.68375	1.89193	i0-i0		Aspi01Gene01555_Aspi01Gene28148	39.114	53.1691	-0.442903	-2.50855	-0.814684	1.69386	i0-i0		Aspi01Gene01555_Aspi01Gene28148	39.114	53.1691	-0.442903	-4.7345	-3.11097	1.62353	i0-i0		Aspi01Gene01555_Aspi01Gene28148	39.114	53.1691	-0.442903	-3.94268
Aspi01Gene01558_Aspi01Gene28146	535.005	716.344	-0.421099	-0.985407	-2.02538	1.03997	i0-i0		Aspi01Gene01558_Aspi01Gene28146	535.005	716.344	-0.421099	-1.21607	-2.21707	1.001	i0-i0		Aspi01Gene01558_Aspi01Gene28146	535.005	716.344	-0.421099	-0.266629	-0.39959	0.132961	i0-i0		Aspi01Gene01558_Aspi01Gene28146	535.005	716.344	-0.421099	-0.718778	-1.62579	0.907008	i0-i0		Aspi01Gene01558_Aspi01Gene28146	535.005	716.344	-0.421099	0.230659	0.191694	0.0389649	i0-i0		Aspi01Gene01558_Aspi01Gene28146	535.005	716.344	-0.421099	0.497288
Aspi01Gene01578_Aspi01Gene28132	8.99986	26.4331	-1.55437	-1.28397	-1.45319	0.169226	i0-i0		Aspi01Gene01578_Aspi01Gene28132	8.99986	26.4331	-1.55437	-0.926261	-0.954667	0.0284059	i0-i0		Aspi01Gene01578_Aspi01Gene28132	8.99986	26.4331	-1.55437	-1.01626	-1.54607	0.529807	i0-i0		Aspi01Gene01578_Aspi01Gene28132	8.99986	26.4331	-1.55437	-0.267707	0.0928745	0.360581	i0-i0		Aspi01Gene01578_Aspi01Gene28132	8.99986	26.4331	-1.55437	-0.357704	-0.498524	0.14082	i0-i0		Aspi01Gene01578_Aspi01Gene28132	8.99986	26.4331	-1.55437	0.658555
Aspi01Gene01596_Aspi01Gene28121	3227.53	1863	0.792803	1.29303	-0.65416	1.9472	i0-i0		Aspi01Gene01596_Aspi01Gene28121	3227.53	1863	0.792803	-0.113648	-0.32851	0.214862	i0-i0		Aspi01Gene01596_Aspi01Gene28121	3227.53	1863	0.792803	1.26793	1.02564	0.242292	i0-i0		Aspi01Gene01596_Aspi01Gene28121	3227.53	1863	0.792803	0.0251063	-1.6798	1.7049	i0-i0		Aspi01Gene01596_Aspi01Gene28121	3227.53	1863	0.792803	1.40668	-0.32565	1.73233	i0-i0		Aspi01Gene01596_Aspi01Gene28121	3227.53	1863	0.792803	0.138754
Aspi01Gene01617_Aspi01Gene28098	240.508	310.167	-0.36696	3.29596	2.97483	0.321133	i0-i0		Aspi01Gene01617_Aspi01Gene28098	240.508	310.167	-0.36696	-2.54743	-3.83474	1.28731	i0-i0		Aspi01Gene01617_Aspi01Gene28098	240.508	310.167	-0.36696	-0.124017	4.19341	4.31742	i0-i0		Aspi01Gene01617_Aspi01Gene28098	240.508	310.167	-0.36696	3.41998	-1.21858	4.63856	i0-i0		Aspi01Gene01617_Aspi01Gene28098	240.508	310.167	-0.36696	5.84339	6.80957	0.966178	i0-i0		Aspi01Gene01617_Aspi01Gene28098	240.508	310.167	-0.36696	5.9674
Aspi01Gene01620_Aspi01Gene28093	259.17	120.919	1.09986	1.62588	2.06046	0.434587	i0-i0		Aspi01Gene01620_Aspi01Gene28093	259.17	120.919	1.09986	1.7588	2.57408	0.815279	i0-i0		Aspi01Gene01620_Aspi01Gene28093	259.17	120.919	1.09986	0.374719	-3.68762	4.06234	i0-i0		Aspi01Gene01620_Aspi01Gene28093	259.17	120.919	1.09986	1.25116	5.74809	4.49693	i0-i0		Aspi01Gene01620_Aspi01Gene28093	259.17	120.919	1.09986	-0.132927	-0.513618	0.380692	i0-i0		Aspi01Gene01620_Aspi01Gene28093	259.17	120.919	1.09986	-0.507646
Aspi01Gene01623_Aspi01Gene28087	71.5175	582.135	-3.02498	0.353428	0.222002	0.131426	i0-i0		Aspi01Gene01623_Aspi01Gene28087	71.5175	582.135	-3.02498	-0.807006	-1.54915	0.742143	i0-i0		Aspi01Gene01623_Aspi01Gene28087	71.5175	582.135	-3.02498	1.14884	1.14049	0.00834313	i0-i0		Aspi01Gene01623_Aspi01Gene28087	71.5175	582.135	-3.02498	-0.795407	-0.91849	0.123083	i0-i0		Aspi01Gene01623_Aspi01Gene28087	71.5175	582.135	-3.02498	1.16043	1.77115	0.610718	i0-i0		Aspi01Gene01623_Aspi01Gene28087	71.5175	582.135	-3.02498	0.011599
Aspi01Gene01636_Aspi01Gene28075	104.813	26.2322	1.99841	-1.91724	-3.41429	1.49705	i0-i0		Aspi01Gene01636_Aspi01Gene28075	104.813	26.2322	1.99841	-2.71219	-2.71657	0.00438046	i0-i0		Aspi01Gene01636_Aspi01Gene28075	104.813	26.2322	1.99841	-0.591577	-2.17016	1.57858	i0-i0		Aspi01Gene01636_Aspi01Gene28075	104.813	26.2322	1.99841	-1.32567	-1.24413	0.0815316	i0-i0		Aspi01Gene01636_Aspi01Gene28075	104.813	26.2322	1.99841	0.794944	-0.697727	1.49267	i0-i0		Aspi01Gene01636_Aspi01Gene28075	104.813	26.2322	1.99841	1.38652
Aspi01Gene01658_Aspi01Gene28062	1357.06	903.696	0.586573	0.967842	0.208183	0.759659	i0-i0		Aspi01Gene01658_Aspi01Gene28062	1357.06	903.696	0.586573	-0.353398	-0.164866	0.188533	i0-i0		Aspi01Gene01658_Aspi01Gene28062	1357.06	903.696	0.586573	1.08546	-1.27135	2.35681	i0-i0		Aspi01Gene01658_Aspi01Gene28062	1357.06	903.696	0.586573	-0.117619	1.47954	1.59716	i0-i0		Aspi01Gene01658_Aspi01Gene28062	1357.06	903.696	0.586573	1.32124	0.373049	0.948191	i0-i0		Aspi01Gene01658_Aspi01Gene28062	1357.06	903.696	0.586573	0.235779
Aspi01Gene01661_Aspi01Gene28059	46.3616	1.15372	5.32857	-3.96272	-3.64684	0.315873	i0-i0		Aspi01Gene01661_Aspi01Gene28059	46.3616	1.15372	5.32857	-0.192515	-0.685956	0.493441	i0-i0		Aspi01Gene01661_Aspi01Gene28059	46.3616	1.15372	5.32857	4.4033	-1.8149	6.21819	i0-i0		Aspi01Gene01661_Aspi01Gene28059	46.3616	1.15372	5.32857	-8.36601	-1.83195	6.53407	i0-i0		Aspi01Gene01661_Aspi01Gene28059	46.3616	1.15372	5.32857	-3.7702	-2.96089	0.809314	i0-i0		Aspi01Gene01661_Aspi01Gene28059	46.3616	1.15372	5.32857	-8.1735
Aspi01Gene01672_Aspi01Gene28045	1297.21	2153.18	-0.731058	-0.544432	5.90641	6.45084	i0-i0		Aspi01Gene01672_Aspi01Gene28045	1297.21	2153.18	-0.731058	-1.49817	-3.9881	2.48993	i0-i0		Aspi01Gene01672_Aspi01Gene28045	1297.21	2153.18	-0.731058	-3.4362	1.93806	5.37426	i0-i0		Aspi01Gene01672_Aspi01Gene28045	1297.21	2153.18	-0.731058	2.89177	3.96835	1.07658	i0-i0		Aspi01Gene01672_Aspi01Gene28045	1297.21	2153.18	-0.731058	0.953742	9.89451	8.94077	i0-i0		Aspi01Gene01672_Aspi01Gene28045	1297.21	2153.18	-0.731058	4.38994
Aspi01Gene01742_Aspi01Gene55442	328.293	244.092	0.427559	2.03975	1.27282	0.766927	i0-i0		Aspi01Gene01742_Aspi01Gene55442	328.293	244.092	0.427559	1.66887	2.03529	0.366429	i0-i0		Aspi01Gene01742_Aspi01Gene55442	328.293	244.092	0.427559	-2.18541	0.313701	2.49911	i0-i0		Aspi01Gene01742_Aspi01Gene55442	328.293	244.092	0.427559	4.22516	0.95912	3.26603	i0-i0		Aspi01Gene01742_Aspi01Gene55442	328.293	244.092	0.427559	0.370882	-0.762474	1.13336	i0-i0		Aspi01Gene01742_Aspi01Gene55442	328.293	244.092	0.427559	2.55629
Aspi01Gene01743_Aspi01Gene55441	666.921	375.176	0.829949	-0.479057	-1.28183	0.802769	i0-i0		Aspi01Gene01743_Aspi01Gene55441	666.921	375.176	0.829949	-0.720307	-1.96152	1.24121	i0-i0		Aspi01Gene01743_Aspi01Gene55441	666.921	375.176	0.829949	0.654634	0.57799	0.0766444	i0-i0		Aspi01Gene01743_Aspi01Gene55441	666.921	375.176	0.829949	-1.13369	-1.85982	0.726125	i0-i0		Aspi01Gene01743_Aspi01Gene55441	666.921	375.176	0.829949	0.24125	0.679691	0.438441	i0-i0		Aspi01Gene01743_Aspi01Gene55441	666.921	375.176	0.829949	-0.413384
Aspi01Gene01744_Aspi01Gene55438	1207.12	2875.48	-1.25224	4.52542	4.27096	0.254457	i0-i0		Aspi01Gene01744_Aspi01Gene55438	1207.12	2875.48	-1.25224	-0.320004	1.26654	1.58654	i0-i0		Aspi01Gene01744_Aspi01Gene55438	1207.12	2875.48	-1.25224	3.83559	2.13033	1.70527	i0-i0		Aspi01Gene01744_Aspi01Gene55438	1207.12	2875.48	-1.25224	0.689825	2.14063	1.45081	i0-i0		Aspi01Gene01744_Aspi01Gene55438	1207.12	2875.48	-1.25224	4.84542	3.00442	1.841	i0-i0		Aspi01Gene01744_Aspi01Gene55438	1207.12	2875.48	-1.25224	1.00983
Aspi01Gene01753_Aspi01Gene55430	32.0138	258.452	-3.01313	4.45074	-0.316396	4.76714	i0-i0		Aspi01Gene01753_Aspi01Gene55430	32.0138	258.452	-3.01313	-2.19898	-0.963944	1.23503	i0-i0		Aspi01Gene01753_Aspi01Gene55430	32.0138	258.452	-3.01313	6.50275	0.725552	5.7772	i0-i0		Aspi01Gene01753_Aspi01Gene55430	32.0138	258.452	-3.01313	-2.05201	-1.04195	1.01006	i0-i0		Aspi01Gene01753_Aspi01Gene55430	32.0138	258.452	-3.01313	6.64972	0.647548	6.00217	i0-i0		Aspi01Gene01753_Aspi01Gene55430	32.0138	258.452	-3.01313	0.14697
Aspi01Gene01760_Aspi01Gene55417	943.322	176.76	2.41596	0.462952	-1.71272	2.17567	i0-i0		Aspi01Gene01760_Aspi01Gene55417	943.322	176.76	2.41596	-0.965789	1.31538	2.28117	i0-i0		Aspi01Gene01760_Aspi01Gene55417	943.322	176.76	2.41596	-0.283275	-1.30064	1.01736	i0-i0		Aspi01Gene01760_Aspi01Gene55417	943.322	176.76	2.41596	0.746227	-0.41208	1.15831	i0-i0		Aspi01Gene01760_Aspi01Gene55417	943.322	176.76	2.41596	1.42874	-3.0281	4.45684	i0-i0		Aspi01Gene01760_Aspi01Gene55417	943.322	176.76	2.41596	1.71202
Aspi01Gene01771_Aspi01Gene55416	152.674	79.4	0.943243	9.26977	9.86067	0.590902	i0-i0		Aspi01Gene01771_Aspi01Gene55416	152.674	79.4	0.943243	0.429716	3.23692	2.80721	i0-i0		Aspi01Gene01771_Aspi01Gene55416	152.674	79.4	0.943243	2.57126	-0.81359	3.38485	i0-i0		Aspi01Gene01771_Aspi01Gene55416	152.674	79.4	0.943243	6.69851	10.6743	3.97576	i0-i0		Aspi01Gene01771_Aspi01Gene55416	152.674	79.4	0.943243	8.84005	6.62375	2.21631	i0-i0		Aspi01Gene01771_Aspi01Gene55416	152.674	79.4	0.943243	6.26879
Aspi01Gene01776_Aspi01Gene55412	15.6577	227.982	-3.86397	-2.59926	0.131285	2.73054	i0-i0		Aspi01Gene01776_Aspi01Gene55412	15.6577	227.982	-3.86397	2.84574	-0.242452	3.0882	i0-i0		Aspi01Gene01776_Aspi01Gene55412	15.6577	227.982	-3.86397	-3.04206	0.910717	3.95278	i0-i0		Aspi01Gene01776_Aspi01Gene55412	15.6577	227.982	-3.86397	0.442801	-0.779432	1.22223	i0-i0		Aspi01Gene01776_Aspi01Gene55412	15.6577	227.982	-3.86397	-5.445	0.373737	5.81874	i0-i0		Aspi01Gene01776_Aspi01Gene55412	15.6577	227.982	-3.86397	-2.40294
Aspi01Gene01777_Aspi01Gene55410	590.949	931.922	-0.657175	9.94201	-0.833691	10.7757	i0-i0		Aspi01Gene01777_Aspi01Gene55410	590.949	931.922	-0.657175	2.84062	3.98223	1.14162	i0-i0		Aspi01Gene01777_Aspi01Gene55410	590.949	931.922	-0.657175	8.04989	-2.35698	10.4069	i0-i0		Aspi01Gene01777_Aspi01Gene55410	590.949	931.922	-0.657175	1.89212	1.52329	0.36883	i0-i0		Aspi01Gene01777_Aspi01Gene55410	590.949	931.922	-0.657175	7.10139	-4.81592	11.9173	i0-i0		Aspi01Gene01777_Aspi01Gene55410	590.949	931.922	-0.657175	-0.948497
Aspi01Gene01790_Aspi01Gene55406	31.8965	773.339	-4.59963	-2.80752	0.726443	3.53396	i0-i0		Aspi01Gene01790_Aspi01Gene55406	31.8965	773.339	-4.59963	-1.75283	-1.35149	0.401345	i0-i0		Aspi01Gene01790_Aspi01Gene55406	31.8965	773.339	-4.59963	-3.8771	1.4	5.2771	i0-i0		Aspi01Gene01790_Aspi01Gene55406	31.8965	773.339	-4.59963	1.06958	-0.673559	1.74314	i0-i0		Aspi01Gene01790_Aspi01Gene55406	31.8965	773.339	-4.59963	-1.05468	2.07793	3.13262	i0-i0		Aspi01Gene01790_Aspi01Gene55406	31.8965	773.339	-4.59963	2.82241
Aspi01Gene01792_Aspi01Gene55529	23.1496	15.6615	0.56377	0.249728	-1.39429	1.64402	i0-i0		Aspi01Gene01792_Aspi01Gene55529	23.1496	15.6615	0.56377	3.87912	2.4687	1.41041	i0-i0		Aspi01Gene01792_Aspi01Gene55529	23.1496	15.6615	0.56377	-0.278884	-1.57279	1.2939	i0-i0		Aspi01Gene01792_Aspi01Gene55529	23.1496	15.6615	0.56377	0.528612	0.178498	0.350114	i0-i0		Aspi01Gene01792_Aspi01Gene55529	23.1496	15.6615	0.56377	-3.62939	-3.86299	0.233606	i0-i0		Aspi01Gene01792_Aspi01Gene55529	23.1496	15.6615	0.56377	-3.3505
Aspi01Gene01805_Aspi01Gene55530	1759.6	496.433	1.82558	1.98428	2.98837	1.0041	i0-i0		Aspi01Gene01805_Aspi01Gene55530	1759.6	496.433	1.82558	0.416427	2.43851	2.02208	i0-i0		Aspi01Gene01805_Aspi01Gene55530	1759.6	496.433	1.82558	0.0489344	0.869507	0.820573	i0-i0		Aspi01Gene01805_Aspi01Gene55530	1759.6	496.433	1.82558	1.93534	2.11887	0.183527	i0-i0		Aspi01Gene01805_Aspi01Gene55530	1759.6	496.433	1.82558	1.56785	0.549869	1.01798	i0-i0		Aspi01Gene01805_Aspi01Gene55530	1759.6	496.433	1.82558	1.51891
Aspi01Gene01817_Aspi01Gene55539	871.081	127	2.77797	-0.862589	-0.516123	0.346466	i0-i0		Aspi01Gene01817_Aspi01Gene55539	871.081	127	2.77797	-1.56448	-1.01656	0.547921	i0-i0		Aspi01Gene01817_Aspi01Gene55539	871.081	127	2.77797	-0.720971	-0.482662	0.23831	i0-i0		Aspi01Gene01817_Aspi01Gene55539	871.081	127	2.77797	-0.141617	-0.0334611	0.108156	i0-i0		Aspi01Gene01817_Aspi01Gene55539	871.081	127	2.77797	0.701888	0.500433	0.201455	i0-i0		Aspi01Gene01817_Aspi01Gene55539	871.081	127	2.77797	1.42286
Aspi01Gene01823_Aspi01Gene55546	0.0190988	604.718	-14.9505	-0.309584	-1.31137	1.00178	i0-i0		Aspi01Gene01823_Aspi01Gene55546	0.0190988	604.718	-14.9505	0.902078	-4.19766	5.09974	i0-i0		Aspi01Gene01823_Aspi01Gene55546	0.0190988	604.718	-14.9505	0	0.312388	0.312388	i0-i0		Aspi01Gene01823_Aspi01Gene55546	0.0190988	604.718	-14.9505	1.14507	-1.62376	2.76883	i0-i0		Aspi01Gene01823_Aspi01Gene55546	0.0190988	604.718	-14.9505	0	2.8863	2.8863	i0-i0		Aspi01Gene01823_Aspi01Gene55546	0.0190988	604.718	-14.9505	0
Aspi01Gene01832_Aspi01Gene55554	425.661	346.124	0.298419	-1.49768	-1.08567	0.412011	i0-i0		Aspi01Gene01832_Aspi01Gene55554	425.661	346.124	0.298419	-2.74936	-2.25263	0.496733	i0-i0		Aspi01Gene01832_Aspi01Gene55554	425.661	346.124	0.298419	0.681831	0.772692	0.090861	i0-i0		Aspi01Gene01832_Aspi01Gene55554	425.661	346.124	0.298419	-2.17951	-1.85836	0.32115	i0-i0		Aspi01Gene01832_Aspi01Gene55554	425.661	346.124	0.298419	1.25168	1.16696	0.0847225	i0-i0		Aspi01Gene01832_Aspi01Gene55554	425.661	346.124	0.298419	0.569851
Aspi01Gene01834_Aspi01Gene55555	85.1576	60.7363	0.487577	-2.17637	-2.53046	0.354084	i0-i0		Aspi01Gene01834_Aspi01Gene55555	85.1576	60.7363	0.487577	-3.32368	-3.03813	0.28555	i0-i0		Aspi01Gene01834_Aspi01Gene55555	85.1576	60.7363	0.487577	0.0671772	-0.300513	0.36769	i0-i0		Aspi01Gene01834_Aspi01Gene55555	85.1576	60.7363	0.487577	-2.24355	-2.22994	0.0136063	i0-i0		Aspi01Gene01834_Aspi01Gene55555	85.1576	60.7363	0.487577	1.14731	0.507679	0.639634	i0-i0		Aspi01Gene01834_Aspi01Gene55555	85.1576	60.7363	0.487577	1.08014
Aspi01Gene01845_Aspi01Gene55567	46.108	771.053	-4.06374	-7.07307	1.95626	9.02933	i0-i0		Aspi01Gene01845_Aspi01Gene55567	46.108	771.053	-4.06374	-3.96116	-7.77456	3.8134	i0-i0		Aspi01Gene01845_Aspi01Gene55567	46.108	771.053	-4.06374	-8.70025	7.24133	15.9416	i0-i0		Aspi01Gene01845_Aspi01Gene55567	46.108	771.053	-4.06374	1.62718	-5.28507	6.91225	i0-i0		Aspi01Gene01845_Aspi01Gene55567	46.108	771.053	-4.06374	-3.11191	9.73082	12.8427	i0-i0		Aspi01Gene01845_Aspi01Gene55567	46.108	771.053	-4.06374	5.58834
Aspi01Gene01851_Aspi01Gene55570	137.766	234.055	-0.764631	0.994644	-1.55758	2.55223	i0-i0		Aspi01Gene01851_Aspi01Gene55570	137.766	234.055	-0.764631	1.07885	0.939507	0.139347	i0-i0		Aspi01Gene01851_Aspi01Gene55570	137.766	234.055	-0.764631	-0.990229	-1.38294	0.392711	i0-i0		Aspi01Gene01851_Aspi01Gene55570	137.766	234.055	-0.764631	1.98487	-0.174644	2.15952	i0-i0		Aspi01Gene01851_Aspi01Gene55570	137.766	234.055	-0.764631	-0.0842104	-2.49709	2.41288	i0-i0		Aspi01Gene01851_Aspi01Gene55570	137.766	234.055	-0.764631	0.906018
Aspi01Gene01861_Aspi01Gene55579	18.7315	1.33987	3.80531	-1.37834	-0.340929	1.03741	i0-i0		Aspi01Gene01861_Aspi01Gene55579	18.7315	1.33987	3.80531	-2.50073	-0.614817	1.88591	i0-i0		Aspi01Gene01861_Aspi01Gene55579	18.7315	1.33987	3.80531	2.01548	-2.60183	4.61732	i0-i0		Aspi01Gene01861_Aspi01Gene55579	18.7315	1.33987	3.80531	-3.39382	2.2609	5.65472	i0-i0		Aspi01Gene01861_Aspi01Gene55579	18.7315	1.33987	3.80531	1.12239	0.273888	0.848505	i0-i0		Aspi01Gene01861_Aspi01Gene55579	18.7315	1.33987	3.80531	-0.89309
Aspi01Gene01863_Aspi01Gene55582	305.106	286.239	0.0920892	-2.45223	-2.67201	0.219778	i0-i0		Aspi01Gene01863_Aspi01Gene55582	305.106	286.239	0.0920892	-1.62442	-0.939555	0.684863	i0-i0		Aspi01Gene01863_Aspi01Gene55582	305.106	286.239	0.0920892	-0.601601	-2.74117	2.13957	i0-i0		Aspi01Gene01863_Aspi01Gene55582	305.106	286.239	0.0920892	-1.85063	0.0691536	1.91979	i0-i0		Aspi01Gene01863_Aspi01Gene55582	305.106	286.239	0.0920892	-0.827817	-1.73246	0.904641	i0-i0		Aspi01Gene01863_Aspi01Gene55582	305.106	286.239	0.0920892	-0.226216
Aspi01Gene01869_Aspi01Gene55603	2092.56	703.259	1.57314	-1.45994	0.210823	1.67077	i0-i0		Aspi01Gene01869_Aspi01Gene55603	2092.56	703.259	1.57314	-1.42142	-1.13594	0.285481	i0-i0		Aspi01Gene01869_Aspi01Gene55603	2092.56	703.259	1.57314	-0.557761	0.59993	1.15769	i0-i0		Aspi01Gene01869_Aspi01Gene55603	2092.56	703.259	1.57314	-0.902183	-0.389107	0.513075	i0-i0		Aspi01Gene01869_Aspi01Gene55603	2092.56	703.259	1.57314	-0.0385195	1.34677	1.38529	i0-i0		Aspi01Gene01869_Aspi01Gene55603	2092.56	703.259	1.57314	0.519242
Aspi01Gene01884_Aspi01Gene55613	180.039	137.714	0.38663	-0.00524046	-1.88176	1.87652	i0-i0		Aspi01Gene01884_Aspi01Gene55613	180.039	137.714	0.38663	0.586998	-1.83256	2.41956	i0-i0		Aspi01Gene01884_Aspi01Gene55613	180.039	137.714	0.38663	-0.112751	-0.370096	0.257345	i0-i0		Aspi01Gene01884_Aspi01Gene55613	180.039	137.714	0.38663	0.107511	-1.51166	1.61917	i0-i0		Aspi01Gene01884_Aspi01Gene55613	180.039	137.714	0.38663	-0.592239	-0.0491967	0.543042	i0-i0		Aspi01Gene01884_Aspi01Gene55613	180.039	137.714	0.38663	-0.479488
Aspi01Gene01885_Aspi01Gene55614	375.493	237.758	0.659295	-0.552379	-0.77991	0.227531	i0-i0		Aspi01Gene01885_Aspi01Gene55614	375.493	237.758	0.659295	-1.68687	-1.85099	0.164115	i0-i0		Aspi01Gene01885_Aspi01Gene55614	375.493	237.758	0.659295	0.530327	0.304261	0.226066	i0-i0		Aspi01Gene01885_Aspi01Gene55614	375.493	237.758	0.659295	-1.08271	-1.08417	0.00146503	i0-i0		Aspi01Gene01885_Aspi01Gene55614	375.493	237.758	0.659295	1.13449	1.07108	0.0634159	i0-i0		Aspi01Gene01885_Aspi01Gene55614	375.493	237.758	0.659295	0.604168
Aspi01Gene01890_Aspi01Gene55625	164.459	249.419	-0.600845	4.04261	8.31134	4.26874	i0-i0		Aspi01Gene01890_Aspi01Gene55625	164.459	249.419	-0.600845	0.692017	2.11089	1.41887	i0-i0		Aspi01Gene01890_Aspi01Gene55625	164.459	249.419	-0.600845	0.0201675	3.05635	3.03619	i0-i0		Aspi01Gene01890_Aspi01Gene55625	164.459	249.419	-0.600845	4.02244	5.25499	1.23255	i0-i0		Aspi01Gene01890_Aspi01Gene55625	164.459	249.419	-0.600845	3.35059	6.20046	2.84986	i0-i0		Aspi01Gene01890_Aspi01Gene55625	164.459	249.419	-0.600845	3.33042
Aspi01Gene01896_Aspi01Gene55626	120.965	33.5442	1.85046	1.11841	2.26963	1.15123	i0-i0		Aspi01Gene01896_Aspi01Gene55626	120.965	33.5442	1.85046	4.07242	1.29039	2.78203	i0-i0		Aspi01Gene01896_Aspi01Gene55626	120.965	33.5442	1.85046	0.515221	-3.3045	3.81972	i0-i0		Aspi01Gene01896_Aspi01Gene55626	120.965	33.5442	1.85046	0.603187	5.57413	4.97094	i0-i0		Aspi01Gene01896_Aspi01Gene55626	120.965	33.5442	1.85046	-2.95401	0.979245	3.93326	i0-i0		Aspi01Gene01896_Aspi01Gene55626	120.965	33.5442	1.85046	-3.46923
Aspi01Gene01905_Aspi01Gene55633	229.279	110.095	1.05836	-1.13364	-2.39617	1.26253	i0-i0		Aspi01Gene01905_Aspi01Gene55633	229.279	110.095	1.05836	-2.06661	-3.06671	1.0001	i0-i0		Aspi01Gene01905_Aspi01Gene55633	229.279	110.095	1.05836	-0.59516	-0.475017	0.120143	i0-i0		Aspi01Gene01905_Aspi01Gene55633	229.279	110.095	1.05836	-0.538484	-1.92115	1.38267	i0-i0		Aspi01Gene01905_Aspi01Gene55633	229.279	110.095	1.05836	0.932963	0.67054	0.262423	i0-i0		Aspi01Gene01905_Aspi01Gene55633	229.279	110.095	1.05836	1.52812
Aspi01Gene01914_Aspi01Gene55641	3.3788	64.4009	-4.2525	-0.48141	9.13591	9.61732	i0-i0		Aspi01Gene01914_Aspi01Gene55641	3.3788	64.4009	-4.2525	-1.83494	10.5696	12.4046	i0-i0		Aspi01Gene01914_Aspi01Gene55641	3.3788	64.4009	-4.2525	2.27485	0.275707	1.99914	i0-i0		Aspi01Gene01914_Aspi01Gene55641	3.3788	64.4009	-4.2525	-2.75626	8.86021	11.6165	i0-i0		Aspi01Gene01914_Aspi01Gene55641	3.3788	64.4009	-4.2525	1.35353	-1.43371	2.78724	i0-i0		Aspi01Gene01914_Aspi01Gene55641	3.3788	64.4009	-4.2525	-0.921323
Aspi01Gene01937_Aspi01Gene55657	14.2248	22.7	-0.674284	-2.91241	-3.04896	0.136543	i0-i0		Aspi01Gene01937_Aspi01Gene55657	14.2248	22.7	-0.674284	-3.30495	-0.0616326	3.24331	i0-i0		Aspi01Gene01937_Aspi01Gene55657	14.2248	22.7	-0.674284	2.75231	1.60394	1.14837	i0-i0		Aspi01Gene01937_Aspi01Gene55657	14.2248	22.7	-0.674284	-5.66473	-4.6529	1.01183	i0-i0		Aspi01Gene01937_Aspi01Gene55657	14.2248	22.7	-0.674284	0.392533	-2.98732	3.37986	i0-i0		Aspi01Gene01937_Aspi01Gene55657	14.2248	22.7	-0.674284	-2.35978
Aspi01Gene01953_Aspi01Gene55689	553.913	1669.18	-1.59141	0.742837	1.37552	0.632686	i0-i0		Aspi01Gene01953_Aspi01Gene55689	553.913	1669.18	-1.59141	1.18592	0.0353585	1.15056	i0-i0		Aspi01Gene01953_Aspi01Gene55689	553.913	1669.18	-1.59141	-1.19475	0.109831	1.30458	i0-i0		Aspi01Gene01953_Aspi01Gene55689	553.913	1669.18	-1.59141	1.93759	1.26569	0.671894	i0-i0		Aspi01Gene01953_Aspi01Gene55689	553.913	1669.18	-1.59141	-0.443084	1.34016	1.78325	i0-i0		Aspi01Gene01953_Aspi01Gene55689	553.913	1669.18	-1.59141	0.751666
Aspi01Gene01957_Aspi01Gene55695	111.745	54.2721	1.04193	7.5606	7.71002	0.149417	i0-i0		Aspi01Gene01957_Aspi01Gene55695	111.745	54.2721	1.04193	5.9432	4.75338	1.18982	i0-i0		Aspi01Gene01957_Aspi01Gene55695	111.745	54.2721	1.04193	-2.49364	-0.367462	2.12617	i0-i0		Aspi01Gene01957_Aspi01Gene55695	111.745	54.2721	1.04193	10.0542	8.07748	1.97676	i0-i0		Aspi01Gene01957_Aspi01Gene55695	111.745	54.2721	1.04193	1.6174	2.95664	1.33924	i0-i0		Aspi01Gene01957_Aspi01Gene55695	111.745	54.2721	1.04193	4.11104
Aspi01Gene01960_Aspi01Gene55699	320.894	66.7823	2.26456	4.33295	4.83145	0.498504	i0-i0		Aspi01Gene01960_Aspi01Gene55699	320.894	66.7823	2.26456	-0.952231	2.06368	3.01591	i0-i0		Aspi01Gene01960_Aspi01Gene55699	320.894	66.7823	2.26456	4.71744	2.14967	2.56777	i0-i0		Aspi01Gene01960_Aspi01Gene55699	320.894	66.7823	2.26456	-0.384493	2.68178	3.06627	i0-i0		Aspi01Gene01960_Aspi01Gene55699	320.894	66.7823	2.26456	5.28518	2.76778	2.5174	i0-i0		Aspi01Gene01960_Aspi01Gene55699	320.894	66.7823	2.26456	0.567738
Aspi01Gene01962_Aspi01Gene55700	806.975	220.793	1.86983	-0.14913	-0.618868	0.469738	i0-i0		Aspi01Gene01962_Aspi01Gene55700	806.975	220.793	1.86983	-1.35849	-1.13982	0.218676	i0-i0		Aspi01Gene01962_Aspi01Gene55700	806.975	220.793	1.86983	0.115046	-0.813874	0.928919	i0-i0		Aspi01Gene01962_Aspi01Gene55700	806.975	220.793	1.86983	-0.264176	0.195006	0.459182	i0-i0		Aspi01Gene01962_Aspi01Gene55700	806.975	220.793	1.86983	1.20936	0.520947	0.688414	i0-i0		Aspi01Gene01962_Aspi01Gene55700	806.975	220.793	1.86983	1.09432
Aspi01Gene01965_Aspi01Gene55712	1434.27	18050.9	-3.65369	2.93943	1.86128	1.07815	i0-i0		Aspi01Gene01965_Aspi01Gene55712	1434.27	18050.9	-3.65369	2.02616	0.163063	1.8631	i0-i0		Aspi01Gene01965_Aspi01Gene55712	1434.27	18050.9	-3.65369	0.0897071	-0.0352408	0.124948	i0-i0		Aspi01Gene01965_Aspi01Gene55712	1434.27	18050.9	-3.65369	2.84972	1.89652	0.953203	i0-i0		Aspi01Gene01965_Aspi01Gene55712	1434.27	18050.9	-3.65369	0.913262	1.69821	0.784949	i0-i0		Aspi01Gene01965_Aspi01Gene55712	1434.27	18050.9	-3.65369	0.823555
Aspi01Gene01974_Aspi01Gene55713	276.914	60.6303	2.19133	0.344671	1.08673	0.74206	i0-i0		Aspi01Gene01974_Aspi01Gene55713	276.914	60.6303	2.19133	0.344146	1.51249	1.16834	i0-i0		Aspi01Gene01974_Aspi01Gene55713	276.914	60.6303	2.19133	-0.0416915	-0.870808	0.829116	i0-i0		Aspi01Gene01974_Aspi01Gene55713	276.914	60.6303	2.19133	0.386363	1.95754	1.57118	i0-i0		Aspi01Gene01974_Aspi01Gene55713	276.914	60.6303	2.19133	0.000525842	-0.425759	0.426284	i0-i0		Aspi01Gene01974_Aspi01Gene55713	276.914	60.6303	2.19133	0.0422174
Aspi01Gene01975_Aspi01Gene55715	624.554	1636.85	-1.39002	1.45598	2.21716	0.761178	i0-i0		Aspi01Gene01975_Aspi01Gene55715	624.554	1636.85	-1.39002	2.62424	1.96229	0.661952	i0-i0		Aspi01Gene01975_Aspi01Gene55715	624.554	1636.85	-1.39002	-0.297226	0.395744	0.69297	i0-i0		Aspi01Gene01975_Aspi01Gene55715	624.554	1636.85	-1.39002	1.7532	1.82141	0.0682084	i0-i0		Aspi01Gene01975_Aspi01Gene55715	624.554	1636.85	-1.39002	-1.16826	0.254866	1.42313	i0-i0		Aspi01Gene01975_Aspi01Gene55715	624.554	1636.85	-1.39002	-0.871039
Aspi01Gene01980_Aspi01Gene55716	2.94209	17.3566	-2.56057	0.795402	-0.309672	1.10507	i0-i0		Aspi01Gene01980_Aspi01Gene55716	2.94209	17.3566	-2.56057	4.61273	-6.39476	11.0075	i0-i0		Aspi01Gene01980_Aspi01Gene55716	2.94209	17.3566	-2.56057	-0.340637	0.418392	0.759029	i0-i0		Aspi01Gene01980_Aspi01Gene55716	2.94209	17.3566	-2.56057	1.13604	-0.728064	1.8641	i0-i0		Aspi01Gene01980_Aspi01Gene55716	2.94209	17.3566	-2.56057	-3.81732	6.08508	9.90241	i0-i0		Aspi01Gene01980_Aspi01Gene55716	2.94209	17.3566	-2.56057	-3.47669
Aspi01Gene01994_Aspi01Gene55718	200.993	191.089	0.0728952	1.73437	0.104278	1.63009	i0-i0		Aspi01Gene01994_Aspi01Gene55718	200.993	191.089	0.0728952	-0.688297	0.0886662	0.776964	i0-i0		Aspi01Gene01994_Aspi01Gene55718	200.993	191.089	0.0728952	0.595781	0.103592	0.492189	i0-i0		Aspi01Gene01994_Aspi01Gene55718	200.993	191.089	0.0728952	1.13859	0.00068612	1.13791	i0-i0		Aspi01Gene01994_Aspi01Gene55718	200.993	191.089	0.0728952	2.42267	0.015612	2.40706	i0-i0		Aspi01Gene01994_Aspi01Gene55718	200.993	191.089	0.0728952	1.82689
Aspi01Gene01995_Aspi01Gene55727	767.174	764.68	0.00469686	0.798134	0.408327	0.389807	i0-i0		Aspi01Gene01995_Aspi01Gene55727	767.174	764.68	0.00469686	-0.267409	1.76536	2.03277	i0-i0		Aspi01Gene01995_Aspi01Gene55727	767.174	764.68	0.00469686	1.80002	0.233266	1.56676	i0-i0		Aspi01Gene01995_Aspi01Gene55727	767.174	764.68	0.00469686	-1.00189	0.175061	1.17695	i0-i0		Aspi01Gene01995_Aspi01Gene55727	767.174	764.68	0.00469686	1.06554	-1.35703	2.42258	i0-i0		Aspi01Gene01995_Aspi01Gene55727	767.174	764.68	0.00469686	-0.734481
Aspi01Gene01997_Aspi01Gene55728	35.7955	45.3115	-0.3401	0.914274	0.549769	0.364505	i0-i0		Aspi01Gene01997_Aspi01Gene55728	35.7955	45.3115	-0.3401	2.29016	1.90379	0.386363	i0-i0		Aspi01Gene01997_Aspi01Gene55728	35.7955	45.3115	-0.3401	-4.40046	-4.15722	0.243244	i0-i0		Aspi01Gene01997_Aspi01Gene55728	35.7955	45.3115	-0.3401	5.31474	4.70699	0.60775	i0-i0		Aspi01Gene01997_Aspi01Gene55728	35.7955	45.3115	-0.3401	-1.37588	-1.35402	0.0218573	i0-i0		Aspi01Gene01997_Aspi01Gene55728	35.7955	45.3115	-0.3401	3.02458
Aspi01Gene02009_Aspi01Gene55731	44.8829	2317.53	-5.69028	1.78763	-1.21294	3.00057	i0-i0		Aspi01Gene02009_Aspi01Gene55731	44.8829	2317.53	-5.69028	-2.83349	0.00134238	2.83483	i0-i0		Aspi01Gene02009_Aspi01Gene55731	44.8829	2317.53	-5.69028	8.1464	-3.85559	12.002	i0-i0		Aspi01Gene02009_Aspi01Gene55731	44.8829	2317.53	-5.69028	-6.35877	2.64265	9.00142	i0-i0		Aspi01Gene02009_Aspi01Gene55731	44.8829	2317.53	-5.69028	4.62111	-1.21428	5.8354	i0-i0		Aspi01Gene02009_Aspi01Gene55731	44.8829	2317.53	-5.69028	-3.52528
Aspi01Gene02023_Aspi01Gene55744	6.48374	12.6829	-0.967989	2.52296	1.32349	1.19947	i0-i0		Aspi01Gene02023_Aspi01Gene55744	6.48374	12.6829	-0.967989	-0.23424	1.60019	1.83443	i0-i0		Aspi01Gene02023_Aspi01Gene55744	6.48374	12.6829	-0.967989	4.40546	4.20574	0.199722	i0-i0		Aspi01Gene02023_Aspi01Gene55744	6.48374	12.6829	-0.967989	-1.8825	-2.88225	0.999748	i0-i0		Aspi01Gene02023_Aspi01Gene55744	6.48374	12.6829	-0.967989	2.7572	-0.276697	3.0339	i0-i0		Aspi01Gene02023_Aspi01Gene55744	6.48374	12.6829	-0.967989	-1.64826
Aspi01Gene02027_Aspi01Gene55750	0.223742	10.0221	-5.48521	-0.73051	1.58699	2.3175	i0-i0		Aspi01Gene02027_Aspi01Gene55750	0.223742	10.0221	-5.48521	2.51233	-1.09314	3.60547	i0-i0		Aspi01Gene02027_Aspi01Gene55750	0.223742	10.0221	-5.48521	-3.48582	-0.844526	2.64129	i0-i0		Aspi01Gene02027_Aspi01Gene55750	0.223742	10.0221	-5.48521	2.75531	2.43151	0.323795	i0-i0		Aspi01Gene02027_Aspi01Gene55750	0.223742	10.0221	-5.48521	-3.24284	2.68012	5.92296	i0-i0		Aspi01Gene02027_Aspi01Gene55750	0.223742	10.0221	-5.48521	0
Aspi01Gene02038_Aspi01Gene55751	2.88628	95.7574	-5.0521	2.46769	-2.5084	4.97609	i0-i0		Aspi01Gene02038_Aspi01Gene55751	2.88628	95.7574	-5.0521	-0.733481	0.150706	0.884187	i0-i0		Aspi01Gene02038_Aspi01Gene55751	2.88628	95.7574	-5.0521	1.70923	-0.381568	2.0908	i0-i0		Aspi01Gene02038_Aspi01Gene55751	2.88628	95.7574	-5.0521	0.758458	-2.12684	2.88529	i0-i0		Aspi01Gene02038_Aspi01Gene55751	2.88628	95.7574	-5.0521	3.20117	-2.65911	5.86028	i0-i0		Aspi01Gene02038_Aspi01Gene55751	2.88628	95.7574	-5.0521	1.49194
Aspi01Gene02040_Aspi01Gene55753	512.739	349.39	0.553388	-0.618616	-2.26113	1.64252	i0-i0		Aspi01Gene02040_Aspi01Gene55753	512.739	349.39	0.553388	-1.82116	-2.14497	0.32381	i0-i0		Aspi01Gene02040_Aspi01Gene55753	512.739	349.39	0.553388	1.21293	0.16699	1.04594	i0-i0		Aspi01Gene02040_Aspi01Gene55753	512.739	349.39	0.553388	-1.83154	-2.42812	0.596581	i0-i0		Aspi01Gene02040_Aspi01Gene55753	512.739	349.39	0.553388	1.20255	-0.11616	1.31871	i0-i0		Aspi01Gene02040_Aspi01Gene55753	512.739	349.39	0.553388	-0.0103785
Aspi01Gene02172_Aspi01Gene55848	1065.66	784.209	0.442443	-0.976631	-3.38401	2.40738	i0-i0		Aspi01Gene02172_Aspi01Gene55848	1065.66	784.209	0.442443	-2.03205	-2.96304	0.930987	i0-i0		Aspi01Gene02172_Aspi01Gene55848	1065.66	784.209	0.442443	-0.18231	-1.1735	0.991191	i0-i0		Aspi01Gene02172_Aspi01Gene55848	1065.66	784.209	0.442443	-0.794321	-2.21051	1.41619	i0-i0		Aspi01Gene02172_Aspi01Gene55848	1065.66	784.209	0.442443	1.05542	-0.420968	1.47639	i0-i0		Aspi01Gene02172_Aspi01Gene55848	1065.66	784.209	0.442443	1.23773
Aspi01Gene02174_Aspi01Gene55854	1.05581	923.884	-9.77322	-6.37107	-1.51472	4.85636	i0-i0		Aspi01Gene02174_Aspi01Gene55854	1.05581	923.884	-9.77322	0	-3.77155	3.77155	i0-i0		Aspi01Gene02174_Aspi01Gene55854	1.05581	923.884	-9.77322	-6.87496	1.77297	8.64792	i0-i0		Aspi01Gene02174_Aspi01Gene55854	1.05581	923.884	-9.77322	0.503883	-3.28768	3.79157	i0-i0		Aspi01Gene02174_Aspi01Gene55854	1.05581	923.884	-9.77322	-6.9526	2.25684	9.20944	i0-i0		Aspi01Gene02174_Aspi01Gene55854	1.05581	923.884	-9.77322	-0.0776452
Aspi01Gene02183_Aspi01Gene55862	287.242	1028.71	-1.8405	0.52383	0.269221	0.254609	i0-i0		Aspi01Gene02183_Aspi01Gene55862	287.242	1028.71	-1.8405	-3.79305	-4.3287	0.535651	i0-i0		Aspi01Gene02183_Aspi01Gene55862	287.242	1028.71	-1.8405	4.20399	2.95942	1.24458	i0-i0		Aspi01Gene02183_Aspi01Gene55862	287.242	1028.71	-1.8405	-3.68016	-2.6902	0.989966	i0-i0		Aspi01Gene02183_Aspi01Gene55862	287.242	1028.71	-1.8405	4.31688	4.59792	0.281042	i0-i0		Aspi01Gene02183_Aspi01Gene55862	287.242	1028.71	-1.8405	0.112888
Aspi01Gene02212_Aspi01Gene55895	541.57	150.521	1.84719	-1.84751	-3.47378	1.62627	i0-i0		Aspi01Gene02212_Aspi01Gene55895	541.57	150.521	1.84719	-1.31445	-2.13381	0.819353	i0-i0		Aspi01Gene02212_Aspi01Gene55895	541.57	150.521	1.84719	-0.991947	-1.51906	0.52711	i0-i0		Aspi01Gene02212_Aspi01Gene55895	541.57	150.521	1.84719	-0.855564	-1.95472	1.09916	i0-i0		Aspi01Gene02212_Aspi01Gene55895	541.57	150.521	1.84719	-0.533057	-1.33997	0.806912	i0-i0		Aspi01Gene02212_Aspi01Gene55895	541.57	150.521	1.84719	0.45889
Aspi01Gene02223_Aspi01Gene55903	492.608	337.565	0.545278	0.818278	1.09717	0.278889	i0-i0		Aspi01Gene02223_Aspi01Gene55903	492.608	337.565	0.545278	2.20284	1.82945	0.373391	i0-i0		Aspi01Gene02223_Aspi01Gene55903	492.608	337.565	0.545278	0.359526	0.604768	0.245241	i0-i0		Aspi01Gene02223_Aspi01Gene55903	492.608	337.565	0.545278	0.458751	0.492399	0.033648	i0-i0		Aspi01Gene02223_Aspi01Gene55903	492.608	337.565	0.545278	-1.38456	-0.732285	0.65228	i0-i0		Aspi01Gene02223_Aspi01Gene55903	492.608	337.565	0.545278	-1.74409
Aspi01Gene02225_Aspi01Gene55910	105.463	412.427	-1.9674	-2.13912	-0.462313	1.6768	i0-i0		Aspi01Gene02225_Aspi01Gene55910	105.463	412.427	-1.9674	-2.24904	-0.466786	1.78225	i0-i0		Aspi01Gene02225_Aspi01Gene55910	105.463	412.427	-1.9674	-0.302425	0.652163	0.954588	i0-i0		Aspi01Gene02225_Aspi01Gene55910	105.463	412.427	-1.9674	-1.83669	-1.11448	0.722215	i0-i0		Aspi01Gene02225_Aspi01Gene55910	105.463	412.427	-1.9674	0.109924	0.00447372	0.105451	i0-i0		Aspi01Gene02225_Aspi01Gene55910	105.463	412.427	-1.9674	0.41235
Aspi01Gene02247_Aspi01Gene55940	3838.31	6738.7	-0.811997	-2.34386	-1.89058	0.453281	i0-i0		Aspi01Gene02247_Aspi01Gene55940	3838.31	6738.7	-0.811997	12.4688	7.41178	5.05698	i0-i0		Aspi01Gene02247_Aspi01Gene55940	3838.31	6738.7	-0.811997	-1.15684	-1.20235	0.045512	i0-i0		Aspi01Gene02247_Aspi01Gene55940	3838.31	6738.7	-0.811997	-1.18702	-0.68823	0.498793	i0-i0		Aspi01Gene02247_Aspi01Gene55940	3838.31	6738.7	-0.811997	-14.8126	-9.30236	5.51026	i0-i0		Aspi01Gene02247_Aspi01Gene55940	3838.31	6738.7	-0.811997	-13.6558
Aspi01Gene02689_Aspi01Gene55372	39.0883	483.639	-3.62912	-4.53365	-0.410841	4.12281	i0-i0		Aspi01Gene02689_Aspi01Gene55372	39.0883	483.639	-3.62912	-0.118206	-0.413962	0.295756	i0-i0		Aspi01Gene02689_Aspi01Gene55372	39.0883	483.639	-3.62912	-2.4345	-0.0044882	2.43001	i0-i0		Aspi01Gene02689_Aspi01Gene55372	39.0883	483.639	-3.62912	-2.09915	-0.406353	1.6928	i0-i0		Aspi01Gene02689_Aspi01Gene55372	39.0883	483.639	-3.62912	-4.41545	0.0031207	4.41857	i0-i0		Aspi01Gene02689_Aspi01Gene55372	39.0883	483.639	-3.62912	-1.98095
Aspi01Gene02725_Aspi01Gene55357	1798.55	9.231	7.60613	7.68021	4.29493	3.38528	i0-i0		Aspi01Gene02725_Aspi01Gene55357	1798.55	9.231	7.60613	0.634993	6.69415	6.05916	i0-i0		Aspi01Gene02725_Aspi01Gene55357	1798.55	9.231	7.60613	1.82264	4.66839	2.84575	i0-i0		Aspi01Gene02725_Aspi01Gene55357	1798.55	9.231	7.60613	5.85757	-0.373454	6.23102	i0-i0		Aspi01Gene02725_Aspi01Gene55357	1798.55	9.231	7.60613	7.04522	-2.39922	9.44444	i0-i0		Aspi01Gene02725_Aspi01Gene55357	1798.55	9.231	7.60613	5.22258
Aspi01Gene02727_Aspi01Gene55356	61.0871	36.7262	0.734057	-0.163797	-0.805956	0.642158	i0-i0		Aspi01Gene02727_Aspi01Gene55356	61.0871	36.7262	0.734057	0.534178	0.724528	0.19035	i0-i0		Aspi01Gene02727_Aspi01Gene55356	61.0871	36.7262	0.734057	-0.498032	-1.38156	0.883527	i0-i0		Aspi01Gene02727_Aspi01Gene55356	61.0871	36.7262	0.734057	0.334234	0.575603	0.241369	i0-i0		Aspi01Gene02727_Aspi01Gene55356	61.0871	36.7262	0.734057	-0.697975	-1.53048	0.832508	i0-i0		Aspi01Gene02727_Aspi01Gene55356	61.0871	36.7262	0.734057	-0.199944
Aspi01Gene02746_Aspi01Gene55335	208.843	217.887	-0.0611636	1.22718	0.392354	0.834828	i0-i0		Aspi01Gene02746_Aspi01Gene55335	208.843	217.887	-0.0611636	1.47648	0.220191	1.25629	i0-i0		Aspi01Gene02746_Aspi01Gene55335	208.843	217.887	-0.0611636	0.924301	0.0350929	0.889208	i0-i0		Aspi01Gene02746_Aspi01Gene55335	208.843	217.887	-0.0611636	0.302881	0.357261	0.0543801	i0-i0		Aspi01Gene02746_Aspi01Gene55335	208.843	217.887	-0.0611636	-0.2493	0.172163	0.421463	i0-i0		Aspi01Gene02746_Aspi01Gene55335	208.843	217.887	-0.0611636	-1.1736
Aspi01Gene02747_Aspi01Gene55330	602.658	267.743	1.17049	1.09827	-0.817434	1.9157	i0-i0		Aspi01Gene02747_Aspi01Gene55330	602.658	267.743	1.17049	0.388245	-0.659384	1.04763	i0-i0		Aspi01Gene02747_Aspi01Gene55330	602.658	267.743	1.17049	1.01549	0.100416	0.915072	i0-i0		Aspi01Gene02747_Aspi01Gene55330	602.658	267.743	1.17049	0.0827824	-0.91785	1.00063	i0-i0		Aspi01Gene02747_Aspi01Gene55330	602.658	267.743	1.17049	0.710026	-0.15805	0.868076	i0-i0		Aspi01Gene02747_Aspi01Gene55330	602.658	267.743	1.17049	-0.305462
Aspi01Gene02758_Aspi01Gene55323	603.828	231.971	1.3802	0.555825	0.767362	0.211537	i0-i0		Aspi01Gene02758_Aspi01Gene55323	603.828	231.971	1.3802	-0.262975	1.32867	1.59165	i0-i0		Aspi01Gene02758_Aspi01Gene55323	603.828	231.971	1.3802	0.838471	0.562572	0.275899	i0-i0		Aspi01Gene02758_Aspi01Gene55323	603.828	231.971	1.3802	-0.282646	0.204789	0.487436	i0-i0		Aspi01Gene02758_Aspi01Gene55323	603.828	231.971	1.3802	0.818799	-0.561313	1.38011	i0-i0		Aspi01Gene02758_Aspi01Gene55323	603.828	231.971	1.3802	-0.0196715
Aspi01Gene02760_Aspi01Gene55321	11.8167	108.173	-3.19444	6.17773	2.1538	4.02393	i0-i0		Aspi01Gene02760_Aspi01Gene55321	11.8167	108.173	-3.19444	1.27286	1.23475	0.0381099	i0-i0		Aspi01Gene02760_Aspi01Gene55321	11.8167	108.173	-3.19444	-1.13418	1.71934	2.85351	i0-i0		Aspi01Gene02760_Aspi01Gene55321	11.8167	108.173	-3.19444	7.3119	0.434464	6.87744	i0-i0		Aspi01Gene02760_Aspi01Gene55321	11.8167	108.173	-3.19444	4.90487	0.919049	3.98582	i0-i0		Aspi01Gene02760_Aspi01Gene55321	11.8167	108.173	-3.19444	6.03904
Aspi01Gene02772_Aspi01Gene55303	1105.24	38.7473	4.83412	0.751984	0.894947	0.142963	i0-i0		Aspi01Gene02772_Aspi01Gene55303	1105.24	38.7473	4.83412	0.557118	0.360982	0.196136	i0-i0		Aspi01Gene02772_Aspi01Gene55303	1105.24	38.7473	4.83412	0.327624	1.04111	0.713486	i0-i0		Aspi01Gene02772_Aspi01Gene55303	1105.24	38.7473	4.83412	0.424359	-0.146163	0.570523	i0-i0		Aspi01Gene02772_Aspi01Gene55303	1105.24	38.7473	4.83412	0.194866	0.533965	0.339099	i0-i0		Aspi01Gene02772_Aspi01Gene55303	1105.24	38.7473	4.83412	-0.132759
Aspi01Gene02774_Aspi01Gene55297	246.64	281.092	-0.188634	0.152594	-0.732509	0.885103	i0-i0		Aspi01Gene02774_Aspi01Gene55297	246.64	281.092	-0.188634	0.481181	0.0858054	0.395375	i0-i0		Aspi01Gene02774_Aspi01Gene55297	246.64	281.092	-0.188634	1.51971	0.221163	1.29855	i0-i0		Aspi01Gene02774_Aspi01Gene55297	246.64	281.092	-0.188634	-1.36712	-0.953672	0.413449	i0-i0		Aspi01Gene02774_Aspi01Gene55297	246.64	281.092	-0.188634	-0.328587	-0.818314	0.489727	i0-i0		Aspi01Gene02774_Aspi01Gene55297	246.64	281.092	-0.188634	-1.8483
Aspi01Gene02775_Aspi01Gene55296	88.9688	42.0377	1.08162	8.56459	6.52277	2.04181	i0-i0		Aspi01Gene02775_Aspi01Gene55296	88.9688	42.0377	1.08162	0.541111	-0.615357	1.15647	i0-i0		Aspi01Gene02775_Aspi01Gene55296	88.9688	42.0377	1.08162	3.78624	3.99831	0.212064	i0-i0		Aspi01Gene02775_Aspi01Gene55296	88.9688	42.0377	1.08162	4.77834	2.52447	2.25388	i0-i0		Aspi01Gene02775_Aspi01Gene55296	88.9688	42.0377	1.08162	8.02348	7.13813	0.885343	i0-i0		Aspi01Gene02775_Aspi01Gene55296	88.9688	42.0377	1.08162	4.23723
Aspi01Gene02781_Aspi01Gene55294	342.934	550.45	-0.682681	0.843206	-0.112261	0.955467	i0-i0		Aspi01Gene02781_Aspi01Gene55294	342.934	550.45	-0.682681	1.03808	0.124723	0.913357	i0-i0		Aspi01Gene02781_Aspi01Gene55294	342.934	550.45	-0.682681	0.7407	0.528869	0.211831	i0-i0		Aspi01Gene02781_Aspi01Gene55294	342.934	550.45	-0.682681	0.102506	-0.64113	0.743636	i0-i0		Aspi01Gene02781_Aspi01Gene55294	342.934	550.45	-0.682681	-0.194875	-0.236984	0.0421094	i0-i0		Aspi01Gene02781_Aspi01Gene55294	342.934	550.45	-0.682681	-0.935574
Aspi01Gene02782_Aspi01Gene55284	186.693	82.6257	1.17601	-0.51278	-1.05408	0.541302	i0-i0		Aspi01Gene02782_Aspi01Gene55284	186.693	82.6257	1.17601	-0.0470123	1.22435	1.27136	i0-i0		Aspi01Gene02782_Aspi01Gene55284	186.693	82.6257	1.17601	-0.973257	0.350055	1.32331	i0-i0		Aspi01Gene02782_Aspi01Gene55284	186.693	82.6257	1.17601	0.460476	-1.40414	1.86461	i0-i0		Aspi01Gene02782_Aspi01Gene55284	186.693	82.6257	1.17601	-0.465768	-2.27843	1.81266	i0-i0		Aspi01Gene02782_Aspi01Gene55284	186.693	82.6257	1.17601	0.507489
Aspi01Gene02794_Aspi01Gene55263	9.08497	13.515	-0.573012	-9.44815	-6.24894	3.19921	i0-i0		Aspi01Gene02794_Aspi01Gene55263	9.08497	13.515	-0.573012	0.433514	3.51654	3.08303	i0-i0		Aspi01Gene02794_Aspi01Gene55263	9.08497	13.515	-0.573012	-6.74283	-5.79565	0.947182	i0-i0		Aspi01Gene02794_Aspi01Gene55263	9.08497	13.515	-0.573012	-2.70532	-0.45329	2.25203	i0-i0		Aspi01Gene02794_Aspi01Gene55263	9.08497	13.515	-0.573012	-9.88166	-9.76548	0.116178	i0-i0		Aspi01Gene02794_Aspi01Gene55263	9.08497	13.515	-0.573012	-3.13883
Aspi01Gene02801_Aspi01Gene55260	286.427	112.849	1.34377	-1.9178	-1.21443	0.703366	i0-i0		Aspi01Gene02801_Aspi01Gene55260	286.427	112.849	1.34377	-1.34788	1.96177	3.30965	i0-i0		Aspi01Gene02801_Aspi01Gene55260	286.427	112.849	1.34377	-0.900822	-0.326987	0.573835	i0-i0		Aspi01Gene02801_Aspi01Gene55260	286.427	112.849	1.34377	-1.01698	-0.887444	0.129531	i0-i0		Aspi01Gene02801_Aspi01Gene55260	286.427	112.849	1.34377	-0.569922	-3.17621	2.60628	i0-i0		Aspi01Gene02801_Aspi01Gene55260	286.427	112.849	1.34377	0.330901
Aspi01Gene02803_Aspi01Gene55253	204.951	131.722	0.637785	-1.20209	-2.7134	1.5113	i0-i0		Aspi01Gene02803_Aspi01Gene55253	204.951	131.722	0.637785	-0.70073	-2.36573	1.665	i0-i0		Aspi01Gene02803_Aspi01Gene55253	204.951	131.722	0.637785	-0.573748	0.218493	0.792241	i0-i0		Aspi01Gene02803_Aspi01Gene55253	204.951	131.722	0.637785	-0.628344	-2.93189	2.30355	i0-i0		Aspi01Gene02803_Aspi01Gene55253	204.951	131.722	0.637785	-0.501362	-0.347668	0.153694	i0-i0		Aspi01Gene02803_Aspi01Gene55253	204.951	131.722	0.637785	0.0723859
Aspi01Gene02822_Aspi01Gene55250	293.828	44.0339	2.73829	0.163454	1.61394	1.45048	i0-i0		Aspi01Gene02822_Aspi01Gene55250	293.828	44.0339	2.73829	-0.908908	0.0266286	0.935537	i0-i0		Aspi01Gene02822_Aspi01Gene55250	293.828	44.0339	2.73829	-0.0973385	2.86612	2.96346	i0-i0		Aspi01Gene02822_Aspi01Gene55250	293.828	44.0339	2.73829	0.260792	-1.25219	1.51298	i0-i0		Aspi01Gene02822_Aspi01Gene55250	293.828	44.0339	2.73829	1.07236	1.58731	0.514948	i0-i0		Aspi01Gene02822_Aspi01Gene55250	293.828	44.0339	2.73829	1.1697
Aspi01Gene02842_Aspi01Gene55240	5247.29	2862.66	0.874214	3.30728	2.97543	0.331851	i0-i0		Aspi01Gene02842_Aspi01Gene55240	5247.29	2862.66	0.874214	0.303178	1.7866	1.48342	i0-i0		Aspi01Gene02842_Aspi01Gene55240	5247.29	2862.66	0.874214	0.632669	1.93295	1.30028	i0-i0		Aspi01Gene02842_Aspi01Gene55240	5247.29	2862.66	0.874214	2.67461	1.04248	1.63213	i0-i0		Aspi01Gene02842_Aspi01Gene55240	5247.29	2862.66	0.874214	3.0041	1.18883	1.81527	i0-i0		Aspi01Gene02842_Aspi01Gene55240	5247.29	2862.66	0.874214	2.37144
Aspi01Gene02854_Aspi01Gene55227	58.189	153.984	-1.40397	1.57005	-0.684527	2.25457	i0-i0		Aspi01Gene02854_Aspi01Gene55227	58.189	153.984	-1.40397	-2.26792	-3.22655	0.958632	i0-i0		Aspi01Gene02854_Aspi01Gene55227	58.189	153.984	-1.40397	4.96174	0.251675	4.71006	i0-i0		Aspi01Gene02854_Aspi01Gene55227	58.189	153.984	-1.40397	-3.39169	-0.936202	2.45549	i0-i0		Aspi01Gene02854_Aspi01Gene55227	58.189	153.984	-1.40397	3.83797	2.54202	1.29594	i0-i0		Aspi01Gene02854_Aspi01Gene55227	58.189	153.984	-1.40397	-1.12377
Aspi01Gene02859_Aspi01Gene55222	574.51	739.804	-0.36481	1.54831	1.46889	0.0794254	i0-i0		Aspi01Gene02859_Aspi01Gene55222	574.51	739.804	-0.36481	0.488455	0.41545	0.0730048	i0-i0		Aspi01Gene02859_Aspi01Gene55222	574.51	739.804	-0.36481	1.19681	1.08115	0.115654	i0-i0		Aspi01Gene02859_Aspi01Gene55222	574.51	739.804	-0.36481	0.351506	0.387735	0.0362285	i0-i0		Aspi01Gene02859_Aspi01Gene55222	574.51	739.804	-0.36481	1.05986	1.05344	0.00642058	i0-i0		Aspi01Gene02859_Aspi01Gene55222	574.51	739.804	-0.36481	-0.136949
Aspi01Gene02860_Aspi01Gene55219	537.432	598.759	-0.155892	0.557955	0.0671353	0.49082	i0-i0		Aspi01Gene02860_Aspi01Gene55219	537.432	598.759	-0.155892	0.650279	0.142687	0.507592	i0-i0		Aspi01Gene02860_Aspi01Gene55219	537.432	598.759	-0.155892	0.590999	0.181549	0.40945	i0-i0		Aspi01Gene02860_Aspi01Gene55219	537.432	598.759	-0.155892	-0.0330445	-0.114414	0.081369	i0-i0		Aspi01Gene02860_Aspi01Gene55219	537.432	598.759	-0.155892	-0.0923241	-0.0755514	0.0167727	i0-i0		Aspi01Gene02860_Aspi01Gene55219	537.432	598.759	-0.155892	-0.683323
Aspi01Gene02871_Aspi01Gene55205	80.0095	355.875	-2.15313	3.10594	3.00458	0.101363	i0-i0		Aspi01Gene02871_Aspi01Gene55205	80.0095	355.875	-2.15313	-1.54636	-5.28575	3.73939	i0-i0		Aspi01Gene02871_Aspi01Gene55205	80.0095	355.875	-2.15313	4.38192	8.77118	4.38926	i0-i0		Aspi01Gene02871_Aspi01Gene55205	80.0095	355.875	-2.15313	-1.27598	-5.7666	4.49062	i0-i0		Aspi01Gene02871_Aspi01Gene55205	80.0095	355.875	-2.15313	4.6523	8.29033	3.63803	i0-i0		Aspi01Gene02871_Aspi01Gene55205	80.0095	355.875	-2.15313	0.270376
Aspi01Gene02872_Aspi01Gene55199	41.7068	52.5722	-0.334019	1.27769	9.80111	8.52343	i0-i0		Aspi01Gene02872_Aspi01Gene55199	41.7068	52.5722	-0.334019	-0.534965	10.643	11.1779	i0-i0		Aspi01Gene02872_Aspi01Gene55199	41.7068	52.5722	-0.334019	-3.64365	2.34809	5.99174	i0-i0		Aspi01Gene02872_Aspi01Gene55199	41.7068	52.5722	-0.334019	4.92134	7.45302	2.53169	i0-i0		Aspi01Gene02872_Aspi01Gene55199	41.7068	52.5722	-0.334019	1.81265	-0.84185	2.6545	i0-i0		Aspi01Gene02872_Aspi01Gene55199	41.7068	52.5722	-0.334019	5.4563
Aspi01Gene02874_Aspi01Gene55197	537.46	540.874	-0.00913513	-1.62443	-2.99714	1.37271	i0-i0		Aspi01Gene02874_Aspi01Gene55197	537.46	540.874	-0.00913513	-3.45511	-3.99797	0.542863	i0-i0		Aspi01Gene02874_Aspi01Gene55197	537.46	540.874	-0.00913513	0.920594	-0.635809	1.5564	i0-i0		Aspi01Gene02874_Aspi01Gene55197	537.46	540.874	-0.00913513	-2.54503	-2.36133	0.183697	i0-i0		Aspi01Gene02874_Aspi01Gene55197	537.46	540.874	-0.00913513	1.83067	1.00083	0.829843	i0-i0		Aspi01Gene02874_Aspi01Gene55197	537.46	540.874	-0.00913513	0.910079
Aspi01Gene02929_Aspi01Gene55149	408.563	565.124	-0.46801	-1.2202	-2.81966	1.59946	i0-i0		Aspi01Gene02929_Aspi01Gene55149	408.563	565.124	-0.46801	1.03268	0.675099	0.357585	i0-i0		Aspi01Gene02929_Aspi01Gene55149	408.563	565.124	-0.46801	-1.96243	-2.3062	0.343768	i0-i0		Aspi01Gene02929_Aspi01Gene55149	408.563	565.124	-0.46801	0.742229	-0.513459	1.25569	i0-i0		Aspi01Gene02929_Aspi01Gene55149	408.563	565.124	-0.46801	-2.25289	-3.49476	1.24187	i0-i0		Aspi01Gene02929_Aspi01Gene55149	408.563	565.124	-0.46801	-0.290455
Aspi01Gene02934_Aspi01Gene55148	491.309	583.831	-0.24892	-0.179293	-1.21263	1.03334	i0-i0		Aspi01Gene02934_Aspi01Gene55148	491.309	583.831	-0.24892	1.53165	1.53957	0.00791568	i0-i0		Aspi01Gene02934_Aspi01Gene55148	491.309	583.831	-0.24892	-0.708589	-0.811473	0.102884	i0-i0		Aspi01Gene02934_Aspi01Gene55148	491.309	583.831	-0.24892	0.529296	-0.401155	0.930452	i0-i0		Aspi01Gene02934_Aspi01Gene55148	491.309	583.831	-0.24892	-1.71094	-2.75219	1.04125	i0-i0		Aspi01Gene02934_Aspi01Gene55148	491.309	583.831	-0.24892	-1.00235
Aspi01Gene02940_Aspi01Gene55147	214.614	172.799	0.312652	0.0917946	0.678856	0.587061	i0-i0		Aspi01Gene02940_Aspi01Gene55147	214.614	172.799	0.312652	0.801305	0.10587	0.695435	i0-i0		Aspi01Gene02940_Aspi01Gene55147	214.614	172.799	0.312652	-1.97566	0.0754064	2.05106	i0-i0		Aspi01Gene02940_Aspi01Gene55147	214.614	172.799	0.312652	2.06745	0.60345	1.464	i0-i0		Aspi01Gene02940_Aspi01Gene55147	214.614	172.799	0.312652	-0.70951	0.572986	1.2825	i0-i0		Aspi01Gene02940_Aspi01Gene55147	214.614	172.799	0.312652	1.26615
Aspi01Gene02942_Aspi01Gene55143	473.686	266.683	0.828803	0.394722	-0.069357	0.464079	i0-i0		Aspi01Gene02942_Aspi01Gene55143	473.686	266.683	0.828803	0.0798518	-1.00774	1.08759	i0-i0		Aspi01Gene02942_Aspi01Gene55143	473.686	266.683	0.828803	1.49174	-1.93109	3.42283	i0-i0		Aspi01Gene02942_Aspi01Gene55143	473.686	266.683	0.828803	-1.09701	1.86173	2.95875	i0-i0		Aspi01Gene02942_Aspi01Gene55143	473.686	266.683	0.828803	0.314871	0.938385	0.623514	i0-i0		Aspi01Gene02942_Aspi01Gene55143	473.686	266.683	0.828803	-1.17687
Aspi01Gene02951_Aspi01Gene55140	276.422	113.25	1.28736	0.75701	-1.20859	1.9656	i0-i0		Aspi01Gene02951_Aspi01Gene55140	276.422	113.25	1.28736	0.12778	0.20271	0.0749293	i0-i0		Aspi01Gene02951_Aspi01Gene55140	276.422	113.25	1.28736	1.29129	0.163914	1.12738	i0-i0		Aspi01Gene02951_Aspi01Gene55140	276.422	113.25	1.28736	-0.534279	-1.37251	0.838226	i0-i0		Aspi01Gene02951_Aspi01Gene55140	276.422	113.25	1.28736	0.62923	-1.4113	2.04053	i0-i0		Aspi01Gene02951_Aspi01Gene55140	276.422	113.25	1.28736	-0.66206
Aspi01Gene02961_Aspi01Gene55128	166.194	368.456	-1.14862	-3.63815	-3.33713	0.301026	i0-i0		Aspi01Gene02961_Aspi01Gene55128	166.194	368.456	-1.14862	-3.77759	-2.73769	1.0399	i0-i0		Aspi01Gene02961_Aspi01Gene55128	166.194	368.456	-1.14862	-0.887308	-0.742757	0.14455	i0-i0		Aspi01Gene02961_Aspi01Gene55128	166.194	368.456	-1.14862	-2.75084	-2.59437	0.156476	i0-i0		Aspi01Gene02961_Aspi01Gene55128	166.194	368.456	-1.14862	0.13944	-0.599435	0.738874	i0-i0		Aspi01Gene02961_Aspi01Gene55128	166.194	368.456	-1.14862	1.02675
Aspi01Gene02967_Aspi01Gene55127	507.369	1495.45	-1.55948	-1.62989	0.129346	1.75924	i0-i0		Aspi01Gene02967_Aspi01Gene55127	507.369	1495.45	-1.55948	1.8887	1.13636	0.752347	i0-i0		Aspi01Gene02967_Aspi01Gene55127	507.369	1495.45	-1.55948	-1.94727	-1.03884	0.908436	i0-i0		Aspi01Gene02967_Aspi01Gene55127	507.369	1495.45	-1.55948	0.317381	1.16818	0.850802	i0-i0		Aspi01Gene02967_Aspi01Gene55127	507.369	1495.45	-1.55948	-3.51859	-1.00701	2.51158	i0-i0		Aspi01Gene02967_Aspi01Gene55127	507.369	1495.45	-1.55948	-1.57132
Aspi01Gene02968_Aspi01Gene55124	119.134	659.914	-2.46969	0.120367	-0.242633	0.363001	i0-i0		Aspi01Gene02968_Aspi01Gene55124	119.134	659.914	-2.46969	-2.74639	-0.519783	2.2266	i0-i0		Aspi01Gene02968_Aspi01Gene55124	119.134	659.914	-2.46969	2.43823	0.0836465	2.35459	i0-i0		Aspi01Gene02968_Aspi01Gene55124	119.134	659.914	-2.46969	-2.31787	-0.32628	1.99159	i0-i0		Aspi01Gene02968_Aspi01Gene55124	119.134	659.914	-2.46969	2.86675	0.277149	2.5896	i0-i0		Aspi01Gene02968_Aspi01Gene55124	119.134	659.914	-2.46969	0.42852
Aspi01Gene02974_Aspi01Gene55120	181.727	444.353	-1.28994	-2.6793	-1.08849	1.59081	i0-i0		Aspi01Gene02974_Aspi01Gene55120	181.727	444.353	-1.28994	-2.5702	-1.79286	0.777346	i0-i0		Aspi01Gene02974_Aspi01Gene55120	181.727	444.353	-1.28994	-1.26015	-0.209425	1.05072	i0-i0		Aspi01Gene02974_Aspi01Gene55120	181.727	444.353	-1.28994	-1.41915	-0.879063	0.540089	i0-i0		Aspi01Gene02974_Aspi01Gene55120	181.727	444.353	-1.28994	-0.1091	0.704367	0.813468	i0-i0		Aspi01Gene02974_Aspi01Gene55120	181.727	444.353	-1.28994	1.15105
Aspi01Gene02985_Aspi01Gene55111	343.338	10.3764	5.04826	0.158548	-0.426049	0.584597	i0-i0		Aspi01Gene02985_Aspi01Gene55111	343.338	10.3764	5.04826	-0.683613	2.79384	3.47746	i0-i0		Aspi01Gene02985_Aspi01Gene55111	343.338	10.3764	5.04826	1.1621	-0.230502	1.39261	i0-i0		Aspi01Gene02985_Aspi01Gene55111	343.338	10.3764	5.04826	-1.00356	-0.195547	0.80801	i0-i0		Aspi01Gene02985_Aspi01Gene55111	343.338	10.3764	5.04826	0.842161	-3.21989	4.06205	i0-i0		Aspi01Gene02985_Aspi01Gene55111	343.338	10.3764	5.04826	-0.319943
Aspi01Gene02986_Aspi01Gene55108	663.19	563.204	0.235765	-2.14971	-1.0691	1.08061	i0-i0		Aspi01Gene02986_Aspi01Gene55108	663.19	563.204	0.235765	0.159624	-0.136008	0.295632	i0-i0		Aspi01Gene02986_Aspi01Gene55108	663.19	563.204	0.235765	-0.699118	-1.47248	0.773364	i0-i0		Aspi01Gene02986_Aspi01Gene55108	663.19	563.204	0.235765	-1.45059	0.403378	1.85397	i0-i0		Aspi01Gene02986_Aspi01Gene55108	663.19	563.204	0.235765	-2.30933	-0.933097	1.37624	i0-i0		Aspi01Gene02986_Aspi01Gene55108	663.19	563.204	0.235765	-1.61022
Aspi01Gene02998_Aspi01Gene55088	21.1496	335.006	-3.98549	2.28813	2.2552	0.032929	i0-i0		Aspi01Gene02998_Aspi01Gene55088	21.1496	335.006	-3.98549	-0.906254	-1.49888	0.592624	i0-i0		Aspi01Gene02998_Aspi01Gene55088	21.1496	335.006	-3.98549	4.71546	2.16795	2.54751	i0-i0		Aspi01Gene02998_Aspi01Gene55088	21.1496	335.006	-3.98549	-2.42733	0.0872488	2.51458	i0-i0		Aspi01Gene02998_Aspi01Gene55088	21.1496	335.006	-3.98549	3.19438	3.75408	0.559695	i0-i0		Aspi01Gene02998_Aspi01Gene55088	21.1496	335.006	-3.98549	-1.52108
Aspi01Gene02999_Aspi01Gene55073	136.937	73.2787	0.902047	1.80258	0.233989	1.56859	i0-i0		Aspi01Gene02999_Aspi01Gene55073	136.937	73.2787	0.902047	1.51291	0.253305	1.2596	i0-i0		Aspi01Gene02999_Aspi01Gene55073	136.937	73.2787	0.902047	0.736906	0.663608	0.0732983	i0-i0		Aspi01Gene02999_Aspi01Gene55073	136.937	73.2787	0.902047	1.06568	-0.429619	1.49529	i0-i0		Aspi01Gene02999_Aspi01Gene55073	136.937	73.2787	0.902047	0.289675	-0.0193162	0.308992	i0-i0		Aspi01Gene02999_Aspi01Gene55073	136.937	73.2787	0.902047	-0.447231
Aspi01Gene03180_Aspi01Gene53912	61.8103	82.8284	-0.422277	-2.48526	-1.65272	0.832535	i0-i0		Aspi01Gene03180_Aspi01Gene53912	61.8103	82.8284	-0.422277	-1.92694	1.43563	3.36257	i0-i0		Aspi01Gene03180_Aspi01Gene53912	61.8103	82.8284	-0.422277	-1.67668	-0.622452	1.05423	i0-i0		Aspi01Gene03180_Aspi01Gene53912	61.8103	82.8284	-0.422277	-0.808577	-1.03027	0.22169	i0-i0		Aspi01Gene03180_Aspi01Gene53912	61.8103	82.8284	-0.422277	-0.558318	-3.08835	2.53003	i0-i0		Aspi01Gene03180_Aspi01Gene53912	61.8103	82.8284	-0.422277	1.11836
Aspi01Gene03188_Aspi01Gene53903	64.2856	28.771	1.15988	-3.39585	-4.3392	0.943358	i0-i0		Aspi01Gene03188_Aspi01Gene53903	64.2856	28.771	1.15988	-1.29777	0.855595	2.15337	i0-i0		Aspi01Gene03188_Aspi01Gene53903	64.2856	28.771	1.15988	-2.49663	-3.85069	1.35406	i0-i0		Aspi01Gene03188_Aspi01Gene53903	64.2856	28.771	1.15988	-0.899213	-0.488511	0.410702	i0-i0		Aspi01Gene03188_Aspi01Gene53903	64.2856	28.771	1.15988	-2.09807	-5.1948	3.09673	i0-i0		Aspi01Gene03188_Aspi01Gene53903	64.2856	28.771	1.15988	0.398559
Aspi01Gene03197_Aspi01Gene53888	2437.58	1988.03	0.294111	-1.21204	-2.45927	1.24722	i0-i0		Aspi01Gene03197_Aspi01Gene53888	2437.58	1988.03	0.294111	-2.5815	-2.89171	0.310211	i0-i0		Aspi01Gene03197_Aspi01Gene53888	2437.58	1988.03	0.294111	-0.964146	0.210944	1.17509	i0-i0		Aspi01Gene03197_Aspi01Gene53888	2437.58	1988.03	0.294111	-0.247899	-2.67021	2.42231	i0-i0		Aspi01Gene03197_Aspi01Gene53888	2437.58	1988.03	0.294111	1.36946	0.432448	0.937009	i0-i0		Aspi01Gene03197_Aspi01Gene53888	2437.58	1988.03	0.294111	2.3336
Aspi01Gene03204_Aspi01Gene53882	347.488	134.999	1.36402	1.83535	-1.06028	2.89564	i0-i0		Aspi01Gene03204_Aspi01Gene53882	347.488	134.999	1.36402	-0.60664	-1.43018	0.823537	i0-i0		Aspi01Gene03204_Aspi01Gene53882	347.488	134.999	1.36402	2.85997	-1.62901	4.48898	i0-i0		Aspi01Gene03204_Aspi01Gene53882	347.488	134.999	1.36402	-1.02462	0.568727	1.59335	i0-i0		Aspi01Gene03204_Aspi01Gene53882	347.488	134.999	1.36402	2.44199	0.369894	2.0721	i0-i0		Aspi01Gene03204_Aspi01Gene53882	347.488	134.999	1.36402	-0.417982
Aspi01Gene03224_Aspi01Gene53864	156.124	224.773	-0.525774	-0.831088	-1.61927	0.788184	i0-i0		Aspi01Gene03224_Aspi01Gene53864	156.124	224.773	-0.525774	-2.1209	-1.45943	0.661472	i0-i0		Aspi01Gene03224_Aspi01Gene53864	156.124	224.773	-0.525774	-2.17578	-1.3148	0.860974	i0-i0		Aspi01Gene03224_Aspi01Gene53864	156.124	224.773	-0.525774	1.34469	-0.304469	1.64916	i0-i0		Aspi01Gene03224_Aspi01Gene53864	156.124	224.773	-0.525774	1.28982	-0.159841	1.44966	i0-i0		Aspi01Gene03224_Aspi01Gene53864	156.124	224.773	-0.525774	3.46559
Aspi01Gene04364_Aspi01Gene71502	244.888	88.9286	1.4614	-2.94074	0.731973	3.67272	i0-i0		Aspi01Gene04364_Aspi01Gene71502	244.888	88.9286	1.4614	-0.27884	-1.58522	1.30638	i0-i0		Aspi01Gene04364_Aspi01Gene71502	244.888	88.9286	1.4614	-1.67105	1.33513	3.00618	i0-i0		Aspi01Gene04364_Aspi01Gene71502	244.888	88.9286	1.4614	-1.26969	-0.60316	0.666534	i0-i0		Aspi01Gene04364_Aspi01Gene71502	244.888	88.9286	1.4614	-2.6619	2.3172	4.9791	i0-i0		Aspi01Gene04364_Aspi01Gene71502	244.888	88.9286	1.4614	-0.990854
Aspi01Gene04366_Aspi01Gene71503	98.8311	62.2773	0.666258	-1.72886	2.82741	4.55628	i0-i0		Aspi01Gene04366_Aspi01Gene71503	98.8311	62.2773	0.666258	0.523143	-1.0929	1.61604	i0-i0		Aspi01Gene04366_Aspi01Gene71503	98.8311	62.2773	0.666258	-0.91068	3.71363	4.62431	i0-i0		Aspi01Gene04366_Aspi01Gene71503	98.8311	62.2773	0.666258	-0.818182	-0.886217	0.0680356	i0-i0		Aspi01Gene04366_Aspi01Gene71503	98.8311	62.2773	0.666258	-2.252	3.92031	6.17232	i0-i0		Aspi01Gene04366_Aspi01Gene71503	98.8311	62.2773	0.666258	-1.34132
Aspi01Gene04373_Aspi01Gene71504	195.917	55.9748	1.8074	1.34749	0.535245	0.812243	i0-i0		Aspi01Gene04373_Aspi01Gene71504	195.917	55.9748	1.8074	1.72854	0.808699	0.919844	i0-i0		Aspi01Gene04373_Aspi01Gene71504	195.917	55.9748	1.8074	-0.165427	-0.234207	0.0687802	i0-i0		Aspi01Gene04373_Aspi01Gene71504	195.917	55.9748	1.8074	1.51291	0.769452	0.743463	i0-i0		Aspi01Gene04373_Aspi01Gene71504	195.917	55.9748	1.8074	-0.381055	-0.273454	0.107601	i0-i0		Aspi01Gene04373_Aspi01Gene71504	195.917	55.9748	1.8074	-0.215628
Aspi01Gene04382_Aspi01Gene71507	161.467	530.769	-1.71685	-0.074049	4.77401	4.84806	i0-i0		Aspi01Gene04382_Aspi01Gene71507	161.467	530.769	-1.71685	-4.65669	-4.37855	0.27814	i0-i0		Aspi01Gene04382_Aspi01Gene71507	161.467	530.769	-1.71685	1.70558	1.86075	0.155168	i0-i0		Aspi01Gene04382_Aspi01Gene71507	161.467	530.769	-1.71685	-1.77963	2.91326	4.69289	i0-i0		Aspi01Gene04382_Aspi01Gene71507	161.467	530.769	-1.71685	4.58264	9.15255	4.56992	i0-i0		Aspi01Gene04382_Aspi01Gene71507	161.467	530.769	-1.71685	2.87706
Aspi01Gene04385_Aspi01Gene71514	1220.87	614.788	0.989749	0.36835	-0.368728	0.737078	i0-i0		Aspi01Gene04385_Aspi01Gene71514	1220.87	614.788	0.989749	2.58569	1.79898	0.786706	i0-i0		Aspi01Gene04385_Aspi01Gene71514	1220.87	614.788	0.989749	-0.2186	-0.623944	0.405344	i0-i0		Aspi01Gene04385_Aspi01Gene71514	1220.87	614.788	0.989749	0.58695	0.255216	0.331734	i0-i0		Aspi01Gene04385_Aspi01Gene71514	1220.87	614.788	0.989749	-2.21734	-2.16771	0.0496276	i0-i0		Aspi01Gene04385_Aspi01Gene71514	1220.87	614.788	0.989749	-1.99874
Aspi01Gene04386_Aspi01Gene71529	126.767	479.466	-1.91925	4.41467	3.78699	0.627676	i0-i0		Aspi01Gene04386_Aspi01Gene71529	126.767	479.466	-1.91925	2.27352	0.38223	1.89129	i0-i0		Aspi01Gene04386_Aspi01Gene71529	126.767	479.466	-1.91925	-1.02545	4.59973	5.62518	i0-i0		Aspi01Gene04386_Aspi01Gene71529	126.767	479.466	-1.91925	5.44012	-0.812742	6.25286	i0-i0		Aspi01Gene04386_Aspi01Gene71529	126.767	479.466	-1.91925	2.14115	3.40476	1.26361	i0-i0		Aspi01Gene04386_Aspi01Gene71529	126.767	479.466	-1.91925	3.1666
Aspi01Gene04392_Aspi01Gene71535	251.452	685.352	-1.44656	2.18383	1.44235	0.741478	i0-i0		Aspi01Gene04392_Aspi01Gene71535	251.452	685.352	-1.44656	1.08757	1.40147	0.31391	i0-i0		Aspi01Gene04392_Aspi01Gene71535	251.452	685.352	-1.44656	1.88163	0.634183	1.24745	i0-i0		Aspi01Gene04392_Aspi01Gene71535	251.452	685.352	-1.44656	0.302199	0.80817	0.505971	i0-i0		Aspi01Gene04392_Aspi01Gene71535	251.452	685.352	-1.44656	1.09627	0.0408787	1.05539	i0-i0		Aspi01Gene04392_Aspi01Gene71535	251.452	685.352	-1.44656	-0.785366
Aspi01Gene04401_Aspi01Gene71536	264.755	351.55	-0.409071	-1.53929	0.316499	1.85578	i0-i0		Aspi01Gene04401_Aspi01Gene71536	264.755	351.55	-0.409071	-0.408748	1.15645	1.5652	i0-i0		Aspi01Gene04401_Aspi01Gene71536	264.755	351.55	-0.409071	-0.746744	-0.263502	0.483242	i0-i0		Aspi01Gene04401_Aspi01Gene71536	264.755	351.55	-0.409071	-0.792541	0.580001	1.37254	i0-i0		Aspi01Gene04401_Aspi01Gene71536	264.755	351.55	-0.409071	-1.13054	-0.839952	0.290585	i0-i0		Aspi01Gene04401_Aspi01Gene71536	264.755	351.55	-0.409071	-0.383793
Aspi01Gene04411_Aspi01Gene71540	977.116	1761.28	-0.850024	2.29263	2.5946	0.301971	i0-i0		Aspi01Gene04411_Aspi01Gene71540	977.116	1761.28	-0.850024	1.74917	1.83346	0.0842849	i0-i0		Aspi01Gene04411_Aspi01Gene71540	977.116	1761.28	-0.850024	0.757759	0.323203	0.434556	i0-i0		Aspi01Gene04411_Aspi01Gene71540	977.116	1761.28	-0.850024	1.53487	2.2714	0.736527	i0-i0		Aspi01Gene04411_Aspi01Gene71540	977.116	1761.28	-0.850024	0.543459	0.761145	0.217686	i0-i0		Aspi01Gene04411_Aspi01Gene71540	977.116	1761.28	-0.850024	-0.214301
Aspi01Gene04413_Aspi01Gene71541	180.468	286.103	-0.664794	3.33714	4.00072	0.663579	i0-i0		Aspi01Gene04413_Aspi01Gene71541	180.468	286.103	-0.664794	1.78184	0.601636	1.18021	i0-i0		Aspi01Gene04413_Aspi01Gene71541	180.468	286.103	-0.664794	2.14359	2.40119	0.257596	i0-i0		Aspi01Gene04413_Aspi01Gene71541	180.468	286.103	-0.664794	1.19355	1.59953	0.405984	i0-i0		Aspi01Gene04413_Aspi01Gene71541	180.468	286.103	-0.664794	1.5553	3.39909	1.84379	i0-i0		Aspi01Gene04413_Aspi01Gene71541	180.468	286.103	-0.664794	-0.588292
Aspi01Gene04543_Aspi01Gene08668	0.0593411	33.0516	-9.12147	-2.32571	0.445835	2.77155	i0-i0		Aspi01Gene04543_Aspi01Gene08668	0.0593411	33.0516	-9.12147	0	-0.718442	0.718442	i0-i0		Aspi01Gene04543_Aspi01Gene08668	0.0593411	33.0516	-9.12147	-3.15019	0.428145	3.57833	i0-i0		Aspi01Gene04543_Aspi01Gene08668	0.0593411	33.0516	-9.12147	0	0.0176896	0.0176896	i0-i0		Aspi01Gene04543_Aspi01Gene08668	0.0593411	33.0516	-9.12147	-2.90721	1.16428	4.07149	i0-i0		Aspi01Gene04543_Aspi01Gene08668	0.0593411	33.0516	-9.12147	0
Aspi01Gene04545_Aspi01Gene08662	562.228	1028.38	-0.871146	0.584085	0.25342	0.330665	i0-i0		Aspi01Gene04545_Aspi01Gene08662	562.228	1028.38	-0.871146	-0.119127	0.517732	0.636858	i0-i0		Aspi01Gene04545_Aspi01Gene08662	562.228	1028.38	-0.871146	0.00201547	-0.633968	0.635983	i0-i0		Aspi01Gene04545_Aspi01Gene08662	562.228	1028.38	-0.871146	0.58207	0.887387	0.305318	i0-i0		Aspi01Gene04545_Aspi01Gene08662	562.228	1028.38	-0.871146	0.703212	-0.264312	0.967524	i0-i0		Aspi01Gene04545_Aspi01Gene08662	562.228	1028.38	-0.871146	0.701196
Aspi01Gene04548_Aspi01Gene08655	141.462	122.416	0.208619	2.31485	3.21713	0.902277	i0-i0		Aspi01Gene04548_Aspi01Gene08655	141.462	122.416	0.208619	2.35293	4.44639	2.09346	i0-i0		Aspi01Gene04548_Aspi01Gene08655	141.462	122.416	0.208619	-1.73227	-0.60139	1.13088	i0-i0		Aspi01Gene04548_Aspi01Gene08655	141.462	122.416	0.208619	4.04712	3.81851	0.228602	i0-i0		Aspi01Gene04548_Aspi01Gene08655	141.462	122.416	0.208619	-0.0380865	-1.22927	1.19118	i0-i0		Aspi01Gene04548_Aspi01Gene08655	141.462	122.416	0.208619	1.69418
Aspi01Gene04561_Aspi01Gene08645	20.1671	0.066162	8.25178	-4.18775	0	4.18775	i0-i0		Aspi01Gene04561_Aspi01Gene08645	20.1671	0.066162	8.25178	-4.41935	0.285548	4.7049	i0-i0		Aspi01Gene04561_Aspi01Gene08645	20.1671	0.066162	8.25178	-0.0884956	0	0.0884956	i0-i0		Aspi01Gene04561_Aspi01Gene08645	20.1671	0.066162	8.25178	-4.09926	0	4.09926	i0-i0		Aspi01Gene04561_Aspi01Gene08645	20.1671	0.066162	8.25178	0.231604	-0.915725	1.14733	i0-i0		Aspi01Gene04561_Aspi01Gene08645	20.1671	0.066162	8.25178	0.3201
Aspi01Gene04571_Aspi01Gene08639	350.217	312.022	0.166598	-1.60832	-0.753992	0.854329	i0-i0		Aspi01Gene04571_Aspi01Gene08639	350.217	312.022	0.166598	-1.51035	-1.52783	0.0174783	i0-i0		Aspi01Gene04571_Aspi01Gene08639	350.217	312.022	0.166598	-0.014692	0.434471	0.449163	i0-i0		Aspi01Gene04571_Aspi01Gene08639	350.217	312.022	0.166598	-1.59363	-1.18846	0.405166	i0-i0		Aspi01Gene04571_Aspi01Gene08639	350.217	312.022	0.166598	-0.0979687	0.773838	0.871807	i0-i0		Aspi01Gene04571_Aspi01Gene08639	350.217	312.022	0.166598	-0.0832767
Aspi01Gene04572_Aspi01Gene08637	1.32101	100.874	-6.25477	-1.59205	0.876983	2.46904	i0-i0		Aspi01Gene04572_Aspi01Gene08637	1.32101	100.874	-6.25477	-2.52038	-0.41381	2.10657	i0-i0		Aspi01Gene04572_Aspi01Gene08637	1.32101	100.874	-6.25477	1.56149	1.50268	0.0588128	i0-i0		Aspi01Gene04572_Aspi01Gene08637	1.32101	100.874	-6.25477	-3.15355	-0.625696	2.52785	i0-i0		Aspi01Gene04572_Aspi01Gene08637	1.32101	100.874	-6.25477	0.928326	1.29079	0.362467	i0-i0		Aspi01Gene04572_Aspi01Gene08637	1.32101	100.874	-6.25477	-0.633166
Aspi01Gene04581_Aspi01Gene08615	633.359	524.178	0.272967	-1.67442	0.28991	1.96433	i0-i0		Aspi01Gene04581_Aspi01Gene08615	633.359	524.178	0.272967	-1.72327	-0.777584	0.945685	i0-i0		Aspi01Gene04581_Aspi01Gene08615	633.359	524.178	0.272967	0.618534	1.25745	0.638916	i0-i0		Aspi01Gene04581_Aspi01Gene08615	633.359	524.178	0.272967	-2.29296	-0.967541	1.32541	i0-i0		Aspi01Gene04581_Aspi01Gene08615	633.359	524.178	0.272967	0.0488472	1.06749	1.01865	i0-i0		Aspi01Gene04581_Aspi01Gene08615	633.359	524.178	0.272967	-0.569687
Aspi01Gene04601_Aspi01Gene08610	8.64021	1131.8	-7.03334	0.147691	-1.01611	1.1638	i0-i0		Aspi01Gene04601_Aspi01Gene08610	8.64021	1131.8	-7.03334	-2.53842	-2.24482	0.293601	i0-i0		Aspi01Gene04601_Aspi01Gene08610	8.64021	1131.8	-7.03334	-0.925668	-0.171731	0.753937	i0-i0		Aspi01Gene04601_Aspi01Gene08610	8.64021	1131.8	-7.03334	1.07336	-0.844383	1.91774	i0-i0		Aspi01Gene04601_Aspi01Gene08610	8.64021	1131.8	-7.03334	2.68611	1.22871	1.45741	i0-i0		Aspi01Gene04601_Aspi01Gene08610	8.64021	1131.8	-7.03334	3.61178
Aspi01Gene04626_Aspi01Gene08598	0.0899878	4983.62	-15.7571	0.655592	0.523337	0.132254	i0-i0		Aspi01Gene04626_Aspi01Gene08598	0.0899878	4983.62	-15.7571	1.8673	0.344462	1.52283	i0-i0		Aspi01Gene04626_Aspi01Gene08598	0.0899878	4983.62	-15.7571	0	-0.0620075	0.0620075	i0-i0		Aspi01Gene04626_Aspi01Gene08598	0.0899878	4983.62	-15.7571	2.11029	0.585345	1.52494	i0-i0		Aspi01Gene04626_Aspi01Gene08598	0.0899878	4983.62	-15.7571	0	0.178875	0.178875	i0-i0		Aspi01Gene04626_Aspi01Gene08598	0.0899878	4983.62	-15.7571	0
Aspi01Gene04647_Aspi01Gene08586	333.776	1486.21	-2.15469	0.715035	4.8896	4.17456	i0-i0		Aspi01Gene04647_Aspi01Gene08586	333.776	1486.21	-2.15469	1.01324	-2.33322	3.34646	i0-i0		Aspi01Gene04647_Aspi01Gene08586	333.776	1486.21	-2.15469	-2.17539	2.82199	4.99738	i0-i0		Aspi01Gene04647_Aspi01Gene08586	333.776	1486.21	-2.15469	2.89042	2.0676	0.822821	i0-i0		Aspi01Gene04647_Aspi01Gene08586	333.776	1486.21	-2.15469	-0.298201	7.22282	7.52102	i0-i0		Aspi01Gene04647_Aspi01Gene08586	333.776	1486.21	-2.15469	1.87719
Aspi01Gene04653_Aspi01Gene08481	138.182	552.906	-2.00046	0.450776	0.874398	0.423623	i0-i0		Aspi01Gene04653_Aspi01Gene08481	138.182	552.906	-2.00046	-0.311539	-0.26748	0.0440594	i0-i0		Aspi01Gene04653_Aspi01Gene08481	138.182	552.906	-2.00046	1.25415	1.52279	0.268639	i0-i0		Aspi01Gene04653_Aspi01Gene08481	138.182	552.906	-2.00046	-0.803372	-0.648387	0.154984	i0-i0		Aspi01Gene04653_Aspi01Gene08481	138.182	552.906	-2.00046	0.762315	1.14188	0.379564	i0-i0		Aspi01Gene04653_Aspi01Gene08481	138.182	552.906	-2.00046	-0.491832
Aspi01Gene04658_Aspi01Gene08501	648.13	1109.46	-0.775497	2.80525	0.784334	2.02091	i0-i0		Aspi01Gene04658_Aspi01Gene08501	648.13	1109.46	-0.775497	1.94104	0.475805	1.46524	i0-i0		Aspi01Gene04658_Aspi01Gene08501	648.13	1109.46	-0.775497	2.83997	2.57307	0.266902	i0-i0		Aspi01Gene04658_Aspi01Gene08501	648.13	1109.46	-0.775497	-0.0347194	-1.78873	1.75401	i0-i0		Aspi01Gene04658_Aspi01Gene08501	648.13	1109.46	-0.775497	0.864205	0.308529	0.555676	i0-i0		Aspi01Gene04658_Aspi01Gene08501	648.13	1109.46	-0.775497	-1.97576
Aspi01Gene04659_Aspi01Gene08502	57.5424	61.9011	-0.105341	1.60885	-0.501062	2.10991	i0-i0		Aspi01Gene04659_Aspi01Gene08502	57.5424	61.9011	-0.105341	1.24017	-0.152557	1.39272	i0-i0		Aspi01Gene04659_Aspi01Gene08502	57.5424	61.9011	-0.105341	0.376707	0.185497	0.19121	i0-i0		Aspi01Gene04659_Aspi01Gene08502	57.5424	61.9011	-0.105341	1.23214	-0.686559	1.9187	i0-i0		Aspi01Gene04659_Aspi01Gene08502	57.5424	61.9011	-0.105341	0.368682	-0.348505	0.717188	i0-i0		Aspi01Gene04659_Aspi01Gene08502	57.5424	61.9011	-0.105341	-0.00802497
Aspi01Gene04662_Aspi01Gene08507	260.926	68.9206	1.92063	-1.03751	-1.25446	0.216946	i0-i0		Aspi01Gene04662_Aspi01Gene08507	260.926	68.9206	1.92063	-0.66031	-0.931308	0.270998	i0-i0		Aspi01Gene04662_Aspi01Gene08507	260.926	68.9206	1.92063	-1.94027	-2.70979	0.769515	i0-i0		Aspi01Gene04662_Aspi01Gene08507	260.926	68.9206	1.92063	0.902762	1.45533	0.552569	i0-i0		Aspi01Gene04662_Aspi01Gene08507	260.926	68.9206	1.92063	-0.377202	-0.32315	0.0540521	i0-i0		Aspi01Gene04662_Aspi01Gene08507	260.926	68.9206	1.92063	1.56307
Aspi01Gene04663_Aspi01Gene08515	424.172	1210.78	-1.51322	0.963637	3.81141	2.84778	i0-i0		Aspi01Gene04663_Aspi01Gene08515	424.172	1210.78	-1.51322	0.704412	-1.12488	1.8293	i0-i0		Aspi01Gene04663_Aspi01Gene08515	424.172	1210.78	-1.51322	1.68216	1.59194	0.0902118	i0-i0		Aspi01Gene04663_Aspi01Gene08515	424.172	1210.78	-1.51322	-0.718518	2.21947	2.93799	i0-i0		Aspi01Gene04663_Aspi01Gene08515	424.172	1210.78	-1.51322	0.259225	4.9363	4.67707	i0-i0		Aspi01Gene04663_Aspi01Gene08515	424.172	1210.78	-1.51322	-1.42293
Aspi01Gene04664_Aspi01Gene08520	64.6438	79.8954	-0.305599	0.511872	0.0179156	0.493956	i0-i0		Aspi01Gene04664_Aspi01Gene08520	64.6438	79.8954	-0.305599	0.434677	1.25915	0.824476	i0-i0		Aspi01Gene04664_Aspi01Gene08520	64.6438	79.8954	-0.305599	0.876271	0.85379	0.0224814	i0-i0		Aspi01Gene04664_Aspi01Gene08520	64.6438	79.8954	-0.305599	-0.3644	-0.835874	0.471475	i0-i0		Aspi01Gene04664_Aspi01Gene08520	64.6438	79.8954	-0.305599	0.0771947	-1.24124	1.31843	i0-i0		Aspi01Gene04664_Aspi01Gene08520	64.6438	79.8954	-0.305599	-0.799077
Aspi01Gene04669_Aspi01Gene08522	16.183	8.81486	0.876472	-5.63968	-7.56346	1.92378	i0-i0		Aspi01Gene04669_Aspi01Gene08522	16.183	8.81486	0.876472	-3.92081	-5.26483	1.34403	i0-i0		Aspi01Gene04669_Aspi01Gene08522	16.183	8.81486	0.876472	-2.40432	-5.64961	3.2453	i0-i0		Aspi01Gene04669_Aspi01Gene08522	16.183	8.81486	0.876472	-3.23536	-1.91384	1.32152	i0-i0		Aspi01Gene04669_Aspi01Gene08522	16.183	8.81486	0.876472	-1.71887	-2.29862	0.579754	i0-i0		Aspi01Gene04669_Aspi01Gene08522	16.183	8.81486	0.876472	0.685449
Aspi01Gene04672_Aspi01Gene08528	0.339058	230.819	-9.41102	1.48544	0.630757	0.85468	i0-i0		Aspi01Gene04672_Aspi01Gene08528	0.339058	230.819	-9.41102	2.54922	-0.917883	3.4671	i0-i0		Aspi01Gene04672_Aspi01Gene08528	0.339058	230.819	-9.41102	1.3493	3.42437	2.07507	i0-i0		Aspi01Gene04672_Aspi01Gene08528	0.339058	230.819	-9.41102	0.136137	-2.79361	2.92975	i0-i0		Aspi01Gene04672_Aspi01Gene08528	0.339058	230.819	-9.41102	-1.06378	1.54864	2.61242	i0-i0		Aspi01Gene04672_Aspi01Gene08528	0.339058	230.819	-9.41102	-2.41308
Aspi01Gene04698_Aspi01Gene08549	2338.37	2945.94	-0.333227	-1.17933	1.76598	2.94531	i0-i0		Aspi01Gene04698_Aspi01Gene08549	2338.37	2945.94	-0.333227	-0.418064	-1.10699	0.688929	i0-i0		Aspi01Gene04698_Aspi01Gene08549	2338.37	2945.94	-0.333227	-4.16282	-0.458666	3.70416	i0-i0		Aspi01Gene04698_Aspi01Gene08549	2338.37	2945.94	-0.333227	2.98349	2.22465	0.758843	i0-i0		Aspi01Gene04698_Aspi01Gene08549	2338.37	2945.94	-0.333227	-0.761267	2.87298	3.63424	i0-i0		Aspi01Gene04698_Aspi01Gene08549	2338.37	2945.94	-0.333227	3.40156
Aspi01Gene04702_Aspi01Gene08554	558.113	629.4	-0.17342	-2.17578	-1.35233	0.823444	i0-i0		Aspi01Gene04702_Aspi01Gene08554	558.113	629.4	-0.17342	-1.9266	-2.68254	0.755939	i0-i0		Aspi01Gene04702_Aspi01Gene08554	558.113	629.4	-0.17342	1.09502	1.98314	0.888123	i0-i0		Aspi01Gene04702_Aspi01Gene08554	558.113	629.4	-0.17342	-3.2708	-3.33548	0.0646791	i0-i0		Aspi01Gene04702_Aspi01Gene08554	558.113	629.4	-0.17342	-0.249178	1.33021	1.57938	i0-i0		Aspi01Gene04702_Aspi01Gene08554	558.113	629.4	-0.17342	-1.3442
Aspi01Gene04715_Aspi01Gene08563	534.353	205.288	1.38014	-2.19891	2.0183	4.21722	i0-i0		Aspi01Gene04715_Aspi01Gene08563	534.353	205.288	1.38014	-2.41783	3.50191	5.91974	i0-i0		Aspi01Gene04715_Aspi01Gene08563	534.353	205.288	1.38014	0.733695	2.85205	2.11836	i0-i0		Aspi01Gene04715_Aspi01Gene08563	534.353	205.288	1.38014	-2.93261	-0.833752	2.09886	i0-i0		Aspi01Gene04715_Aspi01Gene08563	534.353	205.288	1.38014	0.218914	-1.48361	1.70252	i0-i0		Aspi01Gene04715_Aspi01Gene08563	534.353	205.288	1.38014	-0.514781
Aspi01Gene04733_Aspi01Gene08580	0.210253	101.385	-8.91351	-3.25303	-0.564266	2.68876	i0-i0		Aspi01Gene04733_Aspi01Gene08580	0.210253	101.385	-8.91351	0.211592	0.732949	0.521356	i0-i0		Aspi01Gene04733_Aspi01Gene08580	0.210253	101.385	-8.91351	-4.07751	-1.31573	2.76178	i0-i0		Aspi01Gene04733_Aspi01Gene08580	0.210253	101.385	-8.91351	0	0.751461	0.751461	i0-i0		Aspi01Gene04733_Aspi01Gene08580	0.210253	101.385	-8.91351	-3.46462	-1.29721	2.16741	i0-i0		Aspi01Gene04733_Aspi01Gene08580	0.210253	101.385	-8.91351	0.612883
Aspi01Gene04736_Aspi01Gene08435	192.929	468.348	-1.27951	-2.42617	0.606851	3.03302	i0-i0		Aspi01Gene04736_Aspi01Gene08435	192.929	468.348	-1.27951	-2.14542	-1.14188	1.00354	i0-i0		Aspi01Gene04736_Aspi01Gene08435	192.929	468.348	-1.27951	-0.731857	1.36365	2.09551	i0-i0		Aspi01Gene04736_Aspi01Gene08435	192.929	468.348	-1.27951	-1.69431	-0.7568	0.937511	i0-i0		Aspi01Gene04736_Aspi01Gene08435	192.929	468.348	-1.27951	-0.280748	1.74873	2.02948	i0-i0		Aspi01Gene04736_Aspi01Gene08435	192.929	468.348	-1.27951	0.451109
Aspi01Gene04740_Aspi01Gene08429	561.519	148.606	1.91784	0.678332	2.21184	1.53351	i0-i0		Aspi01Gene04740_Aspi01Gene08429	561.519	148.606	1.91784	0.125567	0.404821	0.279254	i0-i0		Aspi01Gene04740_Aspi01Gene08429	561.519	148.606	1.91784	0.642779	1.43646	0.793682	i0-i0		Aspi01Gene04740_Aspi01Gene08429	561.519	148.606	1.91784	0.0355536	0.775377	0.739824	i0-i0		Aspi01Gene04740_Aspi01Gene08429	561.519	148.606	1.91784	0.552765	1.80702	1.25425	i0-i0		Aspi01Gene04740_Aspi01Gene08429	561.519	148.606	1.91784	-0.0900136
Aspi01Gene04754_Aspi01Gene08424	18.5752	1827.92	-6.62068	4.95256	6.3486	1.39605	i0-i0		Aspi01Gene04754_Aspi01Gene08424	18.5752	1827.92	-6.62068	5.36763	-5.49667	10.8643	i0-i0		Aspi01Gene04754_Aspi01Gene08424	18.5752	1827.92	-6.62068	4.60814	3.49247	1.11567	i0-i0		Aspi01Gene04754_Aspi01Gene08424	18.5752	1827.92	-6.62068	0.344416	2.85613	2.51172	i0-i0		Aspi01Gene04754_Aspi01Gene08424	18.5752	1827.92	-6.62068	-0.415074	11.8453	12.2603	i0-i0		Aspi01Gene04754_Aspi01Gene08424	18.5752	1827.92	-6.62068	-5.02322
Aspi01Gene04759_Aspi01Gene08423	172.728	2.235	6.27208	-7.03667	-6.62292	0.413749	i0-i0		Aspi01Gene04759_Aspi01Gene08423	172.728	2.235	6.27208	-3.86991	0.0329243	3.90283	i0-i0		Aspi01Gene04759_Aspi01Gene08423	172.728	2.235	6.27208	-7.53304	-8.0886	0.555567	i0-i0		Aspi01Gene04759_Aspi01Gene08423	172.728	2.235	6.27208	0.496368	1.46568	0.969316	i0-i0		Aspi01Gene04759_Aspi01Gene08423	172.728	2.235	6.27208	-3.16676	-6.65584	3.48908	i0-i0		Aspi01Gene04759_Aspi01Gene08423	172.728	2.235	6.27208	4.36627
Aspi01Gene04773_Aspi01Gene08417	97.6845	170.664	-0.804955	-1.40022	-0.788094	0.612129	i0-i0		Aspi01Gene04773_Aspi01Gene08417	97.6845	170.664	-0.804955	0.233552	-0.149627	0.38318	i0-i0		Aspi01Gene04773_Aspi01Gene08417	97.6845	170.664	-0.804955	-2.14807	-0.550764	1.59731	i0-i0		Aspi01Gene04773_Aspi01Gene08417	97.6845	170.664	-0.804955	0.747852	-0.23733	0.985182	i0-i0		Aspi01Gene04773_Aspi01Gene08417	97.6845	170.664	-0.804955	-1.63378	-0.638466	0.995309	i0-i0		Aspi01Gene04773_Aspi01Gene08417	97.6845	170.664	-0.804955	0.514299
Aspi01Gene04786_Aspi01Gene08410	986.768	658.099	0.584405	-0.348435	-1.62225	1.27381	i0-i0		Aspi01Gene04786_Aspi01Gene08410	986.768	658.099	0.584405	-1.32889	1.32968	2.65857	i0-i0		Aspi01Gene04786_Aspi01Gene08410	986.768	658.099	0.584405	0.774576	-0.822207	1.59678	i0-i0		Aspi01Gene04786_Aspi01Gene08410	986.768	658.099	0.584405	-1.12301	-0.800041	0.322971	i0-i0		Aspi01Gene04786_Aspi01Gene08410	986.768	658.099	0.584405	0.980451	-2.95193	3.93238	i0-i0		Aspi01Gene04786_Aspi01Gene08410	986.768	658.099	0.584405	0.205875
Aspi01Gene04794_Aspi01Gene08402	120.894	118.707	0.0263344	0.0818212	-2.24047	2.32229	i0-i0		Aspi01Gene04794_Aspi01Gene08402	120.894	118.707	0.0263344	0.0943286	-1.32685	1.42118	i0-i0		Aspi01Gene04794_Aspi01Gene08402	120.894	118.707	0.0263344	-0.699832	-1.24656	0.546727	i0-i0		Aspi01Gene04794_Aspi01Gene08402	120.894	118.707	0.0263344	0.781653	-0.993912	1.77556	i0-i0		Aspi01Gene04794_Aspi01Gene08402	120.894	118.707	0.0263344	-0.0125074	-0.913622	0.901115	i0-i0		Aspi01Gene04794_Aspi01Gene08402	120.894	118.707	0.0263344	0.687324
Aspi01Gene04800_Aspi01Gene08400	287.178	328.29	-0.193025	0.31741	-0.118496	0.435906	i0-i0		Aspi01Gene04800_Aspi01Gene08400	287.178	328.29	-0.193025	0.468136	0.0634231	0.404713	i0-i0		Aspi01Gene04800_Aspi01Gene08400	287.178	328.29	-0.193025	0.0848565	-0.323325	0.408181	i0-i0		Aspi01Gene04800_Aspi01Gene08400	287.178	328.29	-0.193025	0.232554	0.204829	0.0277251	i0-i0		Aspi01Gene04800_Aspi01Gene08400	287.178	328.29	-0.193025	-0.150726	-0.181919	0.0311932	i0-i0		Aspi01Gene04800_Aspi01Gene08400	287.178	328.29	-0.193025	-0.235582
Aspi01Gene04802_Aspi01Gene08399	275.839	215.62	0.355338	-1.80004	-2.18394	0.383893	i0-i0		Aspi01Gene04802_Aspi01Gene08399	275.839	215.62	0.355338	0.569694	0.60956	0.0398666	i0-i0		Aspi01Gene04802_Aspi01Gene08399	275.839	215.62	0.355338	-1.38354	-1.71801	0.334469	i0-i0		Aspi01Gene04802_Aspi01Gene08399	275.839	215.62	0.355338	-0.416503	-0.465927	0.0494241	i0-i0		Aspi01Gene04802_Aspi01Gene08399	275.839	215.62	0.355338	-2.36974	-2.7935	0.42376	i0-i0		Aspi01Gene04802_Aspi01Gene08399	275.839	215.62	0.355338	-0.986196
Aspi01Gene04803_Aspi01Gene08393	1096.85	329.314	1.73583	0.149555	0.937665	0.78811	i0-i0		Aspi01Gene04803_Aspi01Gene08393	1096.85	329.314	1.73583	-0.196822	0.526626	0.723449	i0-i0		Aspi01Gene04803_Aspi01Gene08393	1096.85	329.314	1.73583	0.322798	0.865091	0.542293	i0-i0		Aspi01Gene04803_Aspi01Gene08393	1096.85	329.314	1.73583	-0.173243	0.0725738	0.245817	i0-i0		Aspi01Gene04803_Aspi01Gene08393	1096.85	329.314	1.73583	0.346377	0.411038	0.0646611	i0-i0		Aspi01Gene04803_Aspi01Gene08393	1096.85	329.314	1.73583	0.0235789
Aspi01Gene04810_Aspi01Gene08367	43.4288	690.417	-3.99074	-5.53312	-3.20007	2.33305	i0-i0		Aspi01Gene04810_Aspi01Gene08367	43.4288	690.417	-3.99074	-0.284114	-3.288	3.00388	i0-i0		Aspi01Gene04810_Aspi01Gene08367	43.4288	690.417	-3.99074	-2.43316	-1.18662	1.24653	i0-i0		Aspi01Gene04810_Aspi01Gene08367	43.4288	690.417	-3.99074	-3.09996	-2.01345	1.08651	i0-i0		Aspi01Gene04810_Aspi01Gene08367	43.4288	690.417	-3.99074	-5.24901	0.0879222	5.33693	i0-i0		Aspi01Gene04810_Aspi01Gene08367	43.4288	690.417	-3.99074	-2.81585
Aspi01Gene04827_Aspi01Gene08343	741.864	172.441	2.10505	1.0873	2.52034	1.43304	i0-i0		Aspi01Gene04827_Aspi01Gene08343	741.864	172.441	2.10505	-0.251756	1.39854	1.65029	i0-i0		Aspi01Gene04827_Aspi01Gene08343	741.864	172.441	2.10505	1.41889	-1.46142	2.88032	i0-i0		Aspi01Gene04827_Aspi01Gene08343	741.864	172.441	2.10505	-0.331598	3.98176	4.31336	i0-i0		Aspi01Gene04827_Aspi01Gene08343	741.864	172.441	2.10505	1.33905	1.1218	0.217253	i0-i0		Aspi01Gene04827_Aspi01Gene08343	741.864	172.441	2.10505	-0.0798421
Aspi01Gene04828_Aspi01Gene08341	11152.4	3052.31	1.86938	-0.0722427	0.248449	0.320692	i0-i0		Aspi01Gene04828_Aspi01Gene08341	11152.4	3052.31	1.86938	1.48218	0.246998	1.23518	i0-i0		Aspi01Gene04828_Aspi01Gene08341	11152.4	3052.31	1.86938	0.160231	0.0634189	0.0968123	i0-i0		Aspi01Gene04828_Aspi01Gene08341	11152.4	3052.31	1.86938	-0.232474	0.18503	0.417504	i0-i0		Aspi01Gene04828_Aspi01Gene08341	11152.4	3052.31	1.86938	-1.55442	0.0014511	1.55587	i0-i0		Aspi01Gene04828_Aspi01Gene08341	11152.4	3052.31	1.86938	-1.71465
Aspi01Gene04830_Aspi01Gene08339	113.93	77.8608	0.549179	-2.9357	-0.612481	2.32322	i0-i0		Aspi01Gene04830_Aspi01Gene08339	113.93	77.8608	0.549179	-0.911679	0.512458	1.42414	i0-i0		Aspi01Gene04830_Aspi01Gene08339	113.93	77.8608	0.549179	-0.177902	1.66398	1.84188	i0-i0		Aspi01Gene04830_Aspi01Gene08339	113.93	77.8608	0.549179	-2.7578	-2.27646	0.481341	i0-i0		Aspi01Gene04830_Aspi01Gene08339	113.93	77.8608	0.549179	-2.02402	-1.12494	0.899082	i0-i0		Aspi01Gene04830_Aspi01Gene08339	113.93	77.8608	0.549179	-1.84612
Aspi01Gene04843_Aspi01Gene08246	73.9596	156.01	-1.07683	-1.6548	-2.42544	0.770641	i0-i0		Aspi01Gene04843_Aspi01Gene08246	73.9596	156.01	-1.07683	-0.704123	-2.04364	1.33952	i0-i0		Aspi01Gene04843_Aspi01Gene08246	73.9596	156.01	-1.07683	1.1931	2.30529	1.11219	i0-i0		Aspi01Gene04843_Aspi01Gene08246	73.9596	156.01	-1.07683	-2.8479	-4.73073	1.88283	i0-i0		Aspi01Gene04843_Aspi01Gene08246	73.9596	156.01	-1.07683	-0.950675	-0.381795	0.56888	i0-i0		Aspi01Gene04843_Aspi01Gene08246	73.9596	156.01	-1.07683	-2.14378
Aspi01Gene04856_Aspi01Gene08330	162.257	612.679	-1.91685	0.779377	0.627288	0.152088	i0-i0		Aspi01Gene04856_Aspi01Gene08330	162.257	612.679	-1.91685	0.244938	-0.366925	0.611863	i0-i0		Aspi01Gene04856_Aspi01Gene08330	162.257	612.679	-1.91685	0.0722229	-1.33187	1.4041	i0-i0		Aspi01Gene04856_Aspi01Gene08330	162.257	612.679	-1.91685	0.707154	1.95916	1.25201	i0-i0		Aspi01Gene04856_Aspi01Gene08330	162.257	612.679	-1.91685	0.534439	0.994214	0.459775	i0-i0		Aspi01Gene04856_Aspi01Gene08330	162.257	612.679	-1.91685	0.462216
Aspi01Gene04858_Aspi01Gene08329	2035.42	1012.63	1.00723	0.359016	2.39075	2.03173	i0-i0		Aspi01Gene04858_Aspi01Gene08329	2035.42	1012.63	1.00723	-0.922871	0.603373	1.52624	i0-i0		Aspi01Gene04858_Aspi01Gene08329	2035.42	1012.63	1.00723	3.42386	3.75487	0.33101	i0-i0		Aspi01Gene04858_Aspi01Gene08329	2035.42	1012.63	1.00723	-3.06485	-1.36412	1.70072	i0-i0		Aspi01Gene04858_Aspi01Gene08329	2035.42	1012.63	1.00723	1.28189	1.78738	0.505489	i0-i0		Aspi01Gene04858_Aspi01Gene08329	2035.42	1012.63	1.00723	-2.14198
Aspi01Gene04867_Aspi01Gene08242	404.567	977.266	-1.27237	-0.872967	-1.15038	0.277416	i0-i0		Aspi01Gene04867_Aspi01Gene08242	404.567	977.266	-1.27237	-0.174158	-1.08199	0.90783	i0-i0		Aspi01Gene04867_Aspi01Gene08242	404.567	977.266	-1.27237	-0.466214	-0.674495	0.208282	i0-i0		Aspi01Gene04867_Aspi01Gene08242	404.567	977.266	-1.27237	-0.406753	-0.475888	0.0691345	i0-i0		Aspi01Gene04867_Aspi01Gene08242	404.567	977.266	-1.27237	-0.698809	-0.0683943	0.630414	i0-i0		Aspi01Gene04867_Aspi01Gene08242	404.567	977.266	-1.27237	-0.232595
Aspi01Gene04873_Aspi01Gene08240	15.427	362.78	-4.55557	-7.35338	3.48585	10.8392	i0-i0		Aspi01Gene04873_Aspi01Gene08240	15.427	362.78	-4.55557	-1.84123	9.57091	11.4121	i0-i0		Aspi01Gene04873_Aspi01Gene08240	15.427	362.78	-4.55557	1.04408	5.37068	4.3266	i0-i0		Aspi01Gene04873_Aspi01Gene08240	15.427	362.78	-4.55557	-8.39746	-1.88483	6.51263	i0-i0		Aspi01Gene04873_Aspi01Gene08240	15.427	362.78	-4.55557	-5.51215	-6.08507	0.572915	i0-i0		Aspi01Gene04873_Aspi01Gene08240	15.427	362.78	-4.55557	-6.55623
Aspi01Gene04875_Aspi01Gene08236	82.7563	11.7289	2.8188	0.193734	-4.54108	4.73482	i0-i0		Aspi01Gene04875_Aspi01Gene08236	82.7563	11.7289	2.8188	-1.45246	0.0152689	1.46773	i0-i0		Aspi01Gene04875_Aspi01Gene08236	82.7563	11.7289	2.8188	1.15503	-2.8021	3.95713	i0-i0		Aspi01Gene04875_Aspi01Gene08236	82.7563	11.7289	2.8188	-0.961298	-1.73899	0.777691	i0-i0		Aspi01Gene04875_Aspi01Gene08236	82.7563	11.7289	2.8188	1.6462	-4.55635	6.20255	i0-i0		Aspi01Gene04875_Aspi01Gene08236	82.7563	11.7289	2.8188	0.491165
Aspi01Gene04890_Aspi01Gene08229	0.279393	71.3562	-7.9966	-0.630236	-0.62795	0.00228583	i0-i0		Aspi01Gene04890_Aspi01Gene08229	0.279393	71.3562	-7.9966	0.877417	0.628118	0.2493	i0-i0		Aspi01Gene04890_Aspi01Gene08229	0.279393	71.3562	-7.9966	-1.77532	0.191998	1.96732	i0-i0		Aspi01Gene04890_Aspi01Gene08229	0.279393	71.3562	-7.9966	1.14508	-0.819948	1.96503	i0-i0		Aspi01Gene04890_Aspi01Gene08229	0.279393	71.3562	-7.9966	-1.50765	-1.25607	0.251585	i0-i0		Aspi01Gene04890_Aspi01Gene08229	0.279393	71.3562	-7.9966	0.267667
Aspi01Gene04893_Aspi01Gene08226	17.4996	22.9544	-0.391449	5.64402	6.78865	1.14463	i0-i0		Aspi01Gene04893_Aspi01Gene08226	17.4996	22.9544	-0.391449	1.10812	0.803825	0.304294	i0-i0		Aspi01Gene04893_Aspi01Gene08226	17.4996	22.9544	-0.391449	1.41799	2.80021	1.38222	i0-i0		Aspi01Gene04893_Aspi01Gene08226	17.4996	22.9544	-0.391449	4.22603	3.98844	0.237594	i0-i0		Aspi01Gene04893_Aspi01Gene08226	17.4996	22.9544	-0.391449	4.5359	5.98482	1.44892	i0-i0		Aspi01Gene04893_Aspi01Gene08226	17.4996	22.9544	-0.391449	3.11791
Aspi01Gene04903_Aspi01Gene08210	812.16	3834.68	-2.23927	1.55328	-1.1876	2.74088	i0-i0		Aspi01Gene04903_Aspi01Gene08210	812.16	3834.68	-2.23927	0.794367	-2.9043	3.69867	i0-i0		Aspi01Gene04903_Aspi01Gene08210	812.16	3834.68	-2.23927	0.677957	1.09695	0.41899	i0-i0		Aspi01Gene04903_Aspi01Gene08210	812.16	3834.68	-2.23927	0.875322	-2.28455	3.15987	i0-i0		Aspi01Gene04903_Aspi01Gene08210	812.16	3834.68	-2.23927	0.758912	1.7167	0.95779	i0-i0		Aspi01Gene04903_Aspi01Gene08210	812.16	3834.68	-2.23927	0.0809548
Aspi01Gene04911_Aspi01Gene08200	1872.35	4273.14	-1.19045	0.152227	2.81464	2.66242	i0-i0		Aspi01Gene04911_Aspi01Gene08200	1872.35	4273.14	-1.19045	0.798598	1.86706	1.06846	i0-i0		Aspi01Gene04911_Aspi01Gene08200	1872.35	4273.14	-1.19045	-0.0112369	1.95549	1.96673	i0-i0		Aspi01Gene04911_Aspi01Gene08200	1872.35	4273.14	-1.19045	0.163464	0.859152	0.695688	i0-i0		Aspi01Gene04911_Aspi01Gene08200	1872.35	4273.14	-1.19045	-0.646372	0.947583	1.59395	i0-i0		Aspi01Gene04911_Aspi01Gene08200	1872.35	4273.14	-1.19045	-0.635135
Aspi01Gene04919_Aspi01Gene08199	858.109	1787.47	-1.05869	1.10501	3.56033	2.45532	i0-i0		Aspi01Gene04919_Aspi01Gene08199	858.109	1787.47	-1.05869	1.51898	1.96175	0.442772	i0-i0		Aspi01Gene04919_Aspi01Gene08199	858.109	1787.47	-1.05869	0.968013	3.00986	2.04184	i0-i0		Aspi01Gene04919_Aspi01Gene08199	858.109	1787.47	-1.05869	0.136998	0.550476	0.413478	i0-i0		Aspi01Gene04919_Aspi01Gene08199	858.109	1787.47	-1.05869	-0.413969	1.59858	2.01255	i0-i0		Aspi01Gene04919_Aspi01Gene08199	858.109	1787.47	-1.05869	-1.38198
Aspi01Gene04922_Aspi01Gene08193	490.244	1621.23	-1.72551	0.167159	1.70984	1.54268	i0-i0		Aspi01Gene04922_Aspi01Gene08193	490.244	1621.23	-1.72551	1.87159	1.62206	0.249531	i0-i0		Aspi01Gene04922_Aspi01Gene08193	490.244	1621.23	-1.72551	-0.661589	0.575249	1.23684	i0-i0		Aspi01Gene04922_Aspi01Gene08193	490.244	1621.23	-1.72551	0.828748	1.13459	0.305844	i0-i0		Aspi01Gene04922_Aspi01Gene08193	490.244	1621.23	-1.72551	-1.70444	0.0877772	1.79221	i0-i0		Aspi01Gene04922_Aspi01Gene08193	490.244	1621.23	-1.72551	-1.04285
Aspi01Gene04939_Aspi01Gene08188	112.272	96.0199	0.22559	4.35088	6.42383	2.07295	i0-i0		Aspi01Gene04939_Aspi01Gene08188	112.272	96.0199	0.22559	-2.00257	-1.65721	0.345359	i0-i0		Aspi01Gene04939_Aspi01Gene08188	112.272	96.0199	0.22559	4.86423	8.57324	3.70901	i0-i0		Aspi01Gene04939_Aspi01Gene08188	112.272	96.0199	0.22559	-0.513352	-2.14941	1.63606	i0-i0		Aspi01Gene04939_Aspi01Gene08188	112.272	96.0199	0.22559	6.35344	8.08103	1.72759	i0-i0		Aspi01Gene04939_Aspi01Gene08188	112.272	96.0199	0.22559	1.48922
Aspi01Gene04948_Aspi01Gene08172	17.123	72.633	-2.08469	-0.356404	0.48481	0.841214	i0-i0		Aspi01Gene04948_Aspi01Gene08172	17.123	72.633	-2.08469	-1.09061	3.30248	4.39309	i0-i0		Aspi01Gene04948_Aspi01Gene08172	17.123	72.633	-2.08469	-0.792782	0.615653	1.40843	i0-i0		Aspi01Gene04948_Aspi01Gene08172	17.123	72.633	-2.08469	0.436378	-0.130843	0.56722	i0-i0		Aspi01Gene04948_Aspi01Gene08172	17.123	72.633	-2.08469	0.734207	-2.81767	3.55188	i0-i0		Aspi01Gene04948_Aspi01Gene08172	17.123	72.633	-2.08469	1.52699
Aspi01Gene04950_Aspi01Gene08164	150.354	402.747	-1.42151	-1.19748	0.0146203	1.2121	i0-i0		Aspi01Gene04950_Aspi01Gene08164	150.354	402.747	-1.42151	0.267908	1.56891	1.301	i0-i0		Aspi01Gene04950_Aspi01Gene08164	150.354	402.747	-1.42151	-2.44774	-0.920212	1.52753	i0-i0		Aspi01Gene04950_Aspi01Gene08164	150.354	402.747	-1.42151	1.25026	0.934833	0.315427	i0-i0		Aspi01Gene04950_Aspi01Gene08164	150.354	402.747	-1.42151	-1.46539	-1.55429	0.0888979	i0-i0		Aspi01Gene04950_Aspi01Gene08164	150.354	402.747	-1.42151	0.982352
Aspi01Gene04954_Aspi01Gene08161	106.339	40.9333	1.37732	-3.86498	-4.08173	0.216749	i0-i0		Aspi01Gene04954_Aspi01Gene08161	106.339	40.9333	1.37732	3.06602	1.86	1.20602	i0-i0		Aspi01Gene04954_Aspi01Gene08161	106.339	40.9333	1.37732	5.09098	4.69768	0.393294	i0-i0		Aspi01Gene04954_Aspi01Gene08161	106.339	40.9333	1.37732	-8.95596	-8.77942	0.176545	i0-i0		Aspi01Gene04954_Aspi01Gene08161	106.339	40.9333	1.37732	-6.931	-5.94173	0.989266	i0-i0		Aspi01Gene04954_Aspi01Gene08161	106.339	40.9333	1.37732	-12.022
Aspi01Gene04985_Aspi01Gene08141	310.369	347.189	-0.16174	-0.336415	1.27628	1.61269	i0-i0		Aspi01Gene04985_Aspi01Gene08141	310.369	347.189	-0.16174	-0.710941	0.53912	1.25006	i0-i0		Aspi01Gene04985_Aspi01Gene08141	310.369	347.189	-0.16174	-1.23601	0.181237	1.41724	i0-i0		Aspi01Gene04985_Aspi01Gene08141	310.369	347.189	-0.16174	0.899593	1.09504	0.195448	i0-i0		Aspi01Gene04985_Aspi01Gene08141	310.369	347.189	-0.16174	0.374525	0.737158	0.362632	i0-i0		Aspi01Gene04985_Aspi01Gene08141	310.369	347.189	-0.16174	1.61053
Aspi01Gene04996_Aspi01Gene08137	940.79	661.033	0.50915	2.73769	1.15984	1.57785	i0-i0		Aspi01Gene04996_Aspi01Gene08137	940.79	661.033	0.50915	1.74578	0.423233	1.32255	i0-i0		Aspi01Gene04996_Aspi01Gene08137	940.79	661.033	0.50915	1.78281	0.31116	1.47165	i0-i0		Aspi01Gene04996_Aspi01Gene08137	940.79	661.033	0.50915	0.954875	0.848681	0.106194	i0-i0		Aspi01Gene04996_Aspi01Gene08137	940.79	661.033	0.50915	0.991904	0.736608	0.255296	i0-i0		Aspi01Gene04996_Aspi01Gene08137	940.79	661.033	0.50915	-0.790908
Aspi01Gene05007_Aspi01Gene08109	569.241	0.188475	11.5604	0.498001	-3.90046	4.39846	i0-i0		Aspi01Gene05007_Aspi01Gene08109	569.241	0.188475	11.5604	2.05791	0	2.05791	i0-i0		Aspi01Gene05007_Aspi01Gene08109	569.241	0.188475	11.5604	-0.71707	-4.72494	4.00787	i0-i0		Aspi01Gene05007_Aspi01Gene08109	569.241	0.188475	11.5604	1.21507	0	1.21507	i0-i0		Aspi01Gene05007_Aspi01Gene08109	569.241	0.188475	11.5604	-1.5599	-4.48198	2.92208	i0-i0		Aspi01Gene05007_Aspi01Gene08109	569.241	0.188475	11.5604	-0.842834
Aspi01Gene05008_Aspi01Gene08100	3194.93	1151.22	1.47262	-0.813315	-0.960223	0.146908	i0-i0		Aspi01Gene05008_Aspi01Gene08100	3194.93	1151.22	1.47262	-0.834392	-1.43148	0.597091	i0-i0		Aspi01Gene05008_Aspi01Gene08100	3194.93	1151.22	1.47262	0.415905	1.08186	0.665954	i0-i0		Aspi01Gene05008_Aspi01Gene08100	3194.93	1151.22	1.47262	-1.22922	-2.04208	0.812862	i0-i0		Aspi01Gene05008_Aspi01Gene08100	3194.93	1151.22	1.47262	0.0210762	0.471259	0.450183	i0-i0		Aspi01Gene05008_Aspi01Gene08100	3194.93	1151.22	1.47262	-0.394829
Aspi01Gene05010_Aspi01Gene08094	9845.86	6923.19	0.508079	3.39447	8.03875	4.64428	i0-i0		Aspi01Gene05010_Aspi01Gene08094	9845.86	6923.19	0.508079	2.02546	3.49212	1.46666	i0-i0		Aspi01Gene05010_Aspi01Gene08094	9845.86	6923.19	0.508079	-1.53933	5.49323	7.03256	i0-i0		Aspi01Gene05010_Aspi01Gene08094	9845.86	6923.19	0.508079	4.9338	2.54552	2.38828	i0-i0		Aspi01Gene05010_Aspi01Gene08094	9845.86	6923.19	0.508079	1.36901	4.54663	3.17762	i0-i0		Aspi01Gene05010_Aspi01Gene08094	9845.86	6923.19	0.508079	2.90834
Aspi01Gene05010_Aspi01Gene08117	9845.86	3.27617	11.5533	3.39447	5.80801	2.41354	i0-i0		Aspi01Gene05010_Aspi01Gene08117	9845.86	3.27617	11.5533	2.02546	7.01978	4.99432	i0-i0		Aspi01Gene05010_Aspi01Gene08117	9845.86	3.27617	11.5533	-1.53933	0	1.53933	i0-i0		Aspi01Gene05010_Aspi01Gene08117	9845.86	3.27617	11.5533	4.9338	7.26279	2.32899	i0-i0		Aspi01Gene05010_Aspi01Gene08117	9845.86	3.27617	11.5533	1.36901	0	1.36901	i0-i0		Aspi01Gene05010_Aspi01Gene08117	9845.86	3.27617	11.5533	2.90834
Aspi01Gene05012_Aspi01Gene08068	421.703	600.646	-0.510288	-1.78098	-1.93818	0.157205	i0-i0		Aspi01Gene05012_Aspi01Gene08068	421.703	600.646	-0.510288	-1.89759	-1.69736	0.200234	i0-i0		Aspi01Gene05012_Aspi01Gene08068	421.703	600.646	-0.510288	-2.04316	-1.93593	0.107236	i0-i0		Aspi01Gene05012_Aspi01Gene08068	421.703	600.646	-0.510288	0.262187	-0.00225471	0.264441	i0-i0		Aspi01Gene05012_Aspi01Gene08068	421.703	600.646	-0.510288	0.116614	-0.240826	0.35744	i0-i0		Aspi01Gene05012_Aspi01Gene08068	421.703	600.646	-0.510288	2.15978
Aspi01Gene05020_Aspi01Gene08061	2122.14	1234.13	0.782026	0.10388	3.71332	3.60944	i0-i0		Aspi01Gene05020_Aspi01Gene08061	2122.14	1234.13	0.782026	-1.98531	-0.562164	1.42315	i0-i0		Aspi01Gene05020_Aspi01Gene08061	2122.14	1234.13	0.782026	1.34773	3.87344	2.52571	i0-i0		Aspi01Gene05020_Aspi01Gene08061	2122.14	1234.13	0.782026	-1.24385	-0.160123	1.08373	i0-i0		Aspi01Gene05020_Aspi01Gene08061	2122.14	1234.13	0.782026	2.08919	4.27548	2.18629	i0-i0		Aspi01Gene05020_Aspi01Gene08061	2122.14	1234.13	0.782026	0.741461
Aspi01Gene05023_Aspi01Gene08058	2343.06	5811.98	-1.31064	3.9863	4.13477	0.148471	i0-i0		Aspi01Gene05023_Aspi01Gene08058	2343.06	5811.98	-1.31064	2.76961	2.54499	0.224621	i0-i0		Aspi01Gene05023_Aspi01Gene08058	2343.06	5811.98	-1.31064	3.17901	2.2989	0.880109	i0-i0		Aspi01Gene05023_Aspi01Gene08058	2343.06	5811.98	-1.31064	0.80729	1.83587	1.02858	i0-i0		Aspi01Gene05023_Aspi01Gene08058	2343.06	5811.98	-1.31064	1.21669	1.58978	0.373092	i0-i0		Aspi01Gene05023_Aspi01Gene08058	2343.06	5811.98	-1.31064	-1.96232
Aspi01Gene05024_Aspi01Gene08045	253.939	421.563	-0.731267	0.222874	-0.138158	0.361033	i0-i0		Aspi01Gene05024_Aspi01Gene08045	253.939	421.563	-0.731267	0.722492	-0.127309	0.849801	i0-i0		Aspi01Gene05024_Aspi01Gene08045	253.939	421.563	-0.731267	0.623556	-0.186058	0.809614	i0-i0		Aspi01Gene05024_Aspi01Gene08045	253.939	421.563	-0.731267	-0.400681	0.0478994	0.448581	i0-i0		Aspi01Gene05024_Aspi01Gene08045	253.939	421.563	-0.731267	-0.499617	-0.0108494	0.488768	i0-i0		Aspi01Gene05024_Aspi01Gene08045	253.939	421.563	-0.731267	-1.12317
Aspi01Gene05031_Aspi01Gene08043	63.4245	470.221	-2.89023	1.40307	1.62359	0.220518	i0-i0		Aspi01Gene05031_Aspi01Gene08043	63.4245	470.221	-2.89023	3.6605	-0.370482	4.03098	i0-i0		Aspi01Gene05031_Aspi01Gene08043	63.4245	470.221	-2.89023	-3.53043	1.25942	4.78985	i0-i0		Aspi01Gene05031_Aspi01Gene08043	63.4245	470.221	-2.89023	4.93351	0.364173	4.56933	i0-i0		Aspi01Gene05031_Aspi01Gene08043	63.4245	470.221	-2.89023	-2.25742	1.99407	4.2515	i0-i0		Aspi01Gene05031_Aspi01Gene08043	63.4245	470.221	-2.89023	1.27301
Aspi01Gene05034_Aspi01Gene08038	134.38	175.323	-0.383693	-1.22466	3.4409	4.66556	i0-i0		Aspi01Gene05034_Aspi01Gene08038	134.38	175.323	-0.383693	-2.76757	-0.840804	1.92677	i0-i0		Aspi01Gene05034_Aspi01Gene08038	134.38	175.323	-0.383693	-2.24699	2.73691	4.9839	i0-i0		Aspi01Gene05034_Aspi01Gene08038	134.38	175.323	-0.383693	1.02233	0.703987	0.318342	i0-i0		Aspi01Gene05034_Aspi01Gene08038	134.38	175.323	-0.383693	1.54291	4.2817	2.73879	i0-i0		Aspi01Gene05034_Aspi01Gene08038	134.38	175.323	-0.383693	3.7899
Aspi01Gene05035_Aspi01Gene08036	119.399	474.066	-1.98929	7.43578	2.42906	5.00673	i0-i0		Aspi01Gene05035_Aspi01Gene08036	119.399	474.066	-1.98929	-0.410013	-3.01672	2.60671	i0-i0		Aspi01Gene05035_Aspi01Gene08036	119.399	474.066	-1.98929	9.76469	5.62053	4.14416	i0-i0		Aspi01Gene05035_Aspi01Gene08036	119.399	474.066	-1.98929	-2.32891	-3.19147	0.862568	i0-i0		Aspi01Gene05035_Aspi01Gene08036	119.399	474.066	-1.98929	7.8458	5.44578	2.40002	i0-i0		Aspi01Gene05035_Aspi01Gene08036	119.399	474.066	-1.98929	-1.91889
Aspi01Gene05044_Aspi01Gene08027	392.091	439.991	-0.166285	0.464649	0.738247	0.273598	i0-i0		Aspi01Gene05044_Aspi01Gene08027	392.091	439.991	-0.166285	0.00316348	0.263687	0.260524	i0-i0		Aspi01Gene05044_Aspi01Gene08027	392.091	439.991	-0.166285	0.574666	-0.0887388	0.663405	i0-i0		Aspi01Gene05044_Aspi01Gene08027	392.091	439.991	-0.166285	-0.110017	0.826986	0.937003	i0-i0		Aspi01Gene05044_Aspi01Gene08027	392.091	439.991	-0.166285	0.461486	0.47456	0.0130742	i0-i0		Aspi01Gene05044_Aspi01Gene08027	392.091	439.991	-0.166285	-0.11318
Aspi01Gene05046_Aspi01Gene08025	586.876	2329.1	-1.98864	0.245788	1.65507	1.40929	i0-i0		Aspi01Gene05046_Aspi01Gene08025	586.876	2329.1	-1.98864	-0.0527564	0.174167	0.226923	i0-i0		Aspi01Gene05046_Aspi01Gene08025	586.876	2329.1	-1.98864	0.102171	0.417166	0.314995	i0-i0		Aspi01Gene05046_Aspi01Gene08025	586.876	2329.1	-1.98864	0.143617	1.23791	1.09429	i0-i0		Aspi01Gene05046_Aspi01Gene08025	586.876	2329.1	-1.98864	0.298545	1.48091	1.18236	i0-i0		Aspi01Gene05046_Aspi01Gene08025	586.876	2329.1	-1.98864	0.196373
Aspi01Gene05051_Aspi01Gene08024	348.487	630.915	-0.856339	-2.80384	-2.11288	0.690956	i0-i0		Aspi01Gene05051_Aspi01Gene08024	348.487	630.915	-0.856339	-0.392071	1.31805	1.71012	i0-i0		Aspi01Gene05051_Aspi01Gene08024	348.487	630.915	-0.856339	-1.39362	-1.49192	0.0983004	i0-i0		Aspi01Gene05051_Aspi01Gene08024	348.487	630.915	-0.856339	-1.41022	-0.62096	0.789256	i0-i0		Aspi01Gene05051_Aspi01Gene08024	348.487	630.915	-0.856339	-2.41177	-3.43093	1.01917	i0-i0		Aspi01Gene05051_Aspi01Gene08024	348.487	630.915	-0.856339	-1.01815
Aspi01Gene05054_Aspi01Gene08020	149.139	166.507	-0.158926	-0.190804	0.434092	0.624896	i0-i0		Aspi01Gene05054_Aspi01Gene08020	149.139	166.507	-0.158926	0.932888	0.225643	0.707246	i0-i0		Aspi01Gene05054_Aspi01Gene08020	149.139	166.507	-0.158926	0.209034	0.119174	0.0898608	i0-i0		Aspi01Gene05054_Aspi01Gene08020	149.139	166.507	-0.158926	-0.399839	0.314918	0.714757	i0-i0		Aspi01Gene05054_Aspi01Gene08020	149.139	166.507	-0.158926	-1.12369	0.208449	1.33214	i0-i0		Aspi01Gene05054_Aspi01Gene08020	149.139	166.507	-0.158926	-1.33273
Aspi01Gene05058_Aspi01Gene08012	1.5093	1877.06	-10.2804	-3.82631	-1.96762	1.85869	i0-i0		Aspi01Gene05058_Aspi01Gene08012	1.5093	1877.06	-10.2804	0.507496	-0.0666289	0.574125	i0-i0		Aspi01Gene05058_Aspi01Gene08012	1.5093	1877.06	-10.2804	1.28809	-0.23982	1.52791	i0-i0		Aspi01Gene05058_Aspi01Gene08012	1.5093	1877.06	-10.2804	-5.1144	-1.7278	3.38661	i0-i0		Aspi01Gene05058_Aspi01Gene08012	1.5093	1877.06	-10.2804	-4.33381	-1.90099	2.43282	i0-i0		Aspi01Gene05058_Aspi01Gene08012	1.5093	1877.06	-10.2804	-5.6219
Aspi01Gene05059_Aspi01Gene08000	236.751	136.892	0.790336	1.05726	-2.02255	3.07981	i0-i0		Aspi01Gene05059_Aspi01Gene08000	236.751	136.892	0.790336	1.77505	-0.923404	2.69845	i0-i0		Aspi01Gene05059_Aspi01Gene08000	236.751	136.892	0.790336	-1.4252	-0.0410645	1.38413	i0-i0		Aspi01Gene05059_Aspi01Gene08000	236.751	136.892	0.790336	2.48246	-1.98149	4.46395	i0-i0		Aspi01Gene05059_Aspi01Gene08000	236.751	136.892	0.790336	-0.717785	-1.09915	0.381362	i0-i0		Aspi01Gene05059_Aspi01Gene08000	236.751	136.892	0.790336	0.707412
Aspi01Gene05066_Aspi01Gene07992	285.337	1184.81	-2.05392	0.987202	1.67261	0.685406	i0-i0		Aspi01Gene05066_Aspi01Gene07992	285.337	1184.81	-2.05392	1.33663	2.07516	0.738529	i0-i0		Aspi01Gene05066_Aspi01Gene07992	285.337	1184.81	-2.05392	0.139659	0.97151	0.83185	i0-i0		Aspi01Gene05066_Aspi01Gene07992	285.337	1184.81	-2.05392	0.847543	0.701098	0.146444	i0-i0		Aspi01Gene05066_Aspi01Gene07992	285.337	1184.81	-2.05392	-0.34943	-0.402553	0.0531229	i0-i0		Aspi01Gene05066_Aspi01Gene07992	285.337	1184.81	-2.05392	-0.489089
Aspi01Gene05068_Aspi01Gene07983	3347.04	71.0693	5.55752	-2.22281	-1.87997	0.342837	i0-i0		Aspi01Gene05068_Aspi01Gene07983	3347.04	71.0693	5.55752	-1.92595	-2.69092	0.764966	i0-i0		Aspi01Gene05068_Aspi01Gene07983	3347.04	71.0693	5.55752	-1.11919	-2.60172	1.48253	i0-i0		Aspi01Gene05068_Aspi01Gene07983	3347.04	71.0693	5.55752	-1.10362	0.72175	1.82537	i0-i0		Aspi01Gene05068_Aspi01Gene07983	3347.04	71.0693	5.55752	-0.296858	0.810945	1.1078	i0-i0		Aspi01Gene05068_Aspi01Gene07983	3347.04	71.0693	5.55752	0.822332
Aspi01Gene05095_Aspi01Gene07969	2177.8	26.2542	6.37418	0.128527	-3.89826	4.02679	i0-i0		Aspi01Gene05095_Aspi01Gene07969	2177.8	26.2542	6.37418	-0.947027	2.5283	3.47533	i0-i0		Aspi01Gene05095_Aspi01Gene07969	2177.8	26.2542	6.37418	-1.84762	-4.00064	2.15302	i0-i0		Aspi01Gene05095_Aspi01Gene07969	2177.8	26.2542	6.37418	1.97615	0.102384	1.87377	i0-i0		Aspi01Gene05095_Aspi01Gene07969	2177.8	26.2542	6.37418	1.07555	-6.42656	7.50212	i0-i0		Aspi01Gene05095_Aspi01Gene07969	2177.8	26.2542	6.37418	2.92318
Aspi01Gene05096_Aspi01Gene07968	138.134	5411.6	-5.29192	-0.869164	5.07797	5.94714	i0-i0		Aspi01Gene05096_Aspi01Gene07968	138.134	5411.6	-5.29192	3.75505	3.22695	0.528093	i0-i0		Aspi01Gene05096_Aspi01Gene07968	138.134	5411.6	-5.29192	-0.813373	1.45731	2.27068	i0-i0		Aspi01Gene05096_Aspi01Gene07968	138.134	5411.6	-5.29192	-0.0557913	3.62066	3.67645	i0-i0		Aspi01Gene05096_Aspi01Gene07968	138.134	5411.6	-5.29192	-4.62421	1.85102	6.47523	i0-i0		Aspi01Gene05096_Aspi01Gene07968	138.134	5411.6	-5.29192	-3.81084
Aspi01Gene05110_Aspi01Gene07962	1620.42	1.24735	10.3433	-2.64703	-0.766699	1.88033	i0-i0		Aspi01Gene05110_Aspi01Gene07962	1620.42	1.24735	10.3433	-1.72804	2.47451	4.20255	i0-i0		Aspi01Gene05110_Aspi01Gene07962	1620.42	1.24735	10.3433	-0.511548	-4.74613	4.23458	i0-i0		Aspi01Gene05110_Aspi01Gene07962	1620.42	1.24735	10.3433	-2.13548	3.97943	6.11491	i0-i0		Aspi01Gene05110_Aspi01Gene07962	1620.42	1.24735	10.3433	-0.918988	-3.24121	2.32222	i0-i0		Aspi01Gene05110_Aspi01Gene07962	1620.42	1.24735	10.3433	-0.40744
Aspi01Gene05113_Aspi01Gene07957	23.8879	22.1377	0.109772	3.6729	-0.494447	4.16735	i0-i0		Aspi01Gene05113_Aspi01Gene07957	23.8879	22.1377	0.109772	7.90543	3.1219	4.78353	i0-i0		Aspi01Gene05113_Aspi01Gene07957	23.8879	22.1377	0.109772	-1.78193	-5.38839	3.60647	i0-i0		Aspi01Gene05113_Aspi01Gene07957	23.8879	22.1377	0.109772	5.45482	4.89395	0.560878	i0-i0		Aspi01Gene05113_Aspi01Gene07957	23.8879	22.1377	0.109772	-4.23253	-3.61635	0.616182	i0-i0		Aspi01Gene05113_Aspi01Gene07957	23.8879	22.1377	0.109772	-2.4506
Aspi01Gene05119_Aspi01Gene07945	312.376	21.2816	3.87561	4.52631	0.681406	3.8449	i0-i0		Aspi01Gene05119_Aspi01Gene07945	312.376	21.2816	3.87561	2.92534	3.18367	0.258329	i0-i0		Aspi01Gene05119_Aspi01Gene07945	312.376	21.2816	3.87561	4.89858	0.828986	4.0696	i0-i0		Aspi01Gene05119_Aspi01Gene07945	312.376	21.2816	3.87561	-0.372276	-0.14758	0.224696	i0-i0		Aspi01Gene05119_Aspi01Gene07945	312.376	21.2816	3.87561	1.60097	-2.50226	4.10323	i0-i0		Aspi01Gene05119_Aspi01Gene07945	312.376	21.2816	3.87561	-3.29762
Aspi01Gene05126_Aspi01Gene07936	590.499	656.482	-0.152821	0.165915	1.20006	1.03415	i0-i0		Aspi01Gene05126_Aspi01Gene07936	590.499	656.482	-0.152821	0.260298	0.183603	0.0766953	i0-i0		Aspi01Gene05126_Aspi01Gene07936	590.499	656.482	-0.152821	-0.644245	0.290249	0.934494	i0-i0		Aspi01Gene05126_Aspi01Gene07936	590.499	656.482	-0.152821	0.81016	0.909812	0.0996522	i0-i0		Aspi01Gene05126_Aspi01Gene07936	590.499	656.482	-0.152821	-0.0943833	1.01646	1.11084	i0-i0		Aspi01Gene05126_Aspi01Gene07936	590.499	656.482	-0.152821	0.549862
Aspi01Gene05134_Aspi01Gene07932	123.607	41.3724	1.57902	7.66293	8.20419	0.541257	i0-i0		Aspi01Gene05134_Aspi01Gene07932	123.607	41.3724	1.57902	2.89315	4.29938	1.40623	i0-i0		Aspi01Gene05134_Aspi01Gene07932	123.607	41.3724	1.57902	6.59881	1.63848	4.96033	i0-i0		Aspi01Gene05134_Aspi01Gene07932	123.607	41.3724	1.57902	1.06412	6.56571	5.50159	i0-i0		Aspi01Gene05134_Aspi01Gene07932	123.607	41.3724	1.57902	4.76978	3.90481	0.864975	i0-i0		Aspi01Gene05134_Aspi01Gene07932	123.607	41.3724	1.57902	-1.82903
Aspi01Gene05140_Aspi01Gene07930	352.796	234.845	0.587124	-1.73682	2.65555	4.39237	i0-i0		Aspi01Gene05140_Aspi01Gene07930	352.796	234.845	0.587124	-1.98201	-0.498389	1.48362	i0-i0		Aspi01Gene05140_Aspi01Gene07930	352.796	234.845	0.587124	0.905065	5.60886	4.7038	i0-i0		Aspi01Gene05140_Aspi01Gene07930	352.796	234.845	0.587124	-2.64189	-2.95331	0.311423	i0-i0		Aspi01Gene05140_Aspi01Gene07930	352.796	234.845	0.587124	0.245187	3.15394	2.90875	i0-i0		Aspi01Gene05140_Aspi01Gene07930	352.796	234.845	0.587124	-0.659878
Aspi01Gene05144_Aspi01Gene07928	1306.41	324.006	2.01152	-0.282375	1.17406	1.45643	i0-i0		Aspi01Gene05144_Aspi01Gene07928	1306.41	324.006	2.01152	-0.136043	0.133957	0.27	i0-i0		Aspi01Gene05144_Aspi01Gene07928	1306.41	324.006	2.01152	-0.344052	0.941743	1.2858	i0-i0		Aspi01Gene05144_Aspi01Gene07928	1306.41	324.006	2.01152	0.0616776	0.232315	0.170637	i0-i0		Aspi01Gene05144_Aspi01Gene07928	1306.41	324.006	2.01152	-0.146332	1.0401	1.18643	i0-i0		Aspi01Gene05144_Aspi01Gene07928	1306.41	324.006	2.01152	0.19772
Aspi01Gene05151_Aspi01Gene07919	1338.74	2988.73	-1.15865	-2.80383	-2.06555	0.738283	i0-i0		Aspi01Gene05151_Aspi01Gene07919	1338.74	2988.73	-1.15865	-2.15845	-2.05709	0.101366	i0-i0		Aspi01Gene05151_Aspi01Gene07919	1338.74	2988.73	-1.15865	0.118169	-0.153757	0.271926	i0-i0		Aspi01Gene05151_Aspi01Gene07919	1338.74	2988.73	-1.15865	-2.922	-1.91179	1.01021	i0-i0		Aspi01Gene05151_Aspi01Gene07919	1338.74	2988.73	-1.15865	-0.645377	-0.00845984	0.636917	i0-i0		Aspi01Gene05151_Aspi01Gene07919	1338.74	2988.73	-1.15865	-0.763546
Aspi01Gene05157_Aspi01Gene07913	14395.9	7369.7	0.965979	0.594362	2.33535	1.74099	i0-i0		Aspi01Gene05157_Aspi01Gene07913	14395.9	7369.7	0.965979	-2.64478	-1.17004	1.47475	i0-i0		Aspi01Gene05157_Aspi01Gene07913	14395.9	7369.7	0.965979	0.949208	1.16694	0.217736	i0-i0		Aspi01Gene05157_Aspi01Gene07913	14395.9	7369.7	0.965979	-0.354846	1.16841	1.52325	i0-i0		Aspi01Gene05157_Aspi01Gene07913	14395.9	7369.7	0.965979	3.23915	3.50539	0.266241	i0-i0		Aspi01Gene05157_Aspi01Gene07913	14395.9	7369.7	0.965979	2.28994
Aspi01Gene05159_Aspi01Gene07912	100.765	1161.42	-3.52681	5.36747	4.07255	1.29492	i0-i0		Aspi01Gene05159_Aspi01Gene07912	100.765	1161.42	-3.52681	3.84868	-0.621246	4.46992	i0-i0		Aspi01Gene05159_Aspi01Gene07912	100.765	1161.42	-3.52681	-2.23683	4.21509	6.45191	i0-i0		Aspi01Gene05159_Aspi01Gene07912	100.765	1161.42	-3.52681	7.6043	-0.142534	7.74684	i0-i0		Aspi01Gene05159_Aspi01Gene07912	100.765	1161.42	-3.52681	1.5188	4.6938	3.175	i0-i0		Aspi01Gene05159_Aspi01Gene07912	100.765	1161.42	-3.52681	3.75562
Aspi01Gene05165_Aspi01Gene07908	457.126	302.421	0.596033	0.292938	-0.234966	0.527904	i0-i0		Aspi01Gene05165_Aspi01Gene07908	457.126	302.421	0.596033	-0.384094	-0.623836	0.239743	i0-i0		Aspi01Gene05165_Aspi01Gene07908	457.126	302.421	0.596033	1.2466	0.812079	0.434521	i0-i0		Aspi01Gene05165_Aspi01Gene07908	457.126	302.421	0.596033	-0.953661	-1.04704	0.0933834	i0-i0		Aspi01Gene05165_Aspi01Gene07908	457.126	302.421	0.596033	0.677032	0.38887	0.288161	i0-i0		Aspi01Gene05165_Aspi01Gene07908	457.126	302.421	0.596033	-0.569567
Aspi01Gene05173_Aspi01Gene07777	1851.61	228.265	3.02	-0.779416	-2.21209	1.43267	i0-i0		Aspi01Gene05173_Aspi01Gene07777	1851.61	228.265	3.02	-0.602116	-2.83139	2.22928	i0-i0		Aspi01Gene05173_Aspi01Gene07777	1851.61	228.265	3.02	-0.628602	-0.849653	0.221051	i0-i0		Aspi01Gene05173_Aspi01Gene07777	1851.61	228.265	3.02	-0.150814	-1.36244	1.21162	i0-i0		Aspi01Gene05173_Aspi01Gene07777	1851.61	228.265	3.02	-0.1773	0.619304	0.796603	i0-i0		Aspi01Gene05173_Aspi01Gene07777	1851.61	228.265	3.02	0.451302
Aspi01Gene05175_Aspi01Gene07900	192.961	0.0873693	11.1089	0.64786	-1.59179	2.23965	i0-i0		Aspi01Gene05175_Aspi01Gene07900	192.961	0.0873693	11.1089	0.862456	0.433527	0.42893	i0-i0		Aspi01Gene05175_Aspi01Gene07900	192.961	0.0873693	11.1089	0.330612	-2.41626	2.74688	i0-i0		Aspi01Gene05175_Aspi01Gene07900	192.961	0.0873693	11.1089	0.317247	0	0.317247	i0-i0		Aspi01Gene05175_Aspi01Gene07900	192.961	0.0873693	11.1089	-0.214597	-2.02531	1.81072	i0-i0		Aspi01Gene05175_Aspi01Gene07900	192.961	0.0873693	11.1089	-0.545209
Aspi01Gene05177_Aspi01Gene07783	174.921	434.852	-1.31382	2.00889	3.04487	1.03598	i0-i0		Aspi01Gene05177_Aspi01Gene07783	174.921	434.852	-1.31382	3.65866	1.8695	1.78916	i0-i0		Aspi01Gene05177_Aspi01Gene07783	174.921	434.852	-1.31382	-1.10951	-0.531073	0.578436	i0-i0		Aspi01Gene05177_Aspi01Gene07783	174.921	434.852	-1.31382	3.1184	3.57594	0.457544	i0-i0		Aspi01Gene05177_Aspi01Gene07783	174.921	434.852	-1.31382	-1.64977	1.17537	2.82514	i0-i0		Aspi01Gene05177_Aspi01Gene07783	174.921	434.852	-1.31382	-0.540266
Aspi01Gene05184_Aspi01Gene07784	26.9252	20.1811	0.415952	-3.44902	-0.280634	3.16839	i0-i0		Aspi01Gene05184_Aspi01Gene07784	26.9252	20.1811	0.415952	3.35406	-1.76339	5.11745	i0-i0		Aspi01Gene05184_Aspi01Gene07784	26.9252	20.1811	0.415952	2.79473	3.95464	1.15991	i0-i0		Aspi01Gene05184_Aspi01Gene07784	26.9252	20.1811	0.415952	-6.24375	-4.23527	2.00848	i0-i0		Aspi01Gene05184_Aspi01Gene07784	26.9252	20.1811	0.415952	-6.80308	1.48275	8.28584	i0-i0		Aspi01Gene05184_Aspi01Gene07784	26.9252	20.1811	0.415952	-9.59781
Aspi01Gene05209_Aspi01Gene07818	396.534	125.644	1.65811	-4.67845	-2.86943	1.80902	i0-i0		Aspi01Gene05209_Aspi01Gene07818	396.534	125.644	1.65811	2.28376	0.190477	2.09328	i0-i0		Aspi01Gene05209_Aspi01Gene07818	396.534	125.644	1.65811	-2.36686	-0.616691	1.75017	i0-i0		Aspi01Gene05209_Aspi01Gene07818	396.534	125.644	1.65811	-2.31159	-2.25274	0.0588524	i0-i0		Aspi01Gene05209_Aspi01Gene07818	396.534	125.644	1.65811	-6.96221	-3.05991	3.9023	i0-i0		Aspi01Gene05209_Aspi01Gene07818	396.534	125.644	1.65811	-4.59535
Aspi01Gene05218_Aspi01Gene07819	82.1656	10.0129	3.03668	-3.12925	-3.3597	0.230457	i0-i0		Aspi01Gene05218_Aspi01Gene07819	82.1656	10.0129	3.03668	-2.32708	-1.4636	0.863474	i0-i0		Aspi01Gene05218_Aspi01Gene07819	82.1656	10.0129	3.03668	1.56062	-1.33383	2.89445	i0-i0		Aspi01Gene05218_Aspi01Gene07819	82.1656	10.0129	3.03668	-4.68986	-2.02587	2.66399	i0-i0		Aspi01Gene05218_Aspi01Gene07819	82.1656	10.0129	3.03668	-0.802169	-1.8961	1.09393	i0-i0		Aspi01Gene05218_Aspi01Gene07819	82.1656	10.0129	3.03668	-2.36279
Aspi01Gene05226_Aspi01Gene07825	652.331	90.0951	2.85608	-1.07091	-1.77497	0.704066	i0-i0		Aspi01Gene05226_Aspi01Gene07825	652.331	90.0951	2.85608	0.117777	-1.39888	1.51666	i0-i0		Aspi01Gene05226_Aspi01Gene07825	652.331	90.0951	2.85608	0.227425	-0.927695	1.15512	i0-i0		Aspi01Gene05226_Aspi01Gene07825	652.331	90.0951	2.85608	-1.29833	-0.847278	0.451054	i0-i0		Aspi01Gene05226_Aspi01Gene07825	652.331	90.0951	2.85608	-1.18868	-0.376094	0.812591	i0-i0		Aspi01Gene05226_Aspi01Gene07825	652.331	90.0951	2.85608	-1.41611
Aspi01Gene05250_Aspi01Gene07839	41.349	0.113503	8.50897	-1.18426	-2.3362	1.15194	i0-i0		Aspi01Gene05250_Aspi01Gene07839	41.349	0.113503	8.50897	-1.03008	0	1.03008	i0-i0		Aspi01Gene05250_Aspi01Gene07839	41.349	0.113503	8.50897	0.284847	-1.86678	2.15163	i0-i0		Aspi01Gene05250_Aspi01Gene07839	41.349	0.113503	8.50897	-1.46911	-0.469427	0.999683	i0-i0		Aspi01Gene05250_Aspi01Gene07839	41.349	0.113503	8.50897	-0.154187	-2.91771	2.76352	i0-i0		Aspi01Gene05250_Aspi01Gene07839	41.349	0.113503	8.50897	-0.439033
Aspi01Gene05273_Aspi01Gene07848	250.049	138.998	0.847141	0.518481	-0.618545	1.13703	i0-i0		Aspi01Gene05273_Aspi01Gene07848	250.049	138.998	0.847141	-0.930859	-1.30503	0.374168	i0-i0		Aspi01Gene05273_Aspi01Gene07848	250.049	138.998	0.847141	0.346426	0.464768	0.118342	i0-i0		Aspi01Gene05273_Aspi01Gene07848	250.049	138.998	0.847141	0.172055	-1.08331	1.25537	i0-i0		Aspi01Gene05273_Aspi01Gene07848	250.049	138.998	0.847141	1.44934	0.686483	0.762857	i0-i0		Aspi01Gene05273_Aspi01Gene07848	250.049	138.998	0.847141	1.10291
Aspi01Gene05274_Aspi01Gene07852	1949.6	1129.92	0.786951	-0.248701	0.23264	0.481341	i0-i0		Aspi01Gene05274_Aspi01Gene07852	1949.6	1129.92	0.786951	-1.92877	-1.23328	0.695495	i0-i0		Aspi01Gene05274_Aspi01Gene07852	1949.6	1129.92	0.786951	-1.31068	-0.649513	0.66117	i0-i0		Aspi01Gene05274_Aspi01Gene07852	1949.6	1129.92	0.786951	1.06198	0.882153	0.17983	i0-i0		Aspi01Gene05274_Aspi01Gene07852	1949.6	1129.92	0.786951	1.68007	1.46592	0.214155	i0-i0		Aspi01Gene05274_Aspi01Gene07852	1949.6	1129.92	0.786951	2.99076
Aspi01Gene05290_Aspi01Gene07878	2446.64	917.902	1.41439	-1.76234	7.48808	9.25042	i0-i0		Aspi01Gene05290_Aspi01Gene07878	2446.64	917.902	1.41439	0.988918	-0.943213	1.93213	i0-i0		Aspi01Gene05290_Aspi01Gene07878	2446.64	917.902	1.41439	-1.17469	8.76688	9.94157	i0-i0		Aspi01Gene05290_Aspi01Gene07878	2446.64	917.902	1.41439	-0.587644	-1.2788	0.691158	i0-i0		Aspi01Gene05290_Aspi01Gene07878	2446.64	917.902	1.41439	-2.75125	8.43129	11.1825	i0-i0		Aspi01Gene05290_Aspi01Gene07878	2446.64	917.902	1.41439	-1.57656
Aspi01Gene05301_Aspi01Gene07883	20.9087	306.489	-3.87366	0.0561756	1.39788	1.34171	i0-i0		Aspi01Gene05301_Aspi01Gene07883	20.9087	306.489	-3.87366	2.19973	0.777295	1.42244	i0-i0		Aspi01Gene05301_Aspi01Gene07883	20.9087	306.489	-3.87366	-2.91656	0.00984098	2.92641	i0-i0		Aspi01Gene05301_Aspi01Gene07883	20.9087	306.489	-3.87366	2.97274	1.38804	1.5847	i0-i0		Aspi01Gene05301_Aspi01Gene07883	20.9087	306.489	-3.87366	-2.14356	0.620587	2.76414	i0-i0		Aspi01Gene05301_Aspi01Gene07883	20.9087	306.489	-3.87366	0.773008
Aspi01Gene05458_Aspi01Gene07607	466.721	978.053	-1.06735	-2.15109	1.26811	3.41921	i0-i0		Aspi01Gene05458_Aspi01Gene07607	466.721	978.053	-1.06735	-0.894189	-0.811865	0.0823242	i0-i0		Aspi01Gene05458_Aspi01Gene07607	466.721	978.053	-1.06735	-1.23013	0.79281	2.02294	i0-i0		Aspi01Gene05458_Aspi01Gene07607	466.721	978.053	-1.06735	-0.92096	0.475304	1.39626	i0-i0		Aspi01Gene05458_Aspi01Gene07607	466.721	978.053	-1.06735	-1.2569	2.07998	3.33688	i0-i0		Aspi01Gene05458_Aspi01Gene07607	466.721	978.053	-1.06735	-0.026771
Aspi01Gene05460_Aspi01Gene07602	507.683	147.772	1.78055	-0.609752	0.864603	1.47436	i0-i0		Aspi01Gene05460_Aspi01Gene07602	507.683	147.772	1.78055	0.155945	-0.443986	0.599931	i0-i0		Aspi01Gene05460_Aspi01Gene07602	507.683	147.772	1.78055	-0.254876	-0.914096	0.659221	i0-i0		Aspi01Gene05460_Aspi01Gene07602	507.683	147.772	1.78055	-0.354877	1.7787	2.13358	i0-i0		Aspi01Gene05460_Aspi01Gene07602	507.683	147.772	1.78055	-0.765697	1.30859	2.07429	i0-i0		Aspi01Gene05460_Aspi01Gene07602	507.683	147.772	1.78055	-0.510822
Aspi01Gene05466_Aspi01Gene07597	441.704	3936.04	-3.15559	4.35337	3.86837	0.485002	i0-i0		Aspi01Gene05466_Aspi01Gene07597	441.704	3936.04	-3.15559	1.64874	-1.10367	2.75241	i0-i0		Aspi01Gene05466_Aspi01Gene07597	441.704	3936.04	-3.15559	1.69808	2.34727	0.649189	i0-i0		Aspi01Gene05466_Aspi01Gene07597	441.704	3936.04	-3.15559	2.65529	1.5211	1.13419	i0-i0		Aspi01Gene05466_Aspi01Gene07597	441.704	3936.04	-3.15559	2.70463	4.97204	2.2674	i0-i0		Aspi01Gene05466_Aspi01Gene07597	441.704	3936.04	-3.15559	1.00655
Aspi01Gene05473_Aspi01Gene07594	105.331	391.466	-1.89396	2.65353	2.11248	0.54105	i0-i0		Aspi01Gene05473_Aspi01Gene07594	105.331	391.466	-1.89396	0.314031	0.242872	0.0711597	i0-i0		Aspi01Gene05473_Aspi01Gene07594	105.331	391.466	-1.89396	1.02676	0.725307	0.301457	i0-i0		Aspi01Gene05473_Aspi01Gene07594	105.331	391.466	-1.89396	1.62676	1.38717	0.239593	i0-i0		Aspi01Gene05473_Aspi01Gene07594	105.331	391.466	-1.89396	2.33949	1.8696	0.46989	i0-i0		Aspi01Gene05473_Aspi01Gene07594	105.331	391.466	-1.89396	1.31273
Aspi01Gene05486_Aspi01Gene07585	2721.07	335.63	3.01923	0.930223	0.500506	0.429717	i0-i0		Aspi01Gene05486_Aspi01Gene07585	2721.07	335.63	3.01923	0.201657	0.686896	0.485239	i0-i0		Aspi01Gene05486_Aspi01Gene07585	2721.07	335.63	3.01923	0.537219	-0.0463364	0.583556	i0-i0		Aspi01Gene05486_Aspi01Gene07585	2721.07	335.63	3.01923	0.393003	0.546842	0.153839	i0-i0		Aspi01Gene05486_Aspi01Gene07585	2721.07	335.63	3.01923	0.728565	-0.186391	0.914956	i0-i0		Aspi01Gene05486_Aspi01Gene07585	2721.07	335.63	3.01923	0.191346
Aspi01Gene05499_Aspi01Gene07578	11.654	1556.75	-7.06157	-4.20799	22.6343	26.8423	i0-i0		Aspi01Gene05499_Aspi01Gene07578	11.654	1556.75	-7.06157	5.39276	-2.14926	7.54202	i0-i0		Aspi01Gene05499_Aspi01Gene07578	11.654	1556.75	-7.06157	-2.49879	16.8364	19.3352	i0-i0		Aspi01Gene05499_Aspi01Gene07578	11.654	1556.75	-7.06157	-1.70921	5.79791	7.50712	i0-i0		Aspi01Gene05499_Aspi01Gene07578	11.654	1556.75	-7.06157	-9.60075	24.7835	34.3843	i0-i0		Aspi01Gene05499_Aspi01Gene07578	11.654	1556.75	-7.06157	-7.10197
Aspi01Gene05520_Aspi01Gene07560	600.239	405.697	0.565135	-3.83025	-0.0332477	3.797	i0-i0		Aspi01Gene05520_Aspi01Gene07560	600.239	405.697	0.565135	-0.41584	0.613205	1.02904	i0-i0		Aspi01Gene05520_Aspi01Gene07560	600.239	405.697	0.565135	-3.51491	-1.57727	1.93763	i0-i0		Aspi01Gene05520_Aspi01Gene07560	600.239	405.697	0.565135	-0.315344	1.54402	1.85937	i0-i0		Aspi01Gene05520_Aspi01Gene07560	600.239	405.697	0.565135	-3.41441	-0.646452	2.76796	i0-i0		Aspi01Gene05520_Aspi01Gene07560	600.239	405.697	0.565135	0.100496
Aspi01Gene05523_Aspi01Gene07541	224.33	235.816	-0.0720433	3.24197	3.43555	0.193578	i0-i0		Aspi01Gene05523_Aspi01Gene07541	224.33	235.816	-0.0720433	-0.698394	-1.64415	0.945752	i0-i0		Aspi01Gene05523_Aspi01Gene07541	224.33	235.816	-0.0720433	2.14983	5.72149	3.57166	i0-i0		Aspi01Gene05523_Aspi01Gene07541	224.33	235.816	-0.0720433	1.09214	-2.28595	3.37808	i0-i0		Aspi01Gene05523_Aspi01Gene07541	224.33	235.816	-0.0720433	3.94036	5.07969	1.13933	i0-i0		Aspi01Gene05523_Aspi01Gene07541	224.33	235.816	-0.0720433	1.79053
Aspi01Gene05541_Aspi01Gene07525	954.172	267.999	1.83202	-4.52213	-1.23531	3.28681	i0-i0		Aspi01Gene05541_Aspi01Gene07525	954.172	267.999	1.83202	-2.41374	-3.51008	1.09635	i0-i0		Aspi01Gene05541_Aspi01Gene07525	954.172	267.999	1.83202	-2.04674	1.84689	3.89363	i0-i0		Aspi01Gene05541_Aspi01Gene07525	954.172	267.999	1.83202	-2.47538	-3.0822	0.606815	i0-i0		Aspi01Gene05541_Aspi01Gene07525	954.172	267.999	1.83202	-2.10839	2.27477	4.38316	i0-i0		Aspi01Gene05541_Aspi01Gene07525	954.172	267.999	1.83202	-0.0616469
Aspi01Gene05542_Aspi01Gene07518	2238.86	2340.74	-0.0642022	2.24094	1.91434	0.326602	i0-i0		Aspi01Gene05542_Aspi01Gene07518	2238.86	2340.74	-0.0642022	1.02963	1.11113	0.0815071	i0-i0		Aspi01Gene05542_Aspi01Gene07518	2238.86	2340.74	-0.0642022	0.668107	-1.21443	1.88254	i0-i0		Aspi01Gene05542_Aspi01Gene07518	2238.86	2340.74	-0.0642022	1.57283	3.12877	1.55594	i0-i0		Aspi01Gene05542_Aspi01Gene07518	2238.86	2340.74	-0.0642022	1.21131	0.803202	0.408109	i0-i0		Aspi01Gene05542_Aspi01Gene07518	2238.86	2340.74	-0.0642022	0.543204
Aspi01Gene05543_Aspi01Gene07517	4.49884	16.097	-1.83917	0.314533	2.02818	1.71365	i0-i0		Aspi01Gene05543_Aspi01Gene07517	4.49884	16.097	-1.83917	1.91698	0.23143	1.68555	i0-i0		Aspi01Gene05543_Aspi01Gene07517	4.49884	16.097	-1.83917	-1.51582	3.69533	5.21115	i0-i0		Aspi01Gene05543_Aspi01Gene07517	4.49884	16.097	-1.83917	1.83036	-1.66714	3.4975	i0-i0		Aspi01Gene05543_Aspi01Gene07517	4.49884	16.097	-1.83917	-1.60245	1.79675	3.3992	i0-i0		Aspi01Gene05543_Aspi01Gene07517	4.49884	16.097	-1.83917	-0.0866268
Aspi01Gene05544_Aspi01Gene07516	2486.85	1148.26	1.11487	1.19962	-0.0420647	1.24169	i0-i0		Aspi01Gene05544_Aspi01Gene07516	2486.85	1148.26	1.11487	0.0650343	-1.2095	1.27454	i0-i0		Aspi01Gene05544_Aspi01Gene07516	2486.85	1148.26	1.11487	0.711383	-1.91991	2.63129	i0-i0		Aspi01Gene05544_Aspi01Gene07516	2486.85	1148.26	1.11487	0.488242	1.87784	1.3896	i0-i0		Aspi01Gene05544_Aspi01Gene07516	2486.85	1148.26	1.11487	1.13459	1.16744	0.0328465	i0-i0		Aspi01Gene05544_Aspi01Gene07516	2486.85	1148.26	1.11487	0.423207
Aspi01Gene05550_Aspi01Gene07513	104.493	296.656	-1.50539	-0.473801	-1.74306	1.26926	i0-i0		Aspi01Gene05550_Aspi01Gene07513	104.493	296.656	-1.50539	-2.88251	-2.65868	0.223836	i0-i0		Aspi01Gene05550_Aspi01Gene07513	104.493	296.656	-1.50539	1.57792	-1.07936	2.65728	i0-i0		Aspi01Gene05550_Aspi01Gene07513	104.493	296.656	-1.50539	-2.05172	-0.663702	1.38802	i0-i0		Aspi01Gene05550_Aspi01Gene07513	104.493	296.656	-1.50539	2.40871	0.915618	1.49309	i0-i0		Aspi01Gene05550_Aspi01Gene07513	104.493	296.656	-1.50539	0.830789
Aspi01Gene05594_Aspi01Gene07501	453.537	406.026	0.159648	0.279197	-0.514567	0.793764	i0-i0		Aspi01Gene05594_Aspi01Gene07501	453.537	406.026	0.159648	-1.24581	-1.63273	0.386914	i0-i0		Aspi01Gene05594_Aspi01Gene07501	453.537	406.026	0.159648	1.43689	0.0127884	1.4241	i0-i0		Aspi01Gene05594_Aspi01Gene07501	453.537	406.026	0.159648	-1.15769	-0.527356	0.630334	i0-i0		Aspi01Gene05594_Aspi01Gene07501	453.537	406.026	0.159648	1.52501	1.11816	0.40685	i0-i0		Aspi01Gene05594_Aspi01Gene07501	453.537	406.026	0.159648	0.0881223
Aspi01Gene05620_Aspi01Gene07489	273.777	61.5784	2.1525	1.28983	2.1483	0.858464	i0-i0		Aspi01Gene05620_Aspi01Gene07489	273.777	61.5784	2.1525	1.38734	0.0101515	1.37719	i0-i0		Aspi01Gene05620_Aspi01Gene07489	273.777	61.5784	2.1525	1.31593	1.079	0.236928	i0-i0		Aspi01Gene05620_Aspi01Gene07489	273.777	61.5784	2.1525	-0.0260924	1.0693	1.09539	i0-i0		Aspi01Gene05620_Aspi01Gene07489	273.777	61.5784	2.1525	-0.0975093	2.13815	2.23565	i0-i0		Aspi01Gene05620_Aspi01Gene07489	273.777	61.5784	2.1525	-1.41343
Aspi01Gene05629_Aspi01Gene07483	663.709	744.752	-0.16621	-2.68421	-1.67509	1.00912	i0-i0		Aspi01Gene05629_Aspi01Gene07483	663.709	744.752	-0.16621	-3.19094	-3.05934	0.131606	i0-i0		Aspi01Gene05629_Aspi01Gene07483	663.709	744.752	-0.16621	-4.3262	-1.94819	2.37801	i0-i0		Aspi01Gene05629_Aspi01Gene07483	663.709	744.752	-0.16621	1.64199	0.273101	1.36889	i0-i0		Aspi01Gene05629_Aspi01Gene07483	663.709	744.752	-0.16621	0.506736	1.38425	0.877511	i0-i0		Aspi01Gene05629_Aspi01Gene07483	663.709	744.752	-0.16621	4.83293
Aspi01Gene05633_Aspi01Gene07482	2067.49	1090.24	0.923237	0.465981	-0.663717	1.1297	i0-i0		Aspi01Gene05633_Aspi01Gene07482	2067.49	1090.24	0.923237	0.746535	-0.0371514	0.783686	i0-i0		Aspi01Gene05633_Aspi01Gene07482	2067.49	1090.24	0.923237	0.532787	-0.415126	0.947913	i0-i0		Aspi01Gene05633_Aspi01Gene07482	2067.49	1090.24	0.923237	-0.0668058	-0.24859	0.181784	i0-i0		Aspi01Gene05633_Aspi01Gene07482	2067.49	1090.24	0.923237	-0.280554	-0.626565	0.346011	i0-i0		Aspi01Gene05633_Aspi01Gene07482	2067.49	1090.24	0.923237	-0.813341
Aspi01Gene05638_Aspi01Gene07477	2343.53	2970.89	-0.342213	1.19844	1.53882	0.340383	i0-i0		Aspi01Gene05638_Aspi01Gene07477	2343.53	2970.89	-0.342213	0.227836	1.01002	0.782188	i0-i0		Aspi01Gene05638_Aspi01Gene07477	2343.53	2970.89	-0.342213	0.470709	0.774602	0.303892	i0-i0		Aspi01Gene05638_Aspi01Gene07477	2343.53	2970.89	-0.342213	0.72773	0.76422	0.0364901	i0-i0		Aspi01Gene05638_Aspi01Gene07477	2343.53	2970.89	-0.342213	0.970603	0.528798	0.441805	i0-i0		Aspi01Gene05638_Aspi01Gene07477	2343.53	2970.89	-0.342213	0.499894
Aspi01Gene05670_Aspi01Gene07458	530.074	650.105	-0.294478	-2.27047	-2.44251	0.172041	i0-i0		Aspi01Gene05670_Aspi01Gene07458	530.074	650.105	-0.294478	-0.974077	0.0716823	1.04576	i0-i0		Aspi01Gene05670_Aspi01Gene07458	530.074	650.105	-0.294478	-2.72794	-3.50796	0.780023	i0-i0		Aspi01Gene05670_Aspi01Gene07458	530.074	650.105	-0.294478	0.457472	1.06545	0.607982	i0-i0		Aspi01Gene05670_Aspi01Gene07458	530.074	650.105	-0.294478	-1.29639	-2.51419	1.2178	i0-i0		Aspi01Gene05670_Aspi01Gene07458	530.074	650.105	-0.294478	1.43155
Aspi01Gene05709_Aspi01Gene07433	45.5701	139.661	-1.61577	4.92486	4.34674	0.578122	i0-i0		Aspi01Gene05709_Aspi01Gene07433	45.5701	139.661	-1.61577	9.5295	2.00797	7.52153	i0-i0		Aspi01Gene05709_Aspi01Gene07433	45.5701	139.661	-1.61577	-2.3347	-2.73611	0.401418	i0-i0		Aspi01Gene05709_Aspi01Gene07433	45.5701	139.661	-1.61577	7.25955	7.08285	0.176704	i0-i0		Aspi01Gene05709_Aspi01Gene07433	45.5701	139.661	-1.61577	-4.60464	2.33876	6.94341	i0-i0		Aspi01Gene05709_Aspi01Gene07433	45.5701	139.661	-1.61577	-2.26995
Aspi01Gene05711_Aspi01Gene07431	617.821	327.982	0.913571	0.0841244	0.670248	0.586123	i0-i0		Aspi01Gene05711_Aspi01Gene07431	617.821	327.982	0.913571	-0.449739	-0.206189	0.24355	i0-i0		Aspi01Gene05711_Aspi01Gene07431	617.821	327.982	0.913571	0.560276	0.952852	0.392576	i0-i0		Aspi01Gene05711_Aspi01Gene07431	617.821	327.982	0.913571	-0.476151	-0.282604	0.193547	i0-i0		Aspi01Gene05711_Aspi01Gene07431	617.821	327.982	0.913571	0.533863	0.876437	0.342573	i0-i0		Aspi01Gene05711_Aspi01Gene07431	617.821	327.982	0.913571	-0.0264128
Aspi01Gene05714_Aspi01Gene07414	49.0341	32.4955	0.593545	2.99526	1.45131	1.54395	i0-i0		Aspi01Gene05714_Aspi01Gene07414	49.0341	32.4955	0.593545	-1.72584	-0.419722	1.30612	i0-i0		Aspi01Gene05714_Aspi01Gene07414	49.0341	32.4955	0.593545	-1.48456	-0.369817	1.11475	i0-i0		Aspi01Gene05714_Aspi01Gene07414	49.0341	32.4955	0.593545	4.47982	1.82112	2.6587	i0-i0		Aspi01Gene05714_Aspi01Gene07414	49.0341	32.4955	0.593545	4.7211	1.87103	2.85007	i0-i0		Aspi01Gene05714_Aspi01Gene07414	49.0341	32.4955	0.593545	6.20566
Aspi01Gene05795_Aspi01Gene07325	427.67	491.604	-0.200999	-2.96223	8.19545	11.1577	i0-i0		Aspi01Gene05795_Aspi01Gene07325	427.67	491.604	-0.200999	10.8983	1.23377	9.6645	i0-i0		Aspi01Gene05795_Aspi01Gene07325	427.67	491.604	-0.200999	-0.691093	6.1061	6.7972	i0-i0		Aspi01Gene05795_Aspi01Gene07325	427.67	491.604	-0.200999	-2.27114	2.08934	4.36048	i0-i0		Aspi01Gene05795_Aspi01Gene07325	427.67	491.604	-0.200999	-13.8605	6.96167	20.8222	i0-i0		Aspi01Gene05795_Aspi01Gene07325	427.67	491.604	-0.200999	-13.1694
Aspi01Gene05799_Aspi01Gene07450	707.114	0.0501772	13.7826	0.36584	-1.59178	1.95762	i0-i0		Aspi01Gene05799_Aspi01Gene07450	707.114	0.0501772	13.7826	-0.184363	0	0.184363	i0-i0		Aspi01Gene05799_Aspi01Gene07450	707.114	0.0501772	13.7826	0.45425	-2.41626	2.87051	i0-i0		Aspi01Gene05799_Aspi01Gene07450	707.114	0.0501772	13.7826	-0.08841	0	0.08841	i0-i0		Aspi01Gene05799_Aspi01Gene07450	707.114	0.0501772	13.7826	0.550203	-2.17328	2.72348	i0-i0		Aspi01Gene05799_Aspi01Gene07450	707.114	0.0501772	13.7826	0.0959529
Aspi01Gene05807_Aspi01Gene07343	27.2789	170.731	-2.64587	-1.526	3.6449	5.17089	i0-i0		Aspi01Gene05807_Aspi01Gene07343	27.2789	170.731	-2.64587	-1.35101	0.233491	1.5845	i0-i0		Aspi01Gene05807_Aspi01Gene07343	27.2789	170.731	-2.64587	-0.407436	2.22498	2.63242	i0-i0		Aspi01Gene05807_Aspi01Gene07343	27.2789	170.731	-2.64587	-1.11856	1.41991	2.53847	i0-i0		Aspi01Gene05807_Aspi01Gene07343	27.2789	170.731	-2.64587	-0.174993	3.4114	3.5864	i0-i0		Aspi01Gene05807_Aspi01Gene07343	27.2789	170.731	-2.64587	0.232443
Aspi01Gene05818_Aspi01Gene07368	1330.3	78.2999	4.0866	-0.775081	-4.32956	3.55448	i0-i0		Aspi01Gene05818_Aspi01Gene07368	1330.3	78.2999	4.0866	-2.29992	6.64516	8.94509	i0-i0		Aspi01Gene05818_Aspi01Gene07368	1330.3	78.2999	4.0866	2.07239	0.21185	1.86054	i0-i0		Aspi01Gene05818_Aspi01Gene07368	1330.3	78.2999	4.0866	-2.84747	-4.54141	1.69394	i0-i0		Aspi01Gene05818_Aspi01Gene07368	1330.3	78.2999	4.0866	1.52484	-10.9747	12.4996	i0-i0		Aspi01Gene05818_Aspi01Gene07368	1330.3	78.2999	4.0866	-0.547549
Aspi01Gene05823_Aspi01Gene07382	683.802	1705.67	-1.31869	-1.90884	-3.78266	1.87382	i0-i0		Aspi01Gene05823_Aspi01Gene07382	683.802	1705.67	-1.31869	-1.51933	-8.81798	7.29865	i0-i0		Aspi01Gene05823_Aspi01Gene07382	683.802	1705.67	-1.31869	-2.92432	-6.56275	3.63843	i0-i0		Aspi01Gene05823_Aspi01Gene07382	683.802	1705.67	-1.31869	1.01548	2.78009	1.76461	i0-i0		Aspi01Gene05823_Aspi01Gene07382	683.802	1705.67	-1.31869	-0.389513	5.03532	5.42483	i0-i0		Aspi01Gene05823_Aspi01Gene07382	683.802	1705.67	-1.31869	2.53481
Aspi01Gene05824_Aspi01Gene07421	82.611	3.81586	4.43625	4.76389	5.76219	0.998294	i0-i0		Aspi01Gene05824_Aspi01Gene07421	82.611	3.81586	4.43625	-1.32358	4.71878	6.04237	i0-i0		Aspi01Gene05824_Aspi01Gene07421	82.611	3.81586	4.43625	5.79786	0.579884	5.21797	i0-i0		Aspi01Gene05824_Aspi01Gene07421	82.611	3.81586	4.43625	-1.03396	5.1823	6.21627	i0-i0		Aspi01Gene05824_Aspi01Gene07421	82.611	3.81586	4.43625	6.08748	1.0434	5.04407	i0-i0		Aspi01Gene05824_Aspi01Gene07421	82.611	3.81586	4.43625	0.289622
Aspi01Gene05826_Aspi01Gene07396	2.21049	125.815	-5.8308	-1.53859	-0.745743	0.792849	i0-i0		Aspi01Gene05826_Aspi01Gene07396	2.21049	125.815	-5.8308	-0.39452	-2.16863	1.77411	i0-i0		Aspi01Gene05826_Aspi01Gene07396	2.21049	125.815	-5.8308	-3.99311	0.932959	4.92607	i0-i0		Aspi01Gene05826_Aspi01Gene07396	2.21049	125.815	-5.8308	2.45452	-1.6787	4.13323	i0-i0		Aspi01Gene05826_Aspi01Gene07396	2.21049	125.815	-5.8308	-1.14407	1.42288	2.56696	i0-i0		Aspi01Gene05826_Aspi01Gene07396	2.21049	125.815	-5.8308	2.84904
Aspi01Gene05835_Aspi01Gene07385	4.32698	135.597	-4.96982	1.9005	7.55162	5.65111	i0-i0		Aspi01Gene05835_Aspi01Gene07385	4.32698	135.597	-4.96982	1.87717	1.28166	0.595505	i0-i0		Aspi01Gene05835_Aspi01Gene07385	4.32698	135.597	-4.96982	3.79969	6.38948	2.5898	i0-i0		Aspi01Gene05835_Aspi01Gene07385	4.32698	135.597	-4.96982	-1.89918	1.16213	3.06131	i0-i0		Aspi01Gene05835_Aspi01Gene07385	4.32698	135.597	-4.96982	0.0233352	6.26995	6.24662	i0-i0		Aspi01Gene05835_Aspi01Gene07385	4.32698	135.597	-4.96982	-3.77635
Aspi01Gene05838_Aspi01Gene07378	203.055	40.788	2.31566	1.22384	-0.242768	1.46661	i0-i0		Aspi01Gene05838_Aspi01Gene07378	203.055	40.788	2.31566	-1.51763	8.10005	9.61768	i0-i0		Aspi01Gene05838_Aspi01Gene07378	203.055	40.788	2.31566	-6.69031	-2.37661	4.3137	i0-i0		Aspi01Gene05838_Aspi01Gene07378	203.055	40.788	2.31566	7.91415	2.13384	5.78031	i0-i0		Aspi01Gene05838_Aspi01Gene07378	203.055	40.788	2.31566	2.74146	-8.34282	11.0843	i0-i0		Aspi01Gene05838_Aspi01Gene07378	203.055	40.788	2.31566	9.43178
Aspi01Gene05845_Aspi01Gene07376	109.521	3.85453	4.82851	0.0283212	-0.568801	0.597123	i0-i0		Aspi01Gene05845_Aspi01Gene07376	109.521	3.85453	4.82851	-0.600295	2.70323	3.30353	i0-i0		Aspi01Gene05845_Aspi01Gene07376	109.521	3.85453	4.82851	-0.00432272	-1.34498	1.34065	i0-i0		Aspi01Gene05845_Aspi01Gene07376	109.521	3.85453	4.82851	0.032644	0.776174	0.74353	i0-i0		Aspi01Gene05845_Aspi01Gene07376	109.521	3.85453	4.82851	0.628617	-3.27203	3.90065	i0-i0		Aspi01Gene05845_Aspi01Gene07376	109.521	3.85453	4.82851	0.632939
Aspi01Gene06020_Aspi01Gene42187	67.2815	60.0828	0.163257	-1.87324	-1.08715	0.786089	i0-i0		Aspi01Gene06020_Aspi01Gene42187	67.2815	60.0828	0.163257	-1.19457	-1.87606	0.681485	i0-i0		Aspi01Gene06020_Aspi01Gene42187	67.2815	60.0828	0.163257	-0.616561	-1.30133	0.684765	i0-i0		Aspi01Gene06020_Aspi01Gene42187	67.2815	60.0828	0.163257	-1.25668	0.214176	1.47085	i0-i0		Aspi01Gene06020_Aspi01Gene42187	67.2815	60.0828	0.163257	-0.678668	0.788906	1.46757	i0-i0		Aspi01Gene06020_Aspi01Gene42187	67.2815	60.0828	0.163257	-0.0621074
Aspi01Gene06022_Aspi01Gene42179	48.0215	5.56699	3.10871	2.10394	1.25772	0.846222	i0-i0		Aspi01Gene06022_Aspi01Gene42179	48.0215	5.56699	3.10871	2.28858	0.849372	1.43921	i0-i0		Aspi01Gene06022_Aspi01Gene42179	48.0215	5.56699	3.10871	-3.0587	-3.96432	0.90562	i0-i0		Aspi01Gene06022_Aspi01Gene42179	48.0215	5.56699	3.10871	5.16264	5.22204	0.0593985	i0-i0		Aspi01Gene06022_Aspi01Gene42179	48.0215	5.56699	3.10871	-0.184646	0.408345	0.592991	i0-i0		Aspi01Gene06022_Aspi01Gene42179	48.0215	5.56699	3.10871	2.87406
Aspi01Gene06043_Aspi01Gene42157	695.373	798.526	-0.199553	-2.52603	-1.67442	0.851605	i0-i0		Aspi01Gene06043_Aspi01Gene42157	695.373	798.526	-0.199553	-3.28605	-0.394364	2.89168	i0-i0		Aspi01Gene06043_Aspi01Gene42157	695.373	798.526	-0.199553	0.80115	-0.458746	1.2599	i0-i0		Aspi01Gene06043_Aspi01Gene42157	695.373	798.526	-0.199553	-3.32718	-1.21568	2.1115	i0-i0		Aspi01Gene06043_Aspi01Gene42157	695.373	798.526	-0.199553	0.760018	-1.28006	2.04008	i0-i0		Aspi01Gene06043_Aspi01Gene42157	695.373	798.526	-0.199553	-0.041132
Aspi01Gene06047_Aspi01Gene42146	504.754	494.938	0.0283323	-1.25511	-0.0644468	1.19066	i0-i0		Aspi01Gene06047_Aspi01Gene42146	504.754	494.938	0.0283323	-3.27425	-1.17815	2.0961	i0-i0		Aspi01Gene06047_Aspi01Gene42146	504.754	494.938	0.0283323	1.91893	1.05033	0.868597	i0-i0		Aspi01Gene06047_Aspi01Gene42146	504.754	494.938	0.0283323	-3.17404	-1.11478	2.05926	i0-i0		Aspi01Gene06047_Aspi01Gene42146	504.754	494.938	0.0283323	2.01915	1.1137	0.905443	i0-i0		Aspi01Gene06047_Aspi01Gene42146	504.754	494.938	0.0283323	0.100214
Aspi01Gene06059_Aspi01Gene42137	221.934	166.735	0.412576	1.49675	2.95153	1.45478	i0-i0		Aspi01Gene06059_Aspi01Gene42137	221.934	166.735	0.412576	1.09133	1.74324	0.651916	i0-i0		Aspi01Gene06059_Aspi01Gene42137	221.934	166.735	0.412576	0.602547	1.50523	0.902683	i0-i0		Aspi01Gene06059_Aspi01Gene42137	221.934	166.735	0.412576	0.894198	1.4463	0.552099	i0-i0		Aspi01Gene06059_Aspi01Gene42137	221.934	166.735	0.412576	0.405419	1.20828	0.802866	i0-i0		Aspi01Gene06059_Aspi01Gene42137	221.934	166.735	0.412576	-0.197128
Aspi01Gene06072_Aspi01Gene42131	1381.68	1030.13	0.423604	2.95015	2.92664	0.023515	i0-i0		Aspi01Gene06072_Aspi01Gene42131	1381.68	1030.13	0.423604	0.834898	0.804428	0.0304696	i0-i0		Aspi01Gene06072_Aspi01Gene42131	1381.68	1030.13	0.423604	2.11681	2.34018	0.223378	i0-i0		Aspi01Gene06072_Aspi01Gene42131	1381.68	1030.13	0.423604	0.833345	0.586453	0.246893	i0-i0		Aspi01Gene06072_Aspi01Gene42131	1381.68	1030.13	0.423604	2.11525	2.12221	0.00695456	i0-i0		Aspi01Gene06072_Aspi01Gene42131	1381.68	1030.13	0.423604	-0.0015523
Aspi01Gene06081_Aspi01Gene42128	59.1919	73.4822	-0.311995	0.967549	0.811757	0.155792	i0-i0		Aspi01Gene06081_Aspi01Gene42128	59.1919	73.4822	-0.311995	2.82549	1.60275	1.22274	i0-i0		Aspi01Gene06081_Aspi01Gene42128	59.1919	73.4822	-0.311995	5.11359	1.61167	3.50193	i0-i0		Aspi01Gene06081_Aspi01Gene42128	59.1919	73.4822	-0.311995	-4.14605	-0.79991	3.34614	i0-i0		Aspi01Gene06081_Aspi01Gene42128	59.1919	73.4822	-0.311995	-1.85794	-0.790997	1.06694	i0-i0		Aspi01Gene06081_Aspi01Gene42128	59.1919	73.4822	-0.311995	-6.97154
Aspi01Gene06086_Aspi01Gene42284	153.087	401.165	-1.38985	-3.58658	-3.66445	0.07787	i0-i0		Aspi01Gene06086_Aspi01Gene42284	153.087	401.165	-1.38985	-2.3442	-3.39664	1.05244	i0-i0		Aspi01Gene06086_Aspi01Gene42284	153.087	401.165	-1.38985	-1.57706	-0.881823	0.695236	i0-i0		Aspi01Gene06086_Aspi01Gene42284	153.087	401.165	-1.38985	-2.00952	-2.78263	0.773106	i0-i0		Aspi01Gene06086_Aspi01Gene42284	153.087	401.165	-1.38985	-1.24238	-0.267809	0.974572	i0-i0		Aspi01Gene06086_Aspi01Gene42284	153.087	401.165	-1.38985	0.334677
Aspi01Gene06088_Aspi01Gene42288	420.214	737.392	-0.811307	2.24357	1.0787	1.16487	i0-i0		Aspi01Gene06088_Aspi01Gene42288	420.214	737.392	-0.811307	-1.43295	0.0665946	1.49954	i0-i0		Aspi01Gene06088_Aspi01Gene42288	420.214	737.392	-0.811307	1.38556	1.27355	0.112011	i0-i0		Aspi01Gene06088_Aspi01Gene42288	420.214	737.392	-0.811307	0.858011	-0.194849	1.05286	i0-i0		Aspi01Gene06088_Aspi01Gene42288	420.214	737.392	-0.811307	3.67652	1.01211	2.66441	i0-i0		Aspi01Gene06088_Aspi01Gene42288	420.214	737.392	-0.811307	2.29096
Aspi01Gene06092_Aspi01Gene42295	244.236	533.241	-1.12651	0.141471	-1.49661	1.63808	i0-i0		Aspi01Gene06092_Aspi01Gene42295	244.236	533.241	-1.12651	-0.547098	-1.85148	1.30438	i0-i0		Aspi01Gene06092_Aspi01Gene42295	244.236	533.241	-1.12651	0.633166	-0.851483	1.48465	i0-i0		Aspi01Gene06092_Aspi01Gene42295	244.236	533.241	-1.12651	-0.491695	-0.64513	0.153435	i0-i0		Aspi01Gene06092_Aspi01Gene42295	244.236	533.241	-1.12651	0.688569	0.35487	0.333699	i0-i0		Aspi01Gene06092_Aspi01Gene42295	244.236	533.241	-1.12651	0.0554035
Aspi01Gene06101_Aspi01Gene42305	20.9905	80.9676	-1.94761	0.0692318	-0.448134	0.517366	i0-i0		Aspi01Gene06101_Aspi01Gene42305	20.9905	80.9676	-1.94761	2.52151	0.137778	2.38373	i0-i0		Aspi01Gene06101_Aspi01Gene42305	20.9905	80.9676	-1.94761	-4.77334	-0.757586	4.01575	i0-i0		Aspi01Gene06101_Aspi01Gene42305	20.9905	80.9676	-1.94761	4.84257	0.309452	4.53312	i0-i0		Aspi01Gene06101_Aspi01Gene42305	20.9905	80.9676	-1.94761	-2.45228	-0.585912	1.86637	i0-i0		Aspi01Gene06101_Aspi01Gene42305	20.9905	80.9676	-1.94761	2.32106
Aspi01Gene06102_Aspi01Gene42307	462.508	908.23	-0.973578	-1.34904	-0.543192	0.805849	i0-i0		Aspi01Gene06102_Aspi01Gene42307	462.508	908.23	-0.973578	-1.36783	-2.17577	0.807942	i0-i0		Aspi01Gene06102_Aspi01Gene42307	462.508	908.23	-0.973578	1.03778	1.17888	0.141094	i0-i0		Aspi01Gene06102_Aspi01Gene42307	462.508	908.23	-0.973578	-2.38682	-1.72207	0.664755	i0-i0		Aspi01Gene06102_Aspi01Gene42307	462.508	908.23	-0.973578	0.0187864	1.63258	1.61379	i0-i0		Aspi01Gene06102_Aspi01Gene42307	462.508	908.23	-0.973578	-1.019
Aspi01Gene06109_Aspi01Gene42313	241.11	399.43	-0.728252	-0.290023	-1.0784	0.788379	i0-i0		Aspi01Gene06109_Aspi01Gene42313	241.11	399.43	-0.728252	-0.245149	-1.40022	1.15507	i0-i0		Aspi01Gene06109_Aspi01Gene42313	241.11	399.43	-0.728252	1.13248	0.165629	0.966853	i0-i0		Aspi01Gene06109_Aspi01Gene42313	241.11	399.43	-0.728252	-1.42251	-1.24403	0.178473	i0-i0		Aspi01Gene06109_Aspi01Gene42313	241.11	399.43	-0.728252	-0.0448739	0.321813	0.366687	i0-i0		Aspi01Gene06109_Aspi01Gene42313	241.11	399.43	-0.728252	-1.17736
Aspi01Gene06125_Aspi01Gene42321	219.469	278.307	-0.342658	2.75635	2.21441	0.541941	i0-i0		Aspi01Gene06125_Aspi01Gene42321	219.469	278.307	-0.342658	2.33917	0.774805	1.56436	i0-i0		Aspi01Gene06125_Aspi01Gene42321	219.469	278.307	-0.342658	-2.56638	-0.771098	1.79528	i0-i0		Aspi01Gene06125_Aspi01Gene42321	219.469	278.307	-0.342658	5.32273	2.9855	2.33723	i0-i0		Aspi01Gene06125_Aspi01Gene42321	219.469	278.307	-0.342658	0.417178	1.4396	1.02242	i0-i0		Aspi01Gene06125_Aspi01Gene42321	219.469	278.307	-0.342658	2.98356
Aspi01Gene06134_Aspi01Gene42326	578.317	561.879	0.0416015	0.316015	-2.34519	2.66121	i0-i0		Aspi01Gene06134_Aspi01Gene42326	578.317	561.879	0.0416015	-1.7596	-2.56587	0.806272	i0-i0		Aspi01Gene06134_Aspi01Gene42326	578.317	561.879	0.0416015	0.179918	-1.94813	2.12804	i0-i0		Aspi01Gene06134_Aspi01Gene42326	578.317	561.879	0.0416015	0.136097	-0.397065	0.533162	i0-i0		Aspi01Gene06134_Aspi01Gene42326	578.317	561.879	0.0416015	2.07562	0.220682	1.85494	i0-i0		Aspi01Gene06134_Aspi01Gene42326	578.317	561.879	0.0416015	1.8957
Aspi01Gene06141_Aspi01Gene42328	1323.43	490.666	1.43147	-3.74543	-0.945805	2.79963	i0-i0		Aspi01Gene06141_Aspi01Gene42328	1323.43	490.666	1.43147	-3.82952	-2.27406	1.55546	i0-i0		Aspi01Gene06141_Aspi01Gene42328	1323.43	490.666	1.43147	-4.13972	-1.9762	2.16352	i0-i0		Aspi01Gene06141_Aspi01Gene42328	1323.43	490.666	1.43147	0.394289	1.0304	0.636107	i0-i0		Aspi01Gene06141_Aspi01Gene42328	1323.43	490.666	1.43147	0.0840894	1.32825	1.24416	i0-i0		Aspi01Gene06141_Aspi01Gene42328	1323.43	490.666	1.43147	4.22381
Aspi01Gene06145_Aspi01Gene42330	158.851	123.637	0.361568	-2.57809	-3.33812	0.760029	i0-i0		Aspi01Gene06145_Aspi01Gene42330	158.851	123.637	0.361568	-1.78357	1.97402	3.75759	i0-i0		Aspi01Gene06145_Aspi01Gene42330	158.851	123.637	0.361568	-5.36514	-3.66186	1.70329	i0-i0		Aspi01Gene06145_Aspi01Gene42330	158.851	123.637	0.361568	2.78705	0.323731	2.46332	i0-i0		Aspi01Gene06145_Aspi01Gene42330	158.851	123.637	0.361568	-0.794526	-5.31214	4.51762	i0-i0		Aspi01Gene06145_Aspi01Gene42330	158.851	123.637	0.361568	4.57062
Aspi01Gene06161_Aspi01Gene42365	0.0476742	13.456	-8.14083	-1.59179	-4.00446	2.41268	i0-i0		Aspi01Gene06161_Aspi01Gene42365	0.0476742	13.456	-8.14083	0.507511	-1.63708	2.14459	i0-i0		Aspi01Gene06161_Aspi01Gene42365	0.0476742	13.456	-8.14083	-2.41626	-2.0925	0.323759	i0-i0		Aspi01Gene06161_Aspi01Gene42365	0.0476742	13.456	-8.14083	0	-1.91196	1.91196	i0-i0		Aspi01Gene06161_Aspi01Gene42365	0.0476742	13.456	-8.14083	-2.0993	-2.36738	0.268087	i0-i0		Aspi01Gene06161_Aspi01Gene42365	0.0476742	13.456	-8.14083	0.316965
Aspi01Gene06166_Aspi01Gene42378	861.424	1863.71	-1.11338	-0.685961	0.319502	1.00546	i0-i0		Aspi01Gene06166_Aspi01Gene42378	861.424	1863.71	-1.11338	-0.352499	0.409779	0.762277	i0-i0		Aspi01Gene06166_Aspi01Gene42378	861.424	1863.71	-1.11338	-1.04708	0.169913	1.217	i0-i0		Aspi01Gene06166_Aspi01Gene42378	861.424	1863.71	-1.11338	0.361124	0.14959	0.211534	i0-i0		Aspi01Gene06166_Aspi01Gene42378	861.424	1863.71	-1.11338	-0.333462	-0.0902761	0.243186	i0-i0		Aspi01Gene06166_Aspi01Gene42378	861.424	1863.71	-1.11338	0.713623
Aspi01Gene06174_Aspi01Gene42379	32.8071	74.4516	-1.1823	-0.48962	0.102448	0.592068	i0-i0		Aspi01Gene06174_Aspi01Gene42379	32.8071	74.4516	-1.1823	-0.567057	1.62579	2.19285	i0-i0		Aspi01Gene06174_Aspi01Gene42379	32.8071	74.4516	-1.1823	0.593691	0.384014	0.209676	i0-i0		Aspi01Gene06174_Aspi01Gene42379	32.8071	74.4516	-1.1823	-1.08331	-0.281566	0.801745	i0-i0		Aspi01Gene06174_Aspi01Gene42379	32.8071	74.4516	-1.1823	0.0774369	-1.52334	1.60078	i0-i0		Aspi01Gene06174_Aspi01Gene42379	32.8071	74.4516	-1.1823	-0.516254
Aspi01Gene06193_Aspi01Gene42407	1379.83	1269.23	0.12054	-0.367425	0.507725	0.875151	i0-i0		Aspi01Gene06193_Aspi01Gene42407	1379.83	1269.23	0.12054	-0.509995	-0.269757	0.240237	i0-i0		Aspi01Gene06193_Aspi01Gene42407	1379.83	1269.23	0.12054	-0.456766	0.469532	0.926298	i0-i0		Aspi01Gene06193_Aspi01Gene42407	1379.83	1269.23	0.12054	0.0893401	0.0381929	0.0511472	i0-i0		Aspi01Gene06193_Aspi01Gene42407	1379.83	1269.23	0.12054	0.142569	0.777482	0.634913	i0-i0		Aspi01Gene06193_Aspi01Gene42407	1379.83	1269.23	0.12054	0.599335
Aspi01Gene06201_Aspi01Gene42412	214.594	231.953	-0.112226	0.462582	-0.249648	0.71223	i0-i0		Aspi01Gene06201_Aspi01Gene42412	214.594	231.953	-0.112226	-1.46633	-0.768809	0.697517	i0-i0		Aspi01Gene06201_Aspi01Gene42412	214.594	231.953	-0.112226	1.4919	0.499061	0.992841	i0-i0		Aspi01Gene06201_Aspi01Gene42412	214.594	231.953	-0.112226	-1.02932	-0.748709	0.280611	i0-i0		Aspi01Gene06201_Aspi01Gene42412	214.594	231.953	-0.112226	1.92891	0.519162	1.40975	i0-i0		Aspi01Gene06201_Aspi01Gene42412	214.594	231.953	-0.112226	0.437007
Aspi01Gene06214_Aspi01Gene42433	299.501	483.822	-0.691916	-3.66863	-3.59802	0.0706155	i0-i0		Aspi01Gene06214_Aspi01Gene42433	299.501	483.822	-0.691916	-3.54566	-3.9378	0.392141	i0-i0		Aspi01Gene06214_Aspi01Gene42433	299.501	483.822	-0.691916	-0.876577	-0.463124	0.413452	i0-i0		Aspi01Gene06214_Aspi01Gene42433	299.501	483.822	-0.691916	-2.79206	-3.13489	0.342837	i0-i0		Aspi01Gene06214_Aspi01Gene42433	299.501	483.822	-0.691916	-0.122971	0.339785	0.462757	i0-i0		Aspi01Gene06214_Aspi01Gene42433	299.501	483.822	-0.691916	0.753605
Aspi01Gene06216_Aspi01Gene42444	1119.71	1601.66	-0.516441	-0.40815	0.653845	1.06199	i0-i0		Aspi01Gene06216_Aspi01Gene42444	1119.71	1601.66	-0.516441	0.850981	-0.18467	1.03565	i0-i0		Aspi01Gene06216_Aspi01Gene42444	1119.71	1601.66	-0.516441	-0.0520853	0.870042	0.922127	i0-i0		Aspi01Gene06216_Aspi01Gene42444	1119.71	1601.66	-0.516441	-0.356065	-0.216197	0.139868	i0-i0		Aspi01Gene06216_Aspi01Gene42444	1119.71	1601.66	-0.516441	-1.25913	0.838514	2.09765	i0-i0		Aspi01Gene06216_Aspi01Gene42444	1119.71	1601.66	-0.516441	-1.20705
Aspi01Gene06225_Aspi01Gene42454	6.6669	11.1513	-0.74213	-2.31711	0	2.31711	i0-i0		Aspi01Gene06225_Aspi01Gene42454	6.6669	11.1513	-0.74213	0	0.507497	0.507497	i0-i0		Aspi01Gene06225_Aspi01Gene42454	6.6669	11.1513	-0.74213	5.13235	7.57172	2.43937	i0-i0		Aspi01Gene06225_Aspi01Gene42454	6.6669	11.1513	-0.74213	-7.44946	-8.20212	0.752661	i0-i0		Aspi01Gene06225_Aspi01Gene42454	6.6669	11.1513	-0.74213	-2.8986	-1.13789	1.76071	i0-i0		Aspi01Gene06225_Aspi01Gene42454	6.6669	11.1513	-0.74213	-8.03095
Aspi01Gene06227_Aspi01Gene42459	89.6146	287.928	-1.6839	0.44314	0.683655	0.240515	i0-i0		Aspi01Gene06227_Aspi01Gene42459	89.6146	287.928	-1.6839	0.191331	0.991243	0.799912	i0-i0		Aspi01Gene06227_Aspi01Gene42459	89.6146	287.928	-1.6839	-0.452931	-0.350641	0.10229	i0-i0		Aspi01Gene06227_Aspi01Gene42459	89.6146	287.928	-1.6839	0.896072	1.0343	0.138225	i0-i0		Aspi01Gene06227_Aspi01Gene42459	89.6146	287.928	-1.6839	0.251809	-0.307587	0.559397	i0-i0		Aspi01Gene06227_Aspi01Gene42459	89.6146	287.928	-1.6839	0.704741
Aspi01Gene06228_Aspi01Gene42462	1419.06	6421.28	-2.17793	3.92257	-0.698285	4.62086	i0-i0		Aspi01Gene06228_Aspi01Gene42462	1419.06	6421.28	-2.17793	0.035341	-0.434995	0.470336	i0-i0		Aspi01Gene06228_Aspi01Gene42462	1419.06	6421.28	-2.17793	3.0846	-0.22987	3.31447	i0-i0		Aspi01Gene06228_Aspi01Gene42462	1419.06	6421.28	-2.17793	0.837972	-0.468415	1.30639	i0-i0		Aspi01Gene06228_Aspi01Gene42462	1419.06	6421.28	-2.17793	3.88723	-0.26329	4.15052	i0-i0		Aspi01Gene06228_Aspi01Gene42462	1419.06	6421.28	-2.17793	0.802631
Aspi01Gene06250_Aspi01Gene42476	408.415	469.58	-0.201334	-1.88425	-0.391151	1.4931	i0-i0		Aspi01Gene06250_Aspi01Gene42476	408.415	469.58	-0.201334	0.453915	-2.29533	2.74925	i0-i0		Aspi01Gene06250_Aspi01Gene42476	408.415	469.58	-0.201334	-0.784056	1.41827	2.20233	i0-i0		Aspi01Gene06250_Aspi01Gene42476	408.415	469.58	-0.201334	-1.10019	-1.80942	0.709228	i0-i0		Aspi01Gene06250_Aspi01Gene42476	408.415	469.58	-0.201334	-2.33817	1.90418	4.24235	i0-i0		Aspi01Gene06250_Aspi01Gene42476	408.415	469.58	-0.201334	-1.55411
Aspi01Gene06252_Aspi01Gene42481	3.37766	40.145	-3.57112	5.42778	5.26649	0.161288	i0-i0		Aspi01Gene06252_Aspi01Gene42481	3.37766	40.145	-3.57112	4.45478	3.0958	1.35899	i0-i0		Aspi01Gene06252_Aspi01Gene42481	3.37766	40.145	-3.57112	2.71106	6.98013	4.26906	i0-i0		Aspi01Gene06252_Aspi01Gene42481	3.37766	40.145	-3.57112	2.71672	-1.71363	4.43035	i0-i0		Aspi01Gene06252_Aspi01Gene42481	3.37766	40.145	-3.57112	0.972997	2.1707	1.1977	i0-i0		Aspi01Gene06252_Aspi01Gene42481	3.37766	40.145	-3.57112	-1.73807
Aspi01Gene06270_Aspi01Gene68915	164.502	177.128	-0.106685	0.933116	1.44348	0.51036	i0-i0		Aspi01Gene06270_Aspi01Gene68915	164.502	177.128	-0.106685	1.53279	1.91956	0.386776	i0-i0		Aspi01Gene06270_Aspi01Gene68915	164.502	177.128	-0.106685	-0.198486	-0.373165	0.174679	i0-i0		Aspi01Gene06270_Aspi01Gene68915	164.502	177.128	-0.106685	1.1316	1.81664	0.685039	i0-i0		Aspi01Gene06270_Aspi01Gene68915	164.502	177.128	-0.106685	-0.599673	-0.476089	0.123584	i0-i0		Aspi01Gene06270_Aspi01Gene68915	164.502	177.128	-0.106685	-0.401187
Aspi01Gene06283_Aspi01Gene68927	987.024	1748.92	-0.825305	-1.70677	-1.34398	0.362795	i0-i0		Aspi01Gene06283_Aspi01Gene68927	987.024	1748.92	-0.825305	-0.691058	-1.34836	0.657307	i0-i0		Aspi01Gene06283_Aspi01Gene68927	987.024	1748.92	-0.825305	-0.0720243	-0.26806	0.196036	i0-i0		Aspi01Gene06283_Aspi01Gene68927	987.024	1748.92	-0.825305	-1.63475	-1.07592	0.558831	i0-i0		Aspi01Gene06283_Aspi01Gene68927	987.024	1748.92	-0.825305	-1.01572	0.00438517	1.0201	i0-i0		Aspi01Gene06283_Aspi01Gene68927	987.024	1748.92	-0.825305	-0.943693
Aspi01Gene06287_Aspi01Gene68935	953.256	1893.22	-0.989908	9.33185	2.15822	7.17363	i0-i0		Aspi01Gene06287_Aspi01Gene68935	953.256	1893.22	-0.989908	2.84667	0.434342	2.41232	i0-i0		Aspi01Gene06287_Aspi01Gene68935	953.256	1893.22	-0.989908	7.43879	-0.451443	7.89023	i0-i0		Aspi01Gene06287_Aspi01Gene68935	953.256	1893.22	-0.989908	1.89306	2.60967	0.716604	i0-i0		Aspi01Gene06287_Aspi01Gene68935	953.256	1893.22	-0.989908	6.48519	1.72388	4.76131	i0-i0		Aspi01Gene06287_Aspi01Gene68935	953.256	1893.22	-0.989908	-0.953603
Aspi01Gene06293_Aspi01Gene68941	107.671	128.881	-0.259403	0.346651	-0.159478	0.506129	i0-i0		Aspi01Gene06293_Aspi01Gene68941	107.671	128.881	-0.259403	0.663125	1.32467	0.661542	i0-i0		Aspi01Gene06293_Aspi01Gene68941	107.671	128.881	-0.259403	0.591465	-0.262425	0.85389	i0-i0		Aspi01Gene06293_Aspi01Gene68941	107.671	128.881	-0.259403	-0.244814	0.102946	0.347761	i0-i0		Aspi01Gene06293_Aspi01Gene68941	107.671	128.881	-0.259403	-0.316474	-1.48414	1.16767	i0-i0		Aspi01Gene06293_Aspi01Gene68941	107.671	128.881	-0.259403	-0.907939
Aspi01Gene06298_Aspi01Gene68957	537.686	491.19	0.130482	0.922721	-0.139106	1.06183	i0-i0		Aspi01Gene06298_Aspi01Gene68957	537.686	491.19	0.130482	0.0858061	0.143103	0.0572964	i0-i0		Aspi01Gene06298_Aspi01Gene68957	537.686	491.19	0.130482	0.852162	-0.205811	1.05797	i0-i0		Aspi01Gene06298_Aspi01Gene68957	537.686	491.19	0.130482	0.0705583	0.0667049	0.00385343	i0-i0		Aspi01Gene06298_Aspi01Gene68957	537.686	491.19	0.130482	0.836915	-0.282209	1.11912	i0-i0		Aspi01Gene06298_Aspi01Gene68957	537.686	491.19	0.130482	-0.0152478
Aspi01Gene06328_Aspi01Gene68969	1121.19	878.165	0.352468	-0.191687	-0.9882	0.796513	i0-i0		Aspi01Gene06328_Aspi01Gene68969	1121.19	878.165	0.352468	-2.1959	-2.33534	0.139437	i0-i0		Aspi01Gene06328_Aspi01Gene68969	1121.19	878.165	0.352468	-0.22409	-1.96118	1.73709	i0-i0		Aspi01Gene06328_Aspi01Gene68969	1121.19	878.165	0.352468	0.0324028	0.972975	0.940572	i0-i0		Aspi01Gene06328_Aspi01Gene68969	1121.19	878.165	0.352468	2.00421	1.34714	0.657076	i0-i0		Aspi01Gene06328_Aspi01Gene68969	1121.19	878.165	0.352468	2.2283
Aspi01Gene06343_Aspi01Gene68996	4944.5	10706	-1.11452	-0.0381573	1.32424	1.36239	i0-i0		Aspi01Gene06343_Aspi01Gene68996	4944.5	10706	-1.11452	-1.52016	-1.1427	0.377452	i0-i0		Aspi01Gene06343_Aspi01Gene68996	4944.5	10706	-1.11452	0.158267	1.5356	1.37734	i0-i0		Aspi01Gene06343_Aspi01Gene68996	4944.5	10706	-1.11452	-0.196425	-0.211366	0.0149418	i0-i0		Aspi01Gene06343_Aspi01Gene68996	4944.5	10706	-1.11452	1.482	2.46694	0.984942	i0-i0		Aspi01Gene06343_Aspi01Gene68996	4944.5	10706	-1.11452	1.32373
Aspi01Gene06345_Aspi01Gene69000	876.852	4.11696	7.73461	2.19889	1.86727	0.331624	i0-i0		Aspi01Gene06345_Aspi01Gene69000	876.852	4.11696	7.73461	1.69435	1.0838	0.610553	i0-i0		Aspi01Gene06345_Aspi01Gene69000	876.852	4.11696	7.73461	-0.704586	-1.06472	0.360132	i0-i0		Aspi01Gene06345_Aspi01Gene69000	876.852	4.11696	7.73461	2.90348	2.93199	0.0285076	i0-i0		Aspi01Gene06345_Aspi01Gene69000	876.852	4.11696	7.73461	0.504539	0.783468	0.278929	i0-i0		Aspi01Gene06345_Aspi01Gene69000	876.852	4.11696	7.73461	1.20913
Aspi01Gene06352_Aspi01Gene69016	939.887	642.434	0.54894	-2.72615	1.15895	3.8851	i0-i0		Aspi01Gene06352_Aspi01Gene69016	939.887	642.434	0.54894	-3.1804	-1.48095	1.69945	i0-i0		Aspi01Gene06352_Aspi01Gene69016	939.887	642.434	0.54894	-2.63605	0.889281	3.52533	i0-i0		Aspi01Gene06352_Aspi01Gene69016	939.887	642.434	0.54894	-0.090103	0.269666	0.359769	i0-i0		Aspi01Gene06352_Aspi01Gene69016	939.887	642.434	0.54894	0.454248	2.6399	2.18565	i0-i0		Aspi01Gene06352_Aspi01Gene69016	939.887	642.434	0.54894	3.0903
Aspi01Gene06437_Aspi01Gene11795	154.626	46.737	1.72614	0.0810846	1.88228	1.8012	i0-i0		Aspi01Gene06437_Aspi01Gene11795	154.626	46.737	1.72614	1.70213	2.64496	0.94283	i0-i0		Aspi01Gene06437_Aspi01Gene11795	154.626	46.737	1.72614	-2.75	-2.32399	0.426017	i0-i0		Aspi01Gene06437_Aspi01Gene11795	154.626	46.737	1.72614	2.83109	4.20627	1.37518	i0-i0		Aspi01Gene06437_Aspi01Gene11795	154.626	46.737	1.72614	-1.62105	-0.762678	0.858368	i0-i0		Aspi01Gene06437_Aspi01Gene11795	154.626	46.737	1.72614	1.12896
Aspi01Gene06453_Aspi01Gene11793	282.143	51.903	2.44253	3.55044	6.11705	2.56661	i0-i0		Aspi01Gene06453_Aspi01Gene11793	282.143	51.903	2.44253	-1.34488	-1.23212	0.112763	i0-i0		Aspi01Gene06453_Aspi01Gene11793	282.143	51.903	2.44253	5.23748	6.78955	1.55207	i0-i0		Aspi01Gene06453_Aspi01Gene11793	282.143	51.903	2.44253	-1.68703	-0.672495	1.01454	i0-i0		Aspi01Gene06453_Aspi01Gene11793	282.143	51.903	2.44253	4.89532	7.34917	2.45385	i0-i0		Aspi01Gene06453_Aspi01Gene11793	282.143	51.903	2.44253	-0.342155
Aspi01Gene06471_Aspi01Gene11789	18.9196	56.6193	-1.58141	-2.88352	-2.3859	0.49762	i0-i0		Aspi01Gene06471_Aspi01Gene11789	18.9196	56.6193	-1.58141	7.51209	2.12246	5.38963	i0-i0		Aspi01Gene06471_Aspi01Gene11789	18.9196	56.6193	-1.58141	-4.08256	-1.31616	2.7664	i0-i0		Aspi01Gene06471_Aspi01Gene11789	18.9196	56.6193	-1.58141	1.19904	-1.06973	2.26878	i0-i0		Aspi01Gene06471_Aspi01Gene11789	18.9196	56.6193	-1.58141	-10.3956	-4.50836	5.88725	i0-i0		Aspi01Gene06471_Aspi01Gene11789	18.9196	56.6193	-1.58141	-6.31304
Aspi01Gene06474_Aspi01Gene11788	107.207	679.924	-2.66497	-2.39376	-1.57318	0.820577	i0-i0		Aspi01Gene06474_Aspi01Gene11788	107.207	679.924	-2.66497	-0.464175	-2.59405	2.12988	i0-i0		Aspi01Gene06474_Aspi01Gene11788	107.207	679.924	-2.66497	-1.20034	-1.93399	0.733646	i0-i0		Aspi01Gene06474_Aspi01Gene11788	107.207	679.924	-2.66497	-1.19342	0.360808	1.55422	i0-i0		Aspi01Gene06474_Aspi01Gene11788	107.207	679.924	-2.66497	-1.92958	1.02087	2.95046	i0-i0		Aspi01Gene06474_Aspi01Gene11788	107.207	679.924	-2.66497	-0.729242
Aspi01Gene06480_Aspi01Gene11774	14.848	794.415	-5.74155	-3.69401	0.451525	4.14553	i0-i0		Aspi01Gene06480_Aspi01Gene11774	14.848	794.415	-5.74155	3.0173	-1.31672	4.33401	i0-i0		Aspi01Gene06480_Aspi01Gene11774	14.848	794.415	-5.74155	2.21396	1.90604	0.307921	i0-i0		Aspi01Gene06480_Aspi01Gene11774	14.848	794.415	-5.74155	-5.90796	-1.45451	4.45345	i0-i0		Aspi01Gene06480_Aspi01Gene11774	14.848	794.415	-5.74155	-6.7113	1.76824	8.47954	i0-i0		Aspi01Gene06480_Aspi01Gene11774	14.848	794.415	-5.74155	-8.92526
Aspi01Gene06492_Aspi01Gene11761	10.9578	154.811	-3.82049	0.941105	1.41444	0.473336	i0-i0		Aspi01Gene06492_Aspi01Gene11761	10.9578	154.811	-3.82049	8.0751	8.40135	0.326245	i0-i0		Aspi01Gene06492_Aspi01Gene11761	10.9578	154.811	-3.82049	-7.17971	-2.85434	4.32538	i0-i0		Aspi01Gene06492_Aspi01Gene11761	10.9578	154.811	-3.82049	8.12082	4.26878	3.85204	i0-i0		Aspi01Gene06492_Aspi01Gene11761	10.9578	154.811	-3.82049	-7.134	-6.98691	0.147091	i0-i0		Aspi01Gene06492_Aspi01Gene11761	10.9578	154.811	-3.82049	0.045713
Aspi01Gene06511_Aspi01Gene11743	1417.43	444.445	1.6732	-1.66496	1.99032	3.65528	i0-i0		Aspi01Gene06511_Aspi01Gene11743	1417.43	444.445	1.6732	-3.3109	3.96508	7.27598	i0-i0		Aspi01Gene06511_Aspi01Gene11743	1417.43	444.445	1.6732	-3.21206	0.319519	3.53158	i0-i0		Aspi01Gene06511_Aspi01Gene11743	1417.43	444.445	1.6732	1.5471	1.6708	0.123704	i0-i0		Aspi01Gene06511_Aspi01Gene11743	1417.43	444.445	1.6732	1.64594	-1.97475	3.6207	i0-i0		Aspi01Gene06511_Aspi01Gene11743	1417.43	444.445	1.6732	4.858
Aspi01Gene06512_Aspi01Gene11733	733.489	586.113	0.323596	-0.789435	1.23482	2.02426	i0-i0		Aspi01Gene06512_Aspi01Gene11733	733.489	586.113	0.323596	0.575358	1.77473	1.19937	i0-i0		Aspi01Gene06512_Aspi01Gene11733	733.489	586.113	0.323596	-0.688283	-0.236286	0.451997	i0-i0		Aspi01Gene06512_Aspi01Gene11733	733.489	586.113	0.323596	-0.101151	1.47111	1.57226	i0-i0		Aspi01Gene06512_Aspi01Gene11733	733.489	586.113	0.323596	-1.36479	-0.539905	0.824887	i0-i0		Aspi01Gene06512_Aspi01Gene11733	733.489	586.113	0.323596	-0.676509
Aspi01Gene06569_Aspi01Gene11702	3349.2	45.5583	6.19996	1.564	1.77121	0.207208	i0-i0		Aspi01Gene06569_Aspi01Gene11702	3349.2	45.5583	6.19996	0.420036	0.356299	0.063737	i0-i0		Aspi01Gene06569_Aspi01Gene11702	3349.2	45.5583	6.19996	0.839028	2.22802	1.38899	i0-i0		Aspi01Gene06569_Aspi01Gene11702	3349.2	45.5583	6.19996	0.724971	-0.45681	1.18178	i0-i0		Aspi01Gene06569_Aspi01Gene11702	3349.2	45.5583	6.19996	1.14396	1.41491	0.270945	i0-i0		Aspi01Gene06569_Aspi01Gene11702	3349.2	45.5583	6.19996	0.304935
Aspi01Gene06580_Aspi01Gene11703	867.513	1370.35	-0.659589	12.6937	4.32585	8.36788	i0-i0		Aspi01Gene06580_Aspi01Gene11703	867.513	1370.35	-0.659589	1.8199	-2.38629	4.20619	i0-i0		Aspi01Gene06580_Aspi01Gene11703	867.513	1370.35	-0.659589	6.09509	4.69622	1.39887	i0-i0		Aspi01Gene06580_Aspi01Gene11703	867.513	1370.35	-0.659589	6.59864	-0.370363	6.969	i0-i0		Aspi01Gene06580_Aspi01Gene11703	867.513	1370.35	-0.659589	10.8738	6.71214	4.16169	i0-i0		Aspi01Gene06580_Aspi01Gene11703	867.513	1370.35	-0.659589	4.77874
Aspi01Gene06582_Aspi01Gene11707	256.628	129.6	0.985617	-0.912593	-0.568568	0.344026	i0-i0		Aspi01Gene06582_Aspi01Gene11707	256.628	129.6	0.985617	-0.52103	1.79815	2.31918	i0-i0		Aspi01Gene06582_Aspi01Gene11707	256.628	129.6	0.985617	-0.406215	-0.399405	0.00680973	i0-i0		Aspi01Gene06582_Aspi01Gene11707	256.628	129.6	0.985617	-0.506378	-0.169162	0.337216	i0-i0		Aspi01Gene06582_Aspi01Gene11707	256.628	129.6	0.985617	-0.391564	-2.36671	1.97515	i0-i0		Aspi01Gene06582_Aspi01Gene11707	256.628	129.6	0.985617	0.0146514
Aspi01Gene06586_Aspi01Gene11714	2890.89	1545.4	0.903534	-0.132154	-0.925076	0.792922	i0-i0		Aspi01Gene06586_Aspi01Gene11714	2890.89	1545.4	0.903534	-2.08504	-2.65965	0.574609	i0-i0		Aspi01Gene06586_Aspi01Gene11714	2890.89	1545.4	0.903534	0.486997	-1.15578	1.64278	i0-i0		Aspi01Gene06586_Aspi01Gene11714	2890.89	1545.4	0.903534	-0.619151	0.230702	0.849853	i0-i0		Aspi01Gene06586_Aspi01Gene11714	2890.89	1545.4	0.903534	1.95289	1.73458	0.218313	i0-i0		Aspi01Gene06586_Aspi01Gene11714	2890.89	1545.4	0.903534	1.46589
Aspi01Gene06587_Aspi01Gene11720	359.652	42.8626	3.06881	1.61401	2.24226	0.628255	i0-i0		Aspi01Gene06587_Aspi01Gene11720	359.652	42.8626	3.06881	2.19432	2.04841	0.145909	i0-i0		Aspi01Gene06587_Aspi01Gene11720	359.652	42.8626	3.06881	-0.182528	1.08022	1.26274	i0-i0		Aspi01Gene06587_Aspi01Gene11720	359.652	42.8626	3.06881	1.79654	1.16205	0.634489	i0-i0		Aspi01Gene06587_Aspi01Gene11720	359.652	42.8626	3.06881	-0.580311	0.193854	0.774165	i0-i0		Aspi01Gene06587_Aspi01Gene11720	359.652	42.8626	3.06881	-0.397783
Aspi01Gene06588_Aspi01Gene11722	6.34623	136.491	-4.42676	3.00819	1.626	1.38219	i0-i0		Aspi01Gene06588_Aspi01Gene11722	6.34623	136.491	-4.42676	3.2463	1.27408	1.97222	i0-i0		Aspi01Gene06588_Aspi01Gene11722	6.34623	136.491	-4.42676	-0.506759	1.52066	2.02742	i0-i0		Aspi01Gene06588_Aspi01Gene11722	6.34623	136.491	-4.42676	3.51495	0.105336	3.40961	i0-i0		Aspi01Gene06588_Aspi01Gene11722	6.34623	136.491	-4.42676	-0.238113	0.35192	0.590033	i0-i0		Aspi01Gene06588_Aspi01Gene11722	6.34623	136.491	-4.42676	0.268646
Aspi01Gene06590_Aspi01Gene11724	446.36	1089.84	-1.28784	1.30074	2.10005	0.799314	i0-i0		Aspi01Gene06590_Aspi01Gene11724	446.36	1089.84	-1.28784	0.700464	0.568788	0.131676	i0-i0		Aspi01Gene06590_Aspi01Gene11724	446.36	1089.84	-1.28784	0.157695	0.862772	0.705076	i0-i0		Aspi01Gene06590_Aspi01Gene11724	446.36	1089.84	-1.28784	1.14304	1.23728	0.0942375	i0-i0		Aspi01Gene06590_Aspi01Gene11724	446.36	1089.84	-1.28784	0.600272	1.53126	0.93099	i0-i0		Aspi01Gene06590_Aspi01Gene11724	446.36	1089.84	-1.28784	0.442576
Aspi01Gene06592_Aspi01Gene11727	2094.68	489.193	2.09825	0.87851	0.097399	0.781111	i0-i0		Aspi01Gene06592_Aspi01Gene11727	2094.68	489.193	2.09825	-1.78905	0.10064	1.88969	i0-i0		Aspi01Gene06592_Aspi01Gene11727	2094.68	489.193	2.09825	-0.335535	-1.05447	0.718934	i0-i0		Aspi01Gene06592_Aspi01Gene11727	2094.68	489.193	2.09825	1.21405	1.15187	0.0621768	i0-i0		Aspi01Gene06592_Aspi01Gene11727	2094.68	489.193	2.09825	2.66756	-0.00324147	2.67081	i0-i0		Aspi01Gene06592_Aspi01Gene11727	2094.68	489.193	2.09825	3.0031
Aspi01Gene06599_Aspi01Gene11730	4564.44	787.9	2.53436	3.00046	2.91368	0.0867865	i0-i0		Aspi01Gene06599_Aspi01Gene11730	4564.44	787.9	2.53436	2.23078	2.24902	0.0182394	i0-i0		Aspi01Gene06599_Aspi01Gene11730	4564.44	787.9	2.53436	0.692137	0.693466	0.00132865	i0-i0		Aspi01Gene06599_Aspi01Gene11730	4564.44	787.9	2.53436	2.30833	2.22021	0.0881152	i0-i0		Aspi01Gene06599_Aspi01Gene11730	4564.44	787.9	2.53436	0.769683	0.664657	0.105026	i0-i0		Aspi01Gene06599_Aspi01Gene11730	4564.44	787.9	2.53436	0.0775454
Aspi01Gene06601_Aspi01Gene11732	3685.44	1526.82	1.27131	-2.35772	-2.40299	0.0452719	i0-i0		Aspi01Gene06601_Aspi01Gene11732	3685.44	1526.82	1.27131	-2.57001	-1.69184	0.878166	i0-i0		Aspi01Gene06601_Aspi01Gene11732	3685.44	1526.82	1.27131	-0.176097	-4.87254	4.69644	i0-i0		Aspi01Gene06601_Aspi01Gene11732	3685.44	1526.82	1.27131	-2.18162	2.46955	4.65117	i0-i0		Aspi01Gene06601_Aspi01Gene11732	3685.44	1526.82	1.27131	0.212289	-0.711149	0.923437	i0-i0		Aspi01Gene06601_Aspi01Gene11732	3685.44	1526.82	1.27131	0.388386
Aspi01Gene06604_Aspi01Gene11662	1918.01	1959.94	-0.0311949	-2.46601	-1.20293	1.26308	i0-i0		Aspi01Gene06604_Aspi01Gene11662	1918.01	1959.94	-0.0311949	0.58575	2.29861	1.71286	i0-i0		Aspi01Gene06604_Aspi01Gene11662	1918.01	1959.94	-0.0311949	-1.04359	-0.742766	0.300829	i0-i0		Aspi01Gene06604_Aspi01Gene11662	1918.01	1959.94	-0.0311949	-1.42241	-0.460166	0.962247	i0-i0		Aspi01Gene06604_Aspi01Gene11662	1918.01	1959.94	-0.0311949	-3.05176	-3.50154	0.449787	i0-i0		Aspi01Gene06604_Aspi01Gene11662	1918.01	1959.94	-0.0311949	-2.00816
Aspi01Gene06607_Aspi01Gene11649	21.6214	368.672	-4.0918	-2.62772	-0.809721	1.818	i0-i0		Aspi01Gene06607_Aspi01Gene11649	21.6214	368.672	-4.0918	-0.845111	-1.02539	0.180282	i0-i0		Aspi01Gene06607_Aspi01Gene11649	21.6214	368.672	-4.0918	-1.06154	-0.329684	0.73186	i0-i0		Aspi01Gene06607_Aspi01Gene11649	21.6214	368.672	-4.0918	-1.56617	-0.480036	1.08614	i0-i0		Aspi01Gene06607_Aspi01Gene11649	21.6214	368.672	-4.0918	-1.78261	0.215672	1.99828	i0-i0		Aspi01Gene06607_Aspi01Gene11649	21.6214	368.672	-4.0918	-0.721062
Aspi01Gene06610_Aspi01Gene11648	43.8908	397.583	-3.17927	-1.37071	5.79029	7.16101	i0-i0		Aspi01Gene06610_Aspi01Gene11648	43.8908	397.583	-3.17927	1.3753	-0.284725	1.66003	i0-i0		Aspi01Gene06610_Aspi01Gene11648	43.8908	397.583	-3.17927	0.0957034	5.42849	5.33279	i0-i0		Aspi01Gene06610_Aspi01Gene11648	43.8908	397.583	-3.17927	-1.46642	0.3618	1.82822	i0-i0		Aspi01Gene06610_Aspi01Gene11648	43.8908	397.583	-3.17927	-2.74602	6.07502	8.82103	i0-i0		Aspi01Gene06610_Aspi01Gene11648	43.8908	397.583	-3.17927	-2.84172
Aspi01Gene06611_Aspi01Gene11647	10433.4	24.3427	8.7435	1.1978	0.876676	0.321125	i0-i0		Aspi01Gene06611_Aspi01Gene11647	10433.4	24.3427	8.7435	-0.0596828	1.67281	1.73249	i0-i0		Aspi01Gene06611_Aspi01Gene11647	10433.4	24.3427	8.7435	-0.0443798	0.753657	0.798037	i0-i0		Aspi01Gene06611_Aspi01Gene11647	10433.4	24.3427	8.7435	1.24218	0.123019	1.11916	i0-i0		Aspi01Gene06611_Aspi01Gene11647	10433.4	24.3427	8.7435	1.25748	-0.79613	2.05361	i0-i0		Aspi01Gene06611_Aspi01Gene11647	10433.4	24.3427	8.7435	1.30186
Aspi01Gene06612_Aspi01Gene11644	1555.76	833.488	0.900384	0.38136	-2.4813	2.86266	i0-i0		Aspi01Gene06612_Aspi01Gene11644	1555.76	833.488	0.900384	4.18686	1.83841	2.34845	i0-i0		Aspi01Gene06612_Aspi01Gene11644	1555.76	833.488	0.900384	-0.89102	-1.45822	0.567201	i0-i0		Aspi01Gene06612_Aspi01Gene11644	1555.76	833.488	0.900384	1.27238	-1.02308	2.29546	i0-i0		Aspi01Gene06612_Aspi01Gene11644	1555.76	833.488	0.900384	-3.8055	-4.31972	0.514217	i0-i0		Aspi01Gene06612_Aspi01Gene11644	1555.76	833.488	0.900384	-2.91448
Aspi01Gene06635_Aspi01Gene11640	213.83	1430.94	-2.74242	1.5621	0.351589	1.21051	i0-i0		Aspi01Gene06635_Aspi01Gene11640	213.83	1430.94	-2.74242	-0.147862	-0.306668	0.158806	i0-i0		Aspi01Gene06635_Aspi01Gene11640	213.83	1430.94	-2.74242	0.878797	0.171885	0.706913	i0-i0		Aspi01Gene06635_Aspi01Gene11640	213.83	1430.94	-2.74242	0.6833	0.179704	0.503596	i0-i0		Aspi01Gene06635_Aspi01Gene11640	213.83	1430.94	-2.74242	1.70996	0.658257	1.0517	i0-i0		Aspi01Gene06635_Aspi01Gene11640	213.83	1430.94	-2.74242	0.831162
Aspi01Gene06637_Aspi01Gene11633	2872.79	2113.94	0.442518	-3.45579	-4.61513	1.15934	i0-i0		Aspi01Gene06637_Aspi01Gene11633	2872.79	2113.94	0.442518	-0.758826	-2.38894	1.63011	i0-i0		Aspi01Gene06637_Aspi01Gene11633	2872.79	2113.94	0.442518	-1.7053	-1.78552	0.0802202	i0-i0		Aspi01Gene06637_Aspi01Gene11633	2872.79	2113.94	0.442518	-1.75049	-2.82961	1.07912	i0-i0		Aspi01Gene06637_Aspi01Gene11633	2872.79	2113.94	0.442518	-2.69697	-2.22619	0.470774	i0-i0		Aspi01Gene06637_Aspi01Gene11633	2872.79	2113.94	0.442518	-0.991662
Aspi01Gene06638_Aspi01Gene11591	51.8115	117.533	-1.18172	-0.418922	-1.18552	0.766599	i0-i0		Aspi01Gene06638_Aspi01Gene11591	51.8115	117.533	-1.18172	0.336088	1.02652	0.690433	i0-i0		Aspi01Gene06638_Aspi01Gene11591	51.8115	117.533	-1.18172	-2.24212	-1.60413	0.637985	i0-i0		Aspi01Gene06638_Aspi01Gene11591	51.8115	117.533	-1.18172	1.82319	0.41861	1.40458	i0-i0		Aspi01Gene06638_Aspi01Gene11591	51.8115	117.533	-1.18172	-0.75501	-2.21204	1.45703	i0-i0		Aspi01Gene06638_Aspi01Gene11591	51.8115	117.533	-1.18172	1.48711
Aspi01Gene06640_Aspi01Gene11585	367.769	303.096	0.279023	2.23698	2.02456	0.212418	i0-i0		Aspi01Gene06640_Aspi01Gene11585	367.769	303.096	0.279023	-4.96389	-0.996763	3.96713	i0-i0		Aspi01Gene06640_Aspi01Gene11585	367.769	303.096	0.279023	3.81987	-4.66674	8.48661	i0-i0		Aspi01Gene06640_Aspi01Gene11585	367.769	303.096	0.279023	-1.58289	6.6913	8.27419	i0-i0		Aspi01Gene06640_Aspi01Gene11585	367.769	303.096	0.279023	7.20087	3.02133	4.17955	i0-i0		Aspi01Gene06640_Aspi01Gene11585	367.769	303.096	0.279023	3.381
Aspi01Gene06645_Aspi01Gene11573	495.525	456.218	0.119235	0.68294	2.00947	1.32653	i0-i0		Aspi01Gene06645_Aspi01Gene11573	495.525	456.218	0.119235	0.494665	0.712967	0.218302	i0-i0		Aspi01Gene06645_Aspi01Gene11573	495.525	456.218	0.119235	-1.66059	0.334329	1.99492	i0-i0		Aspi01Gene06645_Aspi01Gene11573	495.525	456.218	0.119235	2.34353	1.67514	0.668386	i0-i0		Aspi01Gene06645_Aspi01Gene11573	495.525	456.218	0.119235	0.188275	1.2965	1.10823	i0-i0		Aspi01Gene06645_Aspi01Gene11573	495.525	456.218	0.119235	1.84886
Aspi01Gene06652_Aspi01Gene11568	1124.34	984.319	0.191881	-0.342327	-0.361075	0.0187486	i0-i0		Aspi01Gene06652_Aspi01Gene11568	1124.34	984.319	0.191881	-0.363112	-0.778689	0.415577	i0-i0		Aspi01Gene06652_Aspi01Gene11568	1124.34	984.319	0.191881	-0.984437	-0.766495	0.217942	i0-i0		Aspi01Gene06652_Aspi01Gene11568	1124.34	984.319	0.191881	0.64211	0.405419	0.236691	i0-i0		Aspi01Gene06652_Aspi01Gene11568	1124.34	984.319	0.191881	0.020785	0.417614	0.396829	i0-i0		Aspi01Gene06652_Aspi01Gene11568	1124.34	984.319	0.191881	1.00522
Aspi01Gene06656_Aspi01Gene11567	171.987	408.241	-1.24712	9.68932	-0.535581	10.2249	i0-i0		Aspi01Gene06656_Aspi01Gene11567	171.987	408.241	-1.24712	1.51557	0.793764	0.721807	i0-i0		Aspi01Gene06656_Aspi01Gene11567	171.987	408.241	-1.24712	9.74559	0.326429	9.41916	i0-i0		Aspi01Gene06656_Aspi01Gene11567	171.987	408.241	-1.24712	-0.0562659	-0.86201	0.805744	i0-i0		Aspi01Gene06656_Aspi01Gene11567	171.987	408.241	-1.24712	8.17375	-1.32934	9.5031	i0-i0		Aspi01Gene06656_Aspi01Gene11567	171.987	408.241	-1.24712	-1.57184
Aspi01Gene06660_Aspi01Gene11564	49.8179	39.2664	0.343371	4.14415	1.17198	2.97216	i0-i0		Aspi01Gene06660_Aspi01Gene11564	49.8179	39.2664	0.343371	3.70406	3.09723	0.606829	i0-i0		Aspi01Gene06660_Aspi01Gene11564	49.8179	39.2664	0.343371	0.458037	0.453096	0.00494119	i0-i0		Aspi01Gene06660_Aspi01Gene11564	49.8179	39.2664	0.343371	3.68611	0.718888	2.96722	i0-i0		Aspi01Gene06660_Aspi01Gene11564	49.8179	39.2664	0.343371	0.440088	-1.92525	2.36534	i0-i0		Aspi01Gene06660_Aspi01Gene11564	49.8179	39.2664	0.343371	-0.0179491
Aspi01Gene06667_Aspi01Gene11555	500.658	142.574	1.81211	-1.79153	-4.34879	2.55726	i0-i0		Aspi01Gene06667_Aspi01Gene11555	500.658	142.574	1.81211	-0.676727	-3.55639	2.87967	i0-i0		Aspi01Gene06667_Aspi01Gene11555	500.658	142.574	1.81211	0.224436	-1.08608	1.31051	i0-i0		Aspi01Gene06667_Aspi01Gene11555	500.658	142.574	1.81211	-2.01597	-3.26271	1.24674	i0-i0		Aspi01Gene06667_Aspi01Gene11555	500.658	142.574	1.81211	-1.11481	-0.792399	0.322409	i0-i0		Aspi01Gene06667_Aspi01Gene11555	500.658	142.574	1.81211	-1.33924
Aspi01Gene06670_Aspi01Gene11538	427.399	72.532	2.55889	2.15078	3.00261	0.851823	i0-i0		Aspi01Gene06670_Aspi01Gene11538	427.399	72.532	2.55889	3.53092	5.70229	2.17137	i0-i0		Aspi01Gene06670_Aspi01Gene11538	427.399	72.532	2.55889	2.21081	-0.869539	3.08035	i0-i0		Aspi01Gene06670_Aspi01Gene11538	427.399	72.532	2.55889	-0.0600298	3.87214	3.93217	i0-i0		Aspi01Gene06670_Aspi01Gene11538	427.399	72.532	2.55889	-1.38014	-2.69968	1.31955	i0-i0		Aspi01Gene06670_Aspi01Gene11538	427.399	72.532	2.55889	-3.59095
Aspi01Gene06674_Aspi01Gene11532	67.7577	133.571	-0.979156	2.20619	0.865756	1.34043	i0-i0		Aspi01Gene06674_Aspi01Gene11532	67.7577	133.571	-0.979156	-0.54932	-0.154305	0.395015	i0-i0		Aspi01Gene06674_Aspi01Gene11532	67.7577	133.571	-0.979156	2.10351	-0.84804	2.95155	i0-i0		Aspi01Gene06674_Aspi01Gene11532	67.7577	133.571	-0.979156	0.102674	1.7138	1.61112	i0-i0		Aspi01Gene06674_Aspi01Gene11532	67.7577	133.571	-0.979156	2.75551	1.02006	1.73545	i0-i0		Aspi01Gene06674_Aspi01Gene11532	67.7577	133.571	-0.979156	0.651994
Aspi01Gene06691_Aspi01Gene11936	329.45	410.693	-0.318	-0.415767	0.454681	0.870448	i0-i0		Aspi01Gene06691_Aspi01Gene11936	329.45	410.693	-0.318	0.000484793	-0.169698	0.170182	i0-i0		Aspi01Gene06691_Aspi01Gene11936	329.45	410.693	-0.318	0.763993	1.25702	0.493024	i0-i0		Aspi01Gene06691_Aspi01Gene11936	329.45	410.693	-0.318	-1.17976	-0.802336	0.377424	i0-i0		Aspi01Gene06691_Aspi01Gene11936	329.45	410.693	-0.318	-0.416252	0.624379	1.04063	i0-i0		Aspi01Gene06691_Aspi01Gene11936	329.45	410.693	-0.318	-1.18024
Aspi01Gene06694_Aspi01Gene11935	264.486	233.613	0.179074	-1.82968	-0.988777	0.840905	i0-i0		Aspi01Gene06694_Aspi01Gene11935	264.486	233.613	0.179074	-1.09969	-1.12509	0.0253991	i0-i0		Aspi01Gene06694_Aspi01Gene11935	264.486	233.613	0.179074	-0.359247	0.0767551	0.436002	i0-i0		Aspi01Gene06694_Aspi01Gene11935	264.486	233.613	0.179074	-1.47043	-1.06553	0.404902	i0-i0		Aspi01Gene06694_Aspi01Gene11935	264.486	233.613	0.179074	-0.729992	0.136312	0.866304	i0-i0		Aspi01Gene06694_Aspi01Gene11935	264.486	233.613	0.179074	-0.370745
Aspi01Gene06700_Aspi01Gene11925	1244.89	568.504	1.13077	0.0813007	0.818879	0.737578	i0-i0		Aspi01Gene06700_Aspi01Gene11925	1244.89	568.504	1.13077	-0.357849	-0.778749	0.4209	i0-i0		Aspi01Gene06700_Aspi01Gene11925	1244.89	568.504	1.13077	-0.0955043	0.277021	0.372526	i0-i0		Aspi01Gene06700_Aspi01Gene11925	1244.89	568.504	1.13077	0.176805	0.541858	0.365053	i0-i0		Aspi01Gene06700_Aspi01Gene11925	1244.89	568.504	1.13077	0.43915	1.59763	1.15848	i0-i0		Aspi01Gene06700_Aspi01Gene11925	1244.89	568.504	1.13077	0.534654
Aspi01Gene06704_Aspi01Gene11489	64.5634	0.0299675	11.0731	-0.752188	-1.59178	0.839594	i0-i0		Aspi01Gene06704_Aspi01Gene11489	64.5634	0.0299675	11.0731	5.74036	0	5.74036	i0-i0		Aspi01Gene06704_Aspi01Gene11489	64.5634	0.0299675	11.0731	-0.91988	-2.41626	1.49638	i0-i0		Aspi01Gene06704_Aspi01Gene11489	64.5634	0.0299675	11.0731	0.167692	0	0.167692	i0-i0		Aspi01Gene06704_Aspi01Gene11489	64.5634	0.0299675	11.0731	-6.49255	-2.17328	4.31927	i0-i0		Aspi01Gene06704_Aspi01Gene11489	64.5634	0.0299675	11.0731	-5.57267
Aspi01Gene06708_Aspi01Gene11913	856.998	33.6139	4.67216	0.488889	1.2262	0.737312	i0-i0		Aspi01Gene06708_Aspi01Gene11913	856.998	33.6139	4.67216	0.0690674	-0.269004	0.338072	i0-i0		Aspi01Gene06708_Aspi01Gene11913	856.998	33.6139	4.67216	0.328873	-0.445464	0.774337	i0-i0		Aspi01Gene06708_Aspi01Gene11913	856.998	33.6139	4.67216	0.160016	1.67166	1.51165	i0-i0		Aspi01Gene06708_Aspi01Gene11913	856.998	33.6139	4.67216	0.419821	1.49521	1.07538	i0-i0		Aspi01Gene06708_Aspi01Gene11913	856.998	33.6139	4.67216	0.0909482
Aspi01Gene06712_Aspi01Gene11908	173.273	120.532	0.523625	-1.95988	-2.7845	0.824627	i0-i0		Aspi01Gene06712_Aspi01Gene11908	173.273	120.532	0.523625	-1.35934	-0.333608	1.02574	i0-i0		Aspi01Gene06712_Aspi01Gene11908	173.273	120.532	0.523625	-0.0359989	-1.29932	1.26332	i0-i0		Aspi01Gene06712_Aspi01Gene11908	173.273	120.532	0.523625	-1.92388	-1.48518	0.438694	i0-i0		Aspi01Gene06712_Aspi01Gene11908	173.273	120.532	0.523625	-0.600532	-2.45089	1.85036	i0-i0		Aspi01Gene06712_Aspi01Gene11908	173.273	120.532	0.523625	-0.564533
Aspi01Gene06716_Aspi01Gene11907	393.68	500.209	-0.345506	1.64499	-1.95484	3.59984	i0-i0		Aspi01Gene06716_Aspi01Gene11907	393.68	500.209	-0.345506	2.71257	1.44215	1.27042	i0-i0		Aspi01Gene06716_Aspi01Gene11907	393.68	500.209	-0.345506	0.968128	-1.46941	2.43753	i0-i0		Aspi01Gene06716_Aspi01Gene11907	393.68	500.209	-0.345506	0.676865	-0.485439	1.1623	i0-i0		Aspi01Gene06716_Aspi01Gene11907	393.68	500.209	-0.345506	-1.06758	-3.397	2.32942	i0-i0		Aspi01Gene06716_Aspi01Gene11907	393.68	500.209	-0.345506	-2.03571
Aspi01Gene06728_Aspi01Gene11897	284.699	812.729	-1.51334	-1.85484	-3.07725	1.22241	i0-i0		Aspi01Gene06728_Aspi01Gene11897	284.699	812.729	-1.51334	-1.77697	-2.15851	0.381542	i0-i0		Aspi01Gene06728_Aspi01Gene11897	284.699	812.729	-1.51334	-0.443165	-1.25334	0.810172	i0-i0		Aspi01Gene06728_Aspi01Gene11897	284.699	812.729	-1.51334	-1.41168	-1.82391	0.412234	i0-i0		Aspi01Gene06728_Aspi01Gene11897	284.699	812.729	-1.51334	-0.0778732	-0.918737	0.840864	i0-i0		Aspi01Gene06728_Aspi01Gene11897	284.699	812.729	-1.51334	0.365292
Aspi01Gene06730_Aspi01Gene11885	0.0119924	35.0253	-11.5121	0	3.44994	3.44994	i0-i0		Aspi01Gene06730_Aspi01Gene11885	0.0119924	35.0253	-11.5121	0	8.72373	8.72373	i0-i0		Aspi01Gene06730_Aspi01Gene11885	0.0119924	35.0253	-11.5121	-1.13406	3.1699	4.30396	i0-i0		Aspi01Gene06730_Aspi01Gene11885	0.0119924	35.0253	-11.5121	0.503881	0.280041	0.223841	i0-i0		Aspi01Gene06730_Aspi01Gene11885	0.0119924	35.0253	-11.5121	0	-5.27379	5.27379	i0-i0		Aspi01Gene06730_Aspi01Gene11885	0.0119924	35.0253	-11.5121	-0.0776027
Aspi01Gene06751_Aspi01Gene11883	1882.61	1357.98	0.471272	1.07426	6.21243	5.13817	i0-i0		Aspi01Gene06751_Aspi01Gene11883	1882.61	1357.98	0.471272	0.252032	-0.548815	0.800847	i0-i0		Aspi01Gene06751_Aspi01Gene11883	1882.61	1357.98	0.471272	-0.297918	5.06405	5.36196	i0-i0		Aspi01Gene06751_Aspi01Gene11883	1882.61	1357.98	0.471272	1.37218	1.14838	0.223793	i0-i0		Aspi01Gene06751_Aspi01Gene11883	1882.61	1357.98	0.471272	0.822227	6.76124	5.93902	i0-i0		Aspi01Gene06751_Aspi01Gene11883	1882.61	1357.98	0.471272	1.12015
Aspi01Gene06758_Aspi01Gene11879	4729.45	49.3313	6.58303	0.881514	0.503851	0.377663	i0-i0		Aspi01Gene06758_Aspi01Gene11879	4729.45	49.3313	6.58303	2.09123	3.89756	1.80633	i0-i0		Aspi01Gene06758_Aspi01Gene11879	4729.45	49.3313	6.58303	0.295783	-3.2503	3.54609	i0-i0		Aspi01Gene06758_Aspi01Gene11879	4729.45	49.3313	6.58303	0.58573	3.75415	3.16842	i0-i0		Aspi01Gene06758_Aspi01Gene11879	4729.45	49.3313	6.58303	-1.20971	-3.39371	2.18399	i0-i0		Aspi01Gene06758_Aspi01Gene11879	4729.45	49.3313	6.58303	-1.5055
Aspi01Gene06759_Aspi01Gene11875	25.0864	145.503	-2.53607	-2.30782	-1.7392	0.568615	i0-i0		Aspi01Gene06759_Aspi01Gene11875	25.0864	145.503	-2.53607	1.86123	-0.1984	2.05963	i0-i0		Aspi01Gene06759_Aspi01Gene11875	25.0864	145.503	-2.53607	-0.973426	-1.84079	0.86736	i0-i0		Aspi01Gene06759_Aspi01Gene11875	25.0864	145.503	-2.53607	-1.33439	0.101583	1.43598	i0-i0		Aspi01Gene06759_Aspi01Gene11875	25.0864	145.503	-2.53607	-4.16904	-1.5408	2.62824	i0-i0		Aspi01Gene06759_Aspi01Gene11875	25.0864	145.503	-2.53607	-3.19562
Aspi01Gene06945_Aspi01Gene69016	2469.66	642.434	1.94269	-1.25477	1.15895	2.41371	i0-i0		Aspi01Gene06945_Aspi01Gene69016	2469.66	642.434	1.94269	-1.58001	-1.48095	0.0990599	i0-i0		Aspi01Gene06945_Aspi01Gene69016	2469.66	642.434	1.94269	-1.20245	0.889281	2.09173	i0-i0		Aspi01Gene06945_Aspi01Gene69016	2469.66	642.434	1.94269	-0.0523153	0.269666	0.321981	i0-i0		Aspi01Gene06945_Aspi01Gene69016	2469.66	642.434	1.94269	0.325245	2.6399	2.31465	i0-i0		Aspi01Gene06945_Aspi01Gene69016	2469.66	642.434	1.94269	1.5277
Aspi01Gene06948_Aspi01Gene69019	221.355	331.595	-0.583062	-2.22715	-1.61098	0.616168	i0-i0		Aspi01Gene06948_Aspi01Gene69019	221.355	331.595	-0.583062	3.76745	-1.48863	5.25608	i0-i0		Aspi01Gene06948_Aspi01Gene69019	221.355	331.595	-0.583062	-0.686668	1.78652	2.47319	i0-i0		Aspi01Gene06948_Aspi01Gene69019	221.355	331.595	-0.583062	-1.54048	-3.3975	1.85702	i0-i0		Aspi01Gene06948_Aspi01Gene69019	221.355	331.595	-0.583062	-5.9946	-0.12235	5.87225	i0-i0		Aspi01Gene06948_Aspi01Gene69019	221.355	331.595	-0.583062	-5.30793
Aspi01Gene06955_Aspi01Gene69039	963.547	1359.02	-0.49614	0.830324	1.35705	0.52673	i0-i0		Aspi01Gene06955_Aspi01Gene69039	963.547	1359.02	-0.49614	-0.14186	1.80965	1.95151	i0-i0		Aspi01Gene06955_Aspi01Gene69039	963.547	1359.02	-0.49614	0.380346	-1.07248	1.45283	i0-i0		Aspi01Gene06955_Aspi01Gene69039	963.547	1359.02	-0.49614	0.449978	2.42953	1.97956	i0-i0		Aspi01Gene06955_Aspi01Gene69039	963.547	1359.02	-0.49614	0.972184	-0.452595	1.42478	i0-i0		Aspi01Gene06955_Aspi01Gene69039	963.547	1359.02	-0.49614	0.591839
Aspi01Gene06964_Aspi01Gene69051	571.215	137.069	2.05913	1.39997	1.6001	0.20013	i0-i0		Aspi01Gene06964_Aspi01Gene69051	571.215	137.069	2.05913	1.37343	1.72961	0.356173	i0-i0		Aspi01Gene06964_Aspi01Gene69051	571.215	137.069	2.05913	0.908812	0.84943	0.0593819	i0-i0		Aspi01Gene06964_Aspi01Gene69051	571.215	137.069	2.05913	0.491154	0.750665	0.259512	i0-i0		Aspi01Gene06964_Aspi01Gene69051	571.215	137.069	2.05913	0.0265326	-0.12951	0.156043	i0-i0		Aspi01Gene06964_Aspi01Gene69051	571.215	137.069	2.05913	-0.882279
Aspi01Gene06979_Aspi01Gene69058	75.9863	440.806	-2.53633	0.312712	0.831768	0.519056	i0-i0		Aspi01Gene06979_Aspi01Gene69058	75.9863	440.806	-2.53633	0.0716797	0.140759	0.0690793	i0-i0		Aspi01Gene06979_Aspi01Gene69058	75.9863	440.806	-2.53633	0.768664	0.585374	0.18329	i0-i0		Aspi01Gene06979_Aspi01Gene69058	75.9863	440.806	-2.53633	-0.455952	0.246394	0.702345	i0-i0		Aspi01Gene06979_Aspi01Gene69058	75.9863	440.806	-2.53633	0.241033	0.691009	0.449976	i0-i0		Aspi01Gene06979_Aspi01Gene69058	75.9863	440.806	-2.53633	-0.527631
Aspi01Gene07003_Aspi01Gene69064	281.951	27.2378	3.37176	-3.97256	-8.43449	4.46193	i0-i0		Aspi01Gene07003_Aspi01Gene69064	281.951	27.2378	3.37176	-0.238367	-1.80327	1.5649	i0-i0		Aspi01Gene07003_Aspi01Gene69064	281.951	27.2378	3.37176	-6.44014	-8.17499	1.73485	i0-i0		Aspi01Gene07003_Aspi01Gene69064	281.951	27.2378	3.37176	2.46758	-0.2595	2.72708	i0-i0		Aspi01Gene07003_Aspi01Gene69064	281.951	27.2378	3.37176	-3.73419	-6.63122	2.89703	i0-i0		Aspi01Gene07003_Aspi01Gene69064	281.951	27.2378	3.37176	2.70595
Aspi01Gene07006_Aspi01Gene69065	1144.97	1282.68	-0.163847	1.89963	3.0535	1.15387	i0-i0		Aspi01Gene07006_Aspi01Gene69065	1144.97	1282.68	-0.163847	0.845237	2.37723	1.532	i0-i0		Aspi01Gene07006_Aspi01Gene69065	1144.97	1282.68	-0.163847	0.0119305	1.11375	1.10182	i0-i0		Aspi01Gene07006_Aspi01Gene69065	1144.97	1282.68	-0.163847	1.8877	1.93975	0.0520543	i0-i0		Aspi01Gene07006_Aspi01Gene69065	1144.97	1282.68	-0.163847	1.05439	0.676271	0.378123	i0-i0		Aspi01Gene07006_Aspi01Gene69065	1144.97	1282.68	-0.163847	1.04246
Aspi01Gene07014_Aspi01Gene69076	1969.54	1081.99	0.86418	1.00622	1.78365	0.777425	i0-i0		Aspi01Gene07014_Aspi01Gene69076	1969.54	1081.99	0.86418	-0.401546	0.60768	1.00923	i0-i0		Aspi01Gene07014_Aspi01Gene69076	1969.54	1081.99	0.86418	0.942986	1.55939	0.616403	i0-i0		Aspi01Gene07014_Aspi01Gene69076	1969.54	1081.99	0.86418	0.0632362	0.224259	0.161023	i0-i0		Aspi01Gene07014_Aspi01Gene69076	1969.54	1081.99	0.86418	1.40777	1.17597	0.231801	i0-i0		Aspi01Gene07014_Aspi01Gene69076	1969.54	1081.99	0.86418	0.464782
Aspi01Gene07031_Aspi01Gene69079	77.1326	53.1681	0.53678	3.69691	-0.974199	4.67111	i0-i0		Aspi01Gene07031_Aspi01Gene69079	77.1326	53.1681	0.53678	2.94939	1.86296	1.08643	i0-i0		Aspi01Gene07031_Aspi01Gene69079	77.1326	53.1681	0.53678	6.1481	-2.18995	8.33805	i0-i0		Aspi01Gene07031_Aspi01Gene69079	77.1326	53.1681	0.53678	-2.45119	1.21575	3.66694	i0-i0		Aspi01Gene07031_Aspi01Gene69079	77.1326	53.1681	0.53678	0.747524	-2.83716	3.58468	i0-i0		Aspi01Gene07031_Aspi01Gene69079	77.1326	53.1681	0.53678	-5.40058
Aspi01Gene07032_Aspi01Gene69087	1573.23	860.412	0.870631	1.8476	2.00624	0.158638	i0-i0		Aspi01Gene07032_Aspi01Gene69087	1573.23	860.412	0.870631	-1.64325	0.605891	2.24914	i0-i0		Aspi01Gene07032_Aspi01Gene69087	1573.23	860.412	0.870631	2.73133	0.145233	2.58609	i0-i0		Aspi01Gene07032_Aspi01Gene69087	1573.23	860.412	0.870631	-0.883724	1.86101	2.74473	i0-i0		Aspi01Gene07032_Aspi01Gene69087	1573.23	860.412	0.870631	3.49085	1.40035	2.0905	i0-i0		Aspi01Gene07032_Aspi01Gene69087	1573.23	860.412	0.870631	0.759523
Aspi01Gene07089_Aspi01Gene69094	184.187	696.814	-1.9196	-3.54168	-0.947901	2.59378	i0-i0		Aspi01Gene07089_Aspi01Gene69094	184.187	696.814	-1.9196	-2.00619	-1.92317	0.0830201	i0-i0		Aspi01Gene07089_Aspi01Gene69094	184.187	696.814	-1.9196	3.55321	2.77859	0.774613	i0-i0		Aspi01Gene07089_Aspi01Gene69094	184.187	696.814	-1.9196	-7.09489	-3.7265	3.36839	i0-i0		Aspi01Gene07089_Aspi01Gene69094	184.187	696.814	-1.9196	-1.53549	0.975271	2.51076	i0-i0		Aspi01Gene07089_Aspi01Gene69094	184.187	696.814	-1.9196	-5.08869
Aspi01Gene07090_Aspi01Gene69102	3578.18	366.29	3.28817	-3.44174	-0.825572	2.61617	i0-i0		Aspi01Gene07090_Aspi01Gene69102	3578.18	366.29	3.28817	-3.63061	-1.09767	2.53294	i0-i0		Aspi01Gene07090_Aspi01Gene69102	3578.18	366.29	3.28817	0.435984	-1.43781	1.87379	i0-i0		Aspi01Gene07090_Aspi01Gene69102	3578.18	366.29	3.28817	-3.87772	0.612234	4.48996	i0-i0		Aspi01Gene07090_Aspi01Gene69102	3578.18	366.29	3.28817	0.188868	0.272101	0.0832331	i0-i0		Aspi01Gene07090_Aspi01Gene69102	3578.18	366.29	3.28817	-0.247116
Aspi01Gene07091_Aspi01Gene69103	614.73	94.4032	2.70305	-1.95942	-2.45748	0.498053	i0-i0		Aspi01Gene07091_Aspi01Gene69103	614.73	94.4032	2.70305	-1.51035	-1.69929	0.188931	i0-i0		Aspi01Gene07091_Aspi01Gene69103	614.73	94.4032	2.70305	-0.655672	-0.504626	0.151046	i0-i0		Aspi01Gene07091_Aspi01Gene69103	614.73	94.4032	2.70305	-1.30375	-1.95285	0.6491	i0-i0		Aspi01Gene07091_Aspi01Gene69103	614.73	94.4032	2.70305	-0.44907	-0.758192	0.309123	i0-i0		Aspi01Gene07091_Aspi01Gene69103	614.73	94.4032	2.70305	0.206602
Aspi01Gene07094_Aspi01Gene69106	45.3965	494.673	-3.44582	0.868196	2.79241	1.92422	i0-i0		Aspi01Gene07094_Aspi01Gene69106	45.3965	494.673	-3.44582	1.49661	-1.67925	3.17586	i0-i0		Aspi01Gene07094_Aspi01Gene69106	45.3965	494.673	-3.44582	-3.89136	-1.59012	2.30123	i0-i0		Aspi01Gene07094_Aspi01Gene69106	45.3965	494.673	-3.44582	4.75955	4.38254	0.377015	i0-i0		Aspi01Gene07094_Aspi01Gene69106	45.3965	494.673	-3.44582	-0.628413	4.47166	5.10008	i0-i0		Aspi01Gene07094_Aspi01Gene69106	45.3965	494.673	-3.44582	3.26294
Aspi01Gene07102_Aspi01Gene69109	755.033	271.529	1.47544	1.30496	2.22169	0.916737	i0-i0		Aspi01Gene07102_Aspi01Gene69109	755.033	271.529	1.47544	0.103062	0.447405	0.344343	i0-i0		Aspi01Gene07102_Aspi01Gene69109	755.033	271.529	1.47544	-0.358422	1.12434	1.48277	i0-i0		Aspi01Gene07102_Aspi01Gene69109	755.033	271.529	1.47544	1.66338	1.09735	0.566029	i0-i0		Aspi01Gene07102_Aspi01Gene69109	755.033	271.529	1.47544	1.20189	1.77429	0.572394	i0-i0		Aspi01Gene07102_Aspi01Gene69109	755.033	271.529	1.47544	1.56032
Aspi01Gene07114_Aspi01Gene69111	347.715	783.659	-1.17232	1.18482	2.07698	0.892154	i0-i0		Aspi01Gene07114_Aspi01Gene69111	347.715	783.659	-1.17232	0.483979	2.22933	1.74535	i0-i0		Aspi01Gene07114_Aspi01Gene69111	347.715	783.659	-1.17232	0.0413947	0.767168	0.725773	i0-i0		Aspi01Gene07114_Aspi01Gene69111	347.715	783.659	-1.17232	1.14343	1.30981	0.166381	i0-i0		Aspi01Gene07114_Aspi01Gene69111	347.715	783.659	-1.17232	0.700844	-0.152356	0.853199	i0-i0		Aspi01Gene07114_Aspi01Gene69111	347.715	783.659	-1.17232	0.659449
Aspi01Gene07119_Aspi01Gene69123	142.836	72.5871	0.976575	-0.416876	-1.06069	0.64381	i0-i0		Aspi01Gene07119_Aspi01Gene69123	142.836	72.5871	0.976575	-1.05836	-0.48402	0.574337	i0-i0		Aspi01Gene07119_Aspi01Gene69123	142.836	72.5871	0.976575	0.990102	0.25985	0.730252	i0-i0		Aspi01Gene07119_Aspi01Gene69123	142.836	72.5871	0.976575	-1.40698	-1.32054	0.0864415	i0-i0		Aspi01Gene07119_Aspi01Gene69123	142.836	72.5871	0.976575	0.641481	-0.576666	1.21815	i0-i0		Aspi01Gene07119_Aspi01Gene69123	142.836	72.5871	0.976575	-0.348621
Aspi01Gene07120_Aspi01Gene69127	173.225	110.567	0.64773	2.72685	-0.433317	3.16017	i0-i0		Aspi01Gene07120_Aspi01Gene69127	173.225	110.567	0.64773	5.83524	7.1559	1.32066	i0-i0		Aspi01Gene07120_Aspi01Gene69127	173.225	110.567	0.64773	3.05423	-3.78917	6.8434	i0-i0		Aspi01Gene07120_Aspi01Gene69127	173.225	110.567	0.64773	-0.327379	3.35586	3.68324	i0-i0		Aspi01Gene07120_Aspi01Gene69127	173.225	110.567	0.64773	-3.10839	-7.58921	4.48083	i0-i0		Aspi01Gene07120_Aspi01Gene69127	173.225	110.567	0.64773	-6.16262
Aspi01Gene07122_Aspi01Gene69117	1128.78	1224.36	-0.117259	-0.631515	-2.81249	2.18098	i0-i0		Aspi01Gene07122_Aspi01Gene69117	1128.78	1224.36	-0.117259	-2.60141	-3.03093	0.429522	i0-i0		Aspi01Gene07122_Aspi01Gene69117	1128.78	1224.36	-0.117259	-4.60118	-2.56176	2.03942	i0-i0		Aspi01Gene07122_Aspi01Gene69117	1128.78	1224.36	-0.117259	3.96966	-0.250738	4.2204	i0-i0		Aspi01Gene07122_Aspi01Gene69117	1128.78	1224.36	-0.117259	1.96989	0.218437	1.75146	i0-i0		Aspi01Gene07122_Aspi01Gene69117	1128.78	1224.36	-0.117259	6.57107
Aspi01Gene07129_Aspi01Gene69119	16.7028	960.357	-5.84541	-2.9722	-2.16902	0.803172	i0-i0		Aspi01Gene07129_Aspi01Gene69119	16.7028	960.357	-5.84541	-3.1052	-2.03544	1.06976	i0-i0		Aspi01Gene07129_Aspi01Gene69119	16.7028	960.357	-5.84541	2.08484	-1.27894	3.36378	i0-i0		Aspi01Gene07129_Aspi01Gene69119	16.7028	960.357	-5.84541	-5.05703	-0.890085	4.16695	i0-i0		Aspi01Gene07129_Aspi01Gene69119	16.7028	960.357	-5.84541	0.133005	-0.133582	0.266588	i0-i0		Aspi01Gene07129_Aspi01Gene69119	16.7028	960.357	-5.84541	-1.95183
Aspi01Gene07138_Aspi01Gene69122	635.545	276.362	1.20144	0.79644	2.05604	1.2596	i0-i0		Aspi01Gene07138_Aspi01Gene69122	635.545	276.362	1.20144	1.86771	3.22709	1.35938	i0-i0		Aspi01Gene07138_Aspi01Gene69122	635.545	276.362	1.20144	0.188527	-0.621868	0.810396	i0-i0		Aspi01Gene07138_Aspi01Gene69122	635.545	276.362	1.20144	0.607912	2.67791	2.06999	i0-i0		Aspi01Gene07138_Aspi01Gene69122	635.545	276.362	1.20144	-1.07127	-1.17105	0.0997848	i0-i0		Aspi01Gene07138_Aspi01Gene69122	635.545	276.362	1.20144	-1.25979
Aspi01Gene07145_Aspi01Gene69132	484.508	385.035	0.331533	0.187915	1.12742	0.939508	i0-i0		Aspi01Gene07145_Aspi01Gene69132	484.508	385.035	0.331533	-1.31658	-0.160628	1.15595	i0-i0		Aspi01Gene07145_Aspi01Gene69132	484.508	385.035	0.331533	0.569502	-3.68334	4.25284	i0-i0		Aspi01Gene07145_Aspi01Gene69132	484.508	385.035	0.331533	-0.381588	4.81076	5.19235	i0-i0		Aspi01Gene07145_Aspi01Gene69132	484.508	385.035	0.331533	1.50449	1.28805	0.216443	i0-i0		Aspi01Gene07145_Aspi01Gene69132	484.508	385.035	0.331533	0.934991
Aspi01Gene07147_Aspi01Gene69133	414.746	700.852	-0.756882	-2.5911	-1.25412	1.33697	i0-i0		Aspi01Gene07147_Aspi01Gene69133	414.746	700.852	-0.756882	-0.639319	-0.854326	0.215007	i0-i0		Aspi01Gene07147_Aspi01Gene69133	414.746	700.852	-0.756882	-1.11405	0.00252928	1.11658	i0-i0		Aspi01Gene07147_Aspi01Gene69133	414.746	700.852	-0.756882	-1.47704	-1.25665	0.220392	i0-i0		Aspi01Gene07147_Aspi01Gene69133	414.746	700.852	-0.756882	-1.95178	-0.399796	1.55198	i0-i0		Aspi01Gene07147_Aspi01Gene69133	414.746	700.852	-0.756882	-0.837724
Aspi01Gene07147_Aspi01Gene69139	414.746	581.752	-0.488176	-2.5911	0.215106	2.8062	i0-i0		Aspi01Gene07147_Aspi01Gene69139	414.746	581.752	-0.488176	-0.639319	-0.122803	0.516516	i0-i0		Aspi01Gene07147_Aspi01Gene69139	414.746	581.752	-0.488176	-1.11405	-0.41647	0.697583	i0-i0		Aspi01Gene07147_Aspi01Gene69139	414.746	581.752	-0.488176	-1.47704	0.631576	2.10862	i0-i0		Aspi01Gene07147_Aspi01Gene69139	414.746	581.752	-0.488176	-1.95178	0.337909	2.28969	i0-i0		Aspi01Gene07147_Aspi01Gene69139	414.746	581.752	-0.488176	-0.837724
Aspi01Gene07152_Aspi01Gene69142	974.808	722.983	0.431156	1.65326	-1.0691	2.72236	i0-i0		Aspi01Gene07152_Aspi01Gene69142	974.808	722.983	0.431156	-2.01036	-0.793401	1.21696	i0-i0		Aspi01Gene07152_Aspi01Gene69142	974.808	722.983	0.431156	2.66672	-0.753624	3.42035	i0-i0		Aspi01Gene07152_Aspi01Gene69142	974.808	722.983	0.431156	-1.01347	-0.315475	0.69799	i0-i0		Aspi01Gene07152_Aspi01Gene69142	974.808	722.983	0.431156	3.66362	-0.275698	3.93932	i0-i0		Aspi01Gene07152_Aspi01Gene69142	974.808	722.983	0.431156	0.996899
Aspi01Gene07154_Aspi01Gene69141	1163.79	294.977	1.98016	-2.11558	0.289003	2.40459	i0-i0		Aspi01Gene07154_Aspi01Gene69141	1163.79	294.977	1.98016	-2.25905	0.317077	2.57613	i0-i0		Aspi01Gene07154_Aspi01Gene69141	1163.79	294.977	1.98016	-0.70194	-1.93556	1.23362	i0-i0		Aspi01Gene07154_Aspi01Gene69141	1163.79	294.977	1.98016	-1.41364	2.22456	3.6382	i0-i0		Aspi01Gene07154_Aspi01Gene69141	1163.79	294.977	1.98016	0.143469	-0.0280737	0.171543	i0-i0		Aspi01Gene07154_Aspi01Gene69141	1163.79	294.977	1.98016	0.845409
Aspi01Gene07155_Aspi01Gene69143	2927.6	3367.85	-0.202109	2.02177	1.22437	0.797399	i0-i0		Aspi01Gene07155_Aspi01Gene69143	2927.6	3367.85	-0.202109	0.828116	0.19529	0.632826	i0-i0		Aspi01Gene07155_Aspi01Gene69143	2927.6	3367.85	-0.202109	1.16474	1.83267	0.667935	i0-i0		Aspi01Gene07155_Aspi01Gene69143	2927.6	3367.85	-0.202109	0.857035	-0.608299	1.46533	i0-i0		Aspi01Gene07155_Aspi01Gene69143	2927.6	3367.85	-0.202109	1.19366	1.02909	0.164573	i0-i0		Aspi01Gene07155_Aspi01Gene69143	2927.6	3367.85	-0.202109	0.0289187
Aspi01Gene07161_Aspi01Gene69148	199.429	3117.95	-3.96665	5.35639	0.00401549	5.35238	i0-i0		Aspi01Gene07161_Aspi01Gene69148	199.429	3117.95	-3.96665	3.53196	-2.06315	5.59511	i0-i0		Aspi01Gene07161_Aspi01Gene69148	199.429	3117.95	-3.96665	-2.25131	3.10717	5.35847	i0-i0		Aspi01Gene07161_Aspi01Gene69148	199.429	3117.95	-3.96665	7.6077	-3.10315	10.7109	i0-i0		Aspi01Gene07161_Aspi01Gene69148	199.429	3117.95	-3.96665	1.82443	2.06716	0.242731	i0-i0		Aspi01Gene07161_Aspi01Gene69148	199.429	3117.95	-3.96665	4.07574
Aspi01Gene07163_Aspi01Gene69146	5461.62	99.9344	5.77221	0.677086	-0.401751	1.07884	i0-i0		Aspi01Gene07163_Aspi01Gene69146	5461.62	99.9344	5.77221	-1.60618	2.06908	3.67526	i0-i0		Aspi01Gene07163_Aspi01Gene69146	5461.62	99.9344	5.77221	1.06825	-0.849063	1.91731	i0-i0		Aspi01Gene07163_Aspi01Gene69146	5461.62	99.9344	5.77221	-0.391164	0.447312	0.838477	i0-i0		Aspi01Gene07163_Aspi01Gene69146	5461.62	99.9344	5.77221	2.28327	-2.47083	4.7541	i0-i0		Aspi01Gene07163_Aspi01Gene69146	5461.62	99.9344	5.77221	1.21502
Aspi01Gene07164_Aspi01Gene69151	28.7375	88.7092	-1.62615	-1.28803	-0.199714	1.08831	i0-i0		Aspi01Gene07164_Aspi01Gene69151	28.7375	88.7092	-1.62615	-0.666986	0.94463	1.61162	i0-i0		Aspi01Gene07164_Aspi01Gene69151	28.7375	88.7092	-1.62615	-3.2975	-1.94011	1.35739	i0-i0		Aspi01Gene07164_Aspi01Gene69151	28.7375	88.7092	-1.62615	2.00947	1.74039	0.269077	i0-i0		Aspi01Gene07164_Aspi01Gene69151	28.7375	88.7092	-1.62615	-0.621043	-1.14434	0.523301	i0-i0		Aspi01Gene07164_Aspi01Gene69151	28.7375	88.7092	-1.62615	2.67646
Aspi01Gene07165_Aspi01Gene69149	437.325	959.706	-1.13389	1.20358	3.10439	1.90081	i0-i0		Aspi01Gene07165_Aspi01Gene69149	437.325	959.706	-1.13389	-0.384165	2.22382	2.60798	i0-i0		Aspi01Gene07165_Aspi01Gene69149	437.325	959.706	-1.13389	-4.39074	-1.12972	3.26103	i0-i0		Aspi01Gene07165_Aspi01Gene69149	437.325	959.706	-1.13389	5.59432	4.23411	1.36021	i0-i0		Aspi01Gene07165_Aspi01Gene69149	437.325	959.706	-1.13389	1.58775	0.880574	0.707172	i0-i0		Aspi01Gene07165_Aspi01Gene69149	437.325	959.706	-1.13389	5.97849
Aspi01Gene07170_Aspi01Gene69151	39.7064	88.7092	-1.15971	1.03319	-0.199714	1.23291	i0-i0		Aspi01Gene07170_Aspi01Gene69151	39.7064	88.7092	-1.15971	0.178248	0.94463	0.766382	i0-i0		Aspi01Gene07170_Aspi01Gene69151	39.7064	88.7092	-1.15971	-0.100941	-1.94011	1.83917	i0-i0		Aspi01Gene07170_Aspi01Gene69151	39.7064	88.7092	-1.15971	1.13413	1.74039	0.606259	i0-i0		Aspi01Gene07170_Aspi01Gene69151	39.7064	88.7092	-1.15971	0.854946	-1.14434	1.99929	i0-i0		Aspi01Gene07170_Aspi01Gene69151	39.7064	88.7092	-1.15971	0.955887
Aspi01Gene07184_Aspi01Gene69154	19.3032	26.136	-0.4372	0.197885	0.202218	0.00433272	i0-i0		Aspi01Gene07184_Aspi01Gene69154	19.3032	26.136	-0.4372	2.03328	1.66406	0.369216	i0-i0		Aspi01Gene07184_Aspi01Gene69154	19.3032	26.136	-0.4372	-2.7323	-3.34352	0.611214	i0-i0		Aspi01Gene07184_Aspi01Gene69154	19.3032	26.136	-0.4372	2.93019	3.54573	0.615546	i0-i0		Aspi01Gene07184_Aspi01Gene69154	19.3032	26.136	-0.4372	-1.83539	-1.46184	0.373549	i0-i0		Aspi01Gene07184_Aspi01Gene69154	19.3032	26.136	-0.4372	0.896911
Aspi01Gene07186_Aspi01Gene69155	347.815	642.763	-0.885968	-1.75616	-2.5003	0.744142	i0-i0		Aspi01Gene07186_Aspi01Gene69155	347.815	642.763	-0.885968	-1.4732	-2.43872	0.965513	i0-i0		Aspi01Gene07186_Aspi01Gene69155	347.815	642.763	-0.885968	-0.481024	-1.08659	0.605566	i0-i0		Aspi01Gene07186_Aspi01Gene69155	347.815	642.763	-0.885968	-1.27513	-1.41371	0.138576	i0-i0		Aspi01Gene07186_Aspi01Gene69155	347.815	642.763	-0.885968	-0.282954	-0.0615828	0.221371	i0-i0		Aspi01Gene07186_Aspi01Gene69155	347.815	642.763	-0.885968	0.198071
Aspi01Gene07190_Aspi01Gene69165	575.784	804.85	-0.483192	3.08189	0.976666	2.10523	i0-i0		Aspi01Gene07190_Aspi01Gene69165	575.784	804.85	-0.483192	0.645692	-1.09142	1.73711	i0-i0		Aspi01Gene07190_Aspi01Gene69165	575.784	804.85	-0.483192	-0.51128	1.03765	1.54893	i0-i0		Aspi01Gene07190_Aspi01Gene69165	575.784	804.85	-0.483192	3.59317	-0.0609842	3.65416	i0-i0		Aspi01Gene07190_Aspi01Gene69165	575.784	804.85	-0.483192	2.4362	2.06808	0.368117	i0-i0		Aspi01Gene07190_Aspi01Gene69165	575.784	804.85	-0.483192	2.94748
Aspi01Gene07192_Aspi01Gene69160	122.953	839.464	-2.77136	1.46615	1.09604	0.370111	i0-i0		Aspi01Gene07192_Aspi01Gene69160	122.953	839.464	-2.77136	-0.807874	1.24832	2.0562	i0-i0		Aspi01Gene07192_Aspi01Gene69160	122.953	839.464	-2.77136	-0.318059	0.209643	0.527702	i0-i0		Aspi01Gene07192_Aspi01Gene69160	122.953	839.464	-2.77136	1.78421	0.886398	0.897813	i0-i0		Aspi01Gene07192_Aspi01Gene69160	122.953	839.464	-2.77136	2.27403	-0.152281	2.42631	i0-i0		Aspi01Gene07192_Aspi01Gene69160	122.953	839.464	-2.77136	2.59209
Aspi01Gene07197_Aspi01Gene69172	27.6209	1198.9	-5.43981	1.75853	0.263886	1.49465	i0-i0		Aspi01Gene07197_Aspi01Gene69172	27.6209	1198.9	-5.43981	1.21597	0.416887	0.799084	i0-i0		Aspi01Gene07197_Aspi01Gene69172	27.6209	1198.9	-5.43981	0.0970134	0.136581	0.039568	i0-i0		Aspi01Gene07197_Aspi01Gene69172	27.6209	1198.9	-5.43981	1.66152	0.127305	1.53422	i0-i0		Aspi01Gene07197_Aspi01Gene69172	27.6209	1198.9	-5.43981	0.542564	-0.153	0.695564	i0-i0		Aspi01Gene07197_Aspi01Gene69172	27.6209	1198.9	-5.43981	0.44555
Aspi01Gene07204_Aspi01Gene69169	1060.98	293.826	1.85236	-1.44855	-0.865407	0.583141	i0-i0		Aspi01Gene07204_Aspi01Gene69169	1060.98	293.826	1.85236	-1.51249	-1.38515	0.127344	i0-i0		Aspi01Gene07204_Aspi01Gene69169	1060.98	293.826	1.85236	-0.863462	-0.66789	0.195572	i0-i0		Aspi01Gene07204_Aspi01Gene69169	1060.98	293.826	1.85236	-0.585086	-0.197517	0.387569	i0-i0		Aspi01Gene07204_Aspi01Gene69169	1060.98	293.826	1.85236	0.0639463	0.519744	0.455797	i0-i0		Aspi01Gene07204_Aspi01Gene69169	1060.98	293.826	1.85236	0.927409
Aspi01Gene07206_Aspi01Gene69176	3048.61	4468.85	-0.551754	-1.65479	-1.70599	0.0512069	i0-i0		Aspi01Gene07206_Aspi01Gene69176	3048.61	4468.85	-0.551754	-2.35026	-2.63688	0.286619	i0-i0		Aspi01Gene07206_Aspi01Gene69176	3048.61	4468.85	-0.551754	-1.6879	-0.058772	1.62913	i0-i0		Aspi01Gene07206_Aspi01Gene69176	3048.61	4468.85	-0.551754	0.0331157	-1.64722	1.68034	i0-i0		Aspi01Gene07206_Aspi01Gene69176	3048.61	4468.85	-0.551754	0.695473	0.930884	0.235412	i0-i0		Aspi01Gene07206_Aspi01Gene69176	3048.61	4468.85	-0.551754	2.38337
Aspi01Gene07207_Aspi01Gene69177	198.228	217.888	-0.13643	-0.863071	0.0714612	0.934532	i0-i0		Aspi01Gene07207_Aspi01Gene69177	198.228	217.888	-0.13643	-1.29706	-0.759185	0.537877	i0-i0		Aspi01Gene07207_Aspi01Gene69177	198.228	217.888	-0.13643	0.154171	1.47975	1.32558	i0-i0		Aspi01Gene07207_Aspi01Gene69177	198.228	217.888	-0.13643	-1.01724	-1.40829	0.391047	i0-i0		Aspi01Gene07207_Aspi01Gene69177	198.228	217.888	-0.13643	0.433991	0.830646	0.396655	i0-i0		Aspi01Gene07207_Aspi01Gene69177	198.228	217.888	-0.13643	0.27982
Aspi01Gene07208_Aspi01Gene69180	554.416	232.909	1.25121	-2.30867	5.28242	7.59109	i0-i0		Aspi01Gene07208_Aspi01Gene69180	554.416	232.909	1.25121	-4.87825	-2.14297	2.73529	i0-i0		Aspi01Gene07208_Aspi01Gene69180	554.416	232.909	1.25121	0.176711	1.07865	0.901937	i0-i0		Aspi01Gene07208_Aspi01Gene69180	554.416	232.909	1.25121	-2.48538	4.20377	6.68915	i0-i0		Aspi01Gene07208_Aspi01Gene69180	554.416	232.909	1.25121	2.56959	7.42539	4.8558	i0-i0		Aspi01Gene07208_Aspi01Gene69180	554.416	232.909	1.25121	2.39288
Aspi01Gene07210_Aspi01Gene69191	430.966	393.72	0.130403	1.62056	2.85284	1.23227	i0-i0		Aspi01Gene07210_Aspi01Gene69191	430.966	393.72	0.130403	-2.64491	-0.0500263	2.59488	i0-i0		Aspi01Gene07210_Aspi01Gene69191	430.966	393.72	0.130403	3.98543	4.54603	0.560597	i0-i0		Aspi01Gene07210_Aspi01Gene69191	430.966	393.72	0.130403	-2.36487	-1.69319	0.671677	i0-i0		Aspi01Gene07210_Aspi01Gene69191	430.966	393.72	0.130403	4.26547	2.90286	1.36261	i0-i0		Aspi01Gene07210_Aspi01Gene69191	430.966	393.72	0.130403	0.28004
Aspi01Gene07223_Aspi01Gene69199	1247.34	678.554	0.878313	-4.68313	-0.963084	3.72005	i0-i0		Aspi01Gene07223_Aspi01Gene69199	1247.34	678.554	0.878313	-1.35662	3.01043	4.36706	i0-i0		Aspi01Gene07223_Aspi01Gene69199	1247.34	678.554	0.878313	-1.51885	-0.14188	1.37697	i0-i0		Aspi01Gene07223_Aspi01Gene69199	1247.34	678.554	0.878313	-3.16428	-0.821204	2.34308	i0-i0		Aspi01Gene07223_Aspi01Gene69199	1247.34	678.554	0.878313	-3.32651	-3.97351	0.647009	i0-i0		Aspi01Gene07223_Aspi01Gene69199	1247.34	678.554	0.878313	-1.80765
Aspi01Gene07227_Aspi01Gene69202	52.468	1797.82	-5.09867	-1.46613	-0.978312	0.487816	i0-i0		Aspi01Gene07227_Aspi01Gene69202	52.468	1797.82	-5.09867	-2.16317	-3.72361	1.56044	i0-i0		Aspi01Gene07227_Aspi01Gene69202	52.468	1797.82	-5.09867	-0.169	-1.19088	1.02188	i0-i0		Aspi01Gene07227_Aspi01Gene69202	52.468	1797.82	-5.09867	-1.29713	0.212564	1.50969	i0-i0		Aspi01Gene07227_Aspi01Gene69202	52.468	1797.82	-5.09867	0.697046	2.7453	2.04826	i0-i0		Aspi01Gene07227_Aspi01Gene69202	52.468	1797.82	-5.09867	0.866046
Aspi01Gene07233_Aspi01Gene69203	238.489	415.301	-0.800234	-1.80474	-1.02587	0.778862	i0-i0		Aspi01Gene07233_Aspi01Gene69203	238.489	415.301	-0.800234	0.296231	1.81815	1.52192	i0-i0		Aspi01Gene07233_Aspi01Gene69203	238.489	415.301	-0.800234	-0.238095	-0.174349	0.0637459	i0-i0		Aspi01Gene07233_Aspi01Gene69203	238.489	415.301	-0.800234	-1.56664	-0.851525	0.715116	i0-i0		Aspi01Gene07233_Aspi01Gene69203	238.489	415.301	-0.800234	-2.10097	-2.84402	0.743057	i0-i0		Aspi01Gene07233_Aspi01Gene69203	238.489	415.301	-0.800234	-1.86287
Aspi01Gene07249_Aspi01Gene69239	228.404	748.685	-1.71277	-0.613181	0.0480355	0.661217	i0-i0		Aspi01Gene07249_Aspi01Gene69239	228.404	748.685	-1.71277	-0.588661	-1.59649	1.00783	i0-i0		Aspi01Gene07249_Aspi01Gene69239	228.404	748.685	-1.71277	-0.463905	0.523676	0.987581	i0-i0		Aspi01Gene07249_Aspi01Gene69239	228.404	748.685	-1.71277	-0.149277	-0.47564	0.326364	i0-i0		Aspi01Gene07249_Aspi01Gene69239	228.404	748.685	-1.71277	-0.0245203	1.64453	1.66905	i0-i0		Aspi01Gene07249_Aspi01Gene69239	228.404	748.685	-1.71277	0.439384
Aspi01Gene07250_Aspi01Gene69247	204.93	84.9095	1.27114	-0.0515018	-0.0112333	0.0402685	i0-i0		Aspi01Gene07250_Aspi01Gene69247	204.93	84.9095	1.27114	-0.188518	1.18143	1.36995	i0-i0		Aspi01Gene07250_Aspi01Gene69247	204.93	84.9095	1.27114	0.437412	-1.28956	1.72697	i0-i0		Aspi01Gene07250_Aspi01Gene69247	204.93	84.9095	1.27114	-0.488914	1.27833	1.76724	i0-i0		Aspi01Gene07250_Aspi01Gene69247	204.93	84.9095	1.27114	0.137016	-1.19267	1.32968	i0-i0		Aspi01Gene07250_Aspi01Gene69247	204.93	84.9095	1.27114	-0.300396
Aspi01Gene07256_Aspi01Gene69250	127.022	335.564	-1.40151	0.891183	0.0531484	0.838035	i0-i0		Aspi01Gene07256_Aspi01Gene69250	127.022	335.564	-1.40151	0.601341	-0.448966	1.05031	i0-i0		Aspi01Gene07256_Aspi01Gene69250	127.022	335.564	-1.40151	0.453126	0.162721	0.290405	i0-i0		Aspi01Gene07256_Aspi01Gene69250	127.022	335.564	-1.40151	0.438057	-0.109572	0.547629	i0-i0		Aspi01Gene07256_Aspi01Gene69250	127.022	335.564	-1.40151	0.289842	0.502114	0.212272	i0-i0		Aspi01Gene07256_Aspi01Gene69250	127.022	335.564	-1.40151	-0.163284
Aspi01Gene07280_Aspi01Gene69276	211.316	340.748	-0.689303	-2.59072	-3.60698	1.01626	i0-i0		Aspi01Gene07280_Aspi01Gene69276	211.316	340.748	-0.689303	-2.46785	-2.70286	0.235007	i0-i0		Aspi01Gene07280_Aspi01Gene69276	211.316	340.748	-0.689303	-1.24988	-1.87925	0.629373	i0-i0		Aspi01Gene07280_Aspi01Gene69276	211.316	340.748	-0.689303	-1.34084	-1.72773	0.38689	i0-i0		Aspi01Gene07280_Aspi01Gene69276	211.316	340.748	-0.689303	-0.122865	-0.904121	0.781256	i0-i0		Aspi01Gene07280_Aspi01Gene69276	211.316	340.748	-0.689303	1.12701
Aspi01Gene07281_Aspi01Gene69288	35.9902	412.728	-3.51951	-3.00498	-2.47426	0.530723	i0-i0		Aspi01Gene07281_Aspi01Gene69288	35.9902	412.728	-3.51951	-0.672796	-0.534215	0.138581	i0-i0		Aspi01Gene07281_Aspi01Gene69288	35.9902	412.728	-3.51951	-3.61681	-0.050958	3.56585	i0-i0		Aspi01Gene07281_Aspi01Gene69288	35.9902	412.728	-3.51951	0.611827	-2.4233	3.03513	i0-i0		Aspi01Gene07281_Aspi01Gene69288	35.9902	412.728	-3.51951	-2.33218	-1.94004	0.392142	i0-i0		Aspi01Gene07281_Aspi01Gene69288	35.9902	412.728	-3.51951	1.28462
Aspi01Gene08763_Aspi01Gene58641	235.864	8.79685	4.74482	2.4262	0.0145561	2.41164	i0-i0		Aspi01Gene08763_Aspi01Gene58641	235.864	8.79685	4.74482	0.996159	2.55119	1.55503	i0-i0		Aspi01Gene08763_Aspi01Gene58641	235.864	8.79685	4.74482	1.74576	0.521805	1.22396	i0-i0		Aspi01Gene08763_Aspi01Gene58641	235.864	8.79685	4.74482	0.680438	-0.507249	1.18769	i0-i0		Aspi01Gene08763_Aspi01Gene58641	235.864	8.79685	4.74482	1.43004	-2.53663	3.96667	i0-i0		Aspi01Gene08763_Aspi01Gene58641	235.864	8.79685	4.74482	-0.315721
Aspi01Gene08784_Aspi01Gene58660	716.315	3223.8	-2.17009	3.31144	4.02661	0.715166	i0-i0		Aspi01Gene08784_Aspi01Gene58660	716.315	3223.8	-2.17009	0.999205	-0.114497	1.1137	i0-i0		Aspi01Gene08784_Aspi01Gene58660	716.315	3223.8	-2.17009	-5.72874	-3.37736	2.35138	i0-i0		Aspi01Gene08784_Aspi01Gene58660	716.315	3223.8	-2.17009	9.04018	7.40397	1.63621	i0-i0		Aspi01Gene08784_Aspi01Gene58660	716.315	3223.8	-2.17009	2.31224	4.14111	1.82887	i0-i0		Aspi01Gene08784_Aspi01Gene58660	716.315	3223.8	-2.17009	8.04098
Aspi01Gene08804_Aspi01Gene58664	34.2946	26.0084	0.399005	3.16674	-0.173579	3.34032	i0-i0		Aspi01Gene08804_Aspi01Gene58664	34.2946	26.0084	0.399005	-0.162792	1.3445	1.5073	i0-i0		Aspi01Gene08804_Aspi01Gene58664	34.2946	26.0084	0.399005	1.9369	1.44356	0.493345	i0-i0		Aspi01Gene08804_Aspi01Gene58664	34.2946	26.0084	0.399005	1.22984	-1.61714	2.84697	i0-i0		Aspi01Gene08804_Aspi01Gene58664	34.2946	26.0084	0.399005	3.32953	-1.51808	4.84762	i0-i0		Aspi01Gene08804_Aspi01Gene58664	34.2946	26.0084	0.399005	1.39263
Aspi01Gene08817_Aspi01Gene58681	112.271	164.404	-0.550253	1.23457	-0.186074	1.42064	i0-i0		Aspi01Gene08817_Aspi01Gene58681	112.271	164.404	-0.550253	2.52117	1.4055	1.11567	i0-i0		Aspi01Gene08817_Aspi01Gene58681	112.271	164.404	-0.550253	0.92309	-1.40817	2.33126	i0-i0		Aspi01Gene08817_Aspi01Gene58681	112.271	164.404	-0.550253	0.311478	1.22209	0.910614	i0-i0		Aspi01Gene08817_Aspi01Gene58681	112.271	164.404	-0.550253	-1.28661	-1.59158	0.304969	i0-i0		Aspi01Gene08817_Aspi01Gene58681	112.271	164.404	-0.550253	-2.2097
Aspi01Gene08819_Aspi01Gene58683	32.7728	1.00025	5.03407	-2.6716	2.98227	5.65387	i0-i0		Aspi01Gene08819_Aspi01Gene58683	32.7728	1.00025	5.03407	5.97489	4.04605	1.92884	i0-i0		Aspi01Gene08819_Aspi01Gene58683	32.7728	1.00025	5.03407	1.37125	3.06467	1.69342	i0-i0		Aspi01Gene08819_Aspi01Gene58683	32.7728	1.00025	5.03407	-4.04285	-0.0824013	3.96045	i0-i0		Aspi01Gene08819_Aspi01Gene58683	32.7728	1.00025	5.03407	-8.64649	-1.06378	7.5827	i0-i0		Aspi01Gene08819_Aspi01Gene58683	32.7728	1.00025	5.03407	-10.0177
Aspi01Gene08824_Aspi01Gene58694	306.1	642.481	-1.06965	-1.13707	-0.965826	0.171245	i0-i0		Aspi01Gene08824_Aspi01Gene58694	306.1	642.481	-1.06965	-2.14914	-1.67895	0.470194	i0-i0		Aspi01Gene08824_Aspi01Gene58694	306.1	642.481	-1.06965	-0.524914	0.0762164	0.60113	i0-i0		Aspi01Gene08824_Aspi01Gene58694	306.1	642.481	-1.06965	-0.612157	-1.04204	0.429885	i0-i0		Aspi01Gene08824_Aspi01Gene58694	306.1	642.481	-1.06965	1.01207	0.713122	0.298948	i0-i0		Aspi01Gene08824_Aspi01Gene58694	306.1	642.481	-1.06965	1.53698
Aspi01Gene08829_Aspi01Gene58699	2018.19	80.4735	4.64841	11.2264	8.99713	2.2293	i0-i0		Aspi01Gene08829_Aspi01Gene58699	2018.19	80.4735	4.64841	0.427872	3.5477	3.11983	i0-i0		Aspi01Gene08829_Aspi01Gene58699	2018.19	80.4735	4.64841	1.62048	2.41024	0.789765	i0-i0		Aspi01Gene08829_Aspi01Gene58699	2018.19	80.4735	4.64841	9.60595	6.58689	3.01906	i0-i0		Aspi01Gene08829_Aspi01Gene58699	2018.19	80.4735	4.64841	10.7986	5.44943	5.34913	i0-i0		Aspi01Gene08829_Aspi01Gene58699	2018.19	80.4735	4.64841	9.17808
Aspi01Gene08834_Aspi01Gene58701	2978.97	1238.29	1.26647	-3.22514	-1.68922	1.53592	i0-i0		Aspi01Gene08834_Aspi01Gene58701	2978.97	1238.29	1.26647	-2.61641	-1.33878	1.27764	i0-i0		Aspi01Gene08834_Aspi01Gene58701	2978.97	1238.29	1.26647	-0.392112	-0.184671	0.20744	i0-i0		Aspi01Gene08834_Aspi01Gene58701	2978.97	1238.29	1.26647	-2.83303	-1.50455	1.32848	i0-i0		Aspi01Gene08834_Aspi01Gene58701	2978.97	1238.29	1.26647	-0.608725	-0.350442	0.258283	i0-i0		Aspi01Gene08834_Aspi01Gene58701	2978.97	1238.29	1.26647	-0.216613
Aspi01Gene08835_Aspi01Gene58703	41.3624	100.45	-1.28009	-4.5731	1.641	6.2141	i0-i0		Aspi01Gene08835_Aspi01Gene58703	41.3624	100.45	-1.28009	0.439892	1.86434	1.42445	i0-i0		Aspi01Gene08835_Aspi01Gene58703	41.3624	100.45	-1.28009	-4.59406	0.337054	4.93111	i0-i0		Aspi01Gene08835_Aspi01Gene58703	41.3624	100.45	-1.28009	0.0209597	1.30395	1.28299	i0-i0		Aspi01Gene08835_Aspi01Gene58703	41.3624	100.45	-1.28009	-5.01299	-0.223333	4.78966	i0-i0		Aspi01Gene08835_Aspi01Gene58703	41.3624	100.45	-1.28009	-0.418932
Aspi01Gene08849_Aspi01Gene58711	245.604	16.0399	3.9366	2.65154	3.21706	0.56552	i0-i0		Aspi01Gene08849_Aspi01Gene58711	245.604	16.0399	3.9366	2.70337	4.05667	1.3533	i0-i0		Aspi01Gene08849_Aspi01Gene58711	245.604	16.0399	3.9366	0.858446	-1.04155	1.89999	i0-i0		Aspi01Gene08849_Aspi01Gene58711	245.604	16.0399	3.9366	1.79309	4.25861	2.46551	i0-i0		Aspi01Gene08849_Aspi01Gene58711	245.604	16.0399	3.9366	-0.0518348	-0.839612	0.787777	i0-i0		Aspi01Gene08849_Aspi01Gene58711	245.604	16.0399	3.9366	-0.910281
Aspi01Gene08857_Aspi01Gene58718	1363.95	974.272	0.485393	-0.557057	-1.59763	1.04058	i0-i0		Aspi01Gene08857_Aspi01Gene58718	1363.95	974.272	0.485393	-1.67762	-2.4083	0.730686	i0-i0		Aspi01Gene08857_Aspi01Gene58718	1363.95	974.272	0.485393	-0.836221	-1.06142	0.2252	i0-i0		Aspi01Gene08857_Aspi01Gene58718	1363.95	974.272	0.485393	0.279164	-0.536214	0.815378	i0-i0		Aspi01Gene08857_Aspi01Gene58718	1363.95	974.272	0.485393	1.12056	0.810667	0.309892	i0-i0		Aspi01Gene08857_Aspi01Gene58718	1363.95	974.272	0.485393	1.95678
Aspi01Gene08864_Aspi01Gene58723	31.4592	37.1777	-0.240952	-0.332186	-3.59244	3.26026	i0-i0		Aspi01Gene08864_Aspi01Gene58723	31.4592	37.1777	-0.240952	-0.278705	-4.15357	3.87486	i0-i0		Aspi01Gene08864_Aspi01Gene58723	31.4592	37.1777	-0.240952	1.1251	1.87402	0.748922	i0-i0		Aspi01Gene08864_Aspi01Gene58723	31.4592	37.1777	-0.240952	-1.45729	-5.46646	4.00918	i0-i0		Aspi01Gene08864_Aspi01Gene58723	31.4592	37.1777	-0.240952	-0.0534815	0.561127	0.614608	i0-i0		Aspi01Gene08864_Aspi01Gene58723	31.4592	37.1777	-0.240952	-1.17858
Aspi01Gene08871_Aspi01Gene58724	794.514	4017.74	-2.33824	2.59459	2.48577	0.108821	i0-i0		Aspi01Gene08871_Aspi01Gene58724	794.514	4017.74	-2.33824	3.11273	1.35117	1.76156	i0-i0		Aspi01Gene08871_Aspi01Gene58724	794.514	4017.74	-2.33824	0.0870464	0.481813	0.394767	i0-i0		Aspi01Gene08871_Aspi01Gene58724	794.514	4017.74	-2.33824	2.50754	2.00396	0.503588	i0-i0		Aspi01Gene08871_Aspi01Gene58724	794.514	4017.74	-2.33824	-0.518143	1.1346	1.65274	i0-i0		Aspi01Gene08871_Aspi01Gene58724	794.514	4017.74	-2.33824	-0.605189
Aspi01Gene08877_Aspi01Gene58731	136.137	317.39	-1.2212	-1.12581	-4.67998	3.55418	i0-i0		Aspi01Gene08877_Aspi01Gene58731	136.137	317.39	-1.2212	0.388554	-1.9707	2.35925	i0-i0		Aspi01Gene08877_Aspi01Gene58731	136.137	317.39	-1.2212	0.105277	-3.5866	3.69187	i0-i0		Aspi01Gene08877_Aspi01Gene58731	136.137	317.39	-1.2212	-1.23109	-1.09339	0.137697	i0-i0		Aspi01Gene08877_Aspi01Gene58731	136.137	317.39	-1.2212	-1.51436	-2.70929	1.19492	i0-i0		Aspi01Gene08877_Aspi01Gene58731	136.137	317.39	-1.2212	-1.61964
Aspi01Gene08880_Aspi01Gene58734	26.1233	26.854	-0.0398017	-3.5965	-5.49102	1.89452	i0-i0		Aspi01Gene08880_Aspi01Gene58734	26.1233	26.854	-0.0398017	-3.48811	-5.94594	2.45783	i0-i0		Aspi01Gene08880_Aspi01Gene58734	26.1233	26.854	-0.0398017	-1.62169	-2.22518	0.603495	i0-i0		Aspi01Gene08880_Aspi01Gene58734	26.1233	26.854	-0.0398017	-1.97481	-3.26584	1.29103	i0-i0		Aspi01Gene08880_Aspi01Gene58734	26.1233	26.854	-0.0398017	-0.108391	0.454919	0.56331	i0-i0		Aspi01Gene08880_Aspi01Gene58734	26.1233	26.854	-0.0398017	1.5133
Aspi01Gene08890_Aspi01Gene58740	21068	5740.16	1.87589	3.21943	4.9496	1.73017	i0-i0		Aspi01Gene08890_Aspi01Gene58740	21068	5740.16	1.87589	1.67022	3.83627	2.16606	i0-i0		Aspi01Gene08890_Aspi01Gene58740	21068	5740.16	1.87589	0.659737	1.473	0.813263	i0-i0		Aspi01Gene08890_Aspi01Gene58740	21068	5740.16	1.87589	2.55969	3.4766	0.916906	i0-i0		Aspi01Gene08890_Aspi01Gene58740	21068	5740.16	1.87589	1.54921	1.11332	0.43589	i0-i0		Aspi01Gene08890_Aspi01Gene58740	21068	5740.16	1.87589	0.889474
Aspi01Gene08899_Aspi01Gene58761	1002.44	1043.37	-0.0577364	0.249846	0.878505	0.628659	i0-i0		Aspi01Gene08899_Aspi01Gene58761	1002.44	1043.37	-0.0577364	-2.14057	-0.595837	1.54473	i0-i0		Aspi01Gene08899_Aspi01Gene58761	1002.44	1043.37	-0.0577364	-0.318378	0.955392	1.27377	i0-i0		Aspi01Gene08899_Aspi01Gene58761	1002.44	1043.37	-0.0577364	0.568224	-0.0768873	0.645111	i0-i0		Aspi01Gene08899_Aspi01Gene58761	1002.44	1043.37	-0.0577364	2.39041	1.47434	0.91607	i0-i0		Aspi01Gene08899_Aspi01Gene58761	1002.44	1043.37	-0.0577364	2.70879
Aspi01Gene08906_Aspi01Gene58768	205.131	177.952	0.20506	-0.967937	-0.876224	0.0917122	i0-i0		Aspi01Gene08906_Aspi01Gene58768	205.131	177.952	0.20506	-0.579372	-2.0035	1.42413	i0-i0		Aspi01Gene08906_Aspi01Gene58768	205.131	177.952	0.20506	0.834411	-2.43811	3.27252	i0-i0		Aspi01Gene08906_Aspi01Gene58768	205.131	177.952	0.20506	-1.80235	1.56189	3.36423	i0-i0		Aspi01Gene08906_Aspi01Gene58768	205.131	177.952	0.20506	-0.388565	1.12728	1.51584	i0-i0		Aspi01Gene08906_Aspi01Gene58768	205.131	177.952	0.20506	-1.22298
Aspi01Gene08920_Aspi01Gene58801	165.172	101.338	0.704794	-0.500726	-2.05898	1.55826	i0-i0		Aspi01Gene08920_Aspi01Gene58801	165.172	101.338	0.704794	0.940048	-1.73746	2.67751	i0-i0		Aspi01Gene08920_Aspi01Gene58801	165.172	101.338	0.704794	-0.810913	-1.01861	0.207697	i0-i0		Aspi01Gene08920_Aspi01Gene58801	165.172	101.338	0.704794	0.310187	-1.04037	1.35056	i0-i0		Aspi01Gene08920_Aspi01Gene58801	165.172	101.338	0.704794	-1.44077	-0.321521	1.11925	i0-i0		Aspi01Gene08920_Aspi01Gene58801	165.172	101.338	0.704794	-0.629861
Aspi01Gene08925_Aspi01Gene58800	6459.04	25192.1	-1.96358	-1.13444	-0.227607	0.906832	i0-i0		Aspi01Gene08925_Aspi01Gene58800	6459.04	25192.1	-1.96358	-2.80697	-2.30803	0.498938	i0-i0		Aspi01Gene08925_Aspi01Gene58800	6459.04	25192.1	-1.96358	0.472246	0.933229	0.460983	i0-i0		Aspi01Gene08925_Aspi01Gene58800	6459.04	25192.1	-1.96358	-1.60668	-1.16084	0.445849	i0-i0		Aspi01Gene08925_Aspi01Gene58800	6459.04	25192.1	-1.96358	1.67253	2.08042	0.407894	i0-i0		Aspi01Gene08925_Aspi01Gene58800	6459.04	25192.1	-1.96358	1.20028
Aspi01Gene08930_Aspi01Gene58793	116.65	1483.63	-3.66887	7.49889	1.94679	5.5521	i0-i0		Aspi01Gene08930_Aspi01Gene58793	116.65	1483.63	-3.66887	-1.0347	1.70703	2.74174	i0-i0		Aspi01Gene08930_Aspi01Gene58793	116.65	1483.63	-3.66887	7.68336	0.197264	7.4861	i0-i0		Aspi01Gene08930_Aspi01Gene58793	116.65	1483.63	-3.66887	-0.184465	1.74953	1.93399	i0-i0		Aspi01Gene08930_Aspi01Gene58793	116.65	1483.63	-3.66887	8.5336	0.239758	8.29384	i0-i0		Aspi01Gene08930_Aspi01Gene58793	116.65	1483.63	-3.66887	0.850239
Aspi01Gene08933_Aspi01Gene58782	134.85	23.1554	2.54194	-6.25519	-2.1659	4.08929	i0-i0		Aspi01Gene08933_Aspi01Gene58782	134.85	23.1554	2.54194	-2.34141	-0.189943	2.15147	i0-i0		Aspi01Gene08933_Aspi01Gene58782	134.85	23.1554	2.54194	-3.97865	0.461911	4.44056	i0-i0		Aspi01Gene08933_Aspi01Gene58782	134.85	23.1554	2.54194	-2.27654	-2.62781	0.351268	i0-i0		Aspi01Gene08933_Aspi01Gene58782	134.85	23.1554	2.54194	-3.91378	-1.97596	1.93783	i0-i0		Aspi01Gene08933_Aspi01Gene58782	134.85	23.1554	2.54194	0.0648699
Aspi01Gene08937_Aspi01Gene58786	1171.2	265.877	2.13916	0.335328	-0.536668	0.871996	i0-i0		Aspi01Gene08937_Aspi01Gene58786	1171.2	265.877	2.13916	0.104931	0.208367	0.103436	i0-i0		Aspi01Gene08937_Aspi01Gene58786	1171.2	265.877	2.13916	0.681585	0.288505	0.39308	i0-i0		Aspi01Gene08937_Aspi01Gene58786	1171.2	265.877	2.13916	-0.346257	-0.825174	0.478916	i0-i0		Aspi01Gene08937_Aspi01Gene58786	1171.2	265.877	2.13916	0.230397	-0.745036	0.975433	i0-i0		Aspi01Gene08937_Aspi01Gene58786	1171.2	265.877	2.13916	-0.451189
Aspi01Gene08942_Aspi01Gene58787	222.549	148.384	0.584786	-1.58795	-0.414001	1.17395	i0-i0		Aspi01Gene08942_Aspi01Gene58787	222.549	148.384	0.584786	1.53927	-0.0680698	1.60734	i0-i0		Aspi01Gene08942_Aspi01Gene58787	222.549	148.384	0.584786	-0.198434	0.0177667	0.216201	i0-i0		Aspi01Gene08942_Aspi01Gene58787	222.549	148.384	0.584786	-1.38952	-0.431768	0.957749	i0-i0		Aspi01Gene08942_Aspi01Gene58787	222.549	148.384	0.584786	-3.12722	-0.345931	2.78129	i0-i0		Aspi01Gene08942_Aspi01Gene58787	222.549	148.384	0.584786	-2.92879
Aspi01Gene08949_Aspi01Gene58781	532.687	202.568	1.39488	-2.5288	6.01439	8.54319	i0-i0		Aspi01Gene08949_Aspi01Gene58781	532.687	202.568	1.39488	-3.98329	-0.272523	3.71077	i0-i0		Aspi01Gene08949_Aspi01Gene58781	532.687	202.568	1.39488	-0.165941	3.58911	3.75505	i0-i0		Aspi01Gene08949_Aspi01Gene58781	532.687	202.568	1.39488	-2.36286	2.42528	4.78814	i0-i0		Aspi01Gene08949_Aspi01Gene58781	532.687	202.568	1.39488	1.4545	6.28692	4.83242	i0-i0		Aspi01Gene08949_Aspi01Gene58781	532.687	202.568	1.39488	1.62044
Aspi01Gene08952_Aspi01Gene58779	437.371	18.1913	4.58754	1.66946	0.820829	0.848626	i0-i0		Aspi01Gene08952_Aspi01Gene58779	437.371	18.1913	4.58754	0.692532	2.368	1.67547	i0-i0		Aspi01Gene08952_Aspi01Gene58779	437.371	18.1913	4.58754	0.961924	-2.03534	2.99727	i0-i0		Aspi01Gene08952_Aspi01Gene58779	437.371	18.1913	4.58754	0.707531	2.85617	2.14864	i0-i0		Aspi01Gene08952_Aspi01Gene58779	437.371	18.1913	4.58754	0.976924	-1.54717	2.52409	i0-i0		Aspi01Gene08952_Aspi01Gene58779	437.371	18.1913	4.58754	0.0149995
Aspi01Gene08959_Aspi01Gene58809	16.8607	0.059935	8.13605	-3.54538	-2.33616	1.20922	i0-i0		Aspi01Gene08959_Aspi01Gene58809	16.8607	0.059935	8.13605	3.29592	0	3.29592	i0-i0		Aspi01Gene08959_Aspi01Gene58809	16.8607	0.059935	8.13605	-1.44208	-3.16063	1.71855	i0-i0		Aspi01Gene08959_Aspi01Gene58809	16.8607	0.059935	8.13605	-2.1033	0	2.1033	i0-i0		Aspi01Gene08959_Aspi01Gene58809	16.8607	0.059935	8.13605	-6.84129	-2.91766	3.92363	i0-i0		Aspi01Gene08959_Aspi01Gene58809	16.8607	0.059935	8.13605	-5.39921
Aspi01Gene08961_Aspi01Gene58811	6349.54	3906.43	0.700803	2.98981	2.33492	0.654894	i0-i0		Aspi01Gene08961_Aspi01Gene58811	6349.54	3906.43	0.700803	0.878767	1.11063	0.231863	i0-i0		Aspi01Gene08961_Aspi01Gene58811	6349.54	3906.43	0.700803	0.949478	0.589722	0.359757	i0-i0		Aspi01Gene08961_Aspi01Gene58811	6349.54	3906.43	0.700803	2.04033	1.74519	0.295137	i0-i0		Aspi01Gene08961_Aspi01Gene58811	6349.54	3906.43	0.700803	2.11104	1.22428	0.886757	i0-i0		Aspi01Gene08961_Aspi01Gene58811	6349.54	3906.43	0.700803	1.16156
Aspi01Gene08962_Aspi01Gene58813	225.643	9405.36	-5.38137	0.836832	-2.18714	3.02397	i0-i0		Aspi01Gene08962_Aspi01Gene58813	225.643	9405.36	-5.38137	1.61315	-3.8147	5.42785	i0-i0		Aspi01Gene08962_Aspi01Gene58813	225.643	9405.36	-5.38137	4.83959	-2.59836	7.43795	i0-i0		Aspi01Gene08962_Aspi01Gene58813	225.643	9405.36	-5.38137	-4.00276	0.411221	4.41398	i0-i0		Aspi01Gene08962_Aspi01Gene58813	225.643	9405.36	-5.38137	-0.776316	1.62756	2.40388	i0-i0		Aspi01Gene08962_Aspi01Gene58813	225.643	9405.36	-5.38137	-5.6159
Aspi01Gene08968_Aspi01Gene58821	467.18	162.356	1.52482	1.90683	0.812176	1.09466	i0-i0		Aspi01Gene08968_Aspi01Gene58821	467.18	162.356	1.52482	1.03477	2.70243	1.66766	i0-i0		Aspi01Gene08968_Aspi01Gene58821	467.18	162.356	1.52482	-0.0560803	-2.10586	2.04978	i0-i0		Aspi01Gene08968_Aspi01Gene58821	467.18	162.356	1.52482	1.96291	2.91804	0.955124	i0-i0		Aspi01Gene08968_Aspi01Gene58821	467.18	162.356	1.52482	0.872059	-1.89026	2.76232	i0-i0		Aspi01Gene08968_Aspi01Gene58821	467.18	162.356	1.52482	0.928139
Aspi01Gene08970_Aspi01Gene58827	1997.82	2003.09	-0.00379613	-0.0275342	1.90356	1.93109	i0-i0		Aspi01Gene08970_Aspi01Gene58827	1997.82	2003.09	-0.00379613	-1.37122	-1.08279	0.288437	i0-i0		Aspi01Gene08970_Aspi01Gene58827	1997.82	2003.09	-0.00379613	1.46697	1.87843	0.411456	i0-i0		Aspi01Gene08970_Aspi01Gene58827	1997.82	2003.09	-0.00379613	-1.4945	0.0251326	1.51964	i0-i0		Aspi01Gene08970_Aspi01Gene58827	1997.82	2003.09	-0.00379613	1.34369	2.98634	1.64266	i0-i0		Aspi01Gene08970_Aspi01Gene58827	1997.82	2003.09	-0.00379613	-0.123281
Aspi01Gene08972_Aspi01Gene58833	499.251	373.856	0.417281	1.27682	0.900179	0.376643	i0-i0		Aspi01Gene08972_Aspi01Gene58833	499.251	373.856	0.417281	-0.112422	-1.59732	1.48489	i0-i0		Aspi01Gene08972_Aspi01Gene58833	499.251	373.856	0.417281	1.01654	0.378261	0.63828	i0-i0		Aspi01Gene08972_Aspi01Gene58833	499.251	373.856	0.417281	0.260281	0.521918	0.261637	i0-i0		Aspi01Gene08972_Aspi01Gene58833	499.251	373.856	0.417281	1.38924	2.49749	1.10825	i0-i0		Aspi01Gene08972_Aspi01Gene58833	499.251	373.856	0.417281	0.372703
Aspi01Gene08982_Aspi01Gene58842	2.91542	217.118	-6.21863	3.83186	2.56158	1.27028	i0-i0		Aspi01Gene08982_Aspi01Gene58842	2.91542	217.118	-6.21863	6.72658	2.51364	4.21294	i0-i0		Aspi01Gene08982_Aspi01Gene58842	2.91542	217.118	-6.21863	-2.24991	0.962546	3.21246	i0-i0		Aspi01Gene08982_Aspi01Gene58842	2.91542	217.118	-6.21863	6.08178	1.59903	4.48274	i0-i0		Aspi01Gene08982_Aspi01Gene58842	2.91542	217.118	-6.21863	-2.89472	0.0479437	2.94266	i0-i0		Aspi01Gene08982_Aspi01Gene58842	2.91542	217.118	-6.21863	-0.644805
Aspi01Gene08984_Aspi01Gene58852	34.6507	0.566546	5.93454	9.20636	-0.512829	9.71919	i0-i0		Aspi01Gene08984_Aspi01Gene58852	34.6507	0.566546	5.93454	10.3441	0.606732	9.73742	i0-i0		Aspi01Gene08984_Aspi01Gene58852	34.6507	0.566546	5.93454	0.385591	-3.18792	3.57351	i0-i0		Aspi01Gene08984_Aspi01Gene58852	34.6507	0.566546	5.93454	8.82077	2.67509	6.14568	i0-i0		Aspi01Gene08984_Aspi01Gene58852	34.6507	0.566546	5.93454	-1.13778	-1.11956	0.0182232	i0-i0		Aspi01Gene08984_Aspi01Gene58852	34.6507	0.566546	5.93454	-1.52338
Aspi01Gene08986_Aspi01Gene58859	1373.28	419.16	1.71205	-0.0956997	0.141744	0.237444	i0-i0		Aspi01Gene08986_Aspi01Gene58859	1373.28	419.16	1.71205	-1.25286	-0.516949	0.735914	i0-i0		Aspi01Gene08986_Aspi01Gene58859	1373.28	419.16	1.71205	0.526986	0.439257	0.087729	i0-i0		Aspi01Gene08986_Aspi01Gene58859	1373.28	419.16	1.71205	-0.622685	-0.297512	0.325173	i0-i0		Aspi01Gene08986_Aspi01Gene58859	1373.28	419.16	1.71205	1.15716	0.658693	0.49847	i0-i0		Aspi01Gene08986_Aspi01Gene58859	1373.28	419.16	1.71205	0.630178
Aspi01Gene08995_Aspi01Gene58873	1006.5	284.257	1.82408	-0.832832	0.331918	1.16475	i0-i0		Aspi01Gene08995_Aspi01Gene58873	1006.5	284.257	1.82408	-1.20993	-0.504869	0.705064	i0-i0		Aspi01Gene08995_Aspi01Gene58873	1006.5	284.257	1.82408	0.838476	0.467434	0.371042	i0-i0		Aspi01Gene08995_Aspi01Gene58873	1006.5	284.257	1.82408	-1.67131	-0.135516	1.53579	i0-i0		Aspi01Gene08995_Aspi01Gene58873	1006.5	284.257	1.82408	0.3771	0.836787	0.459687	i0-i0		Aspi01Gene08995_Aspi01Gene58873	1006.5	284.257	1.82408	-0.461376
Aspi01Gene09038_Aspi01Gene58964	980.919	1293.5	-0.399078	-2.54358	4.72888	7.27246	i0-i0		Aspi01Gene09038_Aspi01Gene58964	980.919	1293.5	-0.399078	4.85662	0.480629	4.37599	i0-i0		Aspi01Gene09038_Aspi01Gene58964	980.919	1293.5	-0.399078	-1.42142	6.72786	8.14928	i0-i0		Aspi01Gene09038_Aspi01Gene58964	980.919	1293.5	-0.399078	-1.12216	-1.99898	0.876823	i0-i0		Aspi01Gene09038_Aspi01Gene58964	980.919	1293.5	-0.399078	-7.4002	4.24825	11.6485	i0-i0		Aspi01Gene09038_Aspi01Gene58964	980.919	1293.5	-0.399078	-5.97878
Aspi01Gene09053_Aspi01Gene58975	1083.68	1294.92	-0.256932	1.37491	1.05	0.324908	i0-i0		Aspi01Gene09053_Aspi01Gene58975	1083.68	1294.92	-0.256932	-0.529431	-0.262436	0.266994	i0-i0		Aspi01Gene09053_Aspi01Gene58975	1083.68	1294.92	-0.256932	0.949997	1.47498	0.524984	i0-i0		Aspi01Gene09053_Aspi01Gene58975	1083.68	1294.92	-0.256932	0.424914	-0.424978	0.849893	i0-i0		Aspi01Gene09053_Aspi01Gene58975	1083.68	1294.92	-0.256932	1.90434	1.31244	0.591902	i0-i0		Aspi01Gene09053_Aspi01Gene58975	1083.68	1294.92	-0.256932	0.954345
Aspi01Gene09072_Aspi01Gene58993	95.0436	217.699	-1.19567	0.102859	-0.0642457	0.167105	i0-i0		Aspi01Gene09072_Aspi01Gene58993	95.0436	217.699	-1.19567	0.0823848	0.980585	0.8982	i0-i0		Aspi01Gene09072_Aspi01Gene58993	95.0436	217.699	-1.19567	-1.05289	-0.704691	0.348199	i0-i0		Aspi01Gene09072_Aspi01Gene58993	95.0436	217.699	-1.19567	1.15575	0.640445	0.515303	i0-i0		Aspi01Gene09072_Aspi01Gene58993	95.0436	217.699	-1.19567	0.0204742	-1.04483	1.0653	i0-i0		Aspi01Gene09072_Aspi01Gene58993	95.0436	217.699	-1.19567	1.07336
Aspi01Gene09078_Aspi01Gene58996	725.942	2146.21	-1.56387	4.11836	0.863746	3.25462	i0-i0		Aspi01Gene09078_Aspi01Gene58996	725.942	2146.21	-1.56387	-0.114742	0.887232	1.00197	i0-i0		Aspi01Gene09078_Aspi01Gene58996	725.942	2146.21	-1.56387	5.19185	0.702781	4.48907	i0-i0		Aspi01Gene09078_Aspi01Gene58996	725.942	2146.21	-1.56387	-1.07349	0.160965	1.23445	i0-i0		Aspi01Gene09078_Aspi01Gene58996	725.942	2146.21	-1.56387	4.23311	-0.0234866	4.25659	i0-i0		Aspi01Gene09078_Aspi01Gene58996	725.942	2146.21	-1.56387	-0.958745
Aspi01Gene09100_Aspi01Gene59025	166.668	177.683	-0.092326	3.36338	2.62962	0.733766	i0-i0		Aspi01Gene09100_Aspi01Gene59025	166.668	177.683	-0.092326	5.15885	2.67023	2.48862	i0-i0		Aspi01Gene09100_Aspi01Gene59025	166.668	177.683	-0.092326	-1.95993	0.64494	2.60487	i0-i0		Aspi01Gene09100_Aspi01Gene59025	166.668	177.683	-0.092326	5.32331	1.98468	3.33863	i0-i0		Aspi01Gene09100_Aspi01Gene59025	166.668	177.683	-0.092326	-1.79547	-0.0406124	1.75486	i0-i0		Aspi01Gene09100_Aspi01Gene59025	166.668	177.683	-0.092326	0.16446
Aspi01Gene09104_Aspi01Gene59028	1502.82	1243.66	0.273081	2.42272	3.27446	0.851733	i0-i0		Aspi01Gene09104_Aspi01Gene59028	1502.82	1243.66	0.273081	1.58296	2.74639	1.16342	i0-i0		Aspi01Gene09104_Aspi01Gene59028	1502.82	1243.66	0.273081	1.1237	0.944731	0.178972	i0-i0		Aspi01Gene09104_Aspi01Gene59028	1502.82	1243.66	0.273081	1.29902	2.32972	1.0307	i0-i0		Aspi01Gene09104_Aspi01Gene59028	1502.82	1243.66	0.273081	0.839758	0.528069	0.31169	i0-i0		Aspi01Gene09104_Aspi01Gene59028	1502.82	1243.66	0.273081	-0.283945
Aspi01Gene09115_Aspi01Gene59169	0.185889	252.913	-10.41	0	-2.32093	2.32093	i0-i0		Aspi01Gene09115_Aspi01Gene59169	0.185889	252.913	-10.41	0	1.51077	1.51077	i0-i0		Aspi01Gene09115_Aspi01Gene59169	0.185889	252.913	-10.41	1.66581	1.35578	0.310028	i0-i0		Aspi01Gene09115_Aspi01Gene59169	0.185889	252.913	-10.41	-2.29611	-3.67671	1.3806	i0-i0		Aspi01Gene09115_Aspi01Gene59169	0.185889	252.913	-10.41	0	-3.8317	3.8317	i0-i0		Aspi01Gene09115_Aspi01Gene59169	0.185889	252.913	-10.41	-2.87759
Aspi01Gene09116_Aspi01Gene59166	670.856	110.435	2.60281	2.79379	-0.550906	3.3447	i0-i0		Aspi01Gene09116_Aspi01Gene59166	670.856	110.435	2.60281	1.00266	1.93815	0.935496	i0-i0		Aspi01Gene09116_Aspi01Gene59166	670.856	110.435	2.60281	0.624624	-0.607783	1.23241	i0-i0		Aspi01Gene09116_Aspi01Gene59166	670.856	110.435	2.60281	2.16917	0.0568767	2.11229	i0-i0		Aspi01Gene09116_Aspi01Gene59166	670.856	110.435	2.60281	1.79113	-2.48906	4.28019	i0-i0		Aspi01Gene09116_Aspi01Gene59166	670.856	110.435	2.60281	1.16651
Aspi01Gene09131_Aspi01Gene59148	5931.12	3728.38	0.669755	1.303	3.02607	1.72307	i0-i0		Aspi01Gene09131_Aspi01Gene59148	5931.12	3728.38	0.669755	1.54348	1.75368	0.210195	i0-i0		Aspi01Gene09131_Aspi01Gene59148	5931.12	3728.38	0.669755	-0.538098	1.59666	2.13476	i0-i0		Aspi01Gene09131_Aspi01Gene59148	5931.12	3728.38	0.669755	1.84109	1.42941	0.411687	i0-i0		Aspi01Gene09131_Aspi01Gene59148	5931.12	3728.38	0.669755	-0.240485	1.27239	1.51288	i0-i0		Aspi01Gene09131_Aspi01Gene59148	5931.12	3728.38	0.669755	0.297613
Aspi01Gene09133_Aspi01Gene59146	126.327	699.682	-2.46954	-3.31178	-2.12797	1.18382	i0-i0		Aspi01Gene09133_Aspi01Gene59146	126.327	699.682	-2.46954	-2.45738	-1.48271	0.974668	i0-i0		Aspi01Gene09133_Aspi01Gene59146	126.327	699.682	-2.46954	-2.27913	-1.21609	1.06304	i0-i0		Aspi01Gene09133_Aspi01Gene59146	126.327	699.682	-2.46954	-1.03265	-0.91188	0.120774	i0-i0		Aspi01Gene09133_Aspi01Gene59146	126.327	699.682	-2.46954	-0.854405	-0.645257	0.209148	i0-i0		Aspi01Gene09133_Aspi01Gene59146	126.327	699.682	-2.46954	1.42472
Aspi01Gene09142_Aspi01Gene59130	318.69	0.0501772	12.6328	-0.978842	-1.59178	0.61294	i0-i0		Aspi01Gene09142_Aspi01Gene59130	318.69	0.0501772	12.6328	6.34524	0	6.34524	i0-i0		Aspi01Gene09142_Aspi01Gene59130	318.69	0.0501772	12.6328	-1.94955	-2.41626	0.466711	i0-i0		Aspi01Gene09142_Aspi01Gene59130	318.69	0.0501772	12.6328	0.970705	0	0.970705	i0-i0		Aspi01Gene09142_Aspi01Gene59130	318.69	0.0501772	12.6328	-7.32408	-2.17328	5.1508	i0-i0		Aspi01Gene09142_Aspi01Gene59130	318.69	0.0501772	12.6328	-5.37453
Aspi01Gene09154_Aspi01Gene59102	143.573	149.598	-0.0593103	1.79599	1.91074	0.114755	i0-i0		Aspi01Gene09154_Aspi01Gene59102	143.573	149.598	-0.0593103	1.14061	1.37495	0.234342	i0-i0		Aspi01Gene09154_Aspi01Gene59102	143.573	149.598	-0.0593103	-0.134723	0.369669	0.504392	i0-i0		Aspi01Gene09154_Aspi01Gene59102	143.573	149.598	-0.0593103	1.93071	1.54107	0.389638	i0-i0		Aspi01Gene09154_Aspi01Gene59102	143.573	149.598	-0.0593103	0.655378	0.535791	0.119587	i0-i0		Aspi01Gene09154_Aspi01Gene59102	143.573	149.598	-0.0593103	0.790101
Aspi01Gene09174_Aspi01Gene59075	110.1	79.2358	0.474595	2.66516	3.09608	0.430927	i0-i0		Aspi01Gene09174_Aspi01Gene59075	110.1	79.2358	0.474595	2.61291	4.49885	1.88594	i0-i0		Aspi01Gene09174_Aspi01Gene59075	110.1	79.2358	0.474595	0.398548	-1.02226	1.4208	i0-i0		Aspi01Gene09174_Aspi01Gene59075	110.1	79.2358	0.474595	2.26661	4.11834	1.85173	i0-i0		Aspi01Gene09174_Aspi01Gene59075	110.1	79.2358	0.474595	0.0522466	-1.40276	1.45501	i0-i0		Aspi01Gene09174_Aspi01Gene59075	110.1	79.2358	0.474595	-0.346302
Aspi01Gene09175_Aspi01Gene59074	454.437	87.7725	2.37224	-0.278416	-0.62533	0.346914	i0-i0		Aspi01Gene09175_Aspi01Gene59074	454.437	87.7725	2.37224	-0.860054	-0.409972	0.450082	i0-i0		Aspi01Gene09175_Aspi01Gene59074	454.437	87.7725	2.37224	1.07776	0.413559	0.664202	i0-i0		Aspi01Gene09175_Aspi01Gene59074	454.437	87.7725	2.37224	-1.35618	-1.03889	0.317288	i0-i0		Aspi01Gene09175_Aspi01Gene59074	454.437	87.7725	2.37224	0.581638	-0.215358	0.796996	i0-i0		Aspi01Gene09175_Aspi01Gene59074	454.437	87.7725	2.37224	-0.496124
Aspi01Gene09183_Aspi01Gene59071	2918.3	2249.71	0.375391	2.98754	2.72785	0.259685	i0-i0		Aspi01Gene09183_Aspi01Gene59071	2918.3	2249.71	0.375391	3.46218	2.49115	0.971032	i0-i0		Aspi01Gene09183_Aspi01Gene59071	2918.3	2249.71	0.375391	0.758821	0.683783	0.0750385	i0-i0		Aspi01Gene09183_Aspi01Gene59071	2918.3	2249.71	0.375391	2.22872	2.04407	0.184646	i0-i0		Aspi01Gene09183_Aspi01Gene59071	2918.3	2249.71	0.375391	-0.474641	0.236705	0.711347	i0-i0		Aspi01Gene09183_Aspi01Gene59071	2918.3	2249.71	0.375391	-1.23346
Aspi01Gene09185_Aspi01Gene59069	191.281	3110.5	-4.02338	-1.39868	-0.913357	0.485324	i0-i0		Aspi01Gene09185_Aspi01Gene59069	191.281	3110.5	-4.02338	-4.34339	-2.78163	1.56176	i0-i0		Aspi01Gene09185_Aspi01Gene59069	191.281	3110.5	-4.02338	0.907497	0.58982	0.317677	i0-i0		Aspi01Gene09185_Aspi01Gene59069	191.281	3110.5	-4.02338	-2.30618	-1.50318	0.803002	i0-i0		Aspi01Gene09185_Aspi01Gene59069	191.281	3110.5	-4.02338	2.94471	1.86827	1.07644	i0-i0		Aspi01Gene09185_Aspi01Gene59069	191.281	3110.5	-4.02338	2.03721
Aspi01Gene09187_Aspi01Gene59067	1276.5	1659.04	-0.378156	1.05954	2.40872	1.34918	i0-i0		Aspi01Gene09187_Aspi01Gene59067	1276.5	1659.04	-0.378156	-3.84815	-1.96886	1.87929	i0-i0		Aspi01Gene09187_Aspi01Gene59067	1276.5	1659.04	-0.378156	-0.216594	6.69552	6.91212	i0-i0		Aspi01Gene09187_Aspi01Gene59067	1276.5	1659.04	-0.378156	1.27614	-4.2868	5.56293	i0-i0		Aspi01Gene09187_Aspi01Gene59067	1276.5	1659.04	-0.378156	4.90769	4.37758	0.530111	i0-i0		Aspi01Gene09187_Aspi01Gene59067	1276.5	1659.04	-0.378156	5.12428
Aspi01Gene09190_Aspi01Gene59045	360.439	6116.14	-4.0848	-1.53789	-0.449494	1.0884	i0-i0		Aspi01Gene09190_Aspi01Gene59045	360.439	6116.14	-4.0848	3.03289	-4.64483	7.67772	i0-i0		Aspi01Gene09190_Aspi01Gene59045	360.439	6116.14	-4.0848	-2.12782	2.39428	4.5221	i0-i0		Aspi01Gene09190_Aspi01Gene59045	360.439	6116.14	-4.0848	0.589926	-2.84378	3.4337	i0-i0		Aspi01Gene09190_Aspi01Gene59045	360.439	6116.14	-4.0848	-4.57078	4.19534	8.76612	i0-i0		Aspi01Gene09190_Aspi01Gene59045	360.439	6116.14	-4.0848	-2.44296
Aspi01Gene09194_Aspi01Gene59047	217.364	199.268	0.125402	2.6361	2.46147	0.174637	i0-i0		Aspi01Gene09194_Aspi01Gene59047	217.364	199.268	0.125402	2.39196	1.69154	0.700421	i0-i0		Aspi01Gene09194_Aspi01Gene59047	217.364	199.268	0.125402	0.902692	1.40481	0.502113	i0-i0		Aspi01Gene09194_Aspi01Gene59047	217.364	199.268	0.125402	1.73341	1.05666	0.676751	i0-i0		Aspi01Gene09194_Aspi01Gene59047	217.364	199.268	0.125402	0.244148	0.769932	0.525784	i0-i0		Aspi01Gene09194_Aspi01Gene59047	217.364	199.268	0.125402	-0.658544
Aspi01Gene09197_Aspi01Gene59052	4277.43	2920.6	0.550482	0.707452	1.96773	1.26028	i0-i0		Aspi01Gene09197_Aspi01Gene59052	4277.43	2920.6	0.550482	-2.2002	-1.22081	0.979396	i0-i0		Aspi01Gene09197_Aspi01Gene59052	4277.43	2920.6	0.550482	0.81181	3.72742	2.91561	i0-i0		Aspi01Gene09197_Aspi01Gene59052	4277.43	2920.6	0.550482	-0.104358	-1.75969	1.65533	i0-i0		Aspi01Gene09197_Aspi01Gene59052	4277.43	2920.6	0.550482	2.90766	3.18854	0.280884	i0-i0		Aspi01Gene09197_Aspi01Gene59052	4277.43	2920.6	0.550482	2.09584
Aspi01Gene09199_Aspi01Gene59057	339.015	581.887	-0.779388	-0.507413	-1.48793	0.980516	i0-i0		Aspi01Gene09199_Aspi01Gene59057	339.015	581.887	-0.779388	-1.40664	-1.89719	0.490553	i0-i0		Aspi01Gene09199_Aspi01Gene59057	339.015	581.887	-0.779388	0.50531	-0.670992	1.1763	i0-i0		Aspi01Gene09199_Aspi01Gene59057	339.015	581.887	-0.779388	-1.01272	-0.816936	0.195787	i0-i0		Aspi01Gene09199_Aspi01Gene59057	339.015	581.887	-0.779388	0.899226	0.409263	0.489963	i0-i0		Aspi01Gene09199_Aspi01Gene59057	339.015	581.887	-0.779388	0.393916
Aspi01Gene09202_Aspi01Gene59061	99.725	171.594	-0.78297	-2.6945	-3.88116	1.18666	i0-i0		Aspi01Gene09202_Aspi01Gene59061	99.725	171.594	-0.78297	-3.17629	-3.73523	0.558941	i0-i0		Aspi01Gene09202_Aspi01Gene59061	99.725	171.594	-0.78297	-1.22792	-2.15098	0.923064	i0-i0		Aspi01Gene09202_Aspi01Gene59061	99.725	171.594	-0.78297	-1.46658	-1.73018	0.263597	i0-i0		Aspi01Gene09202_Aspi01Gene59061	99.725	171.594	-0.78297	0.481798	-0.145923	0.627721	i0-i0		Aspi01Gene09202_Aspi01Gene59061	99.725	171.594	-0.78297	1.70971
Aspi01Gene09203_Aspi01Gene59056	302.146	842.815	-1.47997	0.26397	0.512391	0.248421	i0-i0		Aspi01Gene09203_Aspi01Gene59056	302.146	842.815	-1.47997	0.275318	-0.182364	0.457682	i0-i0		Aspi01Gene09203_Aspi01Gene59056	302.146	842.815	-1.47997	0.852724	0.949391	0.0966665	i0-i0		Aspi01Gene09203_Aspi01Gene59056	302.146	842.815	-1.47997	-0.588754	-0.436999	0.151755	i0-i0		Aspi01Gene09203_Aspi01Gene59056	302.146	842.815	-1.47997	-0.0113484	0.694755	0.706104	i0-i0		Aspi01Gene09203_Aspi01Gene59056	302.146	842.815	-1.47997	-0.864073
Aspi01Gene09205_Aspi01Gene59053	168.209	424.725	-1.33627	-0.68515	-0.285803	0.399347	i0-i0		Aspi01Gene09205_Aspi01Gene59053	168.209	424.725	-1.33627	-0.492728	-0.782484	0.289755	i0-i0		Aspi01Gene09205_Aspi01Gene59053	168.209	424.725	-1.33627	0.127851	0.264737	0.136886	i0-i0		Aspi01Gene09205_Aspi01Gene59053	168.209	424.725	-1.33627	-0.813002	-0.550541	0.262461	i0-i0		Aspi01Gene09205_Aspi01Gene59053	168.209	424.725	-1.33627	-0.192422	0.49668	0.689102	i0-i0		Aspi01Gene09205_Aspi01Gene59053	168.209	424.725	-1.33627	-0.320273
Aspi01Gene09207_Aspi01Gene59063	143.602	1022.65	-2.83217	-5.70076	-1.19231	4.50845	i0-i0		Aspi01Gene09207_Aspi01Gene59063	143.602	1022.65	-2.83217	-2.68174	-4.41566	1.73392	i0-i0		Aspi01Gene09207_Aspi01Gene59063	143.602	1022.65	-2.83217	0.304433	2.97475	2.67032	i0-i0		Aspi01Gene09207_Aspi01Gene59063	143.602	1022.65	-2.83217	-6.00519	-4.16706	1.83813	i0-i0		Aspi01Gene09207_Aspi01Gene59063	143.602	1022.65	-2.83217	-3.01903	3.22335	6.24237	i0-i0		Aspi01Gene09207_Aspi01Gene59063	143.602	1022.65	-2.83217	-3.32346
Aspi01Gene09229_Aspi01Gene59033	20607.9	15331.9	0.426659	2.75398	1.27689	1.47709	i0-i0		Aspi01Gene09229_Aspi01Gene59033	20607.9	15331.9	0.426659	2.74608	0.606998	2.13908	i0-i0		Aspi01Gene09229_Aspi01Gene59033	20607.9	15331.9	0.426659	-0.0426649	0.138246	0.180911	i0-i0		Aspi01Gene09229_Aspi01Gene59033	20607.9	15331.9	0.426659	2.79665	1.13864	1.65801	i0-i0		Aspi01Gene09229_Aspi01Gene59033	20607.9	15331.9	0.426659	0.00790055	0.66989	0.66199	i0-i0		Aspi01Gene09229_Aspi01Gene59033	20607.9	15331.9	0.426659	0.0505654
Aspi01Gene09237_Aspi01Gene59209	163.713	473.147	-1.53112	0.178173	2.29004	2.11186	i0-i0		Aspi01Gene09237_Aspi01Gene59209	163.713	473.147	-1.53112	-0.433438	1.62696	2.0604	i0-i0		Aspi01Gene09237_Aspi01Gene59209	163.713	473.147	-1.53112	0.953734	0.438514	0.51522	i0-i0		Aspi01Gene09237_Aspi01Gene59209	163.713	473.147	-1.53112	-0.775561	1.85152	2.62708	i0-i0		Aspi01Gene09237_Aspi01Gene59209	163.713	473.147	-1.53112	0.611611	0.663078	0.0514675	i0-i0		Aspi01Gene09237_Aspi01Gene59209	163.713	473.147	-1.53112	-0.342123
Aspi01Gene09239_Aspi01Gene59207	846.418	798.502	0.084074	0.802619	3.64168	2.83906	i0-i0		Aspi01Gene09239_Aspi01Gene59207	846.418	798.502	0.084074	-1.51949	0.766474	2.28596	i0-i0		Aspi01Gene09239_Aspi01Gene59207	846.418	798.502	0.084074	0.930439	2.02084	1.0904	i0-i0		Aspi01Gene09239_Aspi01Gene59207	846.418	798.502	0.084074	-0.12782	1.62084	1.74866	i0-i0		Aspi01Gene09239_Aspi01Gene59207	846.418	798.502	0.084074	2.3221	2.87521	0.553101	i0-i0		Aspi01Gene09239_Aspi01Gene59207	846.418	798.502	0.084074	1.39167
Aspi01Gene09244_Aspi01Gene59205	317.199	1348.15	-2.08752	-0.508616	0.371999	0.880615	i0-i0		Aspi01Gene09244_Aspi01Gene59205	317.199	1348.15	-2.08752	0.220189	0.670124	0.449936	i0-i0		Aspi01Gene09244_Aspi01Gene59205	317.199	1348.15	-2.08752	-0.295468	-0.958578	0.66311	i0-i0		Aspi01Gene09244_Aspi01Gene59205	317.199	1348.15	-2.08752	-0.213147	1.33058	1.54372	i0-i0		Aspi01Gene09244_Aspi01Gene59205	317.199	1348.15	-2.08752	-0.728804	-0.298125	0.430679	i0-i0		Aspi01Gene09244_Aspi01Gene59205	317.199	1348.15	-2.08752	-0.433336
Aspi01Gene09247_Aspi01Gene59194	988.915	296.347	1.73856	-0.0663843	1.18301	1.2494	i0-i0		Aspi01Gene09247_Aspi01Gene59194	988.915	296.347	1.73856	1.58285	1.17089	0.41196	i0-i0		Aspi01Gene09247_Aspi01Gene59194	988.915	296.347	1.73856	1.05552	0.670909	0.384615	i0-i0		Aspi01Gene09247_Aspi01Gene59194	988.915	296.347	1.73856	-1.12191	0.512104	1.63401	i0-i0		Aspi01Gene09247_Aspi01Gene59194	988.915	296.347	1.73856	-1.64923	0.0121262	1.66136	i0-i0		Aspi01Gene09247_Aspi01Gene59194	988.915	296.347	1.73856	-2.70476
Aspi01Gene09255_Aspi01Gene59189	459.664	2205.52	-2.26247	-0.695165	-1.61607	0.920907	i0-i0		Aspi01Gene09255_Aspi01Gene59189	459.664	2205.52	-2.26247	-0.739602	-2.6913	1.95169	i0-i0		Aspi01Gene09255_Aspi01Gene59189	459.664	2205.52	-2.26247	-0.437549	-0.63594	0.198392	i0-i0		Aspi01Gene09255_Aspi01Gene59189	459.664	2205.52	-2.26247	-0.257616	-0.980132	0.722515	i0-i0		Aspi01Gene09255_Aspi01Gene59189	459.664	2205.52	-2.26247	0.0444366	1.07522	1.03079	i0-i0		Aspi01Gene09255_Aspi01Gene59189	459.664	2205.52	-2.26247	0.481985
Aspi01Gene09258_Aspi01Gene59187	274.571	18.3788	3.90106	-1.18765	0.282155	1.4698	i0-i0		Aspi01Gene09258_Aspi01Gene59187	274.571	18.3788	3.90106	7.14714	3.92146	3.22567	i0-i0		Aspi01Gene09258_Aspi01Gene59187	274.571	18.3788	3.90106	-0.425822	-2.82052	2.39469	i0-i0		Aspi01Gene09258_Aspi01Gene59187	274.571	18.3788	3.90106	-0.761824	3.10267	3.86449	i0-i0		Aspi01Gene09258_Aspi01Gene59187	274.571	18.3788	3.90106	-8.33478	-3.63931	4.69547	i0-i0		Aspi01Gene09258_Aspi01Gene59187	274.571	18.3788	3.90106	-7.90896
Aspi01Gene09268_Aspi01Gene59185	238.424	181.171	0.396176	0.00866355	-1.58404	1.5927	i0-i0		Aspi01Gene09268_Aspi01Gene59185	238.424	181.171	0.396176	1.20628	-0.822147	2.02842	i0-i0		Aspi01Gene09268_Aspi01Gene59185	238.424	181.171	0.396176	-0.608336	-0.390736	0.2176	i0-i0		Aspi01Gene09268_Aspi01Gene59185	238.424	181.171	0.396176	0.617	-1.1933	1.8103	i0-i0		Aspi01Gene09268_Aspi01Gene59185	238.424	181.171	0.396176	-1.19761	-0.761889	0.435725	i0-i0		Aspi01Gene09268_Aspi01Gene59185	238.424	181.171	0.396176	-0.589278
Aspi01Gene09280_Aspi01Gene59176	35.8957	97.1896	-1.43699	3.99912	4.49619	0.497072	i0-i0		Aspi01Gene09280_Aspi01Gene59176	35.8957	97.1896	-1.43699	-1.92999	-3.02093	1.09094	i0-i0		Aspi01Gene09280_Aspi01Gene59176	35.8957	97.1896	-1.43699	5.1099	5.16617	0.0562671	i0-i0		Aspi01Gene09280_Aspi01Gene59176	35.8957	97.1896	-1.43699	-1.11078	-0.669972	0.440805	i0-i0		Aspi01Gene09280_Aspi01Gene59176	35.8957	97.1896	-1.43699	5.92911	7.51712	1.58801	i0-i0		Aspi01Gene09280_Aspi01Gene59176	35.8957	97.1896	-1.43699	0.819212
Aspi01Gene09283_Aspi01Gene59232	187.413	347.585	-0.891144	0.280751	-0.807674	1.08842	i0-i0		Aspi01Gene09283_Aspi01Gene59232	187.413	347.585	-0.891144	-0.976123	0.473323	1.44945	i0-i0		Aspi01Gene09283_Aspi01Gene59232	187.413	347.585	-0.891144	0.654702	0.467383	0.187319	i0-i0		Aspi01Gene09283_Aspi01Gene59232	187.413	347.585	-0.891144	-0.373951	-1.27506	0.901106	i0-i0		Aspi01Gene09283_Aspi01Gene59232	187.413	347.585	-0.891144	1.25687	-1.281	2.53787	i0-i0		Aspi01Gene09283_Aspi01Gene59232	187.413	347.585	-0.891144	0.602173
Aspi01Gene09284_Aspi01Gene59233	2630.29	1782.39	0.561409	-1.88356	-1.33331	0.550255	i0-i0		Aspi01Gene09284_Aspi01Gene59233	2630.29	1782.39	0.561409	-0.75967	-1.94296	1.18329	i0-i0		Aspi01Gene09284_Aspi01Gene59233	2630.29	1782.39	0.561409	-0.364707	0.296659	0.661366	i0-i0		Aspi01Gene09284_Aspi01Gene59233	2630.29	1782.39	0.561409	-1.51885	-1.62997	0.111111	i0-i0		Aspi01Gene09284_Aspi01Gene59233	2630.29	1782.39	0.561409	-1.12389	0.60965	1.73354	i0-i0		Aspi01Gene09284_Aspi01Gene59233	2630.29	1782.39	0.561409	-0.759184
[truncated: 2,898 more rows]
[truncated: 3 more columns]

## Sheet: ExtendedData_Fig3d
SourceData_ExtendedData_Fig. 3d The number of homoeologous gene pairs that are differentially expressed between various comparisons. St: stem; So: sorus; Le: leaf; Ga: gametophyte.
Genepair	LeSt	StSo	SoLe	LeGa	StGa	SoGa
Aspi01Gene00003_Aspi01Gene18626	1	0	1	1	0	0
Aspi01Gene00007_Aspi01Gene18628	1	0	1	0	1	1
Aspi01Gene00025_Aspi01Gene18643	0	0	0	0	0	0
Aspi01Gene00033_Aspi01Gene18645	0	1	1	1	1	1
[truncated: 3,553 more rows]
