# Supplementary material for: The flying spider-monkey tree fern genome provides insights into fern evolution and arborescence
Source: Nat Plants. 2022 May 9;8(5):500–12. doi: 10.1038/s41477-022-01146-6 (PMC9122828; doi:10.1038/s41477-022-01146-6)
Supplement: Supplementary file 8 — Statistical source data for Extended Data Fig. 4b. [file 41477_2022_1146_MOESM8_ESM.xlsx]

## Sheet: ExtendedData_Fig4b
SourceData_ExtendedData_Fig. 4b A total of 941 single-copy genes were identified from genome-wide substitution rate analysis in Cyatheales .
Orthogroup	lnLm0	lnLm1	r0	r1	p-value
OG0003628	-2431.58	-2424.61	1	0.29041	0.00829788
OG0004364	-5186.65	-5184.52	1	0.73816	0.14416
OG0004794	-5919.18	-5918.8	1	1.14624	0.541223
OG0004960	-537.76	-533.379	1	0.21569	0.0363451
OG0004962	-3971.49	-3964.24	1	0.54043	0.0070846
OG0005274	-632.527	-627.888	1	0.28958	0.0312499
OG0005301	-4674.73	-4662.47	1	0.43159	0.000461966
OG0005335	-2610.01	-2608.87	1	0.75376	0.285735
OG0005368	-1480.62	-1479.37	1	0.62923	0.263435
OG0005451	-1187.67	-1187.82	1	0.31397	0.698242
OG0005482	-4661.87	-4643.06	1	0.28836	1.44153e-05
OG0005684	-6745.61	-6731.88	1	0.46045	0.000211598
OG0005714	-1617.39	-1615.91	1	0.61456	0.223061
OG0005768	-7814.9	-7809.47	1	0.64538	0.0197351
OG0005815	-5088.05	-5081.67	1	0.42047	0.0115252
OG0005888	-2927.76	-2921.7	1	0.50133	0.0137982
OG0005890	-1241.44	-1240.51	1	0.61882	0.33445
OG0005925	-8321.3	-8315.3	1	0.60219	0.0142627
OG0006084	-10650.5	-10649.5	1	0.86492	0.322622
OG0006096	-6532.84	-6528.44	1	0.60981	0.0359584
OG0006157	-4722.6	-4720.99	1	0.74599	0.204309
OG0006339	-4239.57	-4233.66	1	0.56808	0.0150668
OG0006447	-6081.39	-6061.59	1	0.40938	8.62055e-06
OG0006455	-2095.67	-2093.15	1	0.56273	0.111929
OG0006565	-263.861	-262.97	1	0.14399	0.345114
OG0006583	-4316.54	-4310.91	1	0.55596	0.0175882
OG0006591	-8787.54	-8767.04	1	0.41128	5.93813e-06
OG0006783	-7058.69	-7053.94	1	0.64346	0.0293558
OG0006793	-2405.84	-2405.47	1	0.79126	0.544322
OG0006856	-3109.44	-3103.49	1	0.5169	0.0146705
OG0006861	-7298.62	-7284.34	1	0.45181	0.000157263
OG0006931	-4467.34	-4458.78	1	0.49723	0.00344301
OG0006940	-5297.73	-5282.92	1	0.3996	0.000119193
OG0006952	-3399.74	-3399.64	1	1.07311	0.760382
OG0006965	-4419.14	-4402.19	1	0.32757	3.83777e-05
OG0007015	-4004.95	-3996.51	1	0.51977	0.00367321
OG0007028	-2843.12	-2834.92	1	0.40195	0.00417628
OG0007038	-2540.93	-2536.78	1	0.49775	0.0416347
OG0007100	-3190.11	-3188.03	1	0.6544	0.149594
OG0007234	-5870.18	-5858.72	1	0.52051	0.000710573
OG0007236	-5491.13	-5480.35	1	0.47361	0.00102966
OG0007249	-1789.29	-1778.17	1	0.21906	0.000854129
OG0007271	-2660.89	-2655.64	1	0.49196	0.0219262
OG0007356	-2358.43	-2358.08	1	0.82432	0.553686
OG0007401	-1833.67	-1832	1	0.56604	0.196267
OG0007407	-6318.11	-6303.68	1	0.4759	0.000145008
OG0007409	-3968.72	-3967.84	1	0.81398	0.348939
OG0007416	-4160.5	-4149.58	1	0.3723	0.000950546
OG0007422	-6178.54	-6163.68	1	0.42492	0.000115556
OG0007434	-2239.87	-2236.58	1	0.5952	0.0695528
OG0007437	-6302.23	-6294.34	1	0.56684	0.00496068
OG0007444	-6215.1	-6210.38	1	1.44931	0.0298181
OG0007451	-3629.03	-3618.08	1	0.39912	0.000933944
OG0007452	-4901.85	-4881.63	1	0.31475	6.88873e-06
OG0007463	-4838.49	-4837.26	1	0.78511	0.266227
OG0007471	-2177.04	-2175.9	1	0.72148	0.284291
OG0007474	-4107.38	-4106.88	1	0.83972	0.48102
OG0007486	-1809.62	-1808.29	1	0.67335	0.247439
OG0007517	-4651.74	-4648.7	1	0.68822	0.0809688
OG0007537	-3284.8	-3280.3	1	0.5286	0.033878
OG0007540	-4214.38	-4212.74	1	0.76578	0.199947
OG0007560	-8762.21	-8753.75	1	0.62092	0.00363581
OG0007569	-2360.49	-2359.02	1	0.59949	0.226222
OG0007576	-3972.69	-3970.62	1	0.70069	0.149591
OG0007581	-6239.38	-6234.53	1	0.7024	0.0275055
OG0007586	-5684.56	-5682.08	1	0.72725	0.11553
OG0007593	-2606.98	-2606.92	1	0.9436	0.797309
OG0007632	-5797.99	-5792.88	1	0.65721	0.0237946
OG0007635	-3531.01	-3524.25	1	0.44979	0.0093484
OG0007637	-2360.91	-2358.03	1	0.45972	0.0897045
OG0007642	-4300.67	-4295.36	1	0.55772	0.0211359
OG0007658	-5519.37	-5518.43	1	0.80173	0.33337
OG0007686	-4301.47	-4301.47	1	1.00172	0.994707
OG0007696	-4053.18	-4047.07	1	0.52954	0.013425
OG0007743	-4430.41	-4420.3	1	0.47614	0.00147943
OG0007746	-2354.65	-2349.87	1	0.4356	0.0288927
OG0007755	-5985.74	-5980.56	1	0.53534	0.0229053
OG0007759	-4743.89	-4734.54	1	0.41749	0.00222985
OG0007768	-4280.89	-4278.73	1	0.64675	0.14157
OG0007770	-7751.01	-7743.2	1	0.60998	0.00518249
OG0007773	-2514.1	-2511.36	1	0.60065	0.0978098
OG0007781	-9291.36	-9288.91	1	0.76428	0.117367
OG0007793	-3774.57	-3747.37	1	0.19056	1.84102e-07
OG0007798	-3738.55	-3737.91	1	0.82425	0.423805
OG0007808	-3567.67	-3567.65	1	0.96072	0.882703
OG0007813	-3640.27	-3634.69	1	0.50879	0.0181315
OG0007914	-3454.78	-3445.5	1	0.48128	0.00231075
OG0007915	-7540.82	-7522.89	1	0.47853	2.28957e-05
OG0007932	-1945.91	-1937.22	1	0.31119	0.00320488
OG0007934	-2730.81	-2723.48	1	0.42328	0.00679667
OG0007938	-5379.86	-5373.45	1	0.58997	0.0113087
OG0007939	-867.353	-866.174	1	1.67967	0.277602
OG0007958	-2081.63	-2077.46	1	0.45496	0.0411628
OG0007960	-11985.1	-11964.4	1	0.51038	5.29076e-06
OG0007969	-1016.32	-1012.69	1	0.18345	0.0565933
OG0007978	-1919.76	-1916.35	1	0.50356	0.0647269
OG0007981	-1417.64	-1416.37	1	0.64121	0.259682
OG0007993	-1783.59	-1774.85	1	0.3674	0.00310705
OG0008004	-2768.26	-2752.99	1	0.29679	9.29062e-05
OG0008011	-6120.99	-6107.96	1	0.45305	0.000306466
OG0008019	-4892.64	-4871.51	1	0.30739	4.30436e-06
OG0008022	-8685.41	-8662.09	1	0.4818	1.37411e-06
OG0008024	-2763.63	-2763.53	1	0.91821	0.74965
OG0008032	-803.543	-799.219	1	1.74799	0.0375834
OG0008038	-1955.46	-1955.46	1	0.9883	0.969761
OG0008039	-7083.2	-7080.99	1	0.80495	0.137188
OG0008046	-4678.49	-4675.72	1	1.40689	0.0958397
OG0008052	-4467.49	-4441.1	1	0.27014	2.79085e-07
OG0008058	-5236.41	-5232.44	1	0.66425	0.0461515
OG0008088	-10403.3	-10402.5	1	0.86116	0.364566
OG0008112	-5361.72	-5357.44	1	0.61387	0.0385563
OG0008115	-2832.09	-2829.9	1	0.61694	0.138924
OG0008124	-4792.26	-4784.69	1	0.54039	0.00594797
OG0008126	-7565.52	-7556.07	1	0.53105	0.00211183
OG0008128	-2155.6	-2146	1	0.36523	0.00194329
OG0008159	-2966.58	-2960.63	1	0.45125	0.0146563
OG0008170	-3358.26	-3358.06	1	0.91039	0.649698
OG0008173	-4937.83	-4933.38	1	0.62398	0.0347958
OG0008186	-1767.77	-1765.53	1	0.5325	0.134284
OG0008187	-7266.13	-7251.83	1	0.39879	0.000156153
OG0008223	-2091.9	-2089.18	1	0.53031	0.0993541
OG0008224	-2642.97	-2638.42	1	1.73487	0.0330364
OG0008226	-2582.89	-2564.86	1	2.29599	2.18217e-05
OG0008230	-3817.51	-3817.01	1	0.83879	0.475595
OG0008247	-4597.07	-4596.6	1	1.14814	0.494476
OG0008249	-3127.46	-3127.36	1	1.07104	0.753825
OG0008256	-786.285	-783.973	1	0.39173	0.128455
OG0008258	-2057.95	-2054.01	1	0.50609	0.0469333
OG0008263	-6473.94	-6456.19	1	0.43941	2.51892e-05
OG0008264	-1648.08	-1641.52	1	0.38027	0.0104147
OG0008266	-62.6338	-61.8754	1	1.62454	0.383842
OG0008271	-3530.36	-3528.86	1	0.76294	0.220033
OG0008275	-1870.39	-1858.17	1	0.23172	0.000472934
OG0008285	-2108	-2104.66	1	0.55873	0.0679671
OG0008295	-4417.07	-4401.85	1	0.38514	9.56516e-05
OG0008298	-3634.13	-3632.57	1	0.74364	0.211816
OG0008310	-4374.62	-4367.07	1	0.47091	0.00598723
OG0008406	-1676	-1671.44	1	0.39759	0.0326021
OG0008413	-4489.43	-4489.43	1	0.97818	0.938125
OG0008420	-2902	-2901.51	1	0.7987	0.481092
OG0008422	-3970.17	-3965.97	1	0.54366	0.0404632
OG0008431	-6032.47	-6031.35	1	0.8285	0.290408
OG0008435	-2215.71	-2209.88	1	0.33674	0.0157259
OG0008436	-2848.11	-2847.06	1	0.70214	0.305195
OG0008442	-2522.87	-2518.19	1	0.51915	0.0304857
OG0008446	-4580.83	-4570.86	1	0.44612	0.00158851
OG0008454	-2002.83	-1987.19	1	0.16092	7.65752e-05
OG0008455	-327.884	-326.652	1	1.88686	0.266988
OG0008459	-5179.06	-5171.93	1	0.48275	0.00759443
OG0008463	-5147.61	-5139.25	1	0.44829	0.0038336
OG0008467	-6984.56	-6983.07	1	0.72126	0.222262
OG0008468	-6551.38	-6542.81	1	0.58268	0.00340265
OG0008469	-2640.16	-2635.2	1	0.47056	0.0259536
OG0008472	-3137.37	-3115.14	1	0.20348	2.40923e-06
OG0008478	-2445.06	-2437.23	1	0.33415	0.0051348
OG0008488	-3067.85	-3067.24	1	0.76758	0.433007
OG0008492	-4692.86	-4689.76	1	0.64842	0.0784339
OG0008500	-3431.02	-3421.64	1	0.41248	0.00218944
OG0008501	-3650.47	-3650.03	1	0.80992	0.508072
OG0008507	-9267.43	-9245.1	1	0.40872	2.29411e-06
OG0008513	-3061.07	-3055.64	1	0.49304	0.01988
OG0008521	-9075.7	-9057.81	1	0.46813	2.33183e-05
OG0008535	-7876.62	-7871.83	1	0.6511	0.0286203
OG0008536	-705.979	-688.708	1	4.79923	3.24188e-05
OG0008537	-4880.75	-4875.1	1	0.52263	0.0174641
OG0008544	-2350.97	-2347.62	1	0.59399	0.0672034
OG0008549	-3481.65	-3481.65	1	1.01382	0.947662
OG0008556	-3507.12	-3502.82	1	0.51314	0.0381661
OG0008562	-6984.26	-6949.52	1	0.31744	3.75833e-09
OG0008563	-3284.71	-3271.11	1	0.32669	0.000227121
OG0008565	-5807.5	-5794.21	1	0.45502	0.000266854
OG0008566	-5902.95	-5894.14	1	0.48162	0.00299176
OG0008572	-4513.37	-4511.73	1	0.72668	0.200107
OG0008581	-6908.62	-6884.53	1	0.38515	9.19385e-07
OG0008588	-4557.03	-4523.4	1	0.26258	6.64572e-09
OG0008591	-5663.71	-5660.29	1	0.66884	0.0644718
OG0008602	-6769.67	-6768.84	1	0.87551	0.361239
OG0008612	-2817.71	-2802.52	1	0.23809	9.72794e-05
OG0008617	-3069.99	-3059.82	1	0.38451	0.00143375
OG0008626	-5376.43	-5370.12	1	0.55198	0.0119976
OG0008627	-755.471	-753.267	1	0.15068	0.137578
OG0008635	-6161.23	-6149.33	1	0.49854	0.000562815
OG0008636	-422.603	-422.467	1	2.05688	0.712576
OG0008638	-9507.14	-9485.94	1	0.42147	4.14249e-06
OG0008647	-4540.98	-4537.85	1	0.68766	0.0771256
OG0008653	-1812.8	-1812.32	1	0.76133	0.489199
OG0008664	-4654.82	-4649.44	1	0.5323	0.020369
OG0008665	-6694.24	-6688.39	1	0.52918	0.0155465
OG0008667	-1435.85	-1435.67	1	0.82042	0.668666
OG0008671	-1535.52	-1529.5	1	0.24849	0.0141847
OG0008679	-6731.15	-6718.55	1	0.43884	0.000386615
OG0008683	-5132.87	-5126.81	1	0.57735	0.0138041
OG0008698	-2872.18	-2866.91	1	0.44763	0.0216559
OG0008702	-4414	-4400.2	1	0.324	0.00020292
OG0008713	-4303.09	-4292.36	1	0.50379	0.00105716
OG0008714	-3544.19	-3531.29	1	0.36082	0.000328645
OG0008718	-2575.65	-2568.33	1	0.41362	0.00678639
OG0008720	-4961.81	-4956.74	1	0.54262	0.0243033
OG0008721	-4570.02	-4558.96	1	0.38324	0.000883289
OG0008722	-2659.24	-2653.66	1	0.35263	0.0181025
OG0008725	-1006.25	-1006.2	1	0.86946	0.821979
OG0008728	-5873.36	-5862.33	1	0.49973	0.000899898
OG0008730	-2305.72	-2299.02	1	0.39966	0.00964623
OG0008734	-7381.43	-7373.85	1	0.51783	0.00588677
OG0008736	-2944.73	-2935.91	1	0.41162	0.00298895
OG0008737	-1595.8	-1584.37	1	0.28533	0.000720817
OG0008742	-4945.83	-4945.63	1	1.08636	0.655118
OG0008746	-9599.87	-9553.59	1	0.28564	1.02385e-11
OG0008747	-3366.86	-3366.23	1	1.22278	0.427053
OG0008764	-1458.4	-1455.92	1	0.52387	0.115581
OG0008766	-2168.61	-2168.22	1	0.83926	0.532083
OG0008767	-2166.45	-2158.5	1	0.36368	0.00480419
OG0008771	-2813.74	-2807.78	1	0.49948	0.0145928
OG0008776	-4695.13	-4694.98	1	1.0629	0.699027
OG0008779	-3693.88	-3693.78	1	0.94906	0.750024
OG0008791	-2157.66	-2151.83	1	0.44996	0.0156752
OG0008792	-5634.16	-5619.75	1	0.44218	0.000147087
OG0008793	-4034	-4027.67	1	0.49302	0.0118935
OG0008794	-2208.13	-2207.52	1	0.75291	0.435959
OG0008797	-3041.68	-3035.56	1	0.4455	0.0133331
OG0008799	-3079.27	-3078.12	1	0.73168	0.28292
OG0008801	-3590.47	-3586.31	1	0.60149	0.0412125
OG0008802	-6033.06	-6023.23	1	0.51571	0.00172173
OG0008804	-1422.42	-1419.09	1	0.46015	0.0681243
OG0008811	-1006.25	-1003.32	1	0.41209	0.0868103
OG0008813	-1722.64	-1713.55	1	1.73796	0.00257211
OG0008817	-2037.59	-2033.91	1	0.3428	0.05497
OG0008818	-3831.53	-3830.92	1	0.82404	0.436548
OG0008820	-4745.68	-4741.22	1	0.60793	0.0348545
OG0008821	-3746.82	-3736.39	1	0.32148	0.00124007
OG0008826	-5036.64	-5026.39	1	0.46872	0.00137098
OG0008833	-4195.5	-4190.82	1	0.56278	0.030524
OG0008834	-5539.06	-5514.3	1	0.32656	6.46769e-07
OG0008843	-1039.78	-1039.55	1	0.79745	0.634595
OG0008844	-3403.95	-3400.41	1	0.58356	0.060026
OG0008848	-3086.83	-3079.47	1	1.8491	0.00666242
OG0008855	-6195.88	-6183.84	1	0.45293	0.000518207
OG0008857	-2838.1	-2831.85	1	0.39718	0.0124797
OG0008859	-3807	-3806.03	1	0.77983	0.324378
OG0008866	-6617.01	-6590.96	1	0.35236	3.32802e-07
OG0008867	-3255.41	-3255.24	1	1.12716	0.683523
OG0008871	-7184.53	-7175.23	1	0.51226	0.00228644
OG0008881	-1574	-1572.83	1	0.49741	0.279572
OG0008882	-4119.76	-4116.36	1	0.65525	0.0650939
OG0008934	-4811.67	-4799.62	1	0.45679	0.000518713
OG0008935	-6123.61	-6089.17	1	0.13249	4.40571e-09
OG0008937	-4228.62	-4211.44	1	0.27088	3.39269e-05
OG0008939	-3292.96	-3287.97	1	0.54183	0.0254968
OG0008940	-2093.5	-2085.18	1	0.28409	0.00391777
OG0008941	-4809.56	-4795.33	1	0.41053	0.000161507
OG0008945	-3465.23	-3447.24	1	0.28235	2.22985e-05
OG0008946	-1906.01	-1905.2	1	1.23749	0.368605
OG0008947	-2076.89	-2073.74	1	0.55915	0.07599
OG0008950	-2707.77	-2701.18	1	0.37517	0.0102787
OG0008953	-5839.27	-5811.47	1	0.23528	1.34888e-07
OG0008954	-4170.19	-4168.32	1	1.29686	0.170549
OG0008958	-2987.16	-2985.96	1	0.69082	0.274034
OG0008960	-3250.41	-3248.31	1	0.67173	0.147029
OG0008967	-7309.46	-7290.09	1	0.37312	1.07818e-05
OG0008968	-4110.69	-4108.65	1	0.71269	0.153101
OG0008970	-3193.4	-3188.51	1	0.46792	0.0269087
OG0008971	-5516.03	-5509.8	1	0.53726	0.0125838
OG0008972	-357.077	-355.001	1	2.17586	0.14956
OG0008973	-2958.23	-2938.75	1	0.16184	1.01592e-05
OG0008974	-2486.12	-2485.94	1	0.8882	0.66869
OG0008975	-5890.6	-5882.68	1	0.48084	0.0048823
OG0008977	-3880.01	-3878.51	1	0.69548	0.221173
OG0008979	-5205.33	-5192.64	1	0.41799	0.000367613
OG0008980	-4625.25	-4618.73	1	0.56321	0.0106274
OG0008981	-4181.21	-4178.96	1	0.65903	0.133591
OG0008982	-4881.65	-4874.3	1	0.49439	0.00672189
OG0008987	-6101.69	-6091.78	1	0.51224	0.00163877
OG0008989	-1076.47	-1074.51	1	0.47635	0.161758
OG0008997	-4269.14	-4263.49	1	0.47448	0.0174614
OG0009001	-2398.4	-2396.16	1	0.5612	0.134953
OG0009002	-1138.53	-1136.97	1	1.45654	0.212086
OG0009005	-3120.11	-3118.41	1	0.72859	0.192365
OG0009006	-6493.84	-6492.18	1	0.7777	0.197661
OG0009007	-5000.81	-4985.98	1	0.36701	0.000117368
OG0009011	-3826.24	-3823.11	1	0.60377	0.0771081
OG0009012	-1642.97	-1634.49	1	0.25582	0.00358792
OG0009016	-2965.91	-2965.8	1	1.10058	0.744285
OG0009022	-3224.77	-3220.45	1	1.75683	0.0376963
OG0009023	-3519.73	-3505.93	1	0.33328	0.000203717
OG0009025	-4695.56	-4695.54	1	0.96453	0.882066
OG0009026	-3237.9	-3235.64	1	0.65739	0.132457
OG0009027	-5427.04	-5423.4	1	0.65133	0.0563838
OG0009028	-4419.12	-4407.55	1	0.4313	0.000670515
OG0009031	-853.505	-853.494	1	0.93726	0.913897
OG0009033	-6219.17	-6214.36	1	0.64091	0.0283081
OG0009036	-2198.29	-2179.99	1	0.28862	1.89094e-05
OG0009037	-2592.66	-2577.81	1	0.28081	0.000116627
OG0009040	-2302.17	-2290.74	1	0.28325	0.000725238
OG0009041	-2736.14	-2726.75	1	0.3691	0.00218209
OG0009042	-3296.51	-3289.82	1	0.47176	0.00974637
OG0009047	-5400.7	-5398.32	1	0.72352	0.122862
OG0009048	-4782.95	-4773.71	1	0.41724	0.00236462
OG0009050	-8634.79	-8622.3	1	0.52785	0.0004098
OG0009051	-7145.98	-7130.67	1	0.4556	9.13711e-05
OG0009052	-3496.45	-3492.97	1	0.53949	0.0620442
OG0009053	-6288.49	-6286.69	1	1.23554	0.180213
OG0009055	-5801.87	-5791.68	1	0.48768	0.00141624
OG0009057	-3064.8	-3059	1	0.47742	0.0160355
OG0009059	-314.07	-311.824	1	2.8777	0.133998
OG0009060	-1805.83	-1801.98	1	0.44369	0.0497543
OG0009062	-9217.03	-9211.84	1	0.65759	0.0226328
OG0009065	-4783.07	-4755.71	1	0.28792	1.689e-07
OG0009070	-10554.5	-10537.9	1	0.41247	4.6754e-05
OG0009071	-3744.15	-3740.82	1	0.57712	0.068068
OG0009072	-1823.54	-1813.93	1	0.25533	0.00193036
OG0009074	-1804.11	-1798.4	1	0.44381	0.0168797
OG0009077	-8252.4	-8248.27	1	0.7142	0.0419414
OG0009078	-5233.37	-5223.64	1	0.4969	0.00181224
OG0009079	-4210.87	-4202.65	1	0.48297	0.00413593
OG0009082	-1945.72	-1937.78	1	0.38251	0.00483329
OG0009083	-2165.75	-2160.6	1	0.43721	0.0231325
OG0009084	-4235.97	-4231.7	1	0.63561	0.0387247
OG0009085	-4415.55	-4411.65	1	0.61218	0.0482992
OG0009086	-2120.14	-2116.52	1	0.57093	0.0571257
OG0009087	-675.808	-675.801	1	0.95689	0.931767
OG0009088	-3165.07	-3160.97	1	0.56523	0.0429066
OG0009089	-5452.1	-5431.14	1	0.29508	4.68317e-06
OG0009090	-6255.98	-6247.4	1	0.50219	0.00340542
OG0009091	-5013.82	-5003.2	1	0.4551	0.00111427
OG0009093	-3638.56	-3636.7	1	0.75905	0.172016
OG0009095	-4260.04	-4255.22	1	0.56971	0.028171
OG0009096	-4536.11	-4523.76	1	0.42234	0.0004428
OG0009099	-4882.13	-4870.23	1	0.43058	0.0005608
OG0009102	-3009.87	-3003.1	1	0.48675	0.00924955
OG0009108	-4179.9	-4174.08	1	0.53575	0.0158412
OG0009109	-4968.93	-4958.06	1	0.48118	0.000979259
OG0009110	-2178.04	-2172.68	1	0.45629	0.0206308
OG0009116	-6989.41	-6979.62	1	0.557	0.00175733
OG0009119	-4414.41	-4399.55	1	0.37751	0.000115587
OG0009120	-4275.44	-4257.11	1	0.27749	1.857e-05
OG0009122	-570.705	-568.224	1	0.34786	0.115198
OG0009123	-2781.56	-2774.97	1	0.39548	0.0102758
OG0009125	-2274.29	-2268.58	1	1.89877	0.0168419
OG0009137	-3515.78	-3510.95	1	0.53063	0.0280605
OG0009139	-4420.8	-4401.43	1	0.29427	1.07737e-05
OG0009140	-6386.66	-6373.38	1	0.44765	0.000268629
OG0009144	-2019.74	-2013.66	1	0.4051	0.0136343
OG0009146	-3894.31	-3890.26	1	0.57739	0.0442254
OG0009148	-4794.56	-4793.4	1	0.77368	0.281389
OG0009149	-2908.25	-2897.54	1	0.26235	0.00106441
OG0009154	-2692.78	-2690.44	1	0.60477	0.126
OG0009156	-4073.99	-4069.91	1	0.5583	0.043321
OG0009158	-5875.39	-5872.53	1	0.70116	0.0904696
OG0009160	-4998.56	-4989.61	1	0.48472	0.00278365
OG0009161	-4345.7	-4345.68	1	1.02951	0.888356
OG0009163	-5909	-5908.14	1	0.8275	0.352602
OG0009165	-5838.77	-5834.15	1	0.63219	0.0315429
OG0009169	-4611.54	-4605.1	1	0.52587	0.0111741
OG0009171	-4133.55	-4133.18	1	0.8763	0.538794
OG0009173	-2332.13	-2328.81	1	0.60268	0.0682037
OG0009175	-3378.63	-3376.59	1	0.64708	0.152696
OG0009178	-4574.03	-4568.22	1	0.59795	0.0158744
OG0009180	-6291.47	-6269.65	1	0.35583	2.99505e-06
OG0009181	-3355.47	-3344.04	1	0.31564	0.000724763
OG0009183	-4968.47	-4956.7	1	0.43629	0.000602888
OG0009184	-2816.1	-2812.81	1	0.60205	0.0695828
OG0009189	-3201.17	-3198.49	1	0.62571	0.101653
OG0009196	-1106.31	-1105.22	1	0.59879	0.294793
OG0009197	-6451.07	-6437.65	1	0.50254	0.000249222
OG0009199	-2985.61	-2977.94	1	0.39929	0.00562557
OG0009202	-10137.7	-10090.9	1	0.31699	7.65632e-12
OG0009203	-7347.95	-7347.92	1	1.02232	0.880999
OG0009204	-3510.89	-3491.15	1	0.2375	8.88058e-06
OG0009205	-4204.86	-4197.47	1	0.46863	0.00654306
OG0009207	-4613.32	-4612.06	1	0.77881	0.263243
OG0009208	-6933.14	-6902.4	1	0.29024	2.95097e-08
OG0009209	-8250.76	-8230.56	1	0.46669	6.99826e-06
OG0009211	-2170.3	-2164.6	1	0.34817	0.0170111
OG0009214	-3772.78	-3771.46	1	0.75548	0.250823
OG0009216	-3591.06	-3589.33	1	0.67176	0.188508
OG0009217	-3892.53	-3872.05	1	0.25595	6.02725e-06
OG0009219	-5726.09	-5717.53	1	0.51506	0.00342313
OG0009220	-3035.82	-3035.21	1	0.80726	0.438266
OG0009225	-3068.7	-3068.51	1	0.88504	0.661262
OG0009227	-6733.97	-6708.4	1	0.36335	4.26731e-07
OG0009228	-5876.99	-5875.08	1	0.72959	0.167877
OG0009230	-4592.37	-4583.49	1	0.44953	0.00288962
OG0009231	-2185.65	-2181.8	1	0.48364	0.0497431
OG0009232	-1771.14	-1770.55	1	0.70135	0.442312
OG0009235	-5504.23	-5503.11	1	0.8027	0.288815
OG0009236	-2909.2	-2905.08	1	0.49079	0.0423079
OG0009237	-1273.16	-1273.12	1	1.08836	0.832512
OG0009238	-4855.5	-4843.95	1	0.42592	0.000678408
OG0009239	-7608.68	-7604.26	1	0.59391	0.0354887
OG0009240	-1392.77	-1392.74	1	1.06905	0.844508
OG0009241	-4938.67	-4933.11	1	0.56355	0.0184305
OG0009243	-2964.66	-2951.69	1	0.30975	0.000316534
OG0009245	-5100.2	-5089.47	1	0.41379	0.00105441
OG0009279	-2314.4	-2300.99	1	0.15623	0.000249363
OG0009281	-3311.5	-3306.96	1	0.58219	0.0330401
OG0009284	-3585.43	-3580.47	1	0.56326	0.0259337
OG0009285	-7848.69	-7842.05	1	0.55916	0.00993047
OG0009286	-6064.19	-6063.7	1	1.11586	0.48038
OG0009287	-1960.39	-1957.88	1	0.54713	0.113244
OG0009288	-6686.84	-6686.41	1	0.85335	0.510836
OG0009291	-2374.95	-2374.86	1	1.098	0.768675
OG0009292	-6788.98	-6776.51	1	0.45245	0.000412705
OG0009293	-3284.38	-3282.27	1	0.68278	0.146711
OG0009294	-3537.3	-3527.27	1	0.42012	0.00154545
OG0009299	-3650.95	-3648.43	1	0.67782	0.112384
OG0009301	-9182.45	-9175.39	1	0.62275	0.0078538
OG0009303	-2812.33	-2808.08	1	0.46201	0.0392921
OG0009304	-2406.2	-2404.67	1	0.53361	0.216268
OG0009305	-3999.89	-3982.86	1	0.33003	3.68212e-05
OG0009307	-1141.06	-1141.05	1	1.04616	0.949874
OG0009308	-1662.35	-1658.02	1	0.39849	0.0374947
OG0009310	-4744.81	-4736.12	1	0.47225	0.00320527
OG0009311	-1771.68	-1768.34	1	0.52753	0.0677685
OG0009312	-4752.45	-4751.52	1	0.80055	0.334656
OG0009319	-3202.66	-3189.13	1	0.30608	0.000234884
OG0009321	-4619.68	-4614.37	1	0.56695	0.0212573
OG0009324	-4271.38	-4257.05	1	0.3102	0.000153342
OG0009325	-5110.48	-5088.73	1	0.26006	3.10157e-06
OG0009327	-1109.79	-1106.02	1	0.23965	0.052447
OG0009328	-3890.79	-3883.53	1	0.41838	0.00703063
OG0009329	-702.504	-695.076	1	2.37553	0.00642236
OG0009332	-1723.4	-1715.34	1	0.32203	0.00451493
OG0009333	-1810.3	-1807.76	1	0.50615	0.110877
OG0009335	-5687.1	-5687.01	1	0.95103	0.767184
OG0009337	-1783.72	-1775.23	1	0.24355	0.00356596
OG0009339	-3778	-3769.82	1	0.43446	0.00423528
OG0009342	-3340.03	-3340.02	1	0.96917	0.912283
OG0009343	-2618.29	-2607.17	1	0.28622	0.000854296
OG0009345	-5389.4	-5387.11	1	0.70598	0.129942
OG0009346	-7618.32	-7599.43	1	0.42609	1.38621e-05
OG0009348	-1492.08	-1483.52	1	0.32382	0.00341856
OG0009349	-3204.94	-3202.9	1	0.60797	0.153238
OG0009350	-6450.48	-6437.59	1	0.46036	0.000330052
OG0009351	-5712.36	-5692.99	1	0.37979	1.07758e-05
OG0009353	-4840.36	-4839.43	1	0.795	0.335178
OG0009354	-3690.91	-3685.91	1	0.55793	0.0253038
OG0009355	-3884.49	-3884.27	1	0.86817	0.642451
OG0009356	-1111.77	-1111.74	1	1.08652	0.860162
OG0009357	-2293.76	-2293.55	1	0.85373	0.650583
OG0009358	-7379.09	-7362.97	1	0.49213	5.94537e-05
OG0009360	-3040.98	-3037.63	1	0.53662	0.0670721
OG0009361	-1756.03	-1753.88	1	0.46241	0.142383
OG0009362	-6149.66	-6137.13	1	0.49456	0.000400327
OG0009364	-7009.99	-6996.07	1	0.48834	0.000190582
OG0009365	-5792.03	-5787.26	1	0.63016	0.0290143
OG0009366	-3008.15	-3007.97	1	1.11493	0.671659
OG0009367	-2044.12	-2042.56	1	0.61687	0.211607
OG0009369	-10465.3	-10454.8	1	0.60722	0.00120277
OG0009370	-4759.01	-4752.99	1	0.5196	0.0141059
OG0009371	-1688.88	-1688.46	1	0.79374	0.518155
OG0009374	-4585	-4569.63	1	0.35863	8.86115e-05
OG0009376	-2066.03	-2064.78	1	0.65572	0.262789
OG0009384	-1797.96	-1797.34	1	0.79036	0.430835
OG0009385	-3948.74	-3948.3	1	0.84088	0.506909
OG0009386	-2209.96	-2191.87	1	0.16252	2.10841e-05
OG0009387	-2126.69	-2123.35	1	0.5366	0.0676098
OG0009388	-2201.64	-2200.2	1	0.63485	0.230383
OG0009475	-2224.24	-2223.02	1	0.70056	0.268742
OG0009477	-1810.51	-1807.89	1	0.56856	0.105812
OG0009480	-3499.28	-3496.89	1	0.63176	0.122185
OG0009482	-6175.26	-6169.83	1	0.56252	0.0198579
OG0009483	-10101.5	-10085.5	1	0.54913	6.61197e-05
OG0009484	-6310.76	-6309.04	1	0.7205	0.189659
OG0009485	-4493.73	-4490.66	1	0.64951	0.0797041
OG0009486	-3116.86	-3108.18	1	0.38552	0.00321544
OG0009489	-3833.99	-3826.09	1	0.47139	0.00494797
OG0009490	-5993.68	-5988.81	1	0.59549	0.0273072
OG0009491	-726.903	-723.515	1	0.36557	0.065674
OG0009492	-2669.57	-2663.41	1	0.41981	0.0130688
OG0009496	-2107.59	-2107.03	1	0.72992	0.455094
OG0009497	-2694.95	-2689.37	1	0.50917	0.0181862
OG0009498	-4652.35	-4645.54	1	0.5532	0.0090606
OG0009499	-4723.65	-4718.3	1	0.55321	0.020759
OG0009501	-2997.52	-2995.97	1	0.70739	0.213408
OG0009504	-5496.03	-5492.57	1	0.67164	0.0631467
OG0009506	-6062.27	-6055.25	1	0.56581	0.0080833
OG0009509	-5760.04	-5746.26	1	0.46249	0.000205997
OG0009512	-3438.43	-3435.13	1	0.55834	0.0692679
OG0009513	-696.419	-693.664	1	0.30963	0.0969766
OG0009514	-4572.12	-4564.13	1	0.45208	0.00469861
OG0009517	-2653.24	-2643.51	1	0.33838	0.0018098
OG0009518	-2997.45	-2993.57	1	0.54759	0.0489633
OG0009520	-3671.01	-3670.59	1	0.82626	0.520566
OG0009523	-7594.71	-7575.04	1	0.3732	9.18745e-06
OG0009528	-3096.32	-3093.2	1	0.54942	0.0772921
OG0009529	-4593.89	-4575.47	1	0.32363	1.76999e-05
OG0009532	-4265.11	-4259.75	1	0.55508	0.0205353
OG0009535	-2803.79	-2801.49	1	0.56226	0.129686
OG0009537	-7396.09	-7394.21	1	0.77007	0.171284
OG0009538	-2744.37	-2743.12	1	0.65185	0.262393
OG0009543	-3046.91	-3041.23	1	0.46686	0.017193
OG0009544	-6228.79	-6218.25	1	0.51577	0.00117186
OG0009546	-3370.05	-3360.69	1	0.40678	0.0022113
OG0009547	-8445.58	-8424.11	1	0.33919	3.59179e-06
OG0009551	-3186.17	-3185.05	1	0.74739	0.291213
OG0009552	-1997.92	-1997.15	1	0.72714	0.381469
OG0009554	-4627.72	-4605.76	1	0.2786	2.78507e-06
OG0009555	-1837.08	-1837.06	1	1.03949	0.901433
OG0009556	-4003.83	-3996.19	1	0.4489	0.00572377
OG0009558	-3455.57	-3454.47	1	0.72733	0.294524
OG0009562	-4437.79	-4437.65	1	0.91886	0.715697
OG0009564	-5500.42	-5488.26	1	0.46695	0.000487015
OG0009565	-1891.1	-1890.65	1	0.74405	0.50126
OG0009566	-3959.2	-3954.34	1	0.50802	0.0274646
OG0009568	-5683.7	-5679.36	1	0.6131	0.0372233
OG0009570	-2896.01	-2889.99	1	0.41072	0.0140942
OG0009579	-8931.35	-8925.46	1	1.32344	0.0152085
OG0009582	-5818.51	-5803.84	1	0.42588	0.000127848
OG0009583	-3813.36	-3799.98	1	0.29015	0.000254526
OG0009584	-5003.15	-5002.63	1	0.86321	0.468966
OG0009585	-4069.32	-4064.07	1	0.55764	0.0219697
OG0009588	-2049.48	-2047.8	1	0.62449	0.195273
OG0009590	-4250.1	-4246.07	1	0.58959	0.0448216
OG0009594	-2943.24	-2938.73	1	0.5357	0.033748
OG0009595	-1552.34	-1550.99	1	1.37818	0.244772
OG0009596	-3979.51	-3976.77	1	0.64343	0.0979041
OG0009598	-5086.32	-5066.42	1	0.32591	8.17995e-06
OG0009601	-6123.91	-6110.11	1	0.4363	0.00020304
OG0009603	-6055.63	-6055.52	1	0.94025	0.741077
OG0009606	-2478.01	-2474.89	1	0.56476	0.0775046
OG0009608	-2536.25	-2527.73	1	0.32516	0.00351358
OG0009610	-3509.59	-3490.73	1	0.23947	1.41028e-05
OG0009613	-2937.95	-2930.29	1	0.37531	0.00565474
OG0009618	-11723.7	-11718.9	1	0.69461	0.0288503
OG0009625	-3835.4	-3811.51	1	0.2301	1.01488e-06
OG0009628	-3971.44	-3971.42	1	0.96337	0.884374
OG0009630	-3332.65	-3324.27	1	0.41077	0.0037904
OG0009634	-4135.25	-4135.22	1	0.95648	0.866335
OG0009637	-2058.63	-2053.41	1	0.41005	0.0223851
OG0009639	-3826	-3819.76	1	0.56877	0.01252
OG0009642	-1374.1	-1368.21	1	0.28124	0.0153121
OG0009643	-3310.61	-3305.85	1	0.50713	0.0291325
OG0009645	-3877.48	-3872.73	1	0.55683	0.0293181
OG0009646	-3347.26	-3338.7	1	0.43741	0.00342462
OG0009647	-3706.93	-3704.9	1	0.66168	0.154131
OG0009652	-4262.06	-4258.06	1	0.64057	0.0454975
OG0009654	-1344.7	-1344.52	1	0.82333	0.66536
OG0009658	-6001.25	-6001.25	1	1.00362	0.986987
OG0009659	-2200.87	-2200.57	1	0.87317	0.587125
OG0009662	-5122.1	-5121.91	1	0.89681	0.664591
OG0009663	-2247.54	-2247.48	1	0.91952	0.798411
OG0009666	-6278.45	-6274.07	1	0.65894	0.0363517
OG0009668	-1832.94	-1831.45	1	0.68126	0.222221
OG0009670	-4536.82	-4523.58	1	0.34722	0.00027459
OG0009671	-4309.4	-4300.77	1	0.4374	0.00331126
OG0009673	-3307.33	-3304.14	1	0.54901	0.073943
OG0009675	-4246.94	-4242.39	1	0.53741	0.0327609
OG0009677	-5855.5	-5847.44	1	0.52533	0.00454764
OG0009679	-2662.85	-2653.75	1	0.34933	0.00255123
OG0009680	-1701.6	-1700.48	1	0.66236	0.288585
OG0009685	-6268.12	-6267.73	1	1.13033	0.529864
OG0009686	-7920.85	-7909.75	1	0.57056	0.00086402
OG0009688	-1245.39	-1235.52	1	0.14388	0.00167556
OG0009693	-4621.44	-4610.02	1	0.36181	0.000728235
OG0009695	-5494.13	-5493.09	1	0.78669	0.308199
OG0009697	-2908.71	-2907.2	1	0.63905	0.220503
OG0009698	-6868.39	-6859.42	1	1.52234	0.00274981
OG0009701	-10004.8	-9983.13	1	0.43775	3.2215e-06
OG0009703	-3763.43	-3760.16	1	0.57914	0.0701889
OG0009704	-7708.66	-7706.2	1	0.74857	0.116862
OG0009706	-2378.66	-2371.49	1	0.39077	0.00742242
OG0009709	-1633.17	-1632.01	1	0.68754	0.281508
OG0009711	-2178.8	-2178.4	1	0.79913	0.52608
OG0009714	-7269.15	-7268.65	1	0.87623	0.478211
OG0009718	-5131.49	-5106.38	1	0.31498	5.40611e-07
OG0009719	-2721.52	-2718.34	1	0.57639	0.0746253
OG0009721	-8954.49	-8948.76	1	0.66463	0.0166347
OG0009722	-3206.64	-3198.6	1	0.41284	0.00458856
OG0009724	-8829.98	-8811.51	1	0.47581	1.72668e-05
OG0009726	-5890.36	-5873.76	1	0.34096	4.63107e-05
OG0009727	-3706.12	-3694.87	1	0.38265	0.000792814
OG0009728	-3610.47	-3604.15	1	0.50939	0.0119142
OG0009730	-3500.65	-3499.3	1	0.6417	0.245049
OG0009731	-6284.28	-6267.73	1	0.38036	4.72996e-05
OG0009732	-2326.62	-2321.36	1	0.43402	0.0218127
OG0009734	-4713.2	-4704.86	1	0.46762	0.00388491
OG0009736	-5137.66	-5133.14	1	0.63119	0.0334772
OG0009739	-3373.29	-3363.43	1	0.28627	0.00169085
OG0009741	-3370.95	-3358.39	1	0.32935	0.000394946
OG0009742	-6453.32	-6438.68	1	0.42974	0.000130299
OG0009743	-2112.11	-2108.32	1	0.50487	0.0516659
OG0009745	-4062.87	-4055.25	1	0.51791	0.00578062
OG0009749	-2928.06	-2916.49	1	0.26368	0.000670144
OG0009765	-4136.04	-4115.35	1	0.24629	5.40847e-06
OG0009768	-6203.78	-6194.26	1	0.52196	0.00202873
OG0009769	-4940.75	-4940.26	1	1.13021	0.481213
OG0009778	-2566.31	-2564.52	1	0.70164	0.180484
OG0009784	-4366.88	-4366.67	1	0.90307	0.646369
OG0009785	-3814.26	-3812.85	1	0.71739	0.234736
OG0009787	-4352.27	-4352.15	1	0.9296	0.724309
OG0009788	-2271.51	-2271.44	1	1.11404	0.784413
OG0009790	-7961.76	-7937.81	1	0.40003	9.91792e-07
OG0009791	-3975.92	-3972.44	1	0.60107	0.0620979
OG0009795	-2609.35	-2597.81	1	0.33142	0.000680525
OG0009796	-2241.25	-2226.19	1	0.172	0.000104369
OG0009798	-4217.71	-4217.67	1	0.94651	0.84492
OG0009800	-1584.41	-1583.63	1	0.71429	0.37669
OG0009803	-2302.18	-2302.11	1	0.91327	0.791254
OG0009805	-1304.06	-1299.71	1	0.33297	0.0370672
OG0009806	-1658.99	-1656.02	1	0.52443	0.0845974
OG0009807	-1843.39	-1836.99	1	0.31399	0.0114351
OG0009808	-4942.74	-4934.82	1	0.51265	0.0048912
OG0009812	-10330.8	-10320.7	1	0.60237	0.00141596
OG0009814	-1840.09	-1837.23	1	0.57465	0.0904025
OG0009815	-4189.52	-4177.97	1	0.39761	0.000679612
OG0009816	-1434.79	-1430.25	1	0.19564	0.0330891
OG0009817	-4885.73	-4884.95	1	0.83042	0.376942
OG0009820	-2561.4	-2552.03	1	0.30712	0.0022126
OG0009824	-2128.48	-2116.9	1	0.31461	0.000668859
OG0009825	-2063.39	-2061.29	1	0.53594	0.146845
OG0009829	-2934.26	-2934.1	1	0.8785	0.68406
OG0009830	-4741.8	-4738.81	1	0.62137	0.083845
OG0009831	-2018.57	-2018.42	1	0.78033	0.701807
OG0009833	-7420.24	-7419.73	1	0.86599	0.475623
OG0009835	-2811.47	-2806.49	1	0.43051	0.0256564
OG0009836	-4820.51	-4818.56	1	0.74174	0.162671
OG0009838	-5510.08	-5504.27	1	0.60501	0.0159808
OG0009840	-1268.35	-1264.96	1	0.31189	0.0655533
OG0009841	-3032.28	-3028.83	1	0.53328	0.063328
OG0009842	-2883.54	-2874.81	1	0.31723	0.00312805
OG0009843	-6382.57	-6381.26	1	0.78823	0.252021
OG0009844	-5027.29	-5020.86	1	0.57729	0.0112352
OG0009845	-5222.54	-5215.55	1	0.53297	0.00817332
OG0009846	-1955.77	-1951.15	1	0.4922	0.0315791
OG0009849	-5026.59	-5022.28	1	0.6839	0.0378371
OG0009850	-3091.23	-3090.05	1	0.7106	0.276739
OG0009851	-2397.05	-2389.47	1	0.33002	0.00587878
OG0009852	-2420.5	-2414.14	1	0.53426	0.0116419
OG0009853	-5105.1	-5095.8	1	0.48834	0.00228422
OG0009858	-3220.71	-3217.74	1	0.60525	0.0847028
OG0009860	-8092.22	-8071.94	1	0.42372	6.70128e-06
OG0009861	-3930.76	-3928.77	1	0.61973	0.158319
OG0009862	-4513.82	-4513.34	1	0.84422	0.491886
OG0009863	-6690.7	-6675.15	1	0.45802	8.04724e-05
OG0009864	-1980.97	-1977.68	1	0.45704	0.0699015
OG0009866	-6890.3	-6884.53	1	0.61853	0.0162675
OG0009871	-1429.94	-1424.53	1	0.27114	0.02008
OG0009875	-1957.88	-1954.56	1	0.51446	0.0687307
OG0009993	-2631.22	-2629.7	1	0.66932	0.21684
OG0009997	-3447.2	-3444.95	1	0.61995	0.134379
OG0010000	-1147.47	-1147.47	1	1.02565	0.969199
OG0010004	-9578.41	-9577.49	1	0.85263	0.337505
OG0010008	-5388.88	-5388.81	1	0.94802	0.794239
OG0010009	-3924.26	-3921.95	1	0.66865	0.128899
OG0010013	-5776.47	-5759.11	1	0.36731	3.0871e-05
OG0010014	-2125.95	-2118.89	1	0.35578	0.0078739
OG0010015	-8061.82	-8039.67	1	0.39829	2.52425e-06
OG0010019	-2804.88	-2799.19	1	0.51099	0.0170218
OG0010020	-2661.82	-2654.75	1	0.40804	0.00781975
OG0010022	-2080.12	-2078.19	1	0.56352	0.165364
OG0010023	-8161.12	-8145.58	1	0.50345	8.05268e-05
OG0010024	-2212.99	-2212.33	1	1.36137	0.418631
OG0010025	-3978.28	-3972.85	1	0.53954	0.0197709
OG0010026	-5701.37	-5696.63	1	0.65469	0.0294638
OG0010027	-2018.74	-2018.69	1	0.9104	0.819374
OG0010031	-3117.72	-3117.72	1	1.00964	0.976402
OG0010032	-2624.72	-2623.02	1	0.61566	0.191775
OG0010033	-2206.15	-2205.56	1	0.719	0.442147
OG0010035	-5710.24	-5700.17	1	0.51022	0.00150662
OG0010041	-2570.74	-2565.6	1	0.49196	0.0233562
OG0010046	-7278.84	-7272.88	1	0.58872	0.0146545
OG0010047	-1925.08	-1918.46	1	0.35201	0.0100833
OG0010054	-1959.48	-1959.47	1	0.97555	0.936073
OG0010056	-1984.43	-1968.61	1	0.14105	6.97069e-05
OG0010057	-1993.58	-1993.53	1	0.92283	0.832138
OG0010058	-3846.61	-3836.92	1	0.42105	0.00185078
OG0010062	-2495.43	-2494.99	1	0.81418	0.504929
OG0010063	-4927.33	-4918.1	1	0.46325	0.00237849
OG0010064	-6688.17	-6682.09	1	0.60168	0.0136204
OG0010065	-4203.19	-4184.08	1	0.30626	1.23454e-05
OG0010070	-3809.66	-3801.98	1	0.41392	0.00557339
OG0010072	-3267.72	-3261.88	1	0.48225	0.0156182
OG0010074	-7747.08	-7729.19	1	0.40726	2.34522e-05
OG0010077	-3217.05	-3213.29	1	0.57444	0.0526826
OG0010078	-6155.06	-6153.7	1	0.75313	0.243084
OG0010079	-9074.73	-9053.69	1	0.42099	4.48541e-06
OG0010082	-1980.48	-1976.2	1	0.40065	0.0384307
OG0010083	-3576.35	-3572.13	1	0.55821	0.0398173
OG0010084	-5477.35	-5472.25	1	0.58349	0.0239105
OG0010086	-3407.25	-3405.19	1	1.37058	0.151343
OG0010089	-2841.79	-2837.33	1	0.45519	0.0347293
OG0010091	-5013.65	-5013.54	1	1.06228	0.748079
OG0010093	-4678.44	-4677.13	1	0.78941	0.253087
OG0010094	-4198.26	-4190.14	1	0.45723	0.00437048
OG0010096	-1353.05	-1351.64	1	0.62013	0.235061
OG0010097	-3781.31	-3777.8	1	0.60455	0.0611194
OG0010098	-1942.47	-1940.3	1	0.53215	0.140465
OG0010100	-4413.88	-4409.95	1	0.66037	0.0472811
OG0010102	-1895.05	-1895.02	1	0.93181	0.848967
OG0010104	-2414.99	-2405.61	1	0.36798	0.00219652
OG0010106	-5428.42	-5425.14	1	0.66145	0.0700934
OG0010108	-8973.61	-8966.42	1	0.60518	0.0073296
OG0010114	-1043.33	-1040.19	1	0.28817	0.0764036
OG0010116	-7791.98	-7787.01	1	0.64007	0.0257427
OG0010117	-2787.79	-2777.64	1	0.31428	0.00144488
OG0010118	-2314.66	-2314.64	1	0.93996	0.881083
OG0010120	-4595.94	-4587.98	1	0.44947	0.00478842
OG0010121	-8706.34	-8696.65	1	0.56952	0.00185029
OG0010122	-5066.52	-5050.91	1	0.37939	7.79348e-05
OG0010123	-2029.37	-2022.33	1	0.35263	0.00795141
OG0010124	-5692.02	-5680.13	1	0.46972	0.000563305
OG0010127	-5105.5	-5101.87	1	0.58684	0.0568891
OG0010128	-1854.96	-1851.97	1	0.51015	0.0834794
OG0010130	-2269.28	-2267.8	1	0.63288	0.224107
OG0010135	-2363.52	-2362.81	1	0.76424	0.400911
OG0010136	-2342.26	-2340.72	1	0.61901	0.215194
OG0010145	-5235.15	-5226.36	1	0.46968	0.0030322
OG0010146	-11415.9	-11393.3	1	0.45743	1.95897e-06
OG0010147	-3946.8	-3946.76	1	1.04964	0.842591
OG0010148	-2245.09	-2244.95	1	0.86997	0.707497
OG0010149	-3310.4	-3308.64	1	0.67563	0.18484
OG0010150	-3548.93	-3532.26	1	0.27014	4.44747e-05
OG0010151	-3510.56	-3492.45	1	0.28589	2.08556e-05
OG0010152	-5538.92	-5517.68	1	0.33144	4.06074e-06
OG0010153	-4974.49	-4962.7	1	0.39011	0.000593757
OG0010156	-9045.07	-9014.32	1	0.37632	2.93619e-08
OG0010159	-3398.76	-3396.37	1	0.53932	0.122171
OG0010163	-1626.38	-1622.55	1	0.41801	0.0501561
OG0010165	-2598.8	-2593.53	1	0.39967	0.0217177
OG0010166	-5660.37	-5649.01	1	0.46858	0.000748933
OG0010171	-6542.85	-6538.91	1	0.62428	0.04712
OG0010172	-2017.54	-2013.5	1	0.48219	0.0445323
OG0010173	-1969.3	-1968.39	1	0.69479	0.340507
OG0010175	-2396.77	-2389.62	1	0.34586	0.0074703
OG0010176	-2624.67	-2619.33	1	0.4066	0.0208283
OG0010182	-1960.02	-1957.67	1	0.58206	0.12523
OG0010184	-2424.61	-2418.58	1	0.36778	0.0140006
OG0010186	-3799.74	-3796.5	1	0.55431	0.0716678
OG0010189	-6826.73	-6821.13	1	0.64156	0.0179771
OG0010190	-4912.37	-4912.15	1	1.10789	0.646226
OG0010191	-2586.96	-2574.41	1	0.21018	0.000395285
OG0010193	-12573.3	-12536.2	1	0.37837	1.10293e-09
OG0010194	-5189.74	-5181.45	1	0.4795	0.00399441
OG0010195	-4079.7	-4074.67	1	1.5496	0.0249302
OG0010201	-2874.69	-2872.2	1	0.63854	0.114261
OG0010202	-1906.16	-1903.74	1	0.45816	0.119676
OG0010204	-4294.96	-4281.38	1	0.40321	0.000229515
OG0010206	-3029.9	-3029.89	1	0.95651	0.888573
OG0010210	-2200.05	-2199.24	1	1.31289	0.368742
OG0010211	-7550.34	-7548.11	1	0.75221	0.135477
OG0010217	-3091.74	-3085.85	1	0.42281	0.0152268
OG0010218	-4424.55	-4415.87	1	0.46351	0.00322018
OG0010219	-3907.4	-3904.31	1	0.62953	0.0786491
OG0010221	-2234.53	-2234.49	1	0.9483	0.840364
OG0010222	-2621.79	-2614.09	1	0.41142	0.00553139
OG0010224	-1059.01	-1057.2	1	0.46439	0.179143
OG0010225	-2654.65	-2654.65	1	0.98074	0.94492
OG0010228	-3006.92	-3001.72	1	0.459	0.0225476
OG0010229	-4119.74	-4101.95	1	0.29745	2.45572e-05
OG0010230	-3654.14	-3652.28	1	0.6752	0.173173
OG0010231	-2508.61	-2504.26	1	0.5411	0.0371517
OG0010232	-4934.66	-4934.46	1	1.11321	0.660648
OG0010233	-1889.05	-1885.29	1	0.42821	0.0524758
OG0010237	-969.007	-965.643	1	0.25765	0.0666513
OG0010242	-2614.35	-2605.94	1	0.33674	0.00374172
OG0010262	-2759.56	-2758.26	1	0.68631	0.254613
OG0010263	-2227.16	-2226.67	1	0.74251	0.484154
OG0010264	-2952.56	-2950.71	1	0.65956	0.173083
OG0010265	-2338.18	-2336.49	1	0.60669	0.19405
OG0010267	-3114.58	-3109.59	1	0.44938	0.025566
OG0010271	-2442.55	-2442.49	1	0.91682	0.799503
OG0010272	-1352.65	-1352.65	1	0.98144	0.961666
OG0010274	-7045.21	-7039.62	1	0.69562	0.0180477
OG0010276	-3801.74	-3793.52	1	0.51126	0.00414536
OG0010279	-2430.8	-2428.84	1	0.67499	0.161874
OG0010280	-5080.5	-5071.87	1	0.47985	0.00330656
OG0010281	-3010.35	-3008.5	1	0.68296	0.173629
OG0010282	-2159.98	-2154.69	1	0.32935	0.0214623
OG0010283	-4274.34	-4269.56	1	0.52732	0.0287237
OG0010286	-6645.31	-6641.35	1	0.64671	0.0466864
OG0010288	-2741.54	-2733.63	1	0.25564	0.00491157
OG0010290	-2692.88	-2687.49	1	0.44532	0.0202217
OG0010292	-2914.97	-2911.32	1	0.55806	0.0562394
OG0010293	-6221.55	-6204.4	1	0.42566	3.46295e-05
OG0010294	-2941.18	-2940.69	1	0.76076	0.487256
OG0010295	-1683.64	-1679.32	1	0.31491	0.037591
OG0010296	-3100.27	-3095.81	1	0.48981	0.0346754
OG0010298	-3672.16	-3668.16	1	0.5097	0.0455616
OG0010299	-2264.14	-2262.24	1	0.6265	0.167769
OG0010300	-5972.6	-5969.34	1	0.685	0.0712482
OG0010302	-832.537	-831.788	1	0.62742	0.386968
OG0010306	-747.417	-747.407	1	0.95745	0.921597
OG0010308	-2683.21	-2678.97	1	0.51727	0.03942
OG0010310	-4146.72	-4139.08	1	0.47057	0.00571323
OG0010312	-3012.04	-3005.19	1	0.50522	0.00889731
OG0010313	-3991.7	-3991.07	1	0.81999	0.427307
OG0010314	-3816.87	-3812	1	0.54897	0.0273478
OG0010315	-9048	-9038.84	1	0.566	0.00247397
OG0010316	-2409.48	-2407.12	1	0.58449	0.124718
OG0010317	-4766.9	-4766.71	1	0.88897	0.662432
OG0010318	-2127.79	-2126.39	1	0.67109	0.237128
OG0010322	-3575.6	-3568.92	1	0.40323	0.00975057
OG0010323	-5121.89	-5119.2	1	0.70054	0.101144
OG0010324	-939.021	-938.388	1	0.62351	0.426487
OG0010326	-3941.89	-3941.78	1	0.89707	0.73318
OG0010327	-7824.28	-7818.16	1	0.60921	0.0133861
OG0010328	-2089.1	-2089.09	1	1.02629	0.937594
OG0010329	-7708.8	-7705.84	1	0.74704	0.085475
OG0010330	-2600.56	-2596.73	1	0.37247	0.050553
OG0010331	-4110.02	-4103.02	1	0.57486	0.00818536
OG0010332	-6145.78	-6145.29	1	0.84311	0.482015
OG0010333	-2462.54	-2460.71	1	0.67923	0.176204
OG0010335	-2625.08	-2623.08	1	0.62353	0.157412
OG0010337	-3450.41	-3440.63	1	0.3806	0.00176246
OG0010338	-2343.56	-2340.24	1	0.62222	0.0685404
OG0010339	-2358.21	-2352.73	1	0.46716	0.0192271
OG0010340	-2336.04	-2331.07	1	0.44247	0.0257296
OG0010341	-3369.19	-3366.79	1	0.69812	0.121079
OG0010342	-5162.67	-5155.11	1	0.50366	0.00597492
OG0010347	-5938.86	-5931.61	1	0.56509	0.00710093
OG0010465	-2168.57	-2167.56	1	0.6389	0.315474
OG0010468	-5324.49	-5323.11	1	0.72221	0.239771
OG0010469	-3255.89	-3254.58	1	0.73821	0.253009
OG0010470	-3117.78	-3116.63	1	0.71446	0.28518
OG0010471	-6221.88	-6215.26	1	0.53666	0.0101009
OG0010472	-2246.78	-2245.17	1	0.5964	0.204478
OG0010478	-2855.2	-2847.66	1	0.43185	0.00600744
OG0010481	-3808.72	-3798.59	1	0.36615	0.00145997
OG0010483	-5860.07	-5857.34	1	0.68647	0.0987297
OG0010485	-3911.72	-3899.61	1	0.39521	0.000502288
OG0010488	-3312.39	-3307.88	1	0.58215	0.0337251
OG0010491	-1369.57	-1368.15	1	0.60924	0.233346
OG0010492	-1908.44	-1908.33	1	0.90703	0.736443
OG0010505	-7275.64	-7261.68	1	0.5156	0.000186795
OG0010509	-4224.26	-4212.87	1	0.33607	0.000737815
OG0010510	-3293.37	-3291.45	1	0.68793	0.166584
OG0010515	-3820.13	-3817.9	1	0.70954	0.135493
OG0010516	-7551.08	-7550.09	1	0.84093	0.320931
OG0010517	-7653.06	-7644.66	1	0.56234	0.00375647
OG0010518	-4402.63	-4402.63	1	1.01933	0.945256
OG0010519	-2752.27	-2748.29	1	0.44686	0.045914
OG0010524	-6149.48	-6139.47	1	0.56024	0.00155342
OG0010527	-3746.12	-3741.48	1	0.56553	0.0311095
OG0010556	-7126.35	-7125.67	1	0.82631	0.410052
OG0010557	-4170.33	-4168.43	1	0.72342	0.168083
OG0010563	-2863.64	-2853.31	1	0.37408	0.00130566
OG0010564	-2406.23	-2404.88	1	0.64751	0.245134
OG0010566	-6681.95	-6675.21	1	0.57938	0.00946524
OG0010567	-2004.17	-1997.19	1	0.33234	0.00821241
OG0010568	-1075.72	-1073.34	1	0.44461	0.123149
OG0010578	-9694	-9678.03	1	0.50363	6.42601e-05
OG0010579	-4648.09	-4635.01	1	0.36866	0.000298984
OG0010581	-4388.06	-4373.25	1	0.30163	0.000118979
OG0010588	-7088.8	-7076.99	1	0.50029	0.000588607
OG0010591	-3283.44	-3281.46	1	0.63654	0.158973
OG0010596	-3206.65	-3204.23	1	0.65087	0.1193
OG0010597	-6381.63	-6377.24	1	0.60052	0.036291
OG0010598	-2964.79	-2963.67	1	0.73351	0.290018
OG0010599	-9436.95	-9418.43	1	0.42091	1.68032e-05
OG0010601	-8159.16	-8129.55	1	0.31208	5.30342e-08
OG0010602	-3340.43	-3339.49	1	1.24572	0.334297
OG0010603	-4540.78	-4539.7	1	0.74129	0.298902
OG0010606	-3747.32	-3739.73	1	0.44584	0.00584708
OG0010607	-4541.79	-4537.86	1	0.57523	0.0475534
OG0010608	-6372.03	-6355.73	1	0.40632	5.38759e-05
OG0010609	-3673.36	-3668.47	1	0.55538	0.0271115
OG0010612	-2630.95	-2630.92	1	0.96597	0.880214
OG0010617	-2431.55	-2427.16	1	0.27602	0.0361625
OG0010650	-960.196	-951.889	1	0.28957	0.0039474
OG0010653	-1949.38	-1948.63	1	0.72941	0.385583
OG0010654	-4170.77	-4168.77	1	0.70227	0.157725
OG0010657	-2262.53	-2262.05	1	0.7728	0.485962
OG0010660	-4636.08	-4630.36	1	0.5342	0.016763
OG0010661	-5300.83	-5286.88	1	0.35966	0.00018767
OG0010666	-2249.25	-2244.67	1	0.45625	0.0323558
OG0010669	-5599.67	-5591.48	1	0.51193	0.00421833
OG0010670	-1872.38	-1867.95	1	0.44122	0.0354157
OG0010673	-5776.39	-5760.71	1	0.43013	7.51065e-05
OG0010674	-5010.75	-5008.2	1	0.68996	0.110314
OG0010675	-3164.69	-3164.18	1	0.80196	0.473981
OG0010676	-3500.26	-3495.85	1	0.5472	0.0357465
OG0010680	-6613.71	-6608.22	1	0.57568	0.0191625
OG0010684	-2628.56	-2627.96	1	1.38914	0.439876
OG0010687	-6679.1	-6677.74	1	0.7813	0.24458
OG0010688	-3079.87	-3075.31	1	0.51178	0.0327992
OG0010689	-3836.02	-3834.79	1	0.76931	0.268093
OG0010690	-4235.12	-4232.79	1	0.63849	0.127083
OG0010695	-2611.25	-2606.23	1	0.47395	0.0250117
OG0010696	-1945.52	-1945.51	1	1.04794	0.908856
OG0010697	-1998.95	-1993.24	1	0.45411	0.0168624
OG0010698	-4099.82	-4094.76	1	0.5274	0.0244906
OG0010701	-1258.36	-1256.78	1	0.56701	0.208643
OG0010705	-3007.97	-3000.12	1	0.45261	0.0050941
OG0010709	-3078.62	-3074.99	1	0.46582	0.0567651
OG0010720	-1666.35	-1665.1	1	0.53266	0.264721
OG0010797	-3264.95	-3260.5	1	0.43295	0.0349324
OG0010805	-2426.66	-2418.77	1	1.87344	0.00496908
OG0010848	-3696.55	-3694.59	1	0.65263	0.162242
OG0010856	-399.158	-398.904	1	0.57686	0.61399
OG0010871	-1943.22	-1942.91	1	0.79278	0.575584
OG0010874	-5301.08	-5295.69	1	0.58284	0.020284
OG0010887	-1671.8	-1669.04	1	0.47493	0.09625
OG0010895	-7247.47	-7242.66	1	0.64811	0.0283841
OG0010901	-2672.84	-2663.17	1	0.34809	0.00187783
OG0010918	-2492.43	-2485.01	1	0.36928	0.00642071
OG0010934	-4712.01	-4712	1	1.02243	0.920758
OG0010935	-1698.32	-1697.47	1	0.76781	0.357535
OG0010939	-1495.7	-1490.71	1	0.30662	0.0255068
OG0010953	-2258.72	-2254.87	1	0.45262	0.0497571
OG0010957	-2160.79	-2158.88	1	0.6306	0.166974
OG0010958	-3168.17	-3156.89	1	0.32158	0.000784605
OG0010959	-3123.99	-3120.53	1	0.57704	0.0627838
OG0010960	-3319.12	-3308.78	1	0.3684	0.00130498
OG0010961	-6246.2	-6237.65	1	0.50548	0.0034447
OG0010965	-2971.97	-2968.27	1	0.55117	0.0543687
OG0010966	-4750.87	-4738.34	1	0.36638	0.000398617
OG0010967	-2038.76	-2030.57	1	0.36838	0.00419484
OG0010969	-1832.99	-1828.78	1	0.37865	0.0402256
OG0010996	-1704.39	-1698.88	1	0.37744	0.0189791
OG0011001	-1390.45	-1390.37	1	1.10228	0.77065
OG0011003	-2278.47	-2277.75	1	0.65989	0.39534
OG0011006	-5800.35	-5800.33	1	0.97475	0.908431
OG0011007	-1975.86	-1975.86	1	0.99228	0.983322
OG0011008	-957.077	-962.091	1	1.12054	0.0251434
OG0011011	-1315.19	-1313.91	1	0.51392	0.258014
OG0011013	-1992.34	-1990.14	1	0.59648	0.137674
OG0011025	-2745.69	-2745.03	1	0.75227	0.414566
OG0011026	-932.532	-932.531	1	1.00951	0.984883
OG0011039	-4339.9	-4339.35	1	0.81743	0.455641
OG0011042	-3766.26	-3760.87	1	0.53158	0.0202094
OG0011043	-2542.22	-2542.13	1	1.0948	0.767327
OG0011048	-3113.64	-3111.76	1	0.68212	0.170319
OG0011100	-874.668	-874.649	1	0.9413	0.89176
OG0011266	-2011.1	-2008.82	1	0.54353	0.130859
OG0011275	-1193.47	-1192.75	1	0.6774	0.396168
OG0011297	-1237.68	-1237.63	1	1.10327	0.826625
OG0011304	-3266.02	-3265.7	1	0.83586	0.571074
OG0011308	-3708.66	-3700.28	1	0.38927	0.00379324
OG0011352	-2635.59	-2635.58	1	1.02339	0.949703
OG0011423	-2523.12	-2522	1	1.49842	0.288609
OG0011507	-1401.93	-1400.14	1	0.38693	0.180824
OG0011616	-2411.12	-2410.84	1	1.23707	0.591457
OG0011629	-4010.28	-3998.55	1	0.39261	0.000615752
OG0011636	-2072.93	-2072.69	1	1.17082	0.6269
OG0011665	-6196.12	-6187.01	1	0.52994	0.00254833
OG0011678	-3541.81	-3536.36	1	0.46136	0.0196139
OG0011719	-2105.36	-2097.67	1	0.33678	0.00557555
OG0011722	-1491.35	-1487.03	1	0.39218	0.0376886
OG0011738	-4431.4	-4405.71	1	0.16458	4.016e-07
OG0011749	-5771.26	-5755.92	1	0.32858	9.01109e-05
OG0011846	-81.6505	-81.5215	1	2.10948	0.719425
