# Supplementary material for: The flying spider-monkey tree fern genome provides insights into fern evolution and arborescence
Source: Nat Plants. 2022 May 9;8(5):500–12. doi: 10.1038/s41477-022-01146-6 (PMC9122828; doi:10.1038/s41477-022-01146-6)
Supplement: Supplementary file 9 — Statistical source data for Extended Data Fig. 5a,b. [file 41477_2022_1146_MOESM9_ESM.xlsx]

## Sheet: ExtendedData_Fig5a
SourceData_ExtendedData_Fig. 5a The qRT-PCR and RNA-seq results of 34 genes related to monolignol biosynthetic pathway in different tissues. Pi: pith, Sb: sclerenchymatic belt, Xy: xylem, Ph: phloem, St1: stem stage 1, So1: sorus stage 1, St1: stem stage 1.
Gene ID	Symbol name	qRT-PCR												RNA-seq
		Pi-1	Pi-2	Pi-3	Sb-1	Sb-2	Sb-3	Xy-1	Xy-2	Xy-3	Ph-1	Ph-2	Ph-3	Pi-1	Pi-2	Pi-3	Sb-1	Sb-2	Sb-3	Xy-1	Xy-2	Xy-3	Ph-1	Ph-2	Ph-3
Aspi01Gene43786	AspiC3H3	0.153683	0.151373	0.133394	0.110431	0.126916	0.117674	2.36262	2.42279	2.36489	0.142013	0.160263	0.106802	41.9206	36.7678	33.6904	62.0349	62.1821	55.5734	176.735	166.728	164.012	67.038	66.3318	67.6039
Aspi01Gene43044	AspiCCoAOMT3a	0.0536834	0.0536834	0.0536834	0.0428097	0.0616308	0.0428097	1.03788	1.14438	1.14475	0.300523	0.332704	0.218109	5.68331	5.40889	5.54491	4.36109	4.26724	5.10511	45.2863	51.9766	51.4925	20.1436	19.9778	20.5412
Aspi01Gene06457	AspiCCoAOMT2	0.00803581	0.00803581	0.00803581	0.0258897	0.0258897	0.0258897	0.216736	0.22065	0.232898	0.0224751	0.0224751	0.0224751	2.95589	3.1725	3.46933	0.758416	1.62619	0.803356	99.8867	104.944	93.9237	18.7589	17.1063	16.2716
Aspi01Gene33148	AspiCOMT16	0.0727546	0.0536834	0.0534901	0.0428097	0.0428097	0.0428097	3.1363	3.04653	3.07313	2.59642	2.64716	2.58211	0.238195	0.0480865	0	0.337969	0.0963014	0.0974135	27.2522	24.3076	21.4434	19.1759	16.3587	17.474
Aspi01Gene33683	AspiCOMT2	14.2103	17.4384	14.7955	6.25833	4.89688	5.20529	112.381	109.89	117.521	62.7939	62.6672	60.608	7.25411	6.71901	6.26674	1.3576	1.6872	1.52759	56.9596	55.5045	52.83	12.2945	13.0322	13.2547
Aspi01Gene20254	AspiCCR5b	1.8182	1.74095	1.46207	0.620844	0.674208	0.649134	3.82259	3.80582	3.29148	1.21524	1.28365	1.62076	25.4564	29.8026	28.8649	11.208	12.3376	12.8535	175.057	170.502	168.586	34.0473	35.3569	35.459
Aspi01Gene24006	AspiCCR5a	0.0536834	0.0536834	0.0536834	0.0428097	0.0428097	0.0428097	0.406821	0.427965	0.450232	0.051664	0.051664	0.051664	1.11247	0.99335	0.981164	0.954008	0.562208	0.831178	24.7821	26.126	24.6657	13.8312	15.1198	13.6945
Aspi01Gene38285	AspiCAD32	65.3492	57.4684	73.354	105.515	112.446	103.104	306.002	309.227	295.647	195.027	177.16	174.191	40.3255	40.5892	45.6996	71.9543	72.3744	69.4798	250.364	243.877	242.362	115.973	109.304	111.683
Aspi01Gene62363	AspiHCT85	4.33704	4.41827	4.2626	9.22506	8.71681	9.34349	19.6728	18.9787	19.539	12.1372	10.4914	10.1617	13.0515	13.2099	12.1639	25.7361	25.2005	22.3368	66.5799	63.0189	62.4561	23.8785	21.5959	22.6666
Aspi01Gene47340	AspiHCT64	0.771916	0.513188	0.569714	0.0428097	0.0428097	0.0428097	2.30855	2.22348	2.28301	1.12002	1.02413	1.18431	37.1266	32.4925	32.675	1.66769	2.14827	1.71743	129.271	124.652	115.867	63.0664	58.5854	56.1494
Aspi01Gene62633	AspiHCT1b	0.556893	1.04377	0.692261	0.724133	0.792106	1.15747	38.5572	35.675	38.6988	17.0669	13.3244	16.8726	4.45052	3.5483	3.66554	0.555645	0.130386	0.593515	84.1218	80.6081	79.6183	14.874	14.7766	16.1221
Aspi01Gene37595	AspiCSE18	3.29756	3.46617	2.71704	4.70156	6.76872	5.25644	12.6624	11.8039	13.2859	10.9103	12.0205	10.5582	3.85914	3.8954	4.13053	9.77793	8.31745	7.54314	31.5395	31.6554	34.0046	17.3522	14.2761	15.3963
Aspi01Gene46333	Aspi4CL1b	7.88256	8.82709	7.31739	28.1667	24.343	23.5746	29.6181	26.4077	32.0513	14.5135	13.3076	12.6251	1.30231	0.934786	1.21186	11.0869	11.4079	11.5692	22.6641	22.7461	21.7968	4.55836	5.48887	3.79328
Aspi01Gene37829	Aspi4CL5	2.49298	3.05126	4.38204	0.432278	0.574556	0.495476	37.774	35.2414	37.4715	15.6192	14.841	14.7869	2.94116	2.94405	2.6147	0.993603	0.842279	1.15271	32.0156	34.9286	34.6213	8.90693	10.3981	9.33881
Aspi01Gene47385	AspiC4H1	13.4827	13.4161	13.6178	16.1645	17.5213	17.4083	25.5967	25.4968	25.3565	25.7664	25.5641	25.3787	13.0863	14.1091	13.5551	27.4935	26.872	19.4671	27.7598	27.3462	27.2496	26.6818	26.8571	27.6607
Aspi01Gene20905	AspiC4H3	1.04969	0.625475	0.812213	1.02589	1.15194	2.2402	10.5248	9.83755	10.9288	2.98653	2.79582	2.476	29.1853	26.5731	29.5629	36.7923	38.4207	28.5683	225.311	216.872	216.913	44.1884	44.8327	43.2656
Aspi01Gene63625	AspiPAL4	6.63609	5.95418	5.94552	2.88425	3.36174	3.42251	12.9886	11.4028	12.5398	3.71715	4.1102	3.37901	57.3424	54.9205	53.4182	33.3433	33.2285	27.2147	135.339	136.879	137.142	22.37	22.7401	22.2277
Gene ID	Symbol name	qRT-PCR									RNA-seq
		St1-1	St1-2	St1-3	So1-1	So1-2	So1-3	Le1-1	Le1-2	Le1-3	St1-1	St1-2	St1-3	So1-1	So1-2	So1-3	Le1-1	Le1-2	Le1-3
Aspi01Gene26408	AspiHCT40	23.1926	21.5055	23.691	1.7676	1.73209	1.7983	0.275099	0.178403	0.24142	35.3342	35.7669	36.0397	9.31331	9.07907	7.47663	9.46667	8.66001	8.78585
Aspi01Gene64830	AspiHCT101	21.7239	19.9844	22.2213	0.0279903	0.0279903	0.0279903	0.316563	0.342458	0.288459	0.141128	0.144899	0.21919	0	0	0	0	0	0
Aspi01Gene20904	AspiC4H4	73.1161	70.5379	73.6927	7.47777	7.72796	7.7363	0.611928	0.622343	0.436494	66.542	56.928	64.7067	33.6334	35.5797	31.4252	14.9506	14.5826	14.8768
Aspi01Gene08009	AspiCSE6	14.8888	11.2611	12.594	3.16606	3.2264	2.82856	0.154035	0.151391	0.180065	21.244	19.6258	20.4621	16.4309	16.3471	15.5118	6.39258	6.74385	6.37393
Aspi01Gene13195	AspiCAD19	40.3965	35.9064	37.4722	0.0279903	0.0279903	0.0279903	0.343019	0.21992	0.282414	53.0464	53.6884	55.5395	21.3543	23.0328	24.3363	18.9735	17.9277	16.6712
Aspi01Gene45695	Aspi4CL28	19.2594	18.5027	17.6019	2.18324	2.34425	2.48824	0.035359	0.035359	0.035359	42.8768	42.3085	41.1009	17.5907	17.5755	14.6933	2.037	0.83539	1.34226
Aspi01Gene66921	Aspi4CL43	11.6833	11.7629	12.0132	3.4467	3.40437	3.72088	0.411291	0.493381	0.381665	38.0704	35.7481	39.464	30.5946	31.1631	32.6296	20.9165	20.91	22.5403
Aspi01Gene08361	AspiCCR10	143.793	141.732	136.819	7.16601	7.76186	7.62847	0.803141	0.958912	0.84685	221.149	193.143	207.181	50.0585	52.1709	46.7299	31.3291	34.0202	31.0495
Aspi01Gene67701	Aspi4CL47	1.16663	1.05888	0.971803	0.0039836	0.0298978	0.0183486	0.00618378	0.00642492	0.0136795	34.9997	34.0802	35.1706	0.837118	0.773649	1.25022	2.12274	2.00846	2.49265
Aspi01Gene46333	Aspi4CL1b	0.111824	0.112209	0.117132	0.324589	0.346768	0.402549	0.0447178	0.0416491	0.0418263	0.649854	0.945224	1.05737	22.4033	20.6778	20.6934	5.63148	5.03918	5.99124
Aspi01Gene47385	AspiC4H1	0.111824	0.112209	0.117132	1.06173	1.02312	1.21878	0.0447178	0.0416491	0.0418263	7.86469	6.51491	8.09037	160.372	158.681	144.44	20.0533	16.9585	20.642
Aspi01Gene23282	AspiPAL3	0.111824	0.112209	0.117132	1.23731	1.37633	1.35272	0.0447178	0.0416491	0.0418263	0	0.0234619	0	28.3082	25.7845	21.7996	0.487989	0.375241	0.288292
Aspi01Gene31960	AspiCSE3a	0.111824	0.112209	0.117132	4.11504	3.99558	4.1569	0.0447178	0.0416491	0.0418263	0	0	0	29.3392	29.4628	33.6108	0	0	0
Aspi01Gene71938	AspiCCR2b	0.773874	0.818072	0.971513	15.6703	15.9664	15.2099	0.0447178	0.0416491	0.0418263	4.63369	5.18609	4.37174	305.043	305.853	325.543	36.511	36.3767	36.5821
Aspi01Gene62633	AspiHCT1b	1.57808	1.93309	1.87796	33.9619	33.7069	36.0767	0.175715	0.122636	0.212413	2.56481	1.8898	1.92813	59.7525	58.951	56.6731	1.9331	2.08105	2.31334
Aspi01Gene50432	AspiHCT1a	0.863886	0.942178	1.41926	6.99236	6.84973	7.1008	0.342336	0.304005	0.446945	0	0	0	76.8487	73.7585	77.6406	1.92742	1.30293	1.42363
Aspi01Gene37829	Aspi4CL5	0.111824	0.112209	0.117132	24.5135	25.2572	26.3539	0.200156	0.201973	0.189371	2.52251	2.07193	2.58472	181.208	180.534	194.235	14.6487	14.4098	14.8882

## Sheet: ExtendedData_Fig5b
SourceData_ExtendedData_Fig. 5b The FPKM values of five CAld5H genes in different tissues. Pi1/2/3: pith stage 1/2/3, SPX1/2/3: wavy structure stage 1/2/3, Le1/2/3: leaf stage 1/2/3, St1/2/3: stem stage 1/2/3, So1/2/3: sorus 1/2/3, Ga: gametophyte, Pi: pith, Sb: sclerenchymatic belt, Xy: xylem, Ph: phloem.
Symbol name	Gene ID	Pi1-1	Pi1-2	Pi1-3	Pi2-1	Pi2-2	Pi2-3	Pi3-1	Pi3-2	Pi3-3	SPX1-1	SPX1-2	SPX1-3	SPX2-1	SPX2-2	SPX2-3	SPX3-1	SPX3-2	SPX3-3	Le1-1	Le1-2	Le1-3	Le2-1	Le2-2	Le2-3	Le3-1	Le3-2	Le3-3	St1-1	St1-2	St1-3	St2-1	St2-2	St2-3	St3-1	St3-2	St3-3	So1-1	So1-2	So1-3	So2-1	So2-2	So2-3	So3-1	So3-2	So3-3	Ga-1	Ga-2	Ga-3
AspiCAld5H1	Aspi01Gene19083	0	0	0	0.025951	0	0	0	0	0.026204	0	0	0	0	0	0	0	0	0	0	0	0	0	0	0	0	0	0	0	0	0	0	0	0	0	0	0	0	0.0269766	0	0	0	0	0	0	0	0.0555567	0	0.0583327
AspiCAld5H2	Aspi01Gene39289	0	0	0	0	0	0	0	0	0	0	0	0	0	0	0	0	0	0	0	0.0368484	0	0	0.0272031	0	0.0390114	0.0411945	0	0	0	0	0	0	0	0	0	0	0.0255971	0	0.0222527	0	0	0	0	0.0261496	0	0	0	0
AspiCAld5H3	Aspi01Gene39290	0	0	0	0	0	0	0	0	0	0	0	0	0	0	0	0	0	0	0.0319125	0.0752537	0	0.124585	0.25	0.18721	0.159342	0	0.245184	0	0	0	0	0	0	0	0	0	0.0261379	0.0785075	0.0908912	0.0248115	0.0523282	0	0	0	0	0	0	0
AspiCAld5H4	Aspi01Gene39277	0	0	0	0	0	0	0	0	0	0	0	0	0	0	0	0	0	0	0.0268804	0	0.0280959	0.26235	0.0701928	0.105126	0.0671081	0.0708635	0.206522	0	0	0	0	0	0	0	0	0	0.0880652	0.132256	0.0956986	0.020899	0.13223	0.0658253	0.0225278	0.134949	0	0	0	0.0476639
AspiCAld5H5	Aspi01Gene39288	0	0	0	0	0	0	0	0	0	0	0	0	0	0	0	0	0	0	0.0384848	0	0.040225	0.0375607	0.100495	0.0376275	0.0480395	0	0.0985596	0	0	0	0	0	0	0	0	0	0.157604	0	0.0822073	0	0	0	0	0.0966035	0	0	0	0.0682406
[truncated: 12 more columns]
