# Supplementary material for: The flying spider-monkey tree fern genome provides insights into fern evolution and arborescence
Source: Nat Plants. 2022 May 9;8(5):500–12. doi: 10.1038/s41477-022-01146-6 (PMC9122828; doi:10.1038/s41477-022-01146-6)
Supplement: Supplementary file 10 — Statistical source data for Extended Data Fig. 9b,c. [file 41477_2022_1146_MOESM10_ESM.xlsx]

## Sheet: ExtendedData_Fig9b
SourceData_ExtendedData_Fig. 9b Antioxidant effects on MDA production of pure compounds at 10 μM, using curcumin as the positive control. compound 1a: (-)-alsophilin; compound 1b: (+)-alsophilin.
Compound	Inhibition rate (%)
	test1	test2	test3
1	93.3937	92.3523	93.6859
1a	96.9823	94.1647	92.5417
1b	87.617	90.6178	93.4249
2	42.7023	43.1636	43.1182
3	15.9576	14.1985	16.7256
4	4.1085	3.9271	4.4763
5	98.8946	97.1926	97.1462
6	98.2313	98.2575	93.9357
7	47.4282	49.6964	50.6766
8	46.768	49.1235	45.1593
9	34.4862	34.9895	33.8157
10	16.0256	16.1255	18.9553
11	16.5952	15.3654	16.3598
Curcumin	99.1127	98.9126	97.0198

## Sheet: ExtendedData_Fig9c
SourceData_ExtendedData_Fig. 9c Antioxidant effects on MDA production of pure compounds at 10 μM, using curcumin as the positive control. compound 1a: (-)-alsophilin; compound 1b: (+)-alsophilin.
Compound	Concentration (M)	Inhibition rate (%)
		test1	test2	test3
1	0.0001	98.5615	98.1606	99.2865
	1e-05	93.3937	92.3523	93.6859
	1e-06	24.8247	20.8268	19.7173
1b	0.0001	101.769	100.801	95.0932
	1e-05	87.617	90.6178	93.4249
	1e-06	25.6925	23.4418	28.1691
1a	0.0001	101.665	102.288	97.154
	1e-05	96.9823	94.1647	92.5417
	1e-06	46.3086	49.8558	41.1851
Curcumin	0.0001	99.5242	100.653	98.2295
	1e-05	97.2423	98.1525	99.0114
	1e-06	43.5683	41.0366	44.9054
